# Supplementary material for: Multi‐Omics Analyses Elucidate the Venom Components of the Wasp Vespa mandarinia
Source: Ecol Evol. 2026 May 27;16(6):e73724. doi: 10.1002/ece3.73724 (PMC13240240; doi:10.1002/ece3.73724)
Supplement: Supplementary file 1 — Table S1: Protein identification details for V. mandarinia. [file ECE3-16-e73724-s012.xlsx]

## Sheet: Supplemental Table S1
Supplemental Table S1. Protein identification details for V. mandarinia.
Group_ID	Protein_ID	Protein_Qscore	Protein_FDR	Protein_Mass	PeptideSeqs	PepIsUnique	Unique_Peptide_Num	Unique_Spectra_Num	Coverage	Peptide_Query	Sameset	Description	COG	GO	KEGG	NR	Swissport
550_1	Maker008707	15.5415	0	51492.3	ANVPLWVK;GWYVDIGPVVGTADK;IWTISLNEESAK;SSRPVFSSEAK;VAGPFGQWLIEK	1;1;1;1;1	5	5	0.1264	28939;174277;134268;86759;123592	-	locus=Chr15:589170:592909:- [translate_table: standard]	putative alpha/beta superfamily hydrolase [Chloracidobacterium thermophilum]	NA	K13699|1|3.2e-208|728.4|pcf:106785812|abhydrolase domain-containing protein 5 [EC:2.3.1.51]	(Lyso)-N-acylphosphatidylethanolamine lipase-like isoform X2 [Vespa mandarinia]>XP_035741156.1 (Lyso)-N-acylphosphatidylethanolamine lipase-like isoform X2 [Vespa mandarinia](Lyso)- n -酰基磷脂酰乙醇胺类脂肪异构体X2	1-acylglycerol-3-phosphate O-acyltransferase ABHD5 OS=Sus scrofa OX=9823 GN=ABHD5 PE=2 SV=1
1446_1	Maker008167	9.8157	0	21841.7	DYIQAVR;KETSDLLSMADLYAISGVEYFK;QQYLEQLK	1;1;1	3	5	0.2022	18707;18706;267499;52378;52382	-	locus=Chr13:1580068:1580951:- [translate_table: standard]	cupin domain-containing protein [Haliangium ochraceum]	NA	K08967|1|1.5e-95|352.8|pcf:106792165|1,2-dihydroxy-3-keto-5-methylthiopentene dioxygenase [EC:1.13.11.53 1.13.11.54]	1,2-dihydroxy-3-keto-5-methylthiopentene dioxygenase-like [Vespa mandarinia]1,2-二羟基-3-酮-5-甲基硫喷戊二加氧酶样	1,2-dihydroxy-3-keto-5-methylthiopentene dioxygenase OS=Pediculus humanus subsp. corporis OX=121224 GN=Phum_PHUM616140 PE=3 SV=1
3292_1	Maker001184	36.1333	0	80261.4	DPYLKPYEK;ETKDEDWNVGDICWTLSNR;HFTNPEPYSGLPYR;IEAGDGNLNNFSTAYNIYGIHVNK;IGTYLEFAK;IVLCSDNTQYGGENR;IWHPSPEK;IYECHVGIATQELR;LSPWATYVNQPPDKNEGTTFK;QWNLVDDELLK;WSSMDPLQVEVPELK	1;1;1;1;1;1;1;1;1;1;1	11	13	0.2291	76545;261028;193428;271969;50861;50855;50852;201588;41016;195158;177825;129887;206649	-	locus=Chr02:717098:720164:+ [translate_table: standard]	1,4-alpha-glucan-branching protein [Marivirga tractuosa]	NA	K00700|1|0.0e+00|1330.5|pcf:106785940|1,4-alpha-glucan branching enzyme [EC:2.4.1.18]	1,4-alpha-glucan-branching enzyme-like [Vespa mandarinia]	1,4-alpha-glucan-branching enzyme OS=Mus musculus OX=10090 GN=Gbe1 PE=1 SV=1
1866_1	Maker007901	24.4431	0	11551.4	GEHVPLSIK;GGIVLPEK;LIPLFDR;NNKGEHVPLSIK;VELEDNKEYHLFR;VGDTVLLPEYGGTK;VLQGTVVAIGPGSR	1;1;1;1;1;1;1	7	36	0.6355	38506;11361;11343;11347;11216;11340;11374;11362;11370;11328;20133;121953;121955;121956;121961;122160;121960;121959;122172;195877;147061;147065;147063;147062;147064;147076;147059;147060;125865;125861;125857;125864;125859;125860;125863;125858	-	locus=Chr12:2691418:2692352:+ [translate_table: standard]	co-chaperone GroES [Desulfurivibrio alkaliphilus]	NA	K04078|1|6.1e-49|197.2|pcf:106791220|chaperonin GroES	10 kDa heat shock protein, mitochondrial-like [Vespa mandarinia]10 kDa热休克蛋白，线粒体样	10 kDa heat shock protein, mitochondrial OS=Schistosoma japonicum OX=6182 GN=SJCHGC01960 PE=3 SV=2
890_1	Maker010763	12.0289	0	110325	GGGQIIPTAR;IAVEPVNPSELPK;VADPVVAFAETVVETSSLK;VPAGNWVLIEGIDRPIVK	1;1;1;1	4	5	0.0612	36616;135023;233328;233329;117222	-	locus=Chr22:2814253:2817665:- [translate_table: standard]	elongation factor EF-2 [Ignicoccus hospitalis]	NA	K12852|1|0.0e+00|1906.0|pcf:106786814|116 kDa U5 small nuclear ribonucleoprotein component	116 kDa U5 small nuclear ribonucleoprotein component-like [Vespa mandarinia]>XP_035736318.1 116 kDa U5 small nuclear ribonucleoprotein component-like [Vespa mandarinia]>XP_035736320.1 116 kDa U5 small nuclear ribonucleoprotein component-like [Vespa mandarinia]116 kDa U5小核核糖核蛋白成分样	116 kDa U5 small nuclear ribonucleoprotein component OS=Homo sapiens OX=9606 GN=EFTUD2 PE=1 SV=1
2761_1	Maker000156	18.4563	0	10595.3	GVDVEVLSPGDGQTYPK;GWDQGVAQMCVGER;LTCSPDFAYGSR;TGQTVVVHYTGTLNNGK	1;1;1;1	4	102	0.6186	207108;207107;207109;177103;177104;177100;177096;177101;177106;177107;177097;177102;177098;177114;177092;177089;177090;177099;177093;177127;177110;180137;177108;177111;177109;177091;177094;130175;130159;130163;130177;130157;130160;130164;130162;130165;130167;130180;130155;130156;130161;130184;130158;130183;130179;211506;211525;211514;211524;211805;211518;211509;211726;211523;211550;211531;211545;…	-	locus=Chr01:4044597:4045579:+ [translate_table: standard]	hypothetical protein [Frankia sp. EAN1pec]	NA	K09568|1|5.1e-47|190.7|bter:100643673|FK506-binding protein 1 [EC:5.2.1.8]	12 kDa FK506-binding protein-like [Vespa mandarinia]>XP_035729455.1 12 kDa FK506-binding protein-like [Vespa mandarinia]12 kDa fk506结合蛋白样	Peptidyl-prolyl cis-trans isomerase FKBP1A OS=Xenopus laevis OX=8355 GN=fkbp1a PE=3 SV=3
1013_1	Maker007975	7.24154	0	10875.6	TNDAFKPVVR;YMLLNIHDK	1;1	2	20	0.1959	74934;74945;74935;74949;75139;75140;74926;75179;74925;75136;75137;74864;74867;74865;74868;74876;74873;74862;74863;74856	-	locus=Chr12:4093966:4095707:- [translate_table: standard]	TonB-dependent receptor [Zobellia galactanivorans]	NA	K01112|1|6.8e-15|84.0|lhu:105667425|phosphohistidine phosphatase [EC:3.9.1.3]	14 kDa phosphohistidine phosphatase-like [Vespa mandarinia]14 kDa磷酸组氨酸磷酸酶样	14 kDa phosphohistidine phosphatase OS=Mus musculus OX=10090 GN=Phpt1 PE=1 SV=1
1328_1	Maker007972	10.6555	0	9723.8	ADHQVTVDLLK;ADHQVTVDLLKK;VYGYSQGYGK	1;1;1	3	30	0.2651	97695;97703;97696;97701;97709;97680;97702;97691;97700;97699;97682;97715;97692;97959;97713;97675;97662;97707;128558;68853;68845;68850;68852;68849;68846;68864;69232;68863;68862;68869	-	locus=Chr12:4044770:4045388:- [translate_table: standard]	undecaprenyldiphospho-muramoylpentapeptide beta-N-acetylglucosaminyltransferase [Tetragenococcus halophilus]	NA	K01112|1|6.4e-22|107.1|aec:105149025|phosphohistidine phosphatase [EC:3.9.1.3]	14 kDa phosphohistidine phosphatase-like [Vespa mandarinia]	Sex-regulated protein janus-A OS=Drosophila melanogaster OX=7227 GN=janA PE=2 SV=2
1918_2	Maker003549	30.349	0	30858.4	AASDIAMTELPPTHPIR;DICADILGVLDK;DSTLIMQLLR;HLIPCASTGESK;IISSIEQK;KEAAENSLVAYK;NLLSVAYK;VFYYK;YLAEFAIGNDR;YLAEFAIGNDRK	1;1;0;1;1;1;0;1;1;1	8	73	0.3493	216143;216141;120790;120793;120789;120797;85758;85756;85766;85969;85761;85765;85752;85770;85757;85748;85755;85771;85777;85775;85767;85760;85739;85759;112459;112446;112458;112449;112442;112450;112441;112454;112443;112462;112440;112436;112455;112463;112470;112445;112473;112447;112468;27376;27395;27388;27380;118333;118330;118329;118320;118328;118563;25755;25733;25742;25752;25766;25775;25745;25764;25…	-	locus=Chr04:6384140:6392291:- [translate_table: standard]	NUDIX hydrolase [Mordavella sp. Marseille-P3756]	NA	K06630|1|6.3e-135|484.2|pcf:106787970|14-3-3 protein epsilon	14-3-3 protein epsilon [Vespa mandarinia]>KAF7402616.1 hypothetical protein [Vespula vulgaris]>KAF7405988.1 hypothetical protein [Vespula germanica]>KAF7429461.1 hypothetical protein [Vespula pensylvanica]假设蛋白	14-3-3 protein epsilon OS=Drosophila melanogaster OX=7227 GN=14-3-3epsilon PE=1 SV=2
1918_1	Maker006864	24.918	0	35715.9	AYQEAFDIAK;AYQEAFDISK;DSTLIMQLLR;EICYDVLGLLDK;MQPTHPIR;NLLSVAYK;VISSIEQK;YLAEVATGETR	1;1;0;1;1;0;1;1	6	190	0.2444	77067;77059;77060;77043;77048;77051;77061;77045;77058;77027;77063;77065;77053;77052;77028;77072;77054;77013;77104;77069;77011;77077;77044;77070;77033;77003;77019;77049;77090;77024;77032;77026;77151;77020;77018;77012;77068;77007;77010;77039;77064;77057;77037;77046;77038;77076;77005;77030;77079;77075;77036;77087;77016;77055;77096;77071;77004;77021;77066;77015;77035;77056;77119;76995;77132;77269;770…	-	locus=Chr10:2735914:2746413:+ [translate_table: standard]	hypothetical protein [Simonsiella muelleri]	NA	K16197|1|2.3e-157|558.9|dpl:KGM_201744|14-3-3 protein beta/theta/zeta	14-3-3 protein zeta [Camponotus floridanus]	14-3-3 protein zeta OS=Bombyx mori OX=7091 GN=14-3-3zeta PE=2 SV=2
1856_1	Maker007664	20.6404	0	27430	AFGDQYHVELTGVK;EVNFPK;GTLLAQR;TYAIELLNQGAK;VALVTGAASGIGK;VMALCPSATDSNLVADVGK	1;1;1;1;1;1	6	10	0.2784	171827;2943;5337;5393;117946;74311;74310;231500;231499;231610	-	locus=Chr12:18348:19787:- [translate_table: standard]	KR domain-containing protein [Actinosynnema mirum]	NA	K00069|1|9.1e-128|460.3|pcf:106785219|15-hydroxyprostaglandin dehydrogenase (NAD) [EC:1.1.1.141]	15-hydroxyprostaglandin dehydrogenase [NAD(+)]-like [Vespa mandarinia]>XP_035738511.1 15-hydroxyprostaglandin dehydrogenase [NAD(+)]-like [Vespa mandarinia]>XP_035738513.1 15-hydroxyprostaglandin dehydrogenase [NAD(+)]-like [Vespa mandarinia]>XP_035738514.1 15-hydroxyprostaglandin dehydrogenase [NAD(+)]-like [Vespa mandarinia]>XP_035738515.1 15-hydroxyprostaglandin dehydrogenase [NAD(+)]-like [Ve…	15-hydroxyprostaglandin dehydrogenase [NAD(+)] OS=Mus musculus OX=10090 GN=Hpgd PE=1 SV=1
2937_1	Maker009974	15.7237	0	69015.2	ELLGFNSDIICLQEVDNK;ENLFPYCPEYALDIDYR;FEELCYDSTVIGHNIELPK;NIIEAGPGHCPFDIR;VDTFLK	1;1;1;1;1	5	7	0.1261	246612;246607;251763;256992;196647;196655;2068	-	locus=Chr19:2256242:2258572:- [translate_table: standard]	DUF1232 domain-containing protein [Cyanothece sp. PCC 7822]	NA	K19612|1|1.3e-262|909.4|pcf:106786546|2',5'-phosphodiesterase [EC:3.1.13.4 3.1.4.-]	2',5'-phosphodiesterase 12-like isoform X1 [Vespa mandarinia]2'，5'-磷酸二酯酶12样异构体X1	2',5'-phosphodiesterase 12 OS=Rattus norvegicus OX=10116 GN=Pde12 PE=2 SV=1
1655_1	Maker006012	6.05223	0.000485201	25900.3	TIPWSCCNESK;TTYSEVFK	1;1	2	5	0.0815	132116;132118;132117;37358;37357	-	locus=Chr08:6139053:6143016:+ [translate_table: standard]	sodium:calcium symporter [Thermogutta terrifontis]	NA	K06497|1|6.7e-93|344.4|pcf:106783762|CD63 antigen	23 kDa integral membrane protein-like [Vespa mandarinia]23 kDa完整膜样蛋白	CD63 antigen OS=Rattus norvegicus OX=10116 GN=Cd63 PE=1 SV=2
3602_1	Maker002981	7.15312	0	11179.7	AAVTGLGFLLFR;LLHVAVSDVNDDVR	1;1	2	2	0.2574	104630;169294	-	locus=Chr03:11125635:11126984:+ [translate_table: standard]	Glycosyl transferase, family 2 [Minicystis rosea]	NA	K03032|1|4.1e-47|191.0|pcf:106789460|26S proteasome regulatory subunit N2	26S proteasome non-ATPase regulatory subunit [Apis cerana cerana]26S蛋白酶体非三磷酸腺苷酶调节亚基	26S proteasome non-ATPase regulatory subunit 1 OS=Homo sapiens OX=9606 GN=PSMD1 PE=1 SV=2
1552_1	Maker001439	16.895	0	25064.2	LLVINGADITLTNK;SICVALLEK;VVNTLLAEGANVNAK;YANINITDK;YANINITDKR	1;1;1;1;1	5	11	0.2096	155172;155169;155157;48837;160720;160719;160953;160728;160938;52856;90053	-	locus=Chr02:6765687:6766785:- [translate_table: standard]	ankyrin repeat domain-containing protein [Luteipulveratus mongoliensis]	NA	K06694|1|1.5e-108|396.4|pcf:106788239|26S proteasome non-ATPase regulatory subunit 10	26S proteasome non-ATPase regulatory subunit 10-like [Vespa mandarinia]	NA
1308_1	Maker010770	50.5798	0	47322.9	DKTYEIALETIHSMGK;EQGILHLGELYK;GVLDQGEGVLIVFEDTPR;LSQMILDK;MQAALDLQSGILHAADER;QLLVEVQLLESK;TAYSYFYEAFEGYDSVESPK;TPEDVQSIMSGK;TTANAIYCPPK;TYEIALETIHSMGK;TYHALSNLAK;VQVSHISSCISLPLAQVEK;VVDTLYQK	1;1;1;1;1;1;1;1;1;1;1;1;1	13	26	0.3877	218794;218795;136646;136648;136649;111749;231149;32661;230564;230678;136481;261626;110765;110763;110764;96848;96845;97047;96853;177218;177216;67922;245446;245445;35983;35982	-	locus=Chr22:2935010:2936722:+ [translate_table: standard]	rhodanese-like domain-containing protein [Acidihalobacter prosperus]	NA	K03036|1|2.1e-225|785.4|pcf:106791063|26S proteasome regulatory subunit N6	26S proteasome non-ATPase regulatory subunit 11-like [Vespa mandarinia]>KAF7381125.1 hypothetical protein [Vespula germanica]>KAF7392295.1 hypothetical protein [Vespula pensylvanica]	26S proteasome non-ATPase regulatory subunit 11 OS=Drosophila melanogaster OX=7227 GN=Rpn6 PE=1 SV=1
745_1	Maker003298	30.4042	0	51791.8	ASLILEQMR;AVLETPAVR;AVLYLILAPHEPEQADLTHR;FTGSQEPAALLDTWAASLSK;LFVNPELIK;LHDALDQLLALEK;MLDEIPIYK;VLVAICEICLEAK;WSGLCEIYER	1;1;1;1;1;1;1;1;1	9	27	0.2478	55050;55051;55047;34085;34081;258414;258413;245226;245227;245225;245233;245296;57725;57747;57726;153768;153762;153774;153775;153767;68955;68945;68954;68946;161768;161770;115617	-	locus=Chr04:2157048:2158914:+ [translate_table: standard]	hypothetical protein [Methanosphaerula palustris]	NA	K03035|1|2.3e-251|871.7|pcf:106793482|26S proteasome regulatory subunit N5	26S proteasome non-ATPase regulatory subunit 12-like isoform X1 [Vespa mandarinia]26S蛋白酶体非atp酶调控亚基12样异构体X1	26S proteasome non-ATPase regulatory subunit 12 OS=Bos taurus OX=9913 GN=PSMD12 PE=2 SV=3
1341_1	Maker002540	20.4908	0	43875.2	GAIDQVAGTVHMTWVQPR;LPLGEVELLVMK;QLTFTEISQETR;VLTGQILLDK;YLGCIDLHSLDR	1;1;1;1;1	5	15	0.1662	233714;233716;233791;122867;122869;122866;122870;147909;147915;64002;64005;64004;64003;63979;149847	-	locus=Chr03:3215629:3217049:- [translate_table: standard]	LuxR family transcriptional regulator [Roseovarius mucosus]	NA	K03039|1|1.8e-204|715.7|pcf:106791162|26S proteasome regulatory subunit N9	26S proteasome non-ATPase regulatory subunit 13-like [Vespa mandarinia]	26S proteasome non-ATPase regulatory subunit 13 OS=Gallus gallus OX=9031 GN=PSMD13 PE=1 SV=1
1723_1	Maker002979	25.9451	0	64151.3	DNLEWLAR;FNLYQDDAVTGEAAGIAMGMVMLGSK;KLDMIVDEFWPEISEAIEK;LTATASLGVIHR;MNITSAAGIISLLEEPMPELK;SFNQHELAALVASK;SNHTDMLILK	1;1;1;1;1;1;1	7	11	0.1887	45307;273800;273776;258698;258699;97742;97740;97741;256715;161126;80833	-	locus=Chr03:11116049:11119925:+ [translate_table: standard]	glycolate oxidase subunit GlcD [Propionibacterium freudenreichii]	NA	K03032|1|6.9e-280|966.8|pcf:106789460|26S proteasome regulatory subunit N2	26S proteasome non-ATPase regulatory subunit 1-like isoform X1 [Vespa mandarinia]	26S proteasome non-ATPase regulatory subunit 1 OS=Drosophila melanogaster OX=7227 GN=Rpn2 PE=1 SV=1
2910_1	Maker009713	78.2519	0	98790.7	ETVLCLLTPVLSDPK;FGQYPQAVR;FLPLGLGLCFLGK;IQHLLHICSEHYEPANEK;ISQGLTHLGK;LAMQLNNLPLVEDIFTK;LDLLEQYVDESAYQR;LLQEELTYLVEVLQDPSQK;LNILDTLSK;LTGSALSIGEWGHEYVR;MLVTFDEVLNPLAVPVR;NECDPALALLSDYVLHSSNTMR;QEAAETIIAALEVIPEPFR;QNLAASFVNGFVNAAFGQDK;SGALLACGIVNCGVR;SHLENCRPPFGGGQVDSAR;SVPLALGLISVSNPK;TITGFQTHTTPVLLAYGER;VCLYLTSCIPYVADPENSTLLQTAAK;VGLAVDVVGQAGKPK;YLYSSEDYIK	1;1;1;1;1;1;1;1;1;1;1;1;1;1;1;1;1;1;1;1;1	21	40	0.3796	194720;194719;194722;194718;194721;56001;144254;254016;53242;53253;53254;53256;232992;219533;219532;255900;45433;45435;45432;223317;228007;268344;268342;245719;136217;245876;245874;168255;244631;244630;244637;157151;157150;157152;246497;246496;280134;144813;144811;108262	-	locus=Chr18:2508903:2511951:+ [translate_table: standard]	ABC transporter substrate-binding protein [Halalkalicoccus jeotgali]	NA	K03028|1|0.0e+00|1638.2|pcf:106787333|26S proteasome regulatory subunit N1	26S proteasome non-ATPase regulatory subunit 2-like [Vespa mandarinia]	26S proteasome non-ATPase regulatory subunit 2 OS=Bos taurus OX=9913 GN=PSMD2 PE=1 SV=2
2702_1	Maker000050	12.2247	0	43099.5	IVAFVGSPVQIDEK;LHQVQPNGNLCLITGIR;LQAQQDAVNLVCHSK	1;1;1	3	11	0.1173	158542;158536;158541;158544;158534;230071;230070;230067;198912;198913;198908	-	locus=Chr01:860288:862420:- [translate_table: standard]	group 1 glycosyl transferase [Crinalium epipsammum]	NA	K03029|1|1.8e-162|576.2|pcf:106788170|26S proteasome regulatory subunit N10	26S proteasome non-ATPase regulatory subunit 4-like [Vespa mandarinia]	26S proteasome non-ATPase regulatory subunit 4 OS=Drosophila melanogaster OX=7227 GN=Rpn10 PE=1 SV=2
482_1	Maker007953	32.7399	0	56778.8	IAQANENPLSSLLIPGLMK;IYDVIINIAK;LGSYNHAEIEAIAR;LWPNEIFSK;QPFADIR;SWFDALCDDPLGLIVGLSK;TLFEVLEPGEIYQK;VYELISHSDVSVR;YALQELGDSMLYALK;YALQELGDSMLYALKK	1;1;1;1;1;1;1;1;1;1	10	15	0.2401	238018;238022;238020;78543;78542;167580;71764;71881;16148;246560;190833;158853;199753;199754;95208	-	locus=Chr12:3848629:3850294:- [translate_table: standard]	RNA polymerase sigma-70 factor [Pontibacter korlensis]	NA	K06692|1|8.8e-191|670.6|ame:102654919|26S proteasome non-ATPase regulatory subunit 5	26S proteasome non-ATPase regulatory subunit 5-like [Vespa mandarinia]	26S proteasome non-ATPase regulatory subunit 5 OS=Mus musculus OX=10090 GN=Psmd5 PE=1 SV=4
2190_1	Maker005013	39.5444	0	45508.3	DLSWIVDEALLANMR;DYLFSLYNCHYAEFFK;DYLIFPHYR;FLLSLPEHHDDPYLK;GSEILEVLHSNSDVK;ILAYTQLLESYR;NLAQVEGLLR;NPNLELAQIK;NWQYQAMVK;QGDLLLNR;VGGVVETNRPDSK;YTVYLSMISLPR	1;1;1;1;1;1;1;1;1;1;1;1	12	23	0.3702	205043;205037;139065;93862;216867;216863;183838;60562;183837;183840;151597;151598;66773;66777;73183;73181;73184;73177;80026;29228;29254;126615;145766	-	locus=Chr06:9489096:9490819:+ [translate_table: standard]	DNA repair protein RecN [Cytophaga hutchinsonii]	NA	K03037|1|2.4e-220|768.5|pcf:106791929|26S proteasome regulatory subunit N7	26S proteasome non-ATPase regulatory subunit 6-like [Vespa mandarinia]>KAF7391393.1 hypothetical protein [Vespula vulgaris]>KAF7417325.1 hypothetical protein [Vespula pensylvanica]	26S proteasome non-ATPase regulatory subunit 6 OS=Drosophila melanogaster OX=7227 GN=Rpn7 PE=2 SV=1
1340_1	Maker004905	17.6018	0	36374.9	DYLLQVGNGK;ITNQLLGLK;SIVALHNLINNK;SVWFLDHDYLENMYGMFK;VVGWYHTGPK	1;1;1;1;1	5	8	0.1844	65732;42188;121974;121973;122191;258822;74030;73987	-	locus=Chr06:7703023:7704368:+ [translate_table: standard]	L-cystine transporter [Fictibacillus phosphorivorans]	NA	K03038|1|3.4e-164|581.6|pcf:106793999|26S proteasome regulatory subunit N8	26S proteasome non-ATPase regulatory subunit 7-like [Vespa mandarinia]>KAF7394066.1 hypothetical protein [Vespula germanica]	26S proteasome non-ATPase regulatory subunit 7 OS=Drosophila melanogaster OX=7227 GN=Rpn8 PE=1 SV=6
2730_1	Maker007077	27.397	0	30385.4	DGYFYFNTTHEK;DVVSLYQNLKQEWTRPSCNLK;HPLSLEQYLMEGSYNK;MLNLSSEK;NWNIAK;QEWTRPSCNLK;SGLLESAYK;VGLTHLMFLPTSNSTASQNELLIAR	1;1;1;1;1;1;1;1	8	13	0.3647	162732;162733;110369;227477;227476;227473;28140;4110;140610;140613;36279;36274;274419	-	locus=Chr10:5887064:5888146:- [translate_table: standard]	type VI secretion system contractile sheath large subunit [Gibbsiella quercinecans]	NA	K03031|1|7.3e-144|513.8|pcf:106793316|26S proteasome regulatory subunit N12	26S proteasome non-ATPase regulatory subunit 8-like [Vespa mandarinia]	26S proteasome non-ATPase regulatory subunit 8 (Fragment) OS=Pongo abelii OX=9601 GN=PSMD8 PE=2 SV=2
955_1	Maker002916	42.6181	0	44499.4	ALQSVGQIVGEVLK;AVASQLDANFLK;DHQPCIIFMDEIDAIGGR;EVDPLVYNMSHEDPGDVTYSAIGGLSEQIR;EVIELPLLNPELFQR;GCLLYGPPGTGK;IEIPLPNEQAR;KIEIPLPNEQAR;LDYKPV;TLMELLNQMDGFDSLGQVK;VGITPPK;VVSSAIVDK	1;1;1;1;1;1;1;1;1;1;1;1	12	29	0.3919	145385;145386;145384;145383;145387;145388;107435;107436;107434;244799;244798;244800;252672;214958;215087;92994;108189;138520;138521;138522;3039;248835;248836;1065;1064;1067;27399;27370;27398	-	locus=Chr03:9620926:9622864:- [translate_table: standard]	proteasome-activating nucleotidase [Methanothermus fervidus]	NA	K03064|1|4.1e-220|767.7|pcf:106791818|26S proteasome regulatory subunit T4	26S proteasome regulatory subunit 10B [Vespa mandarinia]>KAF7405428.1 hypothetical protein [Vespula vulgaris]>KAF7410432.1 hypothetical protein [Vespula germanica]>KAF7432370.1 hypothetical protein [Vespula pensylvanica]26S蛋白酶体调控亚基10B	26S proteasome regulatory subunit 10B OS=Homo sapiens OX=9606 GN=PSMC6 PE=1 SV=1
379_1	Maker008197	35.8779	0	49027.7	AVANQTSATFLR;ESVELPLTHPEYYEEMGIKPPK;GVILYGPPGTGK;IETLDPALIRPGR;KIEFPLPDEK;LPQVTPHTR;MTLAPDVNLAELIMAK;TMLELLNQLDGFDSR;VHAVVGVLGDDTDPMVTVMK;VVGSELIQK	1;1;1;1;1;1;1;1;1;1	10	16	0.3144	107868;270785;77795;77800;77789;147722;92143;45;202228;202226;205676;205675;205694;205711;244518;37072	-	locus=Chr13:1845174:1846757:+ [translate_table: standard]	proteasome-activating nucleotidase [Archaeoglobus fulgidus]	NA	K03062|1|2.3e-235|818.5|ame:551128|26S proteasome regulatory subunit T2	26S proteasome regulatory subunit 4 [Vespa mandarinia]>KAF7386776.1 hypothetical protein [Vespula vulgaris]>KAF7388492.1 hypothetical protein [Vespula germanica]>KAF7410838.1 hypothetical protein [Vespula pensylvanica]	26S proteasome regulatory subunit 4 OS=Drosophila melanogaster OX=7227 GN=Rpt2 PE=1 SV=2
960_1	Maker006769	49.3988	0	47601.6	APAIIFIDELDAIGTK;DAFSLAK;EKAPAIIFIDELDAIGTK;EKFENLGIQPPK;FENLGIQPPK;KIEFPHPNEEAR;LAGPQLVQMFIGDGAK;NATAVTHEDLMEAINEVQAK;QIQELIEAVVLPMTHK;QTYFLPVIGLVDAESLKPGDLVGVNK;TMLELLNQLDGFSSTADIK;VDILDPALLR	1;1;1;1;1;1;1;1;1;1;1;1	12	36	0.3645	194979;194977;194984;194978;4802;4793;231169;231170;231168;136641;136650;73850;73846;73852;150926;186799;186805;186798;186804;252031;252034;252131;220546;218072;220548;220545;218071;218075;275975;275972;275507;245486;245487;245523;245520;69664	-	locus=Chr10:760626:762305:- [translate_table: standard]	ATPase AAA [Methanocaldococcus jannaschii]	NA	K03065|1|4.8e-238|827.4|pcf:106785394|26S proteasome regulatory subunit T5	26S proteasome regulatory subunit 6A-B [Vespa mandarinia]	26S proteasome regulatory subunit 6A-A OS=Xenopus laevis OX=8355 GN=psmc3-a PE=2 SV=2
609_1	Maker001555	53.6254	0	48527.1	ACLIFFDEIDAIGGAR;DFLEAVNK;ESDTGLAPPALWDLAADK;FVNLGIEPPK;GVLLFGPPGTGK;IDPTVTMMQVEEKPDVTYSDVGGCK;KACLIFFDEIDAIGGAR;KVEFGLPDLEGR;LCPNSTGAEIR;QTLQNEQPLQVAR;RVNELTGIK;TMLELINQLDGFDPR;VIGSELVQK;VLMATNRPDTLDPALMRPGR;VNELTGIK	1;1;1;1;1;1;1;1;1;1;1;1;1;1;1	15	39	0.4124	208332;208339;208335;30501;30509;222795;222792;222797;222787;222788;222784;222791;66957;66956;66955;73878;73877;276903;276922;225842;127028;127026;127025;92527;163313;163315;163314;48242;207288;207283;207444;207285;207279;207481;37074;37082;254386;20116;20121	-	locus=Chr02:7931851:7933660:+ [translate_table: standard]	nucleotidase [Candidatus Methanoplasma termitum]	NA	K03061|1|5.2e-248|860.5|pcf:106792228|26S proteasome regulatory subunit T1	26S proteasome regulatory subunit 7 [Vespa mandarinia]>KAF7408216.1 hypothetical protein [Vespula vulgaris]>KAF7414572.1 hypothetical protein [Vespula germanica]>KAF7435204.1 hypothetical protein [Vespula pensylvanica]	26S proteasome regulatory subunit 7 OS=Xenopus laevis OX=8355 GN=psmc2 PE=2 SV=1
646_1	Maker008523	49.0017	0	45716.2	AVAHHTECTFIR;EELQLLQEQGSYVGEVVKPMDK;EHAPSIIFMDEIDSIGSSR;ELFVMAR;EVIELPVKHPELFDALGIAQPK;FVVDLDK;HPELFDALGIAQPK;IAELMPGASGAEVK;IDILDPALLRPGR;ILPNKVDPLVSLMMVEK;KIAELMPGASGAEVK;MLREELQLLQEQGSYVGEVVKPMDK;RVHVTQEDFEMAVAK;TMLELLNQLDGFEATK;VDPLVSLMMVEK	1;1;1;1;1;1;1;1;1;1;1;1;1;1;1	15	24	0.4148	145434;268777;246301;246321;18865;266033;14619;165909;129903;129904;129894;147106;147107;229316;158318;279969;206877;206876;216736;216730;216731;216732;216733;127253	-	locus=Chr14:2976662:2978425:- [translate_table: standard]	proteasome-activating nucleotidase [Methanotorris igneus]	NA	K03066|1|6.3e-224|780.4|pcf:106789260|26S proteasome regulatory subunit T6	26S proteasome regulatory subunit 8 [Vespa mandarinia]>KAF7384291.1 hypothetical protein [Vespula vulgaris]>KAF7385466.1 hypothetical protein [Vespula germanica]	26S proteasome regulatory subunit 8 OS=Drosophila melanogaster OX=7227 GN=Rpt6 PE=1 SV=2
25_1	Maker008939	6.63301	0	34712.4	ECTDMNNLQHCIVK;IALFIAAGGPDCFQSK	1;1	2	3	0.0962	207191;196543;196530	-	locus=Chr15:4762046:4764708:- [translate_table: standard]	FAD-dependent oxidoreductase [Thermofilum adornatus]	NA	NA	27 kDa hemolymph protein-like isoform X4 [Vespa mandarinia]27 kDa血淋巴蛋白样异构体X4	27 kDa hemolymph protein OS=Galleria mellonella OX=7137 PE=1 SV=1
693_1	Maker009845	5.03682	0.00414747	22705.8	GVENLIQVENPNR	1	1	5	0.0663	154350;154346;154348;154340;154349	-	locus=Chr19:70856:73635:+ [translate_table: standard]	TetR/AcrR family transcriptional regulator [Xylanimicrobium sp. FW10M-9]	NA	NA	28 kDa heat- and acid-stable phosphoprotein-like [Vespa mandarinia]>XP_035740782.1 28 kDa heat- and acid-stable phosphoprotein-like [Vespa mandarinia]>XP_035740783.1 28 kDa heat- and acid-stable phosphoprotein-like [Vespa mandarinia]>XP_035740785.1 28 kDa heat- and acid-stable phosphoprotein-like [Vespa mandarinia]>XP_035740786.1 28 kDa heat- and acid-stable phosphoprotein-like [Vespa mandarinia]…	28 kDa heat- and acid-stable phosphoprotein OS=Mus musculus OX=10090 GN=Pdap1 PE=1 SV=1
2375_1	Maker010959	6.95078	0	33069.9	IASMTSEILQLQEIIEK;SGDLGIPHDVKPTDLLLGYDK	1;1	2	3	0.1382	231377;256415;256420	-	locus=Chr23:2379402:2380502:+ [translate_table: standard]	30S ribosomal protein S15 [Legionella pneumophila subsp. pneumophila str. Philadelphia 1]	NA	K02956|1|1.0e-100|370.5|pcf:106790145|small subunit ribosomal protein S15	28S ribosomal protein S15, mitochondrial-like [Vespa mandarinia]28S核糖体蛋白S15，线粒体样	28S ribosomal protein S15, mitochondrial OS=Drosophila melanogaster OX=7227 GN=bonsai PE=2 SV=2
3102_1	Maker009851	6.58849	0	20212.6	CNVGDIVLIQLLPEK;VIDVIYPLGDITDPITGK	1;1	2	2	0.1875	199161;229595	-	locus=Chr19:90849:91797:- [translate_table: standard]	30S ribosomal protein S17 [Candidatus Rickettsiella viridis]	NA	K02961|1|3.3e-68|261.9|pcf:106784160|small subunit ribosomal protein S17	28S ribosomal protein S17, mitochondrial-like [Vespa mandarinia]	Phosphatidylethanolamine N-methyltransferase 2 OS=Vanderwaltozyma polyspora (strain ATCC 22028 / DSM 70294 / BCRC 21397 / CBS 2163 / NBRC 10782 / NRRL Y-8283 / UCD 57-17) OX=436907 GN=CHO2-2 PE=3 SV=1
1105_1	Maker009127	9.97353	0	40878.5	IHPQVNSATTK;LFQGEYLEDLLK;LNQVYNPR	1;1;1	3	4	0.0891	87149;151130;151131;42850	-	locus=Chr16:968026:969308:- [translate_table: standard]	hypothetical protein [Kibdelosporangium phytohabitans]	NA	K17401|1|4.1e-155|551.6|pcf:106788413|small subunit ribosomal protein S22	28S ribosomal protein S22, mitochondrial-like [Vespa mandarinia]	28S ribosomal protein S22, mitochondrial OS=Mus musculus OX=10090 GN=Mrps22 PE=1 SV=1
2695_1	Maker001449	6.29646	0	15181.8	AETEKPLWYTIYEAFPPK;NLDLINLSNK	1;1	2	4	0.2171	148616;252001;252012;74105	-	locus=Chr02:6800861:6801492:+ [translate_table: standard]	nucleoid occlusion protein [Halocella sp. SP3-1]	NA	K17402|1|1.7e-50|202.6|pcf:106788886|small subunit ribosomal protein S23	28S ribosomal protein S23, mitochondrial-like [Vespa mandarinia]>XP_035744114.1 28S ribosomal protein S23, mitochondrial-like [Vespa mandarinia]>XP_035744115.1 28S ribosomal protein S23, mitochondrial-like [Vespa mandarinia]	28S ribosomal protein S23, mitochondrial OS=Homo sapiens OX=9606 GN=MRPS23 PE=1 SV=2
2753_1	Maker007168	5.1451	0.00327715	19196.2	IEIVTALK;IGGIIQR	1;1	2	2	0.092	21952;5170	-	locus=Chr10:7860343:7861064:- [translate_table: standard]	30S ribosomal protein S3 [Ammonifex degensii]	NA	K17403|1|2.5e-70|268.9|pcf:106788062|small subunit ribosomal protein S24	28S ribosomal protein S24, mitochondrial-like isoform X2 [Vespa mandarinia]	28S ribosomal protein S24, mitochondrial OS=Drosophila melanogaster OX=7227 GN=mRpS24 PE=3 SV=1
2628_1	Maker008892	13.7363	0	53311.9	EIVHEEVFDLIK;LHKDELIDLLYK;NLQVLLDTLK;NPYFDDHFDLVDPLSIVGK;WLTEVNK	1;1;1;1;1	5	5	0.1333	151784;42191;77450;252509;22378	-	locus=Chr15:4392902:4394364:- [translate_table: standard]	exodeoxyribonuclease V subunit beta [Allofrancisella guangzhouensis]	NA	K17406|1|1.0e-177|627.1|pcf:106790313|small subunit ribosomal protein S27	28S ribosomal protein S27, mitochondrial-like [Vespa mandarinia]	28S ribosomal protein S27, mitochondrial OS=Bos taurus OX=9913 GN=MRPS27 PE=1 SV=1
1175_1	Maker006302	27.9107	0	49076.4	ADWCNGAAVLTLDAK;AEFESLMEYYK;DGFECLDPFIPILIENYNK;IYTIQSHIVK;NPALEVISYLEQADYNRPINK;SPDIIDLPIDAGK;VLAAVDGYNAFWSDQTGIR;YASSVIDALLMELK;YVLYGK	1;1;1;1;1;1;1;1;1	9	15	0.3019	179606;138729;138728;258930;88471;266228;266229;266231;266274;266299;125520;125540;133862;169487;3673	-	locus=Chr09:527050:529754:- [translate_table: standard]	excinuclease ABC subunit UvrB [Deferribacter desulfuricans]	NA	K17408|1|3.2e-178|628.6|pcf:106791191|small subunit ribosomal protein S29	28S ribosomal protein S29, mitochondrial-like [Vespa mandarinia]	28S ribosomal protein S29, mitochondrial OS=Bos taurus OX=9913 GN=DAP3 PE=1 SV=3
1471_1	Maker005890	18.0686	0	65186.6	NICWATESVK;SLIENIIAFEYSSR;TYIVPER;VEAFWLVGGIEPSGLK;VHGLNTDVLK;VYLIDNK	1;1;1;1;1;1	6	7	0.1162	89895;186212;20738;197563;197568;63131;18773	-	locus=Chr08:4396857:4398979:+ [translate_table: standard]	M48 family peptidase [Firmicutes bacterium]	NA	K17409|1|5.9e-249|864.0|pcf:106793041|small subunit ribosomal protein S30	28S ribosomal protein S30, mitochondrial-like [Vespa mandarinia]	28S ribosomal protein S30, mitochondrial OS=Bos taurus OX=9913 GN=MRPS30 PE=1 SV=4
2313_1	Maker001522	7.97966	0	11180.1	IFGEVVRPTNTK;LFSEKPIHK;RPEIVDYYPPHK	1;1;1	3	3	0.3626	127308;63749;43903	-	locus=Chr02:7657525:7657800:- [translate_table: standard]	MULTISPECIES: 2-oxoglutarate ferredoxin oxidoreductase subunit alpha [Desulfobacula]	NA	K17411|1|7.5e-40|166.8|pcf:106790787|small subunit ribosomal protein S33	28S ribosomal protein S33, mitochondrial-like [Vespa mandarinia]	28S ribosomal protein S33, mitochondrial OS=Homo sapiens OX=9606 GN=MRPS33 PE=1 SV=1
993_1	Maker004698	13.3559	0	38313.7	IPNFLHLTPPAIK;VAVSELINQGEDQYALNK;VLELIPR;VNLNSLILDSHAK	1;1;1;1	4	5	0.155	149652;236351;15054;141990;141936	-	locus=Chr06:3796775:3797975:+ [translate_table: standard]	Fe3+-hydroxamate ABC transporter substrate-binding protein [Chloracidobacterium thermophilum]	NA	K17413|1|3.5e-148|528.5|pcf:106793523|small subunit ribosomal protein S35	28S ribosomal protein S35, mitochondrial-like [Vespa mandarinia]	28S ribosomal protein S35, mitochondrial OS=Bos taurus OX=9913 GN=MRPS35 PE=1 SV=1
175_1	Maker007578	8.93247	0	9348.01	ATGPQVIVLPTIDDIHLPSR;VNVGASAAPSAASGTASATGR	1;1	2	10	0.4713	249001;249002;213855;213868;213867;213863;213862;213965;213859;213881	-	locus=Chr11:6826392:6827065:+ [translate_table: standard]	PDZ domain-containing protein [Paludisphaera borealis]	NA	K17414|1|3.4e-34|147.9|pcf:106783894|small subunit ribosomal protein S36	28S ribosomal protein S36, mitochondrial-like isoform X4 [Vespa mandarinia]	NA
2437_1	Maker000348	8.13187	0	47254.3	AFLMGLLQQK;ISTMVITGNGNGLAGYAIAK;KENDDFPVVVASPAR	1;1;1	3	3	0.1095	75675;232040;186615	-	locus=Chr01:8119998:8121743:+ [translate_table: standard]	30S ribosomal protein S5 [Tenacibaculum dicentrarchi]	NA	K02988|1|2.0e-177|625.9|pcf:106790092|small subunit ribosomal protein S5	28S ribosomal protein S5, mitochondrial-like [Vespa mandarinia]	28S ribosomal protein S5, mitochondrial OS=Bos taurus OX=9913 GN=MRPS5 PE=1 SV=1
1560_1	Maker007233	6.30985	0	26735.1	IPVAVSENR;SLLEETFEAIK	1;1	2	3	0.0881	39276;39268;108179	-	locus=Chr11:434518:435697:- [translate_table: standard]	30S ribosomal protein S7 [Francisella tularensis subsp. tularensis SCHU S4]	NA	K02992|1|1.8e-95|352.8|pcf:106786104|small subunit ribosomal protein S7	28S ribosomal protein S7, mitochondrial-like, partial [Vespa mandarinia]	28S ribosomal protein S7, mitochondrial OS=Drosophila melanogaster OX=7227 GN=mRpS7 PE=2 SV=1
1827_1	Maker002719	55.4992	0	62496.2	DCPWWNELNSK;EFVHLTGVPFLPTPMGK;EIALVLPCPEPPLIFPDNR;EIQITGDPTQTIPPHSLTSGTHYEK;GHFCVTVEEIQQALK;GVVPDTDPLCISSAR;KGHFCVTVEEIQQALK;MIEMFGK;NEQAACYAAQAYGYLTK;QIEEAVNILIQSK;SFAELNAPSLINIMIDPQADR;SFAELNAPSLINIMIDPQADRK;TILLNNLPR;TYALQQSDVILLLGAR;YSTYGRPGATYLDLPATILTQNVNEK	1;1;1;1;1;1;1;1;1;1;1;1;1;1;1	15	42	0.3763	146941;146940;222827;252480;252479;252481;252482;252483;252484;275386;275410;206748;206747;206739;176153;176158;176159;176157;224678;224681;17183;17184;228962;228859;154902;154899;151155;154908;154910;151151;259910;266025;53275;53466;53276;53461;53467;207184;207175;207183;207182;278868	-	locus=Chr03:6573226:6577069:+ [translate_table: standard]	oxalyl-CoA decarboxylase [Asaia bogorensis]	NA	K12261|1|3.9e-304|1047.3|pcf:106784580|2-hydroxyacyl-CoA lyase 1 [EC:4.1.-.-]	2-hydroxyacyl-CoA lyase 1-like isoform X1 [Vespa mandarinia]>XP_035739959.1 2-hydroxyacyl-CoA lyase 1-like isoform X1 [Vespa mandarinia]2-羟酰基辅酶a裂解酶1样异构体X1	2-hydroxyacyl-CoA lyase 1 OS=Homo sapiens OX=9606 GN=HACL1 PE=1 SV=2
2872_1	Maker000101	12.4115	0	35077.7	DIFIQELAPTHGTR;NINNVESYVTVSDINEHMLDVGK;WEPYQYLAESIK;YSFQVIPVIGTLVTGK	1;1;1;1	4	4	0.2174	178208;270876;163666;201066	-	locus=Chr01:2360626:2361865:- [translate_table: standard]	bifunctional demethylmenaquinone methyltransferase/2-methoxy-6-polyprenyl-1,4-benzoquinol methylase UbiE [Parvibaculum lavamentivorans]	NA	K06127|1|1.4e-148|529.6|pcf:106788162|2-methoxy-6-polyprenyl-1,4-benzoquinol methylase [EC:2.1.1.201]	2-methoxy-6-polyprenyl-1,4-benzoquinol methylase, mitochondrial-like [Vespa mandarinia]线粒体样2-甲氧基-6-聚戊烯基-1,4-苯并喹啉甲基化酶	2-methoxy-6-polyprenyl-1,4-benzoquinol methylase, mitochondrial OS=Drosophila melanogaster OX=7227 GN=Coq5 PE=2 SV=1
1433_1	Maker000342	15.8936	0	33230.2	AHAYVFASK;GVLATAPGEAHQWYLNHIPEEVK;IVATSISATVR;LPAHLENIDPK;YAYHAETIHPNLR	1;1;1;1;1	5	6	0.219	41011;270067;270069;68012;99986;175846	-	locus=Chr01:8055070:8056287:+ [translate_table: standard]	3'(2'),5'-bisphosphate nucleotidase [Minicystis rosea]	NA	K01082|1|2.7e-150|535.4|pcf:106790098|3'(2'), 5'-bisphosphate nucleotidase [EC:3.1.3.7]	3'(2'),5'-bisphosphate nucleotidase 1-like [Vespa mandarinia]>XP_035734072.1 3'(2'),5'-bisphosphate nucleotidase 1-like [Vespa mandarinia]3'(2')，5'-二磷酸核苷酸酶1-样	3'(2'),5'-bisphosphate nucleotidase 1 OS=Homo sapiens OX=9606 GN=BPNT1 PE=1 SV=1
1548_1	Maker005082	6.49812	0	21875.8	NINIPNFCK;QAAGIQVAK	1;1	2	2	0.0928	68273;21693	-	locus=Chr07:1416514:1417307:- [translate_table: standard]	50S ribosomal protein L11 [Candidatus Midichloria mitochondrii]	NA	K02867|1|7.3e-93|344.0|pcf:106784473|large subunit ribosomal protein L11	39S ribosomal protein L11, mitochondrial-like [Vespa mandarinia]>XP_035719678.1 39S ribosomal protein L11, mitochondrial-like [Vespa mandarinia]	39S ribosomal protein L11, mitochondrial OS=Drosophila melanogaster OX=7227 GN=mRpL11 PE=2 SV=1
2621_1	Maker002850	19.886	0	20614.2	FIESVPVVVMK;KFIESVPVVVMK;LNLPDAPIMPVGGFMAAPK;NLLPNTNLVQAK;RLNLPDAPIMPVGGFMAAPK	1;1;1;1;1	5	15	0.2378	100288;100287;100284;130772;130786;130783;130784;130782;230617;118868;118864;118867;118865;119126;245450	-	locus=Chr03:8461834:8462832:- [translate_table: standard]	50S ribosomal protein L7/L12 [Methyloceanibacter caenitepidi]	NA	K02935|1|8.5e-75|283.9|pcf:106789597|large subunit ribosomal protein L7/L12	39S ribosomal protein L12, mitochondrial-like isoform X1 [Vespa mandarinia]	50S ribosomal protein L7/L12 OS=Mycoplasma arthritidis (strain 158L3-1) OX=243272 GN=rplL PE=3 SV=1
3489_1	Maker010769	18.0766	0	26983.3	GPETVHNTLLHK;GSIDHYVTPIK;IFDPPVK;ILNVEYPEK;KVLEDIAAK;NEETNLNPWTWK;VDAPWQPVTK	1;1;1;1;1;1;1	7	8	0.3017	123773;95301;11770;65007;65012;39749;164635;73312	-	locus=Chr22:2932866:2934776:- [translate_table: standard]	50S ribosomal protein L16 [Caldilinea aerophila]	NA	K02878|1|2.7e-110|402.1|pcf:106791059|large subunit ribosomal protein L16	39S ribosomal protein L16, mitochondrial-like [Vespa mandarinia]	39S ribosomal protein L16, mitochondrial OS=Rattus norvegicus OX=10116 GN=Mrpl16 PE=2 SV=1
86_1	Maker003207	6.42311	0	21111.1	CLESGICEIYHNESITNK;NGPVITASSNEWALK	1;1	2	2	0.1864	250884;176175	-	locus=Chr04:613065:613828:+ [translate_table: standard]	50S ribosomal protein L18 [Acidisphaera sp. G45-3]	NA	K02881|1|1.5e-73|279.6|pcf:106789891|large subunit ribosomal protein L18	39S ribosomal protein L18, mitochondrial-like [Vespa mandarinia]	Cytosine-specific methyltransferase NlaX OS=Neisseria lactamica OX=486 GN=nlaXM PE=3 SV=1
901_1	Maker005632	9.85459	0	35389.4	AAAHATPWEK;GVTNIIVGQNR;SQIDIPEFYVGSILAVTYSEPHAPGK	1;1;1	3	4	0.1551	59665;80566;80574;277393	-	locus=Chr08:1619719:1621034:- [translate_table: standard]	50S ribosomal protein L19 [Pararhodospirillum photometricum]	NA	K02884|1|6.6e-141|504.2|pcf:106785113|large subunit ribosomal protein L19	39S ribosomal protein L19, mitochondrial-like [Vespa mandarinia]	39S ribosomal protein L19, mitochondrial OS=Drosophila melanogaster OX=7227 GN=mRpL19 PE=2 SV=1
474_1	Maker001726	16.2758	0	38979.7	LSNILHGSTPIGSAQK;QLGANGEFLPK;TSFVALVGSGDELK;TVHFKDEYTIEPLQVTNLAGR;YILATENMKPGDIIK	1;1;1;1;1	5	7	0.2188	183161;81525;141702;141700;141703;265560;198252	-	locus=Chr02:10099922:10101434:+ [translate_table: standard]	50S ribosomal protein L2 [Denitrobacterium detoxificans]	NA	K02886|1|1.6e-138|496.5|pcf:106785320|large subunit ribosomal protein L2	39S ribosomal protein L2, mitochondrial-like [Vespa mandarinia]	39S ribosomal protein L2, mitochondrial OS=Mus musculus OX=10090 GN=Mrpl2 PE=1 SV=1
2429_1	Maker002516	5.82422	0.000485201	24951.3	INSININGNIDK;TFLPWMPTIPK	1;1	2	2	0.1075	116639;120607	-	locus=Chr03:3070023:3071122:+ [translate_table: standard]	50S ribosomal protein L21 [Finegoldia magna]	NA	K02888|1|1.3e-90|336.7|pcf:106791158|large subunit ribosomal protein L21	39S ribosomal protein L21, mitochondrial-like [Vespa mandarinia]	39S ribosomal protein L21, mitochondrial OS=Mus musculus OX=10090 GN=Mrpl21 PE=1 SV=1
2544_1	Maker007504	9.2323	0	26682.6	FFPIQSPDEER;LEEGKPPENYYLPVPK;SNLWVAESFCGK	1;1;1	3	6	0.1726	128080;128079;128078;128083;223117;136011	-	locus=Chr11:5953368:5954226:+ [translate_table: standard]	50S ribosomal protein L22 [Woeseia oceani]	NA	K02890|1|1.1e-95|353.6|pcf:106791081|large subunit ribosomal protein L22	39S ribosomal protein L22, mitochondrial-like [Vespa mandarinia]	39S ribosomal protein L22, mitochondrial OS=Drosophila pseudoobscura pseudoobscura OX=46245 GN=mRpL22 PE=3 SV=2
1717_1	Maker000379	14.4348	0	33255.5	EEIEWYGLTYK;EFEQYILGGEAVIQGFR;LQQPTAVHYIK;QILIALADK	1;1;1;1	4	4	0.172	143247;232488;112134;39311	-	locus=Chr01:8404969:8406194:+ [translate_table: standard]	ABC transporter permease [Pseudonocardia dioxanivorans]	NA	K02902|1|5.7e-123|444.5|pcf:106789737|large subunit ribosomal protein L28	39S ribosomal protein L28, mitochondrial-like [Vespa mandarinia]>XP_035742145.1 39S ribosomal protein L28, mitochondrial-like [Vespa mandarinia]>XP_035742147.1 39S ribosomal protein L28, mitochondrial-like [Vespa mandarinia]	39S ribosomal protein L28, mitochondrial OS=Drosophila melanogaster OX=7227 GN=mRpL28 PE=2 SV=1
61_1	Maker000821	20.3169	0	41440.2	GFQGVMK;HPSWLPK;IGIYPLWLQNGK;NPPYFPTYLPNLK;VSSTLLQIIDNQVIK;YDSPLNIKPIEPITQWK;YVEPENFFPMK	1;1;1;1;1;1;1	7	8	0.2278	6189;18734;137266;171916;192025;192024;241472;136715	-	locus=Chr01:15710603:15712238:+ [translate_table: standard]	MULTISPECIES: 50S ribosomal protein L3 [Sphingomonadaceae]	NA	K02906|1|1.6e-178|629.4|pcf:106783609|large subunit ribosomal protein L3	39S ribosomal protein L3, mitochondrial-like isoform X2 [Vespa mandarinia]	39S ribosomal protein L3, mitochondrial OS=Bos taurus OX=9913 GN=MRPL3 PE=1 SV=1
1855_1	Maker006179	20.9104	0	47893.3	ACYEVGKPILTGYNPEVVK;DHNVLQQGVSQAQLLLK;HLPEPIIVQCIQSNGK;IEDQNAHTELDFPSIYPFYPTVSLEK;IIDPIDLIQPK;SFTAAAANAR	1;1;1;1;1;1	6	9	0.2421	248725;225256;93754;93821;240659;104632;104633;104634;38355	-	locus=Chr08:8255488:8257132:+ [translate_table: standard]	ATP-dependent DNA helicase RecG [Candidatus Tachikawaea gelatinosa]	NA	K17418|1|1.2e-201|706.4|pcf:106790537|large subunit ribosomal protein L37	39S ribosomal protein L37, mitochondrial-like [Vespa mandarinia]>XP_035734491.1 39S ribosomal protein L37, mitochondrial-like [Vespa mandarinia]	39S ribosomal protein L37, mitochondrial OS=Homo sapiens OX=9606 GN=MRPL37 PE=1 SV=2
3611_1	Maker004875	21.8203	0	47880.5	DQVNIGLPVSK;EPIFEYDFPKPHIK;EQEWFPLK;EQPCLNLLER;GEQLIDYLRPIPPR;GQNPINAYTLER;IAEHYGIYQHLYK	1;1;1;1;1;1;1	7	10	0.205	80365;206912;58539;106344;106076;106081;191093;130669;130670;185139	-	locus=Chr06:7349762:7351454:- [translate_table: standard]	MULTISPECIES: flagellar biosynthesis protein FlhA [Bacillus]	NA	K17419|1|1.0e-189|666.8|pcf:106791758|large subunit ribosomal protein L38	39S ribosomal protein L38, mitochondrial-like [Vespa mandarinia]	39S ribosomal protein L38, mitochondrial OS=Rattus norvegicus OX=10116 GN=Mrpl38 PE=2 SV=2
3232_1	Maker001817	8.58127	0	38346.8	EMFHENPFK;QIPDIAAHSIDNK;YQSPIEEVVLVMNK	1;1;1	3	4	0.1065	82449;141714;187589;187592	-	locus=Chr02:11143644:11144660:+ [translate_table: standard]	threonyl-tRNA synthetase [Thermotoga maritima MSB8]	NA	K17420|1|8.6e-166|587.0|pcf:106788320|large subunit ribosomal protein L39	39S ribosomal protein L39, mitochondrial-like [Vespa mandarinia]	39S ribosomal protein L39, mitochondrial OS=Drosophila melanogaster OX=7227 GN=mRpL39 PE=2 SV=2
514_1	Maker007024	12.0555	0	32883.3	ESSYIEQLIVER;IAGLTSTLSVK;LAQDDLHLINDLEIPSK	1;1;1	3	5	0.1418	150741;150764;61828;230069;230121	-	locus=Chr10:5386109:5387140:+ [translate_table: standard]	ribosomal protein L4/L1e [Desulfotomaculum kuznetsovii DSM 6115]	NA	K02926|1|1.2e-136|490.0|pcf:106787223|large subunit ribosomal protein L4	39S ribosomal protein L4, mitochondrial-like [Vespa mandarinia]	39S ribosomal protein L4, mitochondrial OS=Bos taurus OX=9913 GN=MRPL4 PE=1 SV=1
3271_1	Maker001508	7.02613	0	23844.9	LKPISELEIPLFLK;NDIQTIEELMLSQNR	1;1	2	8	0.1429	185941;185940;185942;185939;185937;213976;213970;214125	-	locus=Chr02:7558214:7559315:- [translate_table: standard]	VWA domain-containing protein [Persicobacter sp. JZB09]	NA	K17421|1|7.9e-66|254.2|pcf:106790252|large subunit ribosomal protein L40	39S ribosomal protein L40, mitochondrial-like isoform X1 [Vespa mandarinia]	39S ribosomal protein L40, mitochondrial OS=Mus musculus OX=10090 GN=Mrpl40 PE=1 SV=2
2938_1	Maker011200	17.8527	0	35647.8	EVAVINALCK;FDPELLEQALIHK;IGTQIEPIR;IIGETGINTLLSSYR;QCLGIGCGANIQEAK	1;1;1;1;1	5	9	0.1968	67618;169490;169489;169491;47573;185529;185528;182380;182395	-	locus=Chr24:2054529:2055854:- [translate_table: standard]	ribonuclease III [Methylophilus sp. TWE2]	NA	K17425|1|4.9e-131|471.5|pcf:106787348|large subunit ribosomal protein L44 [EC:3.1.26.-]	39S ribosomal protein L44, mitochondrial-like [Vespa mandarinia]>XP_035724681.1 39S ribosomal protein L44, mitochondrial-like [Vespa mandarinia]	Ribonuclease 3 OS=Cupriavidus metallidurans (strain ATCC 43123 / DSM 2839 / NBRC 102507 / CH34) OX=266264 GN=rnc PE=3 SV=1
1561_1	Maker007611	9.7044	0	24820	ICAGQQISTR;IFAACAEEFK;TAFPLSSTLVTGLK	1;1;1	3	3	0.1553	71737;84323;144255	-	locus=Chr11:7632102:7635679:+ [translate_table: standard]	DNA polymerase III subunit beta [Ruminococcus albus]	NA	K17431|1|9.3e-105|383.6|pcf:106783866|large subunit ribosomal protein L50	39S ribosomal protein L50, mitochondrial-like isoform X2 [Vespa mandarinia]	Calcium-dependent protein kinase 14 OS=Arabidopsis thaliana OX=3702 GN=CPK14 PE=2 SV=1
2326_1	Maker010593	6.19603	0	39423	ALFGQNDYIDILGSEHLHPTR;GLLPHTGGTNR	1;1	2	3	0.0947	263766;4580;4581	-	locus=Chr21:3747942:3750257:+ [translate_table: standard]	type I restriction-modification system methyltransferase subunit [Candidatus Beckwithbacteria bacterium GW2011_GWC1_49_16]	NA	K17432|1|1.8e-75|287.0|pcf:106786648|large subunit ribosomal protein L51	39S ribosomal protein L51, mitochondrial-like isoform X2 [Vespa mandarinia]	39S ribosomal protein L51, mitochondrial OS=Drosophila pseudoobscura pseudoobscura OX=46245 GN=mRpL51 PE=3 SV=1
1602_1	Maker011109	6.1908	0	14511.7	IQFPVEK;LKPDSEYPDWLWTIPLIPK	1;1	2	2	0.2063	18073;259714	-	locus=Chr24:1019870:1020500:+ [translate_table: standard]	Fe-S cluster assembly protein SufB [Phenylobacterium zucineum]	NA	K17435|1|5.1e-55|217.6|pcf:106789822|large subunit ribosomal protein L54	39S ribosomal protein L54, mitochondrial-like [Vespa mandarinia]	39S ribosomal protein L54, mitochondrial OS=Homo sapiens OX=9606 GN=MRPL54 PE=1 SV=1
674_1	Maker010590	5.03682	0.00414747	12974	IIVLPLNISELSEEQQR	1	1	1	0.1545	235396	-	locus=Chr21:3726428:3726760:- [translate_table: standard]	hypothetical protein [Alcaligenes faecalis]	NA	K17436|1|3.4e-39|164.9|pcf:106786678|large subunit ribosomal protein L55	39S ribosomal protein L55, mitochondrial-like [Vespa mandarinia]	39S ribosomal protein L55, mitochondrial OS=Drosophila melanogaster OX=7227 GN=mRpL55 PE=1 SV=1
1669_1	Maker011171	6.34002	0	30665.6	AYNNVILPK;YLLEPIFPEDKPILDSMPIPR	1;1	2	2	0.1136	48824;267562	-	locus=Chr24:1814222:1815145:- [translate_table: standard]	50S ribosomal protein L9 [Finegoldia magna]	NA	K02939|1|2.4e-94|349.4|pcf:106787385|large subunit ribosomal protein L9	39S ribosomal protein L9, mitochondrial-like [Vespa mandarinia]	50S ribosomal protein L9 OS=Finegoldia magna (strain ATCC 29328 / DSM 20472 / WAL 2508) OX=334413 GN=rplI PE=3 SV=1
3088_1	Maker009922	7.17896	0	18070.6	DGNNIIIESVICPR;EGACPICSIGLDVK;ITTMVAMAQK	1;1;1	3	3	0.2405	178729;161828;62713	-	locus=Chr19:1080133:1080924:+ [translate_table: standard]	30S ribosomal protein S18 [Acidobacterium capsulatum]	NA	K02963|1|3.4e-64|248.4|pcf:106787306|small subunit ribosomal protein S18	39S ribosomal protein S18a, mitochondrial-like [Vespa mandarinia]	39S ribosomal protein S18a, mitochondrial OS=Homo sapiens OX=9606 GN=MRPS18A PE=1 SV=1
156_2	Maker009077	38.4986	0	27153.6	DQAVFVPTDVTSEKEVLVALK;EVLVALK;GAIVGMTLPIAR;GVIINTASVAAYEGQMGQAAYSASK;LAVGLIGENIPNEDGAR;LGKPDEYAQLAQHIIENPLLNGNTIR;LTAVVNAAGIACALK;NQPHQLEIFEK;NTVALITGGASGLGR;VVIADLPNSK;VVTIAPGLFDTPLFK	1;1;0;1;1;1;1;1;0;1;1	9	74	0.6575	258521;258522;6709;6696;6708;6692;6707;6718;6712;87766;87769;87765;87768;267680;267734;267739;203558;203557;203546;203559;203554;203544;203562;203542;203536;203538;203561;203539;203524;203556;203540;279926;279923;279912;279981;279922;279925;279928;279980;279979;279978;279919;279927;279985;279915;280025;279906;279914;279910;152163;152373;152162;152370;152164;152393;132414;132410;132409;133343;1333…	-	locus=Chr16:453898:455067:+ [translate_table: standard]	3-hydroxyacyl-CoA dehydrogenase [Syntrophothermus lipocalidus]	NA	K08683|1|2.5e-117|425.6|pcf:106789194|3-hydroxyacyl-CoA dehydrogenase / 3-hydroxy-2-methylbutyryl-CoA dehydrogenase [EC:1.1.1.35 1.1.1.178]	3-hydroxyacyl-CoA dehydrogenase type-2-like [Vespa mandarinia]2型样3-羟基酰基辅酶a脱氢酶	3-hydroxyacyl-CoA dehydrogenase type-2 OS=Drosophila melanogaster OX=7227 GN=scu PE=1 SV=1
156_1	Maker009081	29.1535	0	27416.5	GAIVGMTLPIAR;GVVINTASVAAYEGQMGQAAYSASK;LGEPDEYAQLAQHIIENPLLNGETIR;LTAVVNAAGVAIAYK;NALNITK;NKPHEYYDFENVIK;NTVALITGGASGLGR;VNTIGTFNVIR;VTIVDLPSSK	0;1;1;1;1;1;0;1;1	7	37	0.5294	87766;87769;87765;87768;267227;267226;267225;267229;267296;280273;280277;280276;280271;280272;280279;280297;149648;149647;149646;150006;150004;150003;6894;212799;212797;212800;212794;133343;133348;133353;133349;133351;133340;133337;133339;133342;133551;133347;133350;133314;133547;133568;133573;133311;133333;133308;133315;133557;133548;96405;96416;96415;96404;54448;54457;54452;54422;54447;54417;54…	-	locus=Chr16:467691:468929:- [translate_table: standard]	3-hydroxyacyl-CoA dehydrogenase [Syntrophothermus lipocalidus]	NA	K08683|1|1.7e-118|429.5|pcf:106791582|3-hydroxyacyl-CoA dehydrogenase / 3-hydroxy-2-methylbutyryl-CoA dehydrogenase [EC:1.1.1.35 1.1.1.178]	3-hydroxyacyl-CoA dehydrogenase type-2-like [Vespa mandarinia]>XP_035723336.1 3-hydroxyacyl-CoA dehydrogenase type-2-like [Vespa mandarinia]>XP_035723337.1 3-hydroxyacyl-CoA dehydrogenase type-2-like [Vespa mandarinia]	3-hydroxyacyl-CoA dehydrogenase type-2 OS=Drosophila melanogaster OX=7227 GN=scu PE=1 SV=1
2952_1	Maker006524	26.9628	0	51323.1	AFCAGGDIK;CFSSSSVEEIINK;DEYILNYLIGTYK;IYPILK;LQDLKDDLLK;LQGIDVFHAGIATHYVPSK;LVIIEGAGNK;NTDFHEGVTALLITK;YQLQHLMNEFSLSPYIDK	1;1;1;1;1;1;1;1;1	9	12	0.2473	30987;158057;179526;4403;4405;88206;47746;44655;189257;189261;254590;254591	-	locus=Chr09:4598248:4600172:+ [translate_table: standard]	enoyl-CoA hydratase/isomerase family protein [Parvibaculum lavamentivorans]	NA	K05605|1|4.1e-171|605.1|pcf:106792282|3-hydroxyisobutyryl-CoA hydrolase [EC:3.1.2.4]	3-hydroxyisobutyryl-CoA hydrolase, mitochondrial-like isoform X1 [Vespa mandarinia]3-羟基异丁基辅酶a水解酶，线粒体样异构体X1	3-hydroxyisobutyryl-CoA hydrolase, mitochondrial OS=Danio rerio OX=7955 GN=hibch PE=2 SV=1
2410_1	Maker009428	76.271	0	42149.5	FGTILGQK;FKEELAPVTVK;GIFIIAAK;HEFEDALWAGLYDTYCNLPMGLTAEK;HVLLQTGIPLER;IDSIVFGQVLTLAAADGAFLPR;ITAHLVHELR;IVLAGGAENMSQVPFVVR;KNGLVTAGSASGICDGAGALILASEEVVK;KQDVTISVDEHPRPQTTK;LCGSGFQSIVNAAQNILTGESR;LNVNGGAIALGHPLGASGSR;LVGYSVAGVDPSIMGIGPVPAIR;NGLVTAGSASGICDGAGALILASEEVVK;SQQLWK;TATELSVIAANAAMK;TLDDIELVEINEAFSAQTLACAK;TLDDIELVEINEAFSAQTLACAKELNLDMNK;TPFGTMGGVFANK	1;1;1;1;1;1;1;1;1;1;1;1;1;1;1;1;1;1;1	19	81	0.7318	18647;18650;18649;18623;103653;103648;103630;103642;103637;103641;103645;14162;14161;281669;239982;130787;130773;130780;130788;130779;130781;130793;130777;130785;130790;130778;257553;85478;85477;224685;224687;276470;244244;244239;244243;260253;260201;260252;260251;260250;260200;260202;222125;222133;222132;222130;222123;222129;222127;222131;222134;222117;257223;257225;272849;272892;272888;272891;2…	-	locus=Chr17:1848354:1851912:- [translate_table: standard]	acetyl-CoA C-acetyltransferase [Chondromyces crocatus]	NA	K07508|1|1.3e-197|693.0|pcf:106790332|acetyl-CoA acyltransferase 2 [EC:2.3.1.16]	3-ketoacyl-CoA thiolase, mitochondrial-like [Vespa mandarinia]线粒体样3-酮酰基辅酶a硫酶	3-ketoacyl-CoA thiolase, mitochondrial OS=Homo sapiens OX=9606 GN=ACAA2 PE=1 SV=2
3570_1	Maker001112	28.0633	0	72916.1	ATVLAAAATVAER;GLEYLHGLGIIHR;LEYEIPDGFCELAK;LFCTFQDIER;LGAQDEHGAGYPSIR;LLVLEPNER;NGELLPYINK;VPTNPSLTTVNPLTHK	1;1;1;1;1;1;1;1	8	17	0.1558	99027;98987;98952;153561;153560;194490;194489;194483;119699;119703;119705;173297;173301;60175;78206;200494;200495	-	locus=Chr01:20575392:20577903:- [translate_table: standard]	MULTISPECIES: Stk1 family PASTA domain-containing Ser/Thr kinase [Staphylococcus]	NA	K06276|1|1.5e-296|1022.3|pcf:106787987|3-phosphoinositide dependent protein kinase-1 [EC:2.7.11.1]	3-phosphoinositide-dependent protein kinase 1-like isoform X9 [Vespa mandarinia]3-磷酸肌苷依赖性蛋白激酶1样异构体X9	3-phosphoinositide-dependent protein kinase 1 OS=Drosophila melanogaster OX=7227 GN=Pdk1 PE=1 SV=4
1719_1	Maker006150	15.6284	0	17833.3	GPGGLAGPGDKK;GYLHLPPEIVPSTLK;HPELESIPNLQVIK;VAIYEYLFK	1;1;1;1	4	23	0.3145	53224;190497;190496;190493;190487;190491;190495;190489;190494;190490;190486;190498;181984;181983;181982;181980;181985;74727;74719;74728;74726;74729;74721	-	locus=Chr08:7792846:7793408:+ [translate_table: standard]	oxaloacetate decarboxylase subunit alpha [Methanotorris igneus]	NA	K02947|1|9.5e-83|310.1|pcf:106788144|small subunit ribosomal protein S10e	40S ribosomal protein S10-like [Vespa mandarinia]	40S ribosomal protein S10 OS=Spodoptera frugiperda OX=7108 GN=RpS10 PE=2 SV=1
3255_1	Maker007058	16.7044	0	18099.8	CPFTGNVSIR;DVEIGDVVTIGECRPLSK;NMSVHLSPCFR;NVGLGFK;QPTIFLNR	1;1;1;1;1	5	19	0.3484	75943;235922;235917;235923;235911;235918;235920;124134;3046;3044;3045;3043;3047;3050;3040;40161;40162;40154;40151	-	locus=Chr10:5594364:5595490:- [translate_table: standard]	30S ribosomal protein S17 [Desulfurococcus amylolyticus]	NA	K02949|1|1.4e-83|312.8|soc:105203951|small subunit ribosomal protein S11e	40S ribosomal protein S11 [Formica exsecta]>XP_035732668.1 40S ribosomal protein S11-like [Vespa mandarinia]>KAF7394897.1 hypothetical protein [Vespula vulgaris]>KAF7397428.1 hypothetical protein [Vespula germanica]>KAF7421851.1 hypothetical protein [Vespula pensylvanica]	40S ribosomal protein S11 OS=Bos taurus OX=9913 GN=RPS11 PE=2 SV=3
3510_1	Maker010673	36.5159	0	15160.6	DFGEDTPAKDVLMEYLK;DVLMEYLK;KLGEWAGLCK;KLVQALCNEHQIPLIK;LGEWAGLCK;LVQALCNEHQIPLIK;NALIHDGVVHGLHEAAK;QAMLCILADNCDEPMYK;VVGCSCVVIK	1;1;1;1;1;1;1;1;1	9	48	0.617	234250;234253;44090;44084;44066;44067;78399;227030;227029;227115;227032;227033;227112;227113;49015;49005;49006;209651;209510;209514;209509;209508;209648;209513;209515;209511;209507;209650;209506;209653;210178;210171;210170;210174;210169;210173;210181;210328;243761;243758;243759;242488;242486;243760;244933;68549;68547;68555	-	locus=Chr22:815740:816833:+ [translate_table: standard]	50S ribosomal protein L30e [Aciduliprofundum boonei]	NA	K02951|1|1.4e-74|282.7|pcf:106790068|small subunit ribosomal protein S12e	40S ribosomal protein S12-like isoform X1 [Vespa mandarinia]>KAF7380040.1 hypothetical protein [Vespula vulgaris]>KAF7381061.1 hypothetical protein [Vespula germanica]>KAF7392132.1 hypothetical protein [Vespula pensylvanica]	40S ribosomal protein S12 OS=Gallus gallus OX=9031 GN=RPS12 PE=1 SV=2
1763_1	Maker003005	13.3608	0	17179.4	GISQSALPYR;GSLPPNWK;SMGLAPDLPEDLYHLIK;SVPTWLK	1;1;1;1	4	9	0.2781	62211;62207;23896;227776;227774;227766;227772;13777;13768	Maker002971	locus=Chr03:11544435:11545712:+ [translate_table: standard]	30S ribosomal protein S15 [Methanocaldococcus jannaschii]	NA	K02953|1|4.5e-82|307.8|pcf:106784005|small subunit ribosomal protein S13e	40S ribosomal protein S13 [Vespa mandarinia]>KAF7405297.1 hypothetical protein [Vespula vulgaris]>KAF7410272.1 hypothetical protein [Vespula germanica]>KAF7432190.1 hypothetical protein [Vespula pensylvanica]	40S ribosomal protein S13 OS=Bos taurus OX=9913 GN=RPS13 PE=2 SV=3
2678_1	Maker000466	13.0156	0	14689.8	CGVISPR;MNVLSDALK;QFGYVVLTTSGGIMDHEEAR;VVVNLTGR	1;1;1;1	4	7	0.3385	8415;40477;40482;40500;253474;17671;17670	-	locus=Chr01:9245797:9246374:- [translate_table: standard]	30S ribosomal protein S8 [Methanolacinia petrolearia]	NA	K02957|1|1.5e-70|269.2|pcf:106784456|small subunit ribosomal protein S15Ae	40S ribosomal protein S15Aa [Vespa mandarinia]>KAF7412068.1 hypothetical protein [Vespula vulgaris]>KAF7418384.1 hypothetical protein [Vespula germanica]>KAF7438753.1 hypothetical protein [Vespula pensylvanica]	40S ribosomal protein S15Aa OS=Drosophila melanogaster OX=7227 GN=RpS15Aa PE=1 SV=2
717_1	Maker009832	24.9158	0	16846.3	ALVAYYQK;DILIQYDR;EPIHSVQVFGR;LQEPILLLGK;SATAVAYCK;TLLVADPR;VNGGGHVAQVYAIR;VNGRPLELVEPR	1;1;1;1;1;1;1;1	8	19	0.5405	34049;49706;49736;105338;69510;69512;69509;69511;36656;36655;36657;36663;21587;145514;145515;131870;131862;131864;131863	Maker009791	locus=Chr18:4578439:4579346:+ [translate_table: standard]	MULTISPECIES: 30S ribosomal protein S9 [Haloferax]	NA	K02960|1|1.5e-77|292.7|pcf:106791465|small subunit ribosomal protein S16e	40S ribosomal protein S16 [Vespa mandarinia]>KAF7379350.1 hypothetical protein [Vespula vulgaris]>KAF7380466.1 hypothetical protein [Vespula germanica]>KAF7390347.1 hypothetical protein [Vespula pensylvanica]	40S ribosomal protein S16 OS=Drosophila melanogaster OX=7227 GN=RpS16 PE=1 SV=1
439_1	Maker010680	13.2307	0	21281.3	IAGFVTHLMK;ICEEIAIIPSK;LTLDFHTNK;RICEEIAIIPSK	1;1;1;1	4	5	0.1713	67644;106463;106441;61485;33731	-	locus=Chr22:866063:867040:- [translate_table: standard]	30S ribosomal protein S17e [Methanotorris igneus]	NA	K02962|1|2.1e-65|252.7|pcf:106790064|small subunit ribosomal protein S17e	40S ribosomal protein S17-like [Vespa mandarinia]	40S ribosomal protein S17 OS=Spodoptera frugiperda OX=7108 GN=RpS17 PE=2 SV=3
3277_1	Maker000882	18.6613	0	17654.5	IPDWFLNR;IVTIMANPR;VMFAMTAIK;VMNTNIDGNR;YSQLTSSNLDSK	1;1;1;1;1	5	15	0.3158	54971;54972;54961;54985;44737;44736;44250;44255;71696;71695;72005;71717;123163;123171;123162	-	locus=Chr01:16525878:16527037:+ [translate_table: standard]	30S ribosomal protein S13 [Methanothermobacter thermautotrophicus]	NA	K02964|1|4.7e-79|297.7|pcf:106794003|small subunit ribosomal protein S18e	40S ribosomal protein S18 [Vespa mandarinia]>KAF7411434.1 hypothetical protein [Vespula vulgaris]	40S ribosomal protein S18 OS=Spodoptera frugiperda OX=7108 GN=RpS18 PE=2 SV=1
3215_1	Maker009434	14.4286	0	17343.6	AFAAFLK;ALQTLEQLK;SPIGVGAVTK;VPEWVDIVK	1;1;1;1	4	19	0.2273	6306;6307;51240;51245;51251;51244;51234;51231;51243;29278;29272;29270;29259;29271;29279;60495;60496;60499;60498	-	locus=Chr17:1902975:1903549:- [translate_table: standard]	30S ribosomal protein S19e [Methanocaldococcus jannaschii]	NA	K02966|1|1.3e-81|306.2|bim:100749403|small subunit ribosomal protein S19e	40S ribosomal protein S19-like [Vespa mandarinia]>KAF7384636.1 hypothetical protein [Vespula germanica]>KAF7402129.1 hypothetical protein [Vespula pensylvanica]	40S ribosomal protein S19a OS=Drosophila melanogaster OX=7227 GN=RpS19a PE=1 SV=3
497_1	Maker004317	42.3676	0	30261.2	AFVAIGDTNGHIGLGVK;APYQEYADYLSK;ATYAAIAK;EDSKEWIPVTK;EWIPVTK;FLGSDLKDEVLK;GSTCTLGNFAK;GTGIVSAPVPK;IQSLEHIYLFSLPIK;KLLQMAGIEDCYTSAR;LLQMAGIEDCYTSAR;TYAYLTPDLWNEQPLLK	1;1;1;1;1;1;1;1;1;1;1;1	12	44	0.4626	191602;191601;191604;66881;191606;146754;146755;10897;120761;19886;128024;128022;128028;76976;76972;76975;76974;76973;47366;47377;47385;47344;47321;47315;47375;47376;47298;47364;213643;221439;221440;201816;201815;201819;201814;201813;243288;243284;243285;243290;243291;243355;243351;243334	-	locus=Chr05:8143969:8144897:- [translate_table: standard]	30S ribosomal protein S5 [Ignicoccus hospitalis]	NA	K02981|1|1.5e-134|483.0|pcf:106793206|small subunit ribosomal protein S2e	40S ribosomal protein S2 [Vespa mandarinia]	40S ribosomal protein S2 OS=Drosophila melanogaster OX=7227 GN=RpS2 PE=1 SV=2
281_1	Maker009688	6.56628	0	13680.5	VCLELINGAK;VIDLYSPSEIVK	1;1	2	9	0.1818	67913;67912;127743;127744;127741;127745;127740;127735;127739	-	locus=Chr18:1732202:1732938:+ [translate_table: standard]	30S ribosomal protein S10 [Candidatus Nitrocosmicus oleophilus]	NA	K02969|1|3.9e-60|234.6|pcf:106787321|small subunit ribosomal protein S20e	40S ribosomal protein S20-like [Vespa mandarinia]	40S ribosomal protein S20 OS=Drosophila melanogaster OX=7227 GN=RpS20 PE=1 SV=1
2353_1	Maker004407	8.47041	0	16015.8	ANPFGGASHAK;ITAFVPR;KGHAVGDIPGVR	1;1;1	3	6	0.2098	53720;53722;10310;10313;10312;89634	-	locus=Chr05:9554220:9555064:+ [translate_table: standard] >Maker004409 locus=Chr05:9557551:9558395:+ [translate_table: standard]	30S ribosomal protein S12 [Candidatus Nitrosopelagicus brevis]	NA	K02973|1|7.0e-77|290.4|pcf:106785560|small subunit ribosomal protein S23e	40S ribosomal protein S23 [Vespa mandarinia]>XP_035737538.1 40S ribosomal protein S23 [Vespa mandarinia]>KAF7427721.1 hypothetical protein [Vespula pensylvanica]	40S ribosomal protein S23 OS=Dermacentor variabilis OX=34621 GN=RpS23 PE=2 SV=1
2386_1	Maker009293	11.6303	0	15931.7	KQMVVDVHHPGQPSVR;QMVVDVHHPGQPSVR;STGFALIYDTLDFAK	1;1;1	3	12	0.2279	215415;215414;194810;191371;194809;191359;194812;191358;189897;189896;189903;189895	-	locus=Chr16:4498022:4499506:- [translate_table: standard]	30S ribosomal protein S24e [Caldisphaera lagunensis]	NA	K02974|1|1.2e-57|226.5|pcf:106787799|small subunit ribosomal protein S24e	40S ribosomal protein S24 [Vespa mandarinia]>KAF7385065.1 hypothetical protein [Vespula vulgaris]	40S ribosomal protein S24 OS=Spodoptera frugiperda OX=7108 GN=RpS24 PE=2 SV=1
587_1	Maker001546	13.323	0	13338.5	ALIELQQK;DKLNNQVLFDR;LITPSIVSER;LNNQVLFDR	1;1;1;1	4	15	0.2458	31705;31704;31717;31716;127462;67176;67177;67162;67170;67175;68144;68137;68127;68370;68536	-	locus=Chr02:7860310:7860892:+ [translate_table: standard]	3-oxoacyl-ACP reductase [Desulfotomaculum ruminis]	NA	K02975|1|3.3e-48|194.9|pcf:106790779|small subunit ribosomal protein S25e	40S ribosomal protein S25 isoform X2 [Vespa mandarinia]>XP_035717358.1 40S ribosomal protein S25 isoform X3 [Vespa mandarinia]	40S ribosomal protein S25 OS=Spodoptera frugiperda OX=7108 GN=RpS25 PE=3 SV=1
1480_1	Maker002556	39.6482	0	30116.9	APSMFTNR;IVDPFTR;KDWYDVK;KWQTLIEANVDVK;LLELHGDGGGSK;MVDNITNDVIK;NVLTNFHGMDLTTDK;TCYAQHAQVK;TTDGYLLR;VFCIGFTNK;VSQSVYPLHDVYIR;WQTLIEANVDVK	1;1;1;1;1;1;1;1;1;1;1;1	12	29	0.427	28337;28332;16309;33780;33759;33760;167651;83425;83427;83426;83430;83424;83433;83422;83520;103793;103817;103816;103794;107598;198047;198046;89421;31044;31043;60627;60626;193062;139878	-	locus=Chr03:3346880:3348905:+ [translate_table: standard]	MULTISPECIES: 30S ribosomal protein S3ae [Methanohalophilus]	NA	K02984|1|1.2e-146|523.1|pcf:106792684|small subunit ribosomal protein S3Ae	40S ribosomal protein S3a [Vespa mandarinia]>KAF7404775.1 hypothetical protein [Vespula vulgaris]>KAF7409708.1 hypothetical protein [Vespula germanica]>KAF7431561.1 hypothetical protein [Vespula pensylvanica]	40S ribosomal protein S3a OS=Periplaneta americana OX=6978 GN=Parcxpwex01 PE=2 SV=1
2505_1	Maker004208	51.1899	0	26709.4	ACYGVLR;AELNEFLTR;DIPQPAPLV;DPLPDYVSIAEPK;ELTSVVQK;FIMESGAR;FNFKEPQNVELYAEK;FVDGLMIHSGEPTNNYVNTATR;FVGDGVFK;GLCAIAQAESLR;IMLPWDPNGK;LGPKDPLPDYVSIAEPK;QGVLGIK;TEIILLATHTQSVLGEK	1;1;1;1;1;1;1;1;1;1;1;1;1;1	14	49	0.6183	14913;62402;33024;33020;33022;145967;145971;145953;145954;145932;24888;24864;24823;24889;24865;24887;26044;221450;221451;221449;97402;221521;265714;19182;19181;19184;110168;110161;110169;110163;80766;80765;80764;80763;80748;80751;80752;80769;219243;219244;219241;1398;1397;221091;221090;221089;221088;221087;221092	-	locus=Chr05:7018682:7019960:+ [translate_table: standard]	30S ribosomal protein S3 [Pyrococcus furiosus]	NA	K02985|1|1.9e-130|469.2|pcf:106791534|small subunit ribosomal protein S3e	40S ribosomal protein S3-like [Vespa mandarinia]>KAF7400771.1 hypothetical protein [Vespula vulgaris]>KAF7403459.1 hypothetical protein [Vespula germanica]>KAF7427473.1 hypothetical protein [Vespula pensylvanica]	40S ribosomal protein S3 OS=Manduca sexta OX=7130 GN=RpS3 PE=2 SV=1
3157_1	Maker004269	40.0274	0	29458	AWMLDK;ERHPGSFDICHIK;ESLPLVIFLR;FDSGNLCMITGGR;GIPFLVTHDGR;HPGSFDICHIK;LNNVFIIGK;TDPNYPAGFMDVITIEK;VNDTIQLDIASGK;YALTNCEVTK;YPDPLIK	1;1;1;1;1;1;1;1;1;1;1	11	48	0.416	5823;177811;84726;142589;142758;142583;142582;142588;142584;142766;90932;90931;90930;90929;90928;115213;115212;115211;115216;45647;45815;45646;45817;45816;45810;46223;45807;227664;227665;227668;227669;227670;227671;227672;130267;130265;130285;130266;130264;130246;130282;130263;87610;87612;87608;87603;16031;16030	-	locus=Chr05:7736553:7738385:+ [translate_table: standard]	30S ribosomal protein S4e [Pyrolobus fumarii]	NA	K02987|1|9.7e-149|530.0|pcf:106787046|small subunit ribosomal protein S4e	40S ribosomal protein S4 [Vespa mandarinia]>KAF7400337.1 hypothetical protein [Vespula vulgaris]>KAF7403753.1 hypothetical protein [Vespula germanica]	40S ribosomal protein S4 OS=Carabus granulatus OX=118799 GN=RpS4 PE=2 SV=1
2983_1	Maker005216	42.3892	0	37132.5	IWKPWENLIEEAPVNQWNWPPHK;KAQCPIVER;LEVTLINR;MDILTQNPNK;PDMETFDDVVTTTNTLPVALSAELPEIK;QAVDVSPLR;QISNPYSILEVLNNK;TIAECLADELINAAK;VNQAIWLLCTGAR;VTLTGLK;WNCDDVQVNDMSLQDYIAVK	1;1;1;1;1;1;1;1;1;1;1	11	30	0.4801	279609;64107;64106;34393;81209;81208;81210;281699;39274;39273;39439;202504;202678;202505;77195;199768;199907;184659;184652;184658;184655;184651;158521;158522;158707;158702;2818;264676;264677;264674	-	locus=Chr07:3789586:3791476:+ [translate_table: standard]	30S ribosomal protein S7 [Hyperthermus butylicus]	NA	K02989|1|4.5e-111|405.2|pcf:106784372|small subunit ribosomal protein S5e	40s ribosomal protein s5 [Temnothorax longispinosus]	40S ribosomal protein S5 OS=Bos taurus OX=9913 GN=RPS5 PE=2 SV=3
582_2	Maker009148	8.08883	0	28612.6	KGEQEIPGLTDTQVPR;LITPLTLQR;LNVSFPATGCQK;QGFPMK	1;1;1;1	4	16	0.1734	208377;208378;82684;208376;208366;208389;53477;53476;118062;118063;118065;118064;118061;118056;781;784	-	locus=Chr16:1172189:1173799:+ [translate_table: standard]	30S ribosomal protein S6e [Methanothermus fervidus]	NA	K02991|1|4.6e-100|368.2|pcf:106785049|small subunit ribosomal protein S6e	40S ribosomal protein S6-like isoform X1 [Vespa mandarinia]	40S ribosomal protein S6 OS=Manduca sexta OX=7130 GN=RpS6 PE=2 SV=1
840_1	Maker006340	24.4654	0	55562	AVVAIEHPSEVSVISCRPAGQR;FAAHTGATPIAGR;FTPGAFTNQIQAAFR;FVDIAIPCNTK;LLIVTDPATDHQPITEASYVNIPVIAFCNTDSPLR;RVDGAGVNVINLR;VDGAGVNVINLR	1;1;1;1;1;1;1	7	19	0.2167	262140;105546;191398;191557;191556;107613;107612;107608;107607;107606;107828;107602;107603;107835;286617;132493;94691;94687;94689	-	locus=Chr09:1139625:1142084:+ [translate_table: standard]	MULTISPECIES: 30S ribosomal protein S2 [Methanosphaera]	NA	K02998|1|8.7e-122|441.4|pcf:106789598|small subunit ribosomal protein SAe	40S ribosomal protein SA-like [Vespa mandarinia]	40S ribosomal protein SA OS=Bombyx mori OX=7091 PE=2 SV=1
9_1	Maker005951	19.5775	0	43976.5	GSVWQVPLDLHFQEGTK;GWDVGISGMK;KGSVWQVPLDLHFQEGTK;MFWGLIMEPNK;QIQQLQPK;RVVEGGVQIK	1;1;1;1;1;1	6	10	0.1469	230803;230806;52315;52313;243581;128319;128317;39011;38978;60548	-	locus=Chr08:5691653:5693429:+ [translate_table: standard]	MULTISPECIES: FKBP-type peptidyl-prolyl cis-trans isomerase [Myxococcus]	NA	K14826|1|8.0e-83|311.6|ame:725976|FK506-binding nuclear protein [EC:5.2.1.8]	46 kDa FK506-binding nuclear protein-like isoform X2 [Vespa mandarinia]46 kDa fk506结合核蛋白样异构体X2	46 kDa FK506-binding nuclear protein OS=Spodoptera frugiperda OX=7108 GN=FKBP46 PE=2 SV=1
1150_1	Maker007566	5.03503	0.00414747	55100.1	IDVPAFDWPIASFPK;KPIITTEIPGPR	1;1	2	2	0.0554	197692;118208	-	locus=Chr11:6652375:6655174:- [translate_table: standard]	aspartate aminotransferase family protein [Sorangium cellulosum]	NA	K13524|1|7.5e-264|913.3|pcf:106783918|4-aminobutyrate aminotransferase / (S)-3-amino-2-methylpropionate transaminase [EC:2.6.1.19 2.6.1.22]	4-aminobutyrate aminotransferase, mitochondrial-like [Vespa mandarinia]线粒体样4-氨基丁酸氨基转移酶	4-aminobutyrate aminotransferase, mitochondrial OS=Mus musculus OX=10090 GN=Abat PE=1 SV=1
2216_1	Maker000343	18.5448	0	59510.3	AVNTLQEVIK;DAAVVGLPDEEAGELPLAFVVK;IAQINAHTGEK;TIWCGAASLPEEIQK;YDLSSIK;YGSVGVVAPDTLAK	1;1;1;1;1;1	6	7	0.1471	67174;255555;83261;83258;197635;13118;130955	-	locus=Chr01:8057630:8059572:- [translate_table: standard]	4-coumarate--CoA ligase family protein [Euzebya sp. DY32-46]	NA	K01904|1|6.6e-136|488.4|zne:110831683|4-coumarate--CoA ligase [EC:6.2.1.12]	4-coumarate--CoA ligase 1-like [Vespa mandarinia]>XP_035734060.1 4-coumarate--CoA ligase 1-like [Vespa mandarinia]>XP_035734061.1 4-coumarate--CoA ligase 1-like [Vespa mandarinia]>XP_035734062.1 4-coumarate--CoA ligase 1-like [Vespa mandarinia]4-香豆酸酯—辅酶a连接酶1样	Luciferin 4-monooxygenase OS=Photuris pensylvanica OX=1710587 PE=2 SV=2
376_1	Maker007084	46.924	0	66890.4	ATLINPVWTTAEIK;DDVFLPYSSGTTGMPK;FNENGHFYIK;GFQVPPAELEDIIK;GLDSIADVAVIGVPHEK;HFENIR;KGVTINPEEVK;LGYVQYIEK;LVCLPQFSIEQFIK;QIENSETSAIFTNPLLYSVVK;SYTYQQLR;TAIVCAITNR;TNVDPKDDVFLPYSSGTTGMPK;YVMSGAAAIGEESICK	1;1;1;1;1;1;1;1;1;1;1;1;1;1	14	25	0.2891	170336;170334;170335;170323;170322;199683;105380;169953;169951;169962;169966;200677;200676;11659;91748;66726;66740;201058;201057;260918;54264;68142;262632;194752;194751	-	locus=Chr10:6064585:6071732:- [translate_table: standard]	4-coumarate--CoA ligase family protein [Rhodothermus marinus]	NA	K01904|1|4.7e-183|645.2|cfo:105256579|4-coumarate--CoA ligase [EC:6.2.1.12]	4-coumarate--CoA ligase 1-like isoform X1 [Vespa mandarinia]>XP_035731144.1 4-coumarate--CoA ligase 1-like isoform X1 [Vespa mandarinia]	4-coumarate--CoA ligase 1 OS=Arabidopsis thaliana OX=3702 GN=4CL1 PE=1 SV=1
2034_1	Maker010352	56.8036	0	51778.3	AMTDYGVR;AYELIK;DLGIHSEMFSDGVLELVK;IVGSFCIGTEK;LYHMHLEGPAPFTKPENAK;MYSGFGGQLDFISGAAMADDNCGKPIIALQSMTK;NAVNQGNADCVPIYLHEIPK;NIAENLVLDGATLQMGIGSIPDAVLSNLTNHK;SMSLFIGGNVR;TADEAIEQANLDSDQIVFIQGAAATPIELIR;TFGDGIIHISHIDYAVHHDVQLPMHPTK;YIVALVNK;YVVTEQGIASLFGK	1;1;1;1;1;1;1;1;1;1;1;1;1	13	97	0.5085	26450;26451;26453;26455;26456;3204;236131;119218;236132;236127;236130;236129;236126;236143;236149;236173;236136;236153;236148;236140;236146;236122;90669;90661;90670;90663;90681;90660;90672;90695;90664;251852;251848;251851;251849;251898;251844;251897;251847;251896;251895;251901;285783;263803;285788;256294;256386;256298;256390;256389;256297;256296;256376;256385;256377;256380;256388;256401;256379;25…	-	locus=Chr20:2494869:2499335:- [translate_table: standard]	4-hydroxybutyrate CoA-transferase [Caldilinea aerophila]	NA	NA	4-hydroxybutyrate coenzyme A transferase-like [Vespa mandarinia]4-羟基丁酸辅酶A转移酶样	4-hydroxybutyrate coenzyme A transferase OS=Clostridium kluyveri (strain ATCC 8527 / DSM 555 / NCIMB 10680) OX=431943 GN=cat2 PE=3 SV=3
168_1	Maker007517	12.4268	0	89378.7	AILSQPQNPTAK;EFDFPDPYLYQK;GFDELLQLAER;TLLDTIEHCMK	1;1;1;1	4	4	0.0579	105173;171279;110641;127152	-	locus=Chr11:6008335:6012301:+ [translate_table: standard]	MULTISPECIES: type II pantothenate kinase [Lysinibacillus]	NA	K09680|1|0.0e+00|1504.2|pcf:106793258|type II pantothenate kinase [EC:2.7.1.33]	4'-phosphopantetheine phosphatase-like [Vespa mandarinia]4'-磷酸蚁氨酸磷酸酶样	4'-phosphopantetheine phosphatase OS=Homo sapiens OX=9606 GN=PANK4 PE=1 SV=1
2642_1	Maker008090	20.3278	0	39547.8	AQVIEQVLK;CPIGTLNMDSK;DNVWILR;EAHHPTMLNCPNSQVDVK;EYFVVDFTK;HLEENFAALINDVNSVK;TQLLSPPSK	1;1;1;1;1;1;1	7	9	0.2339	47799;47794;96814;27041;244098;244097;75015;227972;36739	-	locus=Chr13:841448:843322:- [translate_table: standard]	dihydropteroate synthase [Geosporobacter ferrireducens]	NA	K02863|1|1.0e-102|377.5|pcf:106792407|large subunit ribosomal protein L1	50S ribosomal protein L1-like isoform X2 [Vespa mandarinia]>XP_035728021.1 50S ribosomal protein L1-like isoform X2 [Vespa mandarinia]	DNA-directed RNA polymerase III subunit RPC3 OS=Candida glabrata (strain ATCC 2001 / CBS 138 / JCM 3761 / NBRC 0622 / NRRL Y-65) OX=284593 GN=RPC82 PE=3 SV=1
533_1	Maker005029	7.35804	0	15713.3	INLDFDHNWVIK;VNDGGFVQAGTILATQLKPR	1;1	2	5	0.2319	160888;160887;244686;244776;134189	-	locus=Chr06:9536458:9537110:+ [translate_table: standard]	50S ribosomal protein L27 [Sedimentisphaera salicampi]	NA	K02899|1|4.9e-51|204.5|pcf:106791924|large subunit ribosomal protein L27	50S ribosomal protein L27-like [Vespa mandarinia]	50S ribosomal protein L27 OS=Thermotoga neapolitana (strain ATCC 49049 / DSM 4359 / NBRC 107923 / NS-E) OX=309803 GN=rpmA PE=3 SV=1
500_1	Maker006508	39.6133	0	71215.1	EGEAVFQALIEAGR;FVVPTSSELDNIPFSR;IAQNMPSHMYPNVDTEILTK;IFDIYWQLGK;IPPTWPDSVNTK;QHVYVGSANMDWR;QQLENIFNR;SLNFAGLLGGGVLHTK;SNDIDAILHCIEK;TYIASSPPPFSPSGR;YWPVIDNALR	1;1;1;1;1;1;1;1;1;1;1	11	27	0.2331	155958;155952;155961;155993;156012;214562;214568;259170;259173;260026;260021;260027;259169;108720;108719;125958;125969;171558;167892;167890;78370;175767;163929;171855;171856;99930;99934	-	locus=Chr09:4182592:4192226:+ [translate_table: standard]	phospholipase [Frateuria aurantia]	NA	K16860|1|0.0e+00|1226.5|pcf:106786410|phospholipase D3/4 [EC:3.1.4.4]	5'-3' exonuclease PLD3-like isoform X1 [Vespa mandarinia]>XP_035726003.1 5'-3' exonuclease PLD3-like isoform X1 [Vespa mandarinia]5'-3'外切酶pld3样异构体X1	5'-3' exonuclease PLD3 OS=Xenopus laevis OX=8355 GN=pld3 PE=2 SV=1
2158_1	Maker004107	10.0245	0	186139	AIIDSIYDVLFDK;GVESRPCGANILEADIVQK;VLFSGPEVVGEGEHK	1;1;1	3	3	0.0292	160454;242576;175660	-	locus=Chr05:4900746:4907714:- [translate_table: standard]	hypothetical protein [Polaribacter sp. MED152]	NA	K12618|1|0.0e+00|2437.9|pcf:106790418|5'-3' exoribonuclease 1 [EC:3.1.13.-]	5'-3' exoribonuclease 1-like isoform X1 [Vespa mandarinia]5'-3'外核糖核酸酶1样异构体X1	5'-3' exoribonuclease 1 OS=Mus musculus OX=10090 GN=Xrn1 PE=1 SV=1
338_1	Maker000344	4.86227	0.00460193	104813	QQNELAFK;VQLIMSELGDVEDEIFKK	1;1	2	2	0.0286	37978;245241	-	locus=Chr01:8060568:8065714:+ [translate_table: standard]	glycerol-3-phosphate 1-O-acyltransferase PlsB [Lonsdalea britannica]	NA	K12619|1|0.0e+00|1617.8|pcf:106790099|5'-3' exoribonuclease 2 [EC:3.1.13.-]	5'-3' exoribonuclease 2 homolog isoform X1 [Vespa mandarinia]5'-3'外核糖核酸酶2同源异构体X1	5'-3' exoribonuclease 2 homolog OS=Drosophila melanogaster OX=7227 GN=Rat1 PE=1 SV=2
944_1	Maker001947	6.26667	0	22205.3	LQEFFSSSLDK;NTLFSNLNK	1;1	2	2	0.1047	112714;52539	-	locus=Chr02:14047351:14048424:- [translate_table: standard]	hypothetical protein QT06_C0001G0392 [archaeon GW2011_AR15]	NA	K07023|1|2.6e-95|352.1|pcf:106791274|putative hydrolases of HD superfamily	5'-deoxynucleotidase HDDC2-like [Vespa mandarinia]5'-脱氧核苷酸酶hddc2样	5'-deoxynucleotidase HDDC2 OS=Mus musculus OX=10090 GN=Hddc2 PE=1 SV=1
483_1	Maker005284	8.13753	0	68812.6	DMLIQK;FLVGDNWK;IIPIAYVEAPNK	1;1;1	3	4	0.0445	4446;38217;119662;119659	-	locus=Chr07:4272062:4276799:- [translate_table: standard]	putative ABC transporter (ATP-binding protein) [Bacillus subtilis subsp. subtilis str. 168]	NA	K01081|1|3.6e-55|220.3|cel:CELE_Y71H10B.1|5'-nucleotidase [EC:3.1.3.5]	5'-nucleotidase domain-containing protein 3-like isoform X2 [Vespa mandarinia]5'-核苷酸酶结构域蛋白3样异构体X2	5'-nucleotidase domain-containing protein 3 OS=Xenopus laevis OX=8355 GN=nt5dc3 PE=2 SV=1
418_1	Maker010126	54.2268	0	64005.1	AFELSVLNLK;AVNNWYLSK;HAAYAIVGK;HCNDKVQAAGLLEK;ICSLPEHFILFIK;IHNLGLLK;KSFGDNLDVQELIDYIEK;LSHPHPDTPEKEVILK;LSSPIIWASQK;QLLPIEIILK;SFGDNLDVQELIDYIEK;SGNVNAAEAGFLIAYTLSR;VQAAGLLEK;YELTLDHVPGHMLK;YIMHGLEK;YMITINANK	1;1;1;1;1;1;1;1;1;1;1;1;1;1;1;1	16	30	0.3005	71968;62884;63007;29364;175405;53548;181970;181971;25797;25796;247865;219387;219390;27847;95416;95417;95415;82882;82881;82883;236983;236982;232141;29264;188159;188157;188158;188128;40427;56434	-	locus=Chr19:3973392:3975690:- [translate_table: standard]	lipid kinase [Hyphomicrobium sp. MC1]	NA	K11089|1|1.1e-269|932.9|pcf:106786493|60 kDa SS-A/Ro ribonucleoprotein	60 kDa SS-A/Ro ribonucleoprotein-like [Vespa mandarinia]>XP_035742708.1 60 kDa SS-A/Ro ribonucleoprotein-like [Vespa mandarinia]60 kDa SS-A/Ro核糖核蛋白样蛋白	60 kDa SS-A/Ro ribonucleoprotein OS=Xenopus laevis OX=8355 GN=ro60 PE=1 SV=1
951_1	Maker001541	34.5939	0	34244	AGAIAPLSVVIPAQNTGLGPEK;CFIVGADNVGSK;FAAVTATVAAPATTAEAPVAEK;GNAVVLMGK;GTIEIINDVHILKPGDK;LVQLLDDYPK;NLLAVAAVTDIAFAEATTIK;TSFFQALSIPTK	1;1;1;1;1;1;1;1	8	39	0.3912	246262;246263;246265;246264;104885;104892;244831;244829;134782;244830;244827;22178;22376;22375;222147;222151;222149;222138;222150;222226;222224;222148;222229;222232;89013;89025;89011;89012;89018;89024;89023;89005;240218;240216;240213;240214;240215;122663;122662	-	locus=Chr02:7810821:7812185:+ [translate_table: standard]	50S ribosomal protein L10 [Halobacterium salinarum]	NA	K02941|1|7.8e-153|543.9|bter:100649541|large subunit ribosomal protein LP0	60S acidic ribosomal protein P0-like [Vespa mandarinia]	60S acidic ribosomal protein P0 OS=Drosophila melanogaster OX=7227 GN=RpLP0 PE=1 SV=1
2889_1	Maker008616	20.7717	0	11678.9	AANVDVESYWPGLFAK;AELACVYSALILVDDDIAVTGEK;ALEGVNVK;IGSGVGAAPAAGVTAAAAAPASTEAAPAK;IGSGVGAAPAAGVTAAAAAPASTEAAPAKEEK	1;1;1;1;1	5	42	0.6991	208202;208206;208205;208218;208209;266930;266929;13554;13646;13616;13617;13667;13530;13549;264335;264338;264334;264336;276655;276644;276665;276667;222118;276648;276640;276654;276659;276657;276645;276669;276649;276652;276656;276647;276650;222122;276634;276638;276664;276670;276642;276643	-	locus=Chr14:4963928:4965001:- [translate_table: standard]	hypothetical protein [Kibdelosporangium phytohabitans]	NA	K02942|1|1.3e-33|146.4|pcf:106788646|large subunit ribosomal protein LP1	60S acidic ribosomal protein P1-like [Vespa mandarinia]	60S acidic ribosomal protein P1 OS=Drosophila melanogaster OX=7227 GN=RpLP1 PE=1 SV=2
1951_1	Maker011201	18.7142	0	11592.9	EKLSALPVGGAAPVAAAAAPGAAAAPAEEK;LSALPVGGAAPVAAAAAPGAAAAPAEEK;LSALPVGGAAPVAAAAAPGAAAAPAEEKK;SIDDVIAQGR;VLSSVGIEADGEK	1;1;1;1;1	5	46	0.4779	272688;263991;263992;263994;263977;263983;263984;264006;263989;263993;263995;263990;264004;178670;178671;263997;178652;264008;178672;264005;263999;178621;263981;264002;263973;263986;263978;263980;264007;263987;263988;263974;178631;178675;178615;269025;57868;57876;57874;57878;57872;57887;57905;57867;57886;113522	-	locus=Chr24:2056746:2057260:+ [translate_table: standard]	50S ribosomal protein P1 [Caldisphaera lagunensis]	NA	K02943|1|8.1e-28|127.1|pcf:106787350|large subunit ribosomal protein LP2	60S acidic ribosomal protein P2-like [Vespa mandarinia]	60S acidic ribosomal protein P2 OS=Drosophila melanogaster OX=7227 GN=RpLP2 PE=1 SV=1
2049_1	Maker005225	26.7627	0	25143.2	AAVIEALR;ASVEDFPLCVHLVSDEYEQLSSEALEAGR;DQFHIR;KASVEDFPLCVHLVSDEYEQLSSEALEAGR;MLSCAGADR;VHIGQPIMSVR;YLPEHGPLEEWK;YLPEHGPLEEWKK	1;1;1;1;1;1;1;1	8	18	0.3516	15427;250950;250949;283798;250951;11655;284857;284856;38546;38549;97215;157718;157715;157713;157686;157720;183678;183680	-	locus=Chr07:3919526:3920493:- [translate_table: standard]	Ribosomal protein L16/L10E [Methanopyrus kandleri AV19]	NA	K02866|1|2.8e-125|451.8|bim:100742548|large subunit ribosomal protein L10e	60S ribosomal protein L10 [Vespa mandarinia]>XP_035719208.1 60S ribosomal protein L10 [Vespa mandarinia]>XP_035719209.1 60S ribosomal protein L10 [Vespa mandarinia]	60S ribosomal protein L10 OS=Drosophila melanogaster OX=7227 GN=RpL10 PE=1 SV=1
1452_1	Maker002891	29.6521	0	24378.2	ANNIPYMDAEALK;ANNIPYMDAEALKK;DTLYECVNAVLQNSK;FPGLLSHQESMVAK;KYDAFLASESLIK;NFLETVELQIGLK;SSMGPPQR;YDAFLASESLIK	1;1;1;1;1;1;1;1	8	36	0.3581	147182;147169;147445;147448;147168;174400;174612;174397;174617;174615;206063;206061;206064;206214;206058;206065;206212;206062;206211;206070;167588;167594;167587;167592;154886;154884;154882;158958;158960;158961;158959;17826;17823;17825;126379;126378	-	locus=Chr03:9451654:9453305:+ [translate_table: standard]	50S ribosomal protein L1 [Methanothermus fervidus]	NA	K02865|1|4.7e-117|424.5|pcf:106793408|large subunit ribosomal protein L10Ae	60S ribosomal protein L10a [Vespa mandarinia]>KAF7405264.1 hypothetical protein [Vespula vulgaris]>KAF7410231.1 hypothetical protein [Vespula germanica]>KAF7432142.1 hypothetical protein [Vespula pensylvanica]	60S ribosomal protein L10a OS=Spodoptera frugiperda OX=7108 GN=RpL10A PE=2 SV=1
1624_1	Maker001850	12.0664	0	17867.6	CVGGEVGATSSLAPK;HSGNLSFDDIVSIAR;IGPLGLSPK	1;1;1	3	14	0.2364	143610;143609;184479;184484;184493;184481;184478;184496;21260;21258;21259;21257;21256;21255	-	locus=Chr02:12028539:12029200:+ [translate_table: standard]	50S ribosomal protein L11 [Archaeoglobus fulgidus]	NA	K02870|1|2.5e-86|322.0|pcf:106784286|large subunit ribosomal protein L12e	60S ribosomal protein L12-like [Vespa mandarinia]>KAF7413663.1 hypothetical protein [Vespula germanica]>KAF7434161.1 hypothetical protein [Vespula pensylvanica]	60S ribosomal protein L12 OS=Chinchilla lanigera OX=34839 GN=RPL12 PE=2 SV=1
400_1	Maker005971	14.76	0	23346.9	AAAPYTEIINNFGYN;LSHEVGWK;SEQLNISGNFFR;TGFSEKPILIDGR	1;1;1;1	4	12	0.2353	188961;34031;34029;139335;143759;143757;143764;143758;143756;143760;34055;143748	-	locus=Chr08:5805039:5806857:+ [translate_table: standard]	50S ribosomal protein L13 [Thermococcus kodakarensis]	NA	K02872|1|4.3e-112|407.9|pcf:106789366|large subunit ribosomal protein L13Ae	60S ribosomal protein L13a-like [Vespa mandarinia]	60S ribosomal protein L13a OS=Choristoneura parallela OX=106495 GN=RpL13A PE=2 SV=1
3398_1	Maker003848	26.5937	0	17612.7	FPYTGSTR;GEIDNLWK;LNELHLTK;LVAIVDVIDQNR;TNAFFTLK;VAYVSDGPYQGK;VLVDGPAANVPR	1;1;1;1;1;1;1	7	34	0.4474	29172;37377;37375;36320;36321;126083;126081;126084;126079;126080;126085;126077;126086;126078;31446;31447;31448;31618;31620;108847;108854;108848;108853;108846;108862;90113;90120;90111;90112;90110;90119;90118;90114;90116	-	locus=Chr05:1206247:1207453:+ [translate_table: standard]	50S ribosomal protein L14e [Sulfolobus tokodaii]	NA	K02875|1|4.2e-72|274.6|pcf:106791488|large subunit ribosomal protein L14e	60S ribosomal protein L14-like isoform X1 [Vespa mandarinia]>XP_035737111.1 60S ribosomal protein L14-like isoform X2 [Vespa mandarinia]	60S ribosomal protein L14 OS=Drosophila melanogaster OX=7227 GN=RpL14 PE=1 SV=1
2344_1	Maker003354	22.6504	0	23870	QGFVIFR;SHGVNQLKPTR;VLNSYWVAQDSSYK;VNWICNAVHK;YSQTIGGSR;YYEVILIDPAHK	1;1;1;1;1;1	6	38	0.3088	19027;19029;19028;97464;97462;97460;97461;189688;189329;189684;189683;189687;189685;189313;189689;189690;189328;189356;189374;98148;98278;98279;98135;98285;36383;36379;36382;36384;36381;36377;149593;149582;149581;149591;149592;149579;149597;149578	-	locus=Chr04:3285498:3286925:- [translate_table: standard]	MULTISPECIES: 50S ribosomal protein L15e [Methanocaldococcus]	NA	K02877|1|8.7e-113|410.2|ame:413137|large subunit ribosomal protein L15e	60S ribosomal protein L15 [Vespa mandarinia]	60S ribosomal protein L15 OS=Chironomus tentans OX=7153 GN=RpL15 PE=3 SV=3
381_1	Maker006400	20.3605	0	21426.3	ECVPFR;INPYMSSPSHIEVILTEK;KSAEFLLQLLK;LVIDHIQVNHASCLR;QFGTTQGR;SAEFLLQLLK;YSYEPLNATK	1;1;1;1;1;1;1	7	12	0.3676	10716;242782;110494;110493;83680;209342;20659;78545;78547;78544;78546;84333	-	locus=Chr09:2439253:2440142:- [translate_table: standard]	50S ribosomal protein L22 [Methanothermus fervidus]	NA	K02880|1|3.0e-96|355.1|pcf:106790401|large subunit ribosomal protein L17e	60S ribosomal protein L17 [Vespa mandarinia]	60S ribosomal protein L17 OS=Phlebotomus papatasi OX=29031 GN=RpL17 PE=2 SV=1
3368_1	Maker008713	9.24209	0	42702	AGGEIITFDQLALR;FNQIILK;TVLMQGR	1;1;1	3	6	0.0751	158945;158953;158946;20512;20511;10402	-	locus=Chr15:625224:628953:- [translate_table: standard]	50S ribosomal protein L18e [Thermococcus kodakarensis]	NA	K02883|1|2.2e-93|346.7|ame:102654426|large subunit ribosomal protein L18e	60S ribosomal protein L18 [Vespa mandarinia]>XP_035741164.1 60S ribosomal protein L18 [Vespa mandarinia]	60S ribosomal protein L18 OS=Lysiphlebus testaceipes OX=77504 GN=RpL18 PE=2 SV=1
648_1	Maker009540	19.3215	0	21004.5	AHSIQIIK;DLSVSGAVTQCYR;IFAPDAIVAK;QIPEKTPIK;STGEIVSLK;VPPLYK	1;1;1;1;1;1	6	16	0.3107	26015;26013;148460;148459;148485;51397;51387;51399;51398;51401;51391;53269;30141;30137;30143;1610	-	locus=Chr17:4110427:4111391:+ [translate_table: standard]	YafY family transcriptional regulator [Ralstonia solanacearum]	NA	K02882|1|4.4e-97|357.8|pcf:106791770|large subunit ribosomal protein L18Ae	60S ribosomal protein L18a-like [Vespa mandarinia]	60S ribosomal protein L18a OS=Spodoptera frugiperda OX=7108 GN=RpL18A PE=2 SV=1
2268_1	Maker008175	16.0707	0	23389.1	KQELLQSYQR;KVWLDPNEVNEIANTNSR;QELLQSYQR;VLMEFIHK;VWLDPNEVNEIANTNSR	1;1;1;1;1	5	13	0.1818	111123;245879;79169;45362;45370;45361;45371;234258;234261;234259;234271;234260;234262	-	locus=Chr13:1640065:1640869:- [translate_table: standard]	50S ribosomal protein L19e [Pyrococcus abyssi]	NA	K02885|1|7.7e-98|360.5|nvi:100122206|large subunit ribosomal protein L19e	60S ribosomal protein L19 [Vespa mandarinia]>KAF7388520.1 hypothetical protein [Vespula germanica]>KAF7410866.1 hypothetical protein [Vespula pensylvanica]	60S ribosomal protein L19 OS=Drosophila melanogaster OX=7227 GN=RpL19 PE=1 SV=2
1131_1	Maker000703	12.23	0	16284.5	FTIDCTHPVEDNIMDVANFEK;LSVNSDIDFSK;TNNFGNNVTIER	1;1;1	3	9	0.3165	267971;267970;268111;268580;94022;94023;94018;131486;131483	-	locus=Chr01:14301326:14302476:- [translate_table: standard]	Lrp/AsnC family transcriptional regulator [Paracoccus denitrificans]	NA	K02891|1|1.1e-66|256.5|pcf:106786687|large subunit ribosomal protein L22e	60S ribosomal protein L22-like [Vespa mandarinia]	60S ribosomal protein L22 OS=Drosophila melanogaster OX=7227 GN=RpL22 PE=1 SV=2
1352_1	Maker000875	22.6299	0	17184.4	ECADLWPR;GSAITGPVAK;IASNASSIA;ISLGLPVGAVINCADNTGAK;LPAAGSGDMIVATVK;NLYVIAVQGIK	1;1;1;1;1;1	6	26	0.4562	51648;51645;51647;51646;24274;24273;24301;24289;14191;234187;234191;234203;234204;234205;234294;234195;234296;234293;234292;143159;143157;143158;143156;143147;92724;92723	-	locus=Chr01:16442807:16443940:+ [translate_table: standard]	50S ribosomal protein L14 [Staphylothermus hellenicus]	NA	K02894|1|1.1e-70|270.0|ame:409294|large subunit ribosomal protein L23e	60S ribosomal protein L23 [Nasonia vitripennis]>XP_003697800.1 60S ribosomal protein L23 [Apis florea]>XP_003702854.1 PREDICTED: 60S ribosomal protein L23 [Megachile rotundata]>XP_011149774.1 60S ribosomal protein L23 [Harpegnathos saltator]>XP_011301583.1 PREDICTED: 60S ribosomal protein L23 [Fopius arisanus]>XP_011503390.1 PREDICTED: 60S ribosomal protein L23 [Ceratosolen solmsi marchali]>XP_01…	60S ribosomal protein L23 OS=Aedes aegypti OX=7159 GN=RpL23-A PE=2 SV=1
3258_1	Maker009324	13.1223	0	25280.5	FPLTTEAAMK;KLYDVDVAK;MDAFNIIK;VNTLIRPDGK	1;1;1;1	4	23	0.1609	65911;65913;65919;65914;65918;65912;65934;65923;52613;52629;33424;33423;33422;66771;66769;66770;66765;66768;66762;66976;66948;66967;66767	-	locus=Chr16:5230254:5231229:+ [translate_table: standard]	50S ribosomal protein L23 [Pyrodictium delaneyi]	NA	K02893|1|2.1e-75|286.2|pbar:105423951|large subunit ribosomal protein L23Ae	60S ribosomal protein L23a-like [Vespa mandarinia]	60S ribosomal protein L23a OS=Bos taurus OX=9913 GN=RPL23A PE=2 SV=1
3643_1	Maker010287	11.2663	0	17264.5	ANTANVYVGIDPSK;FVIYIER;HFTAPSHIR;LMSAPLSK	1;1;1;1	4	12	0.2568	147004;147003;146998;147005;147001;147201;146993;147184;31220;31218;1036;16167	-	locus=Chr20:1343467:1344827:- [translate_table: standard] >Maker010288 locus=Chr20:1346396:1347756:- [translate_table: standard]	50S ribosomal protein L24 [Pyrococcus furiosus]	NA	K02898|1|2.9e-73|278.5|pcf:106790268|large subunit ribosomal protein L26e	60S ribosomal protein L26-like [Vespa mandarinia]>XP_035734937.1 60S ribosomal protein L26-like [Vespa mandarinia]>XP_035734938.1 60S ribosomal protein L26-like [Vespa mandarinia]	60S ribosomal protein L26 OS=Littorina littorea OX=31216 GN=RPL26 PE=2 SV=1
2720_1	Maker003248	12.07	0	16802.2	APVIDLVK;LWTLIPEHR;WCPTLNLDK;YHPGYFGK	1;1;1;1	4	13	0.2313	17165;17163;17168;17169;17167;79250;79252;79249;79253;79248;79251;74816;36359	-	locus=Chr04:1113655:1114749:- [translate_table: standard]	50S ribosomal protein L15 [Vulcanisaeta distributa]	NA	K02900|1|3.2e-77|291.6|pcf:106784963|large subunit ribosomal protein L27Ae	60S ribosomal protein L27a-like [Vespa mandarinia]	60S ribosomal protein L27a OS=Xenopus laevis OX=8355 GN=rpl27a PE=2 SV=2
1366_1	Maker000937	15.1115	0	15974.8	QYGHAMVAGIDR;VLNYNHLMPTR;VVLVLSGR;YTVPELQLDK	1;1;1;1	4	22	0.3037	116987;112707;112706;116985;116981;116986;112705;20993;126573;15652;15653;15649;89563;89564;89548;89547;89565;89555;89566;89524;89595;89569	-	locus=Chr01:17155381:17155960:- [translate_table: standard]	50S ribosomal protein L14e [Thermoproteus tenax]	NA	K02901|1|7.9e-70|266.9|pcf:106788632|large subunit ribosomal protein L27e	60S ribosomal protein L27-like [Vespa mandarinia]>XP_035727154.1 60S ribosomal protein L27-like [Vespa mandarinia]>KAF7411380.1 hypothetical protein [Vespula vulgaris]>KAF7417846.1 hypothetical protein [Vespula germanica]>KAF7437945.1 hypothetical protein [Vespula pensylvanica]	60S ribosomal protein L27 OS=Danio rerio OX=7955 GN=rpl27 PE=2 SV=3
3554_1	Maker008571	17.9394	0	16965.6	GFTVVYK;KSVGIVDTPDK;NINKPFSTEPSNLTNLSSYR;NNNAFLLK;SVGIVDTPDKK	1;1;1;1;1	5	14	0.3154	11479;77753;258182;258181;258225;30125;30126;30512;30208;30260;77783;77770;77786;77772	-	locus=Chr14:4638594:4639517:- [translate_table: standard]	ABC transporter substrate-binding protein [Streptacidiphilus sp. DSM 106435]	NA	K02903|1|1.9e-64|249.2|pcf:106788699|large subunit ribosomal protein L28e	60S ribosomal protein L28-like [Vespa mandarinia]>KAF7384176.1 hypothetical protein [Vespula vulgaris]>KAF7385354.1 hypothetical protein [Vespula germanica]>KAF7404167.1 hypothetical protein [Vespula pensylvanica]	60S ribosomal protein L28 OS=Spodoptera frugiperda OX=7108 GN=RpL28 PE=2 SV=1
1549_1	Maker000527	34.9805	0	47158.2	AHIMEIQLNGGTIDQK;ALTTVWAEHLSEDCR;DDPNKPVHLTAFVGYK;EHLEKPVPVSNVFAPDEMIDVIGVTK;KAHIMEIQLNGGTIDQK;KWQDDLGR;TITPMGGFPHYGEVNNDFIMIK;VACIGAWHPSR;VSFTVAR	1;1;1;1;1;1;1;1;1	9	24	0.2947	208521;208523;208524;208516;82789;211114;211113;211115;211116;213611;213789;24341;278492;278493;278509;225942;225946;45529;267530;267519;101595;7619;7620;7615	-	locus=Chr01:9957491:9961703:+ [translate_table: standard]	50S ribosomal protein L3 [Palaeococcus pacificus]	NA	K02925|1|1.8e-237|825.5|pcf:106784224|large subunit ribosomal protein L3e	60S ribosomal protein L3 [Vespa mandarinia]	60S ribosomal protein L3 OS=Drosophila melanogaster OX=7227 GN=RpL3 PE=1 SV=3
2912_1	Maker005583	22.9027	0	12561.7	DKDSINNTLALVMK;KSEIEYYAMLAK;LVIIANNTPPLR;SEIEYYAMLAK;TGVHHYTGNNIELGTACGK;VCTLSITDPGNSDIIK	1;1;1;1;1;1	6	41	0.6404	171401;171400;171685;171689;171680;171373;171684;171675;171692;146368;146369;117998;118001;117999;118000;118209;117997;118212;118210;118213;118211;116991;116992;116973;239881;239885;239884;239874;239880;239987;239988;239882;239986;239886;239985;202587;202588;202766;202586;202768;202602	-	locus=Chr08:1107935:1108863:+ [translate_table: standard]	50S ribosomal protein L30e [Hyperthermus butylicus]	NA	K02908|1|1.2e-58|229.6|pcf:106793817|large subunit ribosomal protein L30e	60S ribosomal protein L30-like [Vespa mandarinia]>KAF7392580.1 hypothetical protein [Vespula vulgaris]>KAF7395260.1 hypothetical protein [Vespula germanica]>KAF7420308.1 hypothetical protein [Vespula pensylvanica]	60S ribosomal protein L30 OS=Spodoptera frugiperda OX=7108 GN=RpL30 PE=3 SV=1
117_1	Maker006757	18.395	0	16005.8	AQQLSIR;ELEVLMMQNR;FCAEIAHAVSSK;GQYLMPNIGYGSNK;KFCAEIAHAVSSK	1;1;1;1;1	5	6	0.3284	11780;104021;117513;167048;146818;146812	-	locus=Chr10:380047:380895:- [translate_table: standard]	50S ribosomal protein L32e [Pyrococcus furiosus]	NA	K02912|1|3.6e-67|258.1|pcf:106789299|large subunit ribosomal protein L32e	60S ribosomal protein L32 [Vespa mandarinia]>KAF7394968.1 hypothetical protein [Vespula vulgaris]>KAF7397755.1 hypothetical protein [Vespula germanica]>KAF7421937.1 hypothetical protein [Vespula pensylvanica]	60S ribosomal protein L32 OS=Apis mellifera OX=7460 GN=RpL32 PE=2 SV=1
1326_1	Maker008806	13.8647	0	16529.3	AIFTGYK;ASEPVPLKK;NQHEHTALLK;SDSDFYIGKK;TKSDSDFYIGK	1;1;1;1;1	5	6	0.2603	9692;36503;85920;77858;77860;103437	-	locus=Chr15:2277368:2277966:- [translate_table: standard]	50S ribosomal protein L35ae [Palaeococcus pacificus]	NA	K02917|1|5.7e-74|280.8|pcf:106788726|large subunit ribosomal protein L35Ae	60S ribosomal protein L35a-like [Vespa mandarinia]>XP_035728809.1 60S ribosomal protein L35a-like [Vespa mandarinia]	60S ribosomal protein L35a OS=Homo sapiens OX=9606 GN=RPL35A PE=1 SV=2
1127_1	Maker005633	6.66832	0	14489.5	QSTYPLR;VYIIMHQK	1;1	2	2	0.122	18730;48614	-	locus=Chr08:1621502:1622278:+ [translate_table: standard]	50S ribosomal protein L29 [Syntrophobotulus glycolicus]	NA	K02918|1|3.0e-52|208.4|pcf:106785114|large subunit ribosomal protein L35e	60S ribosomal protein L35-like [Vespa mandarinia]	60S ribosomal protein L35 OS=Mus musculus OX=10090 GN=Rpl35 PE=1 SV=1
2883_1	Maker008720	5.64381	0.000946522	13249.6	AMELLK;EELGNILVQMR	1;1	2	3	0.1504	590;594;113285	Maker008896	locus=Chr15:664290:664815:+ [translate_table: standard]	transcription termination/antitermination protein NusA [Octadecabacter arcticus]	NA	K02920|1|1.2e-52|209.5|pcf:106790299|large subunit ribosomal protein L36e	60S ribosomal protein L36-like isoform X2 [Vespa mandarinia]>XP_035741111.1 60S ribosomal protein L36-like isoform X2 [Vespa mandarinia]	60S ribosomal protein L36 OS=Drosophila melanogaster OX=7227 GN=RpL36 PE=1 SV=1
1018_1	Maker003385	8.78314	0	8869.05	EIKDFLLK;FLYTLVITDKEK;QSLPPGLQVK	1;1;1	3	8	0.4	43359;151615;151614;56292;56289;56293;56294;56282	-	locus=Chr04:3589699:3590507:+ [translate_table: standard]	AcrB/AcrD/AcrF family protein [Massilia putida]	NA	K02923|1|2.8e-32|141.4|ame:725383|large subunit ribosomal protein L38e	60S ribosomal protein L38 [Bombus terrestris]>XP_003487129.1 60S ribosomal protein L38 [Bombus impatiens]>XP_006613246.2 60S ribosomal protein L38 [Apis dorsata]>XP_012347369.1 60S ribosomal protein L38 [Apis florea]>XP_014609940.1 PREDICTED: 60S ribosomal protein L38 [Polistes canadensis]>XP_014609941.1 PREDICTED: 60S ribosomal protein L38 [Polistes canadensis]>XP_015177898.1 PREDICTED: 60S ribo…	60S ribosomal protein L38 OS=Lysiphlebus testaceipes OX=77504 GN=RpL38 PE=3 SV=1
2894_1	Maker003922	46.04	0	48513.8	AAILTAQR;ADYNLPFPK;FVIWTK;GHMVQEVPEFPLVVSDK;GPLIVYGQDQGIR;LNPYAAVLK;NEPSEDTISLPSVFK;NIPGVDLMNINK;QPYCVSK;RGPLIVYGQDQGIR;SAFDQLDALYGTWR;SGQGAFGNMCR;YALVSAIAASGVPALVQSK	1;1;1;1;1;1;1;1;1;1;1;1;1	13	41	0.3279	15779;15769;15780;15778;55830;55825;55807;55826;55827;55818;9075;227690;227693;227694;227692;140015;140014;140013;139997;40189;40188;40191;190152;119599;119598;119597;119762;119601;119600;21181;173537;173540;186313;186312;186322;186309;186323;186307;83988;220087;220088	-	locus=Chr05:1910687:1913413:+ [translate_table: standard]	50S ribosomal protein L4 [Methanothermobacter thermautotrophicus]	NA	K02930|1|4.4e-207|724.5|pcf:106784777|large subunit ribosomal protein L4e	60S ribosomal protein L4-like [Vespa mandarinia]	60S ribosomal protein L4 OS=Drosophila melanogaster OX=7227 GN=RpL4 PE=1 SV=2
655_1	Maker000406	21.7875	0	38361.2	FPGFDSESK;GAVDGGLNIPHSTK;IVCAAYSHELPR;NGIVANNIEDMYK;QFSQYIK;RFPGFDSESK	1;1;1;1;1;1	6	14	0.1672	44504;44503;128375;128369;128368;139872;139876;139877;154205;154206;26671;80235;80231;80225	-	locus=Chr01:8538006:8541145:- [translate_table: standard]	50S ribosomal protein L18 [Pyrodictium delaneyi]	NA	K02932|1|1.8e-155|552.7|pcf:106791442|large subunit ribosomal protein L5e	60S ribosomal protein L5-like [Vespa mandarinia]	60S ribosomal protein L5 OS=Lysiphlebus testaceipes OX=77504 GN=RpL5 PE=2 SV=1
297_1	Maker010446	5.03682	0.00414747	31524.5	ANYPTADPITK;INQNYVIATSTR;KMDEYKPSNQR;LPEHINDEYFK;RANYPTADPITK;STLVPGTICILLAGSHK;TGLLLVTGPFLINGCPLR;TISLENTAPAVTISTEK;TLDKFIIEK	1;1;1;1;1;1;1;1;1	9	20	0.3948	85837;85857;85856;132015;131842;132035;131995;135495;137535;137536;137533;123973;208256;230979;230980;230981;209353;209352;65665;65664	-	locus=Chr21:165866:167159:- [translate_table: standard]	glutamate--tRNA ligase [Nautilia profundicola]	NA	K02934|1|3.7e-119|431.8|pcf:106785659|large subunit ribosomal protein L6e	60S ribosomal protein L6-like [Vespa mandarinia]	60S ribosomal protein L6 OS=Sus scrofa OX=9823 GN=RPL6 PE=1 SV=3
1537_1	Maker001123	51.4925	0	30287.1	HWGGGLLGSK;KTCTVVAITQVDSGDR;KVTNPLFEK;LKVPPPINQFSQTLDK;MGVPYCIVK;NFGIGQDIQPAR;QTATQLFK;SGTNTVTTLVEQK;TCTVVAITQVDSGDR;VAAAPLAVK;VPPPINQFSQTLDK;VTNPLFEK;YRPESAAMK	1;1;1;1;1;1;1;1;1;1;1;1;1	13	90	0.4142	44262;44248;205429;205431;79645;205432;58485;58483;58481;217035;217037;217026;217034;217021;217029;217031;217159;217025;217161;217028;217032;217177;217023;217175;217158;217162;56213;116597;116596;116598;116612;116602;116617;116592;116616;30739;30731;30738;30740;27721;30741;30709;131177;131176;131175;131160;131164;131163;131156;131155;131180;131186;131165;131174;131137;131141;131581;182879;182876;…	-	locus=Chr02:100716:102460:+ [translate_table: standard]	MULTISPECIES: 50S ribosomal protein L7Ae [Thermofilum]	NA	K02936|1|1.9e-139|499.2|pcf:106788968|large subunit ribosomal protein L7Ae	60S ribosomal protein L7a-like [Vespa mandarinia]>KAF7408845.1 hypothetical protein [Vespula vulgaris]>KAF7415282.1 hypothetical protein [Vespula germanica]>KAF7435984.1 hypothetical protein [Vespula pensylvanica]	60S ribosomal protein L7a OS=Bos taurus OX=9913 GN=RPL7A PE=2 SV=3
762_1	Maker007202	37.6917	0	29498.4	GNYYIPGEAR;GVNQVAPK;IPITSNSIIEK;IVEPYITWGYPNLK;KLPAVPESVLK;KTNHYVEGGDFGNR;LAFVIR;LNTPNGGWR;LPAVPESVLK;QINNGIFVK;SGIICMEDLIHEIFTVGPK	1;1;1;1;1;1;1;1;1;1;1	11	48	0.4422	73070;73072;73074;73067;73082;11195;92189;92190;92187;92193;91957;91952;91958;92192;196190;196187;196198;196199;196189;196367;83053;83068;83065;83069;83070;177396;177398;177394;177392;1766;45021;45011;45013;45012;45009;45008;53062;53064;49327;45328;49336;49316;49328;49347;49603;250318;250319;250314	-	locus=Chr10:8369549:8371500:- [translate_table: standard]	50S ribosomal protein L30 [Sulfolobus tokodaii]	NA	K02937|1|5.1e-131|471.1|pcf:106784571|large subunit ribosomal protein L7e	60S ribosomal protein L7-like [Vespa mandarinia]	60S ribosomal protein L7 OS=Drosophila melanogaster OX=7227 GN=RpL7 PE=1 SV=2
891_1	Maker011021	32.6614	0	21496.6	AVYAHFPINCVTTENNTVIEIR;FLDGLYVSEK;IPEGLTVTVK;KFLDGLYVSEK;MAAGVTVTNSAK;QIVTNQTVK;SAALIQQSTTVK;TVCSHIENMLK	1;1;1;1;1;1;1;1	8	40	0.4579	270125;80497;80498;80493;80492;53875;53885;53887;53878;53884;112326;75947;75755;75776;75769;75955;75944;75946;75733;79340;75746;75742;75950;48405;48400;44597;44624;100019;100020;100018;100022;100016;100010;100007;100012;100014;120719;120728;120724;120723	-	locus=Chr24:227695:228616:+ [translate_table: standard]	50S ribosomal protein L6 [Pyrolobus fumarii]	NA	K02940|1|1.5e-98|362.8|obo:105279634|large subunit ribosomal protein L9e	60S ribosomal protein L9 [Vespa mandarinia]>KAF7379067.1 hypothetical protein [Vespula vulgaris]>KAF7379968.1 hypothetical protein [Vespula germanica]>KAF7389751.1 hypothetical protein [Vespula pensylvanica]	60S ribosomal protein L9 OS=Spodoptera frugiperda OX=7108 GN=RpL9 PE=2 SV=1
1364_1	Maker003136	40.2738	0	53990.5	AWPHIK;DYFGAHTYELIGQEGQFVHTNWTGHGGNVSASTYDA;EIFQAICAK;EMSEVFNEWNK;GIHFVGSGVSGGEDGAR;IIGAFSLQEMVSK;LPANLLQAQR;LSNLLLDDFFAK;MVHNGIEYGDMQLICEAYHIMR;SAFLGNIK;YGPSLMPGGNTK	1;1;1;1;1;1;1;1;1;1;1	11	28	0.319	4823;286675;59215;59217;59214;59219;139290;139289;178879;178877;178881;178880;178878;178882;141730;141729;141725;141726;69506;69505;135621;135620;135937;135915;273515;16627;16628;93401	-	locus=Chr03:12828104:12830375:- [translate_table: standard]	phosphogluconate dehydrogenase (NADP(+)-dependent, decarboxylating) [Candidatus Solibacter usitatus]	NA	K00033|1|5.1e-252|874.0|pcf:106788842|6-phosphogluconate dehydrogenase [EC:1.1.1.44 1.1.1.343]	6-phosphogluconate dehydrogenase, decarboxylating-like isoform X1 [Vespa mandarinia]6-磷酸葡萄糖酸脱氢酶，脱羧样异构体X1	6-phosphogluconate dehydrogenase, decarboxylating OS=Drosophila melanogaster OX=7227 GN=Pgd PE=2 SV=1
512_1	Maker010136	33.7359	0	27371	FDVLLLGLGPDGHTCSLFPNHK;FFFCDER;ILKDHENLPAAR;ITFTFPVINNAR;MSVYFPPDSLPK;TSLIGTVPITENQFIK;VCIFAVLGSSK;VEPTNGSLYWILDQDAAK;VVPFDNEESTYGLYK	1;1;1;1;1;1;1;1;1	9	31	0.5144	265755;265754;46228;46229;130964;130963;135021;135203;131946;131949;131943;131952;131942;131947;131928;131959;207180;207181;207368;83028;83029;239340;239342;239343;239347;239346;207077;207079;207078;207065;207213	-	locus=Chr19:4011068:4012368:+ [translate_table: standard]	6-phosphogluconolactonase [Candidatus Kuenenia stuttgartiensis]	NA	K01057|1|1.1e-122|443.4|pcf:106786524|6-phosphogluconolactonase [EC:3.1.1.31]	6-phosphogluconolactonase-like [Vespa mandarinia]6-磷酸葡萄糖醛酸内酯酶样	6-phosphogluconolactonase OS=Homo sapiens OX=9606 GN=PGLS PE=1 SV=2
3507_1	Maker001238	6.29852	0	16580.3	ELPNPDLLYEVK;NLDKDVYYFK	1;1	2	2	0.1571	143152;113631	-	locus=Chr02:1645397:1646046:+ [translate_table: standard]	6-pyruvoyl tetrahydrobiopterin synthase [Melioribacter roseus]	NA	K01737|1|4.0e-69|264.6|pcf:106788974|6-pyruvoyltetrahydropterin/6-carboxytetrahydropterin synthase [EC:4.2.3.12 4.1.2.50]	6-pyruvoyl tetrahydrobiopterin synthase-like [Vespa mandarinia]6-丙酮酰四氢生物蝶呤类合成酶	6-pyruvoyl tetrahydrobiopterin synthase OS=Poecilia reticulata OX=8081 GN=pts PE=2 SV=1
1476_1	Maker001432	16.5631	0	34122.9	IEAMSDWMIAAEK;IGFLYDK;IGFLYDKAEENLANYMK;YRPIEIDPDLPLK;YRPIEIDPDLPLKEK	1;1;1;1;1	5	6	0.1505	156984;17257;123880;173030;217168;217163	-	locus=Chr02:6707630:6709636:- [translate_table: standard]	haloacid dehalogenase [Stanieria cyanosphaera]	NA	K01081|1|4.2e-148|528.1|pcf:106787126|5'-nucleotidase [EC:3.1.3.5]	7-methylguanosine phosphate-specific 5'-nucleotidase-like isoform X2 [Vespa mandarinia]7-甲基鸟苷磷酸特异性5'-核苷酸样异构体X2	7-methylguanosine phosphate-specific 5'-nucleotidase OS=Drosophila melanogaster OX=7227 GN=cN-IIIB PE=1 SV=1
1580_1	Maker007294	11.0439	0	87780	DTLSPAEQLLWK;KDEILADMIWTAK;NTDFKDTLSPAEQLLWK;QGNTVYHYAATSTK	1;1;1;1	4	4	0.0556	136774;165223;237625;166867	-	locus=Chr11:1574826:1577487:- [translate_table: standard]	patatin [Lysobacter enzymogenes]	NA	K16343|1|0.0e+00|1446.4|pcf:106791821|calcium-independent phospholipase A2 [EC:3.1.1.4]	85/88 kDa calcium-independent phospholipase A2-like [Vespa mandarinia]>XP_035721624.1 85/88 kDa calcium-independent phospholipase A2-like [Vespa mandarinia]>XP_035721625.1 85/88 kDa calcium-independent phospholipase A2-like [Vespa mandarinia]85/88 kDa钙不依赖型磷脂酶a2样	85/88 kDa calcium-independent phospholipase A2 OS=Homo sapiens OX=9606 GN=PLA2G6 PE=1 SV=2
1107_1	Maker008218	139.301	0	97808.4	AGGIETIANDYSLR;DIDIILAEHFCK;DTSETALQTAVNDCVISVPSYYTQNER;EFSVTDIQPYPLK;GCALQCAMLSPAVR;GHALDDLAGALQLAK;IAGLNVLR;ILSWFSSGDDKGEDAK;INLNGILTIASASLVEK;IYEIHSIEIAGGSTR;KFNDPQVQR;KQMSANSTTLPLNIECFMNEMDVHGEMK;LFNETTATALCYGIYK;LKDTSETALQTAVNDCVISVPSYYTQNER;LTDDYQLATFVTEGDKDSLSR;LTWDPTQGEEGEMEVFGHNHPIPFSK;MLSSAVDSNLGGR;NALEEYVYDLR;NQMVTNMK;NTIYGFK;NTPSCVAFSGK;QALDNIVLPVLNKPKPK;QALLDAAR;QIYIDR;QMSANSTTLPLNIE…	1;1;1;1;1;1;1;1;1;1;1;1;1;1;1;1;1;1;1;1;1;1;1;1;1;1;1;1;1;1;1;1;1;1;1	35	324	0.4742	153872;153881;154086;153889;153886;152483;152482;152493;152498;152481;39027;152480;281921;281920;281953;166095;166098;166094;166096;166087;166059;166086;166050;166044;166058;166102;166099;166097;166080;166072;166089;166085;166068;166078;166112;166041;166084;166081;166048;166051;166064;166083;47134;166038;166090;166061;47193;165094;165090;165089;165093;156769;156764;156768;156770;156778;156767;156…	-	locus=Chr13:1983532:1990075:- [translate_table: standard]	molecular chaperone DnaK [Candidatus Saccharibacteria oral taxon TM7x]	NA	K09485|1|0.0e+00|1365.5|pcf:106789937|heat shock protein 110kDa	97 kDa heat shock protein-like isoform X1 [Vespa mandarinia]97 kDa热休克蛋白样异构体X1	97 kDa heat shock protein OS=Mesocentrotus franciscanus OX=1328066 GN=HSP110 PE=2 SV=1
1598_1	Maker006406	8.47191	0	35071.1	KLDSLENPAKPPIVMYTHANHWDK;LPSIEEIKR;TINIHQVDSR	1;1;1	3	5	0.1401	277020;60543;83484;83500;83518	-	locus=Chr09:2487150:2488358:- [translate_table: standard]	HAD family hydrolase [Halorubrum lacusprofundi]	NA	K22262|1|1.6e+02|31.2|lak:106164305|WD repeat and FYVE domain-containing protein 3	abscission/NoCut checkpoint regulator-like isoform X1 [Vespa mandarinia]脱落/无切割检查点调节样异构体X1	Major surface glycoprotein G OS=Human respiratory syncytial virus A (strain Long) OX=11260 GN=G PE=1 SV=2
1754_1	Maker001423	75.0253	0	41434.9	AAAAISAGHFDK;AAAAISAGHFDKEIVPVTILNK;AEFPVHVPAYQVNMLCGSGLK;AIANGYLSLK;DEVDLYELNEAFAAQSLACIR;DEYPKPSTTIQDLSK;EEQDLYAILSQQK;EIVPVTILNK;EIVPVTILNKK;ESILISK;ESILISKDEYPKPSTTIQDLSK;GSDLGSIVIK;ILVTLLHSLER;INLNPSDVSEVILGQTLTAGQGQNPAR;KESILISK;LDLDPNKVNINGGAIALGHPIGASGAR;TPIGAFCGNLSSLK;VNGTVTAGNASGINDGAAAVVLMTK;VNINGGAIALGHPIGASGAR	1;1;1;1;1;1;1;1;1;1;1;1;1;1;1;1;1;1;1	19	122	0.5685	77686;77685;77688;77687;77697;77681;257044;257039;257042;257047;257038;257041;257037;257043;257045;259979;259978;52623;52633;52619;265345;200976;200982;200972;200977;200980;200974;200979;200987;172085;172088;172093;172087;172091;172050;172098;172092;172094;172090;172335;69950;69953;69952;69947;69949;69955;69943;69954;69946;101676;8617;267891;267890;267889;267887;40176;40173;40174;40160;40164;4016…	-	locus=Chr02:6396937:6399046:- [translate_table: standard]	acetyl-CoA C-acetyltransferase [Azorhizobium caulinodans]	NA	K00626|1|1.3e-186|656.4|pcf:106787107|acetyl-CoA C-acetyltransferase [EC:2.3.1.9]	acetyl-CoA acetyltransferase, cytosolic-like [Vespa mandarinia]类似细胞质的乙酰辅酶a乙酰转移酶	Acetyl-CoA acetyltransferase, cytosolic OS=Homo sapiens OX=9606 GN=ACAT2 PE=1 SV=2
3703_1	Maker009548	61.834	0	54214.4	ENGTVTAGNASTLNDGAAALILTTTDVAQK;GETMYGGIK;GVASICNGGGGASSILIEK;IVSFQDAATDPIDFPIAPALTVPTLLQNTGLNK;KVFNDQIVPVNVPQK;LEDGIVFDGLTDVYNK;LGAVAIQAAIER;LLDIDPSK;LNTVFQK;QATLFAGLPK;RGETMYGGIK;STICTTVNK;TPMGSFLGSLSNLSATK;VFNDQIVPVNVPQK;VFNDQIVPVNVPQKK;VNFDKFDK;VNVHGGAVSLGHPIGMSGAR	1;1;1;1;1;1;1;1;1;1;1;1;1;1;1;1;1	17	46	0.4317	279827;279831;33987;211738;211739;211494;211695;211733;285344;201570;213068;213074;213071;213073;213075;213070;91022;91020;91021;91254;24254;24255;16623;51620;51616;51618;66503;66495;66492;46892;46903;46897;46898;46902;198938;198943;198940;178076;178077;178072;178074;201569;44364;228363;228370;228362	-	locus=Chr17:4141749:4144177:+ [translate_table: standard]	acetyl-CoA C-acyltransferase [Cloacibacterium normanense]	NA	K00626|1|3.2e-254|881.3|pcf:106791775|acetyl-CoA C-acetyltransferase [EC:2.3.1.9]	acetyl-CoA acetyltransferase, mitochondrial-like isoform X1 [Vespa mandarinia]	Acetyl-CoA acetyltransferase, mitochondrial OS=Rattus norvegicus OX=10116 GN=Acat1 PE=1 SV=1
3369_1	Maker002542	88.3075	0	261511	ALNAVLGR;DITYVPTK;DPSLPLLELQEVIATISGR;EYTKPIFVYIPPNGELR;FVVMVTPEDLK;GGAWAVVDTTINPR;GGVLEPTGIVEIK;GSWEEIMKPWAQTVITGR;GTSLPILPSPLPDSINR;HLEPGCAFQLELNR;IASSIVAQTADVPTLPWSGSELK;IDPVIQK;IIEEAPAVIAKPEVFEEMEK;ITIGNQTCVFEK;ITSENPDEGFKPSSGTVQELNFR;IYFAANAGAR;LINFLVEDGGHIDK;LTLYTPEFPAGR;MVGYVSAGTVEYLYDTSGR;NNISFIGPSER;NVIQDIIPWQK;SDKPNVLLAVTCGAIHIADR;TIQIENSHIILTGYR;TISQAGQVWFPDSAYK;TITAAFTEFQTALEK;TYDLEAL…	1;1;1;1;1;1;1;1;1;1;1;1;1;1;1;1;1;1;1;1;1;1;1;1;1;1;1;1	28	34	0.1763	11519;30719;242273;240894;107648;107646;148827;115591;244980;209657;209623;209646;69363;262680;11273;11276;161172;138773;138765;197466;53199;173224;128180;243445;96291;125786;249607;206698;213188;191804;153876;153814;83577;233120	-	locus=Chr03:3221578:3230066:- [translate_table: standard]	acetyl-CoA carboxylase biotin carboxylase subunit [Thermovibrio ammonificans]	NA	K11262|1|0.0e+00|4360.8|pcf:106791143|acetyl-CoA carboxylase / biotin carboxylase 1 [EC:6.4.1.2 6.3.4.14 2.1.3.15]	acetyl-CoA carboxylase-like isoform X3 [Vespa mandarinia]乙酰辅酶a羧化酶样异构体X3	Acetyl-CoA carboxylase OS=Gallus gallus OX=9031 GN=ACAC PE=1 SV=1
1928_1	Maker000221	6.40113	0	51248.7	APVHLVTGSAGCK;VDLMLWAHEHSFER	1;1	2	2	0.0609	111891;208582	-	locus=Chr01:5509046:5510993:+ [translate_table: standard]	metallophosphoesterase [Fuerstia marisgermanicae]	NA	K22390|1|1.6e-252|875.5|pcf:106783606|acid phosphatase type 7	acid phosphatase type 7-like [Vespa mandarinia]7型酸性磷酸酶	Acid phosphatase type 7 OS=Danio rerio OX=7955 GN=acp7 PE=2 SV=1
706_1	Maker007305	6.36971	0	27331.8	IKDIDTLQPLK;YLDLFNNEVTNVDNYR	1;1	2	3	0.1125	109068;236207;236104	-	locus=Chr11:1770159:1771712:+ [translate_table: standard]	leucine-rich repeat domain-containing protein [Algoriphagus sp. M8-2]	NA	K18646|1|8.2e-62|241.1|pcf:106791954|acidic leucine-rich nuclear phosphoprotein 32 family member A/C/D	acidic leucine-rich nuclear phosphoprotein 32 family member A-like isoform X5 [Vespa mandarinia]酸性富亮氨酸核磷蛋白32家族成员a样异构体X5	Acidic leucine-rich nuclear phosphoprotein 32 family member A OS=Drosophila pseudoobscura pseudoobscura OX=46245 GN=Anp32a PE=3 SV=2
378_2	Maker010129	40.6647	0	41757.8	AGFAGDDAPR;CPEALFQPSFLGMESCGIHETVYNSIMK;DLTDYLMK;DLYANNVLSGGTTMYPGIADR;EITALAPSTIK;EITALAPSTIKIK;EKLCYVALDFEQEMATAAASTSLEK;GYSFTTTAER;HQGVMVGMGQK;IIAPPER;ILTERGYSFTTTAER;IWHHTFYNELR;KDLYANNVLSGGTTMYPGIADR;LCYVALDFEQEMATAAASTSLEK;LCYVALDFEQEMATAAASTSLEKSYELPDGQVITIGNER;LDLAGRDLTDYLMK;SYELPDGQVITIGNER;TTGIVLDSGDGVSHTVPIYEGYALPHAILR;VAPEEHPVLLTEAPLNPK;YPIEHGIITNWDDMEK	0;1;0;1;1;1;1;0;0;0;0;0;1;1;1;0;0;0;0;1	9	301	0.6277	37764;283758;283752;283745;283744;283757;283742;250691;283741;283772;283743;283753;283751;283754;283748;283759;251616;41846;41821;41813;41853;41826;41834;41823;41808;41829;41850;41827;41863;41824;41884;41868;41818;41860;41814;41856;41871;41858;41820;41817;41886;41801;41838;41861;41885;41810;41864;41882;41816;41822;41879;41842;41831;41852;41854;41888;41844;41828;41849;41835;41851;41830;41881;41883…	-	locus=Chr19:3984235:3985365:- [translate_table: standard] >Maker010130 locus=Chr19:3988840:3989970:- [translate_table: standard]	actin, cytoplasmic 2 [Leptolyngbya sp. PCC 7376]	NA	K05692|1|6.1e-221|770.4|ame:551176|actin beta/gamma 1	actin, clone 205 [Nasonia vitripennis]>XP_003251464.1 actin, clone 205 [Apis mellifera]>XP_003394490.1 actin, clone 205 [Bombus terrestris]>XP_011496265.1 PREDICTED: actin, clone 205-like [Ceratosolen solmsi marchali]>XP_012236309.1 actin, clone 205 [Bombus impatiens]>XP_014206033.1 actin, clone 205-like [Copidosoma floridanum]>XP_014234490.1 actin, clone 205-like [Trichogramma pretiosum]>XP_0142…	Actin, clone 205 OS=Artemia sp. OX=6662 PE=2 SV=1
814_1	Maker009559	14.9093	0	91403.4	ALVDALSETRPK;QPLLGQGTK;SPAAGSQVDNDEPIELAHYPDAMKPPPGAQPPIER;VLQAGDNHHFHPTCAR	1;1;1;1	4	6	0.0875	112638;31463;286149;221789;221788;221787	-	locus=Chr17:4444815:4460855:+ [translate_table: standard]	aspartate carbamoyltransferase catalytic subunit [Thermacetogenium phaeum]	NA	K07520|1|0.0e+00|1516.9|hst:105184283|actin-binding LIM protein	actin-binding LIM protein 2-like isoform X10 [Vespa mandarinia]>XP_035726548.1 actin-binding LIM protein 2-like isoform X10 [Vespa mandarinia]肌动蛋白结合LIM蛋白2-样异构体X10	Actin-binding LIM protein 1 OS=Homo sapiens OX=9606 GN=ABLIM1 PE=1 SV=3
2018_1	Maker005325	115.594	0	66148.2	AANNILYTAGIDDTLR;DSEMVASGSLDTTIIIWSVSNPAK;EWGFHNAR;FGHVFMAETGTSVGEISGQSK;GHNKPITVLTLSPDR;GLDIFEDK;GLDIFEDKVIVASVR;GQPLVLGGDPK;IWDTVNK;IWDTVNKEHILK;LITGSEDNTIAVFEGPPFK;LVWLDEETLISVGQDCNTK;LWDVETR;MIVVGEGR;NAHPQSQITR;NEFHPIGGPIK;NEFHPIGGPIKDIAWSPDSQR;NFLYTNGNSVIIR;NIDNPAIADIYTEHSCPVNLAK;QVIVTQDGR;STIYTGSHDGYITSWNAETGENDR;TEVVHLGPVTDVAYSPDNK;VFIYDGTSSDLVGEVGSPSHQGGVYGVSWKPDGTQLLTASGDK;VVLYAVPEYKPAHN…	1;1;1;1;1;1;1;1;1;1;1;1;1;1;1;1;1;1;1;1;1;1;1;1;1;1;1;1;1	29	446	0.6889	200872;201013;201019;201004;201005;201012;201021;201002;201016;200887;200886;200861;200868;201015;200871;200884;201011;201026;201000;200878;201022;75296;200964;201014;200794;201020;201156;200996;268823;268820;268821;268816;268824;268822;194202;268814;268819;268812;194203;268806;45279;45277;45280;45458;45457;251099;251086;251098;251085;251084;251096;251068;251102;251069;251071;251070;251081;251100…	-	locus=Chr07:4952388:4955666:- [translate_table: standard]	repetative protein [Streptomyces coelicolor A3(2)]	NA	K16482|1|1.5e-19|102.1|adf:107357196|centriolar protein POC1	actin-interacting protein 1-like [Vespa mandarinia]>XP_035719728.1 actin-interacting protein 1-like [Vespa mandarinia]肌动蛋白相互作用蛋白1-like	Actin-interacting protein 1 OS=Drosophila melanogaster OX=7227 GN=flr PE=2 SV=1
1412_1	Maker000854	19.4201	0	48966.3	ATGIVVDSGATHTSAVPVQDGFVLTQAIVK;KLIQDFQATVLQVSETPYDEK;LIQDFQATVLQVSETPYDEK;LTELMFEK;NAVLAAFANGR;YYIDTTILHVPR	1;1;1;1;1;1	6	7	0.1864	236084;236078;185234;260311;44075;65013;156250	-	locus=Chr01:16302691:16304337:+ [translate_table: standard]	actin, cytoplasmic 2 [Leptolyngbya sp. PCC 7376]	NA	K11652|1|9.2e-253|876.3|ame:552824|actin-like protein 6B	actin-like protein 6B [Vespa mandarinia]	Actin-like protein 6B OS=Bos taurus OX=9913 GN=ACTL6B PE=2 SV=1
631_1	Maker001237	16.0666	0	45265.5	DITMYLIK;ETTVLVESYTLPDGR;FSAPEALFQPR;LCYIGYNIETEEK;NWEDMCHVWDYTFGK	1;1;1;1;1	5	6	0.155	41561;193976;104096;184596;184594;235983	-	locus=Chr02:1640877:1644403:- [translate_table: standard]	actin, cytoplasmic 2 [Leptolyngbya sp. PCC 7376]	NA	K17260|1|4.2e-228|794.3|dqu:106741095|actin-related protein 2	actin-related protein 2 isoform X1 [Vespa mandarinia]肌动蛋白相关蛋白2亚型X1	Actin-related protein 2 OS=Drosophila melanogaster OX=7227 GN=Arp2 PE=2 SV=3
1425_1	Maker004062	16.5679	0	41752.6	LLDTLQEHDMHIMGVDWAPR;NAYVWTQGK;QVSDNEFSTSSLDGQLVIWDLK;SLENSIAGLK;VLVAGSTDYK	1;1;1;1;1	5	7	0.1898	262972;56173;188654;267523;48597;48587;53021	-	locus=Chr05:4318434:4319989:- [translate_table: standard]	pyrrolo-quinoline quinone [Zymomonas mobilis]	NA	K05757|1|1.6e-218|762.3|pcf:106787781|actin related protein 2/3 complex, subunit 1A/1B	actin-related protein 2/3 complex subunit 1A-A-like [Vespa mandarinia]	Actin-related protein 2/3 complex subunit 1A-A OS=Xenopus laevis OX=8355 GN=arpc1a-a PE=1 SV=1
1031_1	Maker003353	9.00028	0	20056.2	GPAPPLNNKDIDIIDEALNFFK;PAYHSSFTESNATIGNMALLPIK;QYLQQIR	1;1;1	3	3	0.2938	265945;266830;32816	-	locus=Chr04:3284082:3285126:+ [translate_table: standard]	sensor histidine kinase [Flavonifractor plautii]	NA	K05756|1|5.8e-97|357.5|pcf:106789973|actin related protein 2/3 complex, subunit 3	actin-related protein 2/3 complex subunit 3-like isoform X2 [Vespa mandarinia]	Actin-related protein 2/3 complex subunit 3 OS=Bos taurus OX=9913 GN=ARPC3 PE=1 SV=3
1515_1	Maker003270	11.6251	0	18779.4	DLMDVLMK;GFEIPTEGSSNHLLIWHEK;NAEALISVLK	1;1;1	3	7	0.2202	35797;35796;252644;54220;54217;54223;54441	-	locus=Chr04:1367558:1368365:- [translate_table: standard]	cell division topological specificity factor MinE [Candidatus Kinetoplastibacterium desouzaii]	NA	K05754|1|4.8e-77|291.2|pcf:106784960|actin related protein 2/3 complex, subunit 5	actin-related protein 2/3 complex subunit 5-C-like [Vespa mandarinia]	Actin-related protein 2/3 complex subunit 5-C OS=Xenopus laevis OX=8355 GN=arpc5-c PE=2 SV=1
1501_1	Maker004686	11.2345	0	46853.9	CAVWYGGALLASDPEFYTVCHTK;KYEGINSITK;QPFIVDVGYER;TLTGVVVDSGDGVTHVIPVAEGFVIGSCIK	1;1;1;1	4	4	0.1775	207623;76576;118299;281514	-	locus=Chr06:3728347:3730226:- [translate_table: standard]	actin, cytoplasmic 2 [Leptolyngbya sp. PCC 7376]	NA	K18584|1|3.8e-248|860.9|pcf:106793567|actin-related protein 3	actin-related protein 3-like [Vespa mandarinia]	Actin-related protein 3 OS=Drosophila melanogaster OX=7227 GN=Arp3 PE=2 SV=3
827_1	Maker000437	8.65057	0	13875	FMSIVEEVDR;GICLNMTQWR;KFMSIVEEVDR	1;1;1	3	3	0.1765	93992;107977;125371	-	locus=Chr01:9027429:9028161:+ [translate_table: standard]	Peptidase M1 membrane alanine aminopeptidase [Runella slithyformis DSM 19594]	NA	NA	activated RNA polymerase II transcriptional coactivator p15-like [Vespa mandarinia]>XP_035728742.1 activated RNA polymerase II transcriptional coactivator p15-like [Vespa mandarinia]>XP_035728743.1 activated RNA polymerase II transcriptional coactivator p15-like [Vespa mandarinia]激活的RNA聚合酶II转录共激活因子p15-like	Activated RNA polymerase II transcriptional coactivator p15 OS=Gallus gallus OX=9031 GN=SUB1 PE=2 SV=1
3117_1	Maker006099	24.937	0	40835.1	FGGVVTGIDEILFQKPSK;HGLFTIVIK;KFDATQILNEYK;NFNSFK;QAVQTFMDCK;QHIIDPFIK;TSIQLPKPEQDGDIVIIGSDR	1;1;1;1;1;1;1	7	11	0.2394	230126;230127;230289;47809;151549;5137;94732;66428;62767;258102;258189	-	locus=Chr08:7491341:7492869:+ [translate_table: standard]	DNA gyrase subunit B [Planctomyces sp. SH-PL14]	NA	K18666|1|6.5e-164|580.9|pcf:106790020|activating signal cointegrator complex subunit 1	activating signal cointegrator 1 complex subunit 1-like isoform X1 [Vespa mandarinia]激活信号协积子1复合体亚基1样异构体X1	Activating signal cointegrator 1 complex subunit 1 OS=Mus musculus OX=10090 GN=Ascc1 PE=1 SV=1
3500_1	Maker006986	34.2753	0	39079.5	AEEFYNVFTTLEMVQAFTK;DLFTNLNIDGNGVSCK;IKDLFTNLNIDGNGVSCK;ISTTIIK;KDNVNDNITNITSGFNVK;MQMNAAPMQAK;QNNVLGYK;QWPSGHFSEVTIDICEK;WIVEERPDATNVNNWHWTEK;YVSSLKEEFTK;YYWDAIK	1;1;1;1;1;1;1;1;1;1;1	11	16	0.4024	257208;208296;208304;237940;7187;236516;236512;236616;93150;30531;238690;268951;268949;194506;120357;34442	-	locus=Chr10:4940392:4942322:- [translate_table: standard]	acyl carrier protein [Actinobacillus suis]	NA	K04131|1|1.1e-165|586.6|lhu:105671968|muscarinic acetylcholine receptor M3	activator of 90 kDa heat shock protein ATPase homolog 1-like [Vespa mandarinia]90 kDa热休克蛋白ATPase同源物1样激活剂	Activator of 90 kDa heat shock protein ATPase homolog 1 OS=Homo sapiens OX=9606 GN=AHSA1 PE=1 SV=1
701_1	Maker008964	7.12015	0	21901.7	VLLLLNLYDK;VLLLLNLYDKIDPK	1;1	2	12	0.0737	89084;89086;89089;89088;89370;89085;89068;89371;89375;188927;188926;188928	-	locus=Chr15:4949724:4951278:- [translate_table: standard]	MULTISPECIES: acyl carrier protein [Thermoanaerobacter]	NA	K03955|1|2.5e-61|239.2|pcf:106792355|NADH dehydrogenase (ubiquinone) 1 alpha/beta subcomplex 1	acyl carrier protein, mitochondrial-like isoform X1 [Vespa mandarinia]线粒体样异构体X1酰基载体蛋白	Acyl carrier protein, mitochondrial OS=Drosophila melanogaster OX=7227 GN=ND-ACP PE=2 SV=1
864_1	Maker004909	75.2629	0	81805.8	APTLICIGTNDLR;FIQNHILNEK;HLVWLER;HRPTAVILDITTDEITTLSEIPEK;IIGITNDNIFIQSTWTQR;KEEDGIVPGNEYIYKPHWGEQLVGK;KSDILVNNVDTSIIINNGK;LGCIEMFIK;LMYLDLEFTER;LQPISQSFPIDITGELASATTK;LQPISQSFPIDITGELASATTKDEQFK;LSPGQLHWMK;MFSCSPIVHVDK;NVEYLQGK;QFIEIWTK;SDILVNNVDTSIIINNGK;SFNFTYFGPK;SIIGVVWK;SYIIDIK;VLYIAEK;VNVTTMLK	1;1;1;1;1;1;1;1;1;1;1;1;1;1;1;1;1;1;1;1;1	21	64	0.3333	146014;146013;146018;146015;146180;102156;102121;102290;102317;33682;273876;273878;273879;273880;273877;247510;247504;139523;247617;247500;278864;278879;278862;278861;278863;278865;242726;242728;242727;242793;129785;242798;66337;143079;143078;143075;259996;259995;260000;259997;259999;260045;280718;87154;140740;140742;140741;33077;55902;55896;51946;55895;229682;89894;90176;24562;16832;16829;16828;…	-	locus=Chr06:7750108:7753531:+ [translate_table: standard]	S9 family peptidase [Candidatus Koribacter versatilis]	NA	K01303|1|0.0e+00|1083.2|pcf:106792095|acylaminoacyl-peptidase [EC:3.4.19.1]	acylamino-acid-releasing enzyme-like isoform X2 [Vespa mandarinia]乙酰氨基酸释放酶样异构体X2	Acylamino-acid-releasing enzyme OS=Rattus norvegicus OX=10116 GN=Apeh PE=1 SV=1
1988_1	Maker006052	6.77603	0	40596.8	FNITTAFIDFFAK;QHAIVTYTSTK	1;1	2	2	0.0682	165611;100414	-	locus=Chr08:6996384:6998073:+ [translate_table: standard]	fatty acid desaturase [Leptospira biflexa]	NA	K00507|1|2.9e-188|661.8|pcf:106785107|stearoyl-CoA desaturase (Delta-9 desaturase) [EC:1.14.19.1]	acyl-CoA Delta(11) desaturase-like isoform X4 [Vespa mandarinia]>XP_035732304.1 acyl-CoA Delta(11) desaturase-like isoform X4 [Vespa mandarinia]酰基-辅酶a δ(11)去饱和酶样异构体X4	Acyl-CoA Delta-9 desaturase OS=Acheta domesticus OX=6997 PE=1 SV=1
1367_1	Maker001159	9.58384	0	26730.4	DIDGQTPLHYAASCGHIDVIK;GHVAIIEYLIQHGANVNSK;TFLDWVK	1;1;1	3	3	0.1992	259521;243061;25855	-	locus=Chr02:545983:546693:+ [translate_table: standard]	acyl-CoA-binding protein [Caldilinea aerophila]	NA	K23151|1|9.6e-47|191.0|dpl:KGM_206016|methyltransferase-like protein 23 [EC:2.1.1.-]!K15728|3|7.1e-26|121.7|ovi:T265_08024|phosphatidate phosphatase LPIN [EC:3.1.3.4]!K06270|4|3.3e-15|86.3|bmy:Bm1_46800|protein phosphatase 1 regulatory subunit 12A	acyl-CoA-binding domain-containing protein 6-like [Vespa mandarinia]含酰基辅酶a结合结构域的6样蛋白	Acyl-CoA-binding domain-containing protein 6 OS=Rattus norvegicus OX=10116 GN=Acbd6 PE=1 SV=1
3367_1	Maker002788	8.81587	0	14836.7	AAFPGELVTIDAK;IYQTNGFGK;TLAYLAVDLTK	1;1;1	3	3	0.2374	120854;47825;90124	-	locus=Chr03:7251684:7252482:- [translate_table: standard]	PaaI family thioesterase [Stigmatella aurantiaca]	NA	K17362|1|2.5e-63|245.4|pcf:106789123|acyl-coenzyme A thioesterase 13 [EC:3.1.2.-]	acyl-coenzyme A thioesterase 13-like [Vespa mandarinia]>XP_035736002.1 acyl-coenzyme A thioesterase 13-like [Vespa mandarinia]酰基辅酶A硫酯酶13-样	Acyl-coenzyme A thioesterase 13 OS=Homo sapiens OX=9606 GN=ACOT13 PE=1 SV=1
1258_1	Maker007799	15.0915	0	12308.2	EIMQSSFTSFDIR;GWCMNTDR;NEKEIMQSSFTSFDIR;WLQCTGSPQSAIEK	1;1;1;1	4	39	0.3551	170948;170949;170942;170952;170945;170960;170947;174192;50303;50305;53482;50307;229821;179476;179470;179475;179466;179467;179464;179480;179465;179473;179483;179450;179469;179478;179472;179493;179462;179453;179477;179474;179482;179461;179471;179597;179615;179481;179457	-	locus=Chr12:1044817:1045480:+ [translate_table: standard]	acylphosphatase [Echinicola vietnamensis]	NA	K01512|1|7.2e-42|173.7|pcf:106790685|acylphosphatase [EC:3.6.1.7]	acylphosphatase-1-like [Vespa mandarinia]酰基磷酸酶-1样物	Acylphosphatase-1 OS=Bos taurus OX=9913 GN=ACYP1 PE=1 SV=2
1957_1	Maker006205	10.9782	0	23678	FPAEALGNK;MPSWFDLR;QFMSQTEFK;SLIAQEVAAGISTK	1;1;1;1	4	6	0.1843	32462;52844;74596;133579;133580;133581	-	locus=Chr08:8680277:8681943:- [translate_table: standard]	carboxylesterase [Candidatus Rickettsiella viridis]	NA	K06130|1|4.7e-117|424.5|pcf:106790863|lysophospholipase II [EC:3.1.1.5]	acyl-protein thioesterase 1-like [Vespa mandarinia]>XP_035743483.1 acyl-protein thioesterase 1-like [Vespa mandarinia]酰基蛋白硫酯酶1-样	Acyl-protein thioesterase 1 OS=Pongo abelii OX=9601 GN=LYPLA1 PE=2 SV=1
490_1	Maker001322	25.3637	0	32351	GEILTVISKDEEQWWTAR;IGDQMFPDIPHLLAFYK;IPQGDQICYR;KGEILTVISK;LHYLDTTPLIRPAPK;NSVGQTGSVPVPYVQK;VSHYIINK	1;1;1;1;1;1;1	7	20	0.2941	250510;237565;100586;100584;100585;100583;61364;61363;61366;203022;189428;189760;189756;189745;189759;189415;189430;189775;189752;37258	-	locus=Chr02:3703584:3704872:- [translate_table: standard]	peptide-binding protein [Fermentimonas caenicola]	NA	K04438|1|4.9e-162|574.3|pcf:106789445|proto-oncogene C-crk	adapter molecule Crk-like [Vespa mandarinia]适配分子Crk-like	Adapter molecule Crk OS=Drosophila melanogaster OX=7227 GN=Crk PE=1 SV=1
3677_1	Maker004533	26.5598	0	38407.8	ALTNGLNVCYQYTDKEPTGTCAVLITGK;EGLLLGMGNPLLDISATVDK;EGLLLGMGNPLLDISATVDKNFLEK;IPEENVIDTNGAGDAFVGGFLAQLIQGK;IVIITQGSGPILLVK;VASYMGCVGNDK;VTQWFLK	1;1;1;1;1;1;1	7	11	0.3333	242825;282170;242593;273738;278622;169109;169110;169108;112681;28149;28148	-	locus=Chr06:1021658:1023618:- [translate_table: standard]	adenosine kinase [Mucinivorans hirudinis]	NA	K00856|1|4.1e-179|631.3|pcf:106786121|adenosine kinase [EC:2.7.1.20]	adenosine kinase 2-like isoform X1 [Vespa mandarinia]腺苷激酶2样异构体X1	Adenosine kinase 2 OS=Arabidopsis thaliana OX=3702 GN=ADK2 PE=1 SV=1
3181_1	Maker006527	56.5321	0	58499.2	EIEIAEQEMPGIMALR;FDNLYSCR;GFTDFCVR;IVGCTHINAQTAVLIETLVELGAQVR;IVLLAEGR;KMDEYVASLHLPTFDAHLTELTDEQAK;LSVPAMNVNDSVTK;LYQLSK;MIQGIVEESVTGVHR;NINQHAFGR;NVDIVITATGNK;QVVICGYGEVGK;SDVYLLPK;SLEASNNAFHGPR;SQVDHVIWPDGK;STDVMFGGK	1;1;1;1;1;1;1;1;1;1;1;1;1;1;1;1	16	53	0.3823	217699;58002;42386;277022;19637;19640;19636;19626;19591;19639;282312;282314;282313;152745;152731;152709;152921;152730;152741;4827;188604;188597;188596;188599;188592;188603;188594;53729;53728;99339;99321;99320;99322;99325;99323;114631;114639;30427;30424;30431;30425;136521;136522;131971;131979;131969;131967;131970;131954;131975;31380;31385;31381	-	locus=Chr09:4623177:4628806:- [translate_table: standard]	adenosylhomocysteinase [Aquaspirillum sp. LM1]	NA	K01251|1|3.5e-299|1030.8|pcf:106792278|adenosylhomocysteinase [EC:3.3.1.1]	adenosylhomocysteinase-like 1 isoform X1 [Vespa mandarinia]腺苷同型半胱氨酸酶样1异构体X1	Adenosylhomocysteinase-like 1 OS=Drosophila melanogaster OX=7227 GN=AhcyL1 PE=1 SV=1
3548_1	Maker010268	73.4301	0	47686.3	ATDIMIAGK;EITLAENEMPGLMAIR;ESLIDGIK;ESLIDGIKR;FDNLYGCR;FPQYLK;GISEETTTGVHNLYR;HIILLAEGR;IADISLAEWGR;INIKPQVDR;KEITLAENEMPGLMAIR;KLDEEVAALHLNHLGVMLTK;LDEEVAALHLNHLGVMLTK;RATDIMIAGK;SGSYAIGVHMLPK;SKFDNLYGCR;TGVPVYAWK;VCVVAGYGDVGK;VPAINVNDSVTK;YLDIPVEGPYKPNHYR	1;1;1;1;1;1;1;1;1;1;1;1;1;1;1;1;1;1;1;1	20	130	0.4088	27691;27706;27696;27682;27723;27676;27697;27742;27705;211168;211173;211183;211180;211312;211179;211156;211174;20229;20227;20215;20234;20216;48398;51279;9255;9257;9261;9260;9259;9256;9254;193220;193221;193232;193235;46684;46682;46683;46685;46689;46687;46676;46674;95523;95522;60192;60182;60184;60323;60196;60178;60193;60198;60183;60190;60345;60191;60197;228373;228366;228372;254932;254931;254935;2549…	-	locus=Chr20:1252097:1254623:- [translate_table: standard]	adenosylhomocysteinase [Pirellula staleyi]	NA	K01251|1|1.7e-238|828.9|pcf:106790272|adenosylhomocysteinase [EC:3.3.1.1]	adenosylhomocysteinase-like isoform X1 [Vespa mandarinia]	Adenosylhomocysteinase OS=Anopheles gambiae OX=7165 GN=Ahcy13 PE=2 SV=2
3592_1	Maker003474	28.5088	0	21127	GASLQELMSK;GLFVPTDIVLELIK;NVCPVDLILFFDVSNETMTK;TGFLIDGYPR;TIWVIGGPGCGK;YGFLHLSSGDLLR;YGFLHLSSGDLLRDEVASGSPR	1;1;1;1;1;1;1	7	79	0.4656	55580;55567;55616;55611;55598;55562;55591;55604;55576;59184;55612;55574;55609;55621;55589;55592;55615;55575;55691;55581;55649;55557;55539;55498;55583;55646;170355;170353;261177;261175;72978;72968;72973;72976;72974;72983;72963;72964;72991;72984;72994;72967;72962;72958;72970;72961;72975;72985;72966;72986;72988;72979;72989;72980;72960;72981;72982;72971;99216;99215;99219;99222;99228;99218;99242;99213…	-	locus=Chr04:5180344:5181382:+ [translate_table: standard]	adenylate kinase [Spirosoma linguale DSM 74]	NA	K00939|1|5.2e-96|354.4|pcf:106793652|adenylate kinase [EC:2.7.4.3]	adenylate kinase isoenzyme 1-like [Vespa mandarinia]>XP_035731751.1 adenylate kinase isoenzyme 1-like [Vespa mandarinia]>XP_035731752.1 adenylate kinase isoenzyme 1-like [Vespa mandarinia]腺苷酸激酶同工酶1样	Adenylate kinase isoenzyme 1 OS=Caenorhabditis elegans OX=6239 GN=F38B2.4 PE=2 SV=1
2714_1	Maker008830	11.9452	0	20769.2	IVDYHGADFFPER;LLDVMENVMSEGGK;TGLVWLDVSK;TNNREPNILVTGTPGVGK	1;1;1;1	4	6	0.309	172231;172230;172234;162753;67953;222603	-	locus=Chr15:2881742:2882521:- [translate_table: standard]	conserved hypothetical protein [Sulfolobus islandicus M.16.4]	NA	K18532|1|1.3e-83|313.2|ame:410676|adenylate kinase [EC:2.7.4.3]	adenylate kinase isoenzyme 6-like [Vespa mandarinia]腺苷酸激酶同工酶6样	Adenylate kinase isoenzyme 6 OS=Bos taurus OX=9913 GN=AK6 PE=2 SV=1
2370_1	Maker009878	11.4167	0	27850.4	GFLLDGFPR;GINAILLGPPGSGK;LVSDDLVVSMIDSNLDKPECK	1;1;1	3	5	0.1767	46600;111363;111362;262982;175935	-	locus=Chr19:382276:383360:- [translate_table: standard]	adenylate kinase [Chromatiaceae bacterium 2141T.STBD.0c.01a]	NA	K00939|1|6.8e-128|460.7|pcf:106786835|adenylate kinase [EC:2.7.4.3]	adenylate kinase-like [Vespa mandarinia]	Adenylate kinase OS=Drosophila melanogaster OX=7227 GN=Adk2 PE=1 SV=1
1323_1	Maker003699	38.1167	0	48396	APEQVIEFIK;APEQVIEFIKEEVHPVLK;ASLWLHDLLMDER;ELEEPFEMTQIGSSAMPYK;FATEHAYVPTLGFTHLQPAQLTTVGK;GTTGTQASFLQLFDGDSEK;HLITLCSNAFQTAATQWMER;HVAQELPFMCSENIIMAMVK;ICTDIR;KVDVECLIVLSSLGSTVHK;QLDALVTK	1;1;1;1;1;1;1;1;1;1;1	11	21	0.3889	81408;81411;81412;81392;81393;246507;178402;178396;252318;252319;277669;277668;237271;237275;237274;263061;261466;7270;244618;244617;19562	-	locus=Chr04:8785144:8786895:+ [translate_table: standard]	adenylosuccinate lyase [Deferribacter desulfuricans]	NA	K01756|1|4.5e-220|767.7|pcf:106785660|adenylosuccinate lyase [EC:4.3.2.2]	adenylosuccinate lyase-like isoform X2 [Vespa mandarinia]腺苷琥珀酸裂解酶样异构体X2	Adenylosuccinate lyase OS=Gallus gallus OX=9031 GN=ADSL PE=2 SV=2
1689_1	Maker006363	44.2321	0	50185	CGWLDLTLLK;ETVQYLHQALK;GHEFGVTTK;GIGPTYSSK;IGDLLGDFDIFTEK;KYIQFIEQYLDIPVK;LDILDTLPELK;VDGWLSLTEGVR;VGDGPFPTELLDATGELLQNR;VTVVLGAQWGDEGK;VVDMLATDADIVCR;YIQFIEQYLDIPVK	1;1;1;1;1;1;1;1;1;1;1;1	12	18	0.3063	92874;120086;120088;37522;25975;175407;175415;225955;105665;105667;105664;120743;255736;255738;255732;149167;174383;208552	-	locus=Chr09:1254613:1258196:+ [translate_table: standard]	adenylosuccinate synthetase [Halothermothrix orenii]	NA	K01939|1|3.8e-257|891.0|pcf:106786578|adenylosuccinate synthase [EC:6.3.4.4]	adenylosuccinate synthetase-like isoform X1 [Vespa mandarinia]腺苷琥珀酸裂解酶样异构体X2	Adenylosuccinate synthetase OS=Culex quinquefasciatus OX=7176 GN=CPIJ003725 PE=3 SV=1
2763_1	Maker005581	62.406	0	75808.3	APVLGNAVPAK;AWVQALTDLQQYVR;DLLVDNVEMNNVVYMFR;EYLQLSQK;KVTSDMQTHK;NSAFFNHLAAISGSIPALGWVAVSPTPAPYVK;QHHTTGLVWAK;SALFAEINQGEGITK;SAPTNQSEQMSLLAPTSAQIQQIQEFSEK;SGSAPVGIPPPPPPSMPLPDVSALNVSDDR;SVPPANVPIDKPPVFTK;TGPAPFK;THVDWCK;VNSIVMDSCR;VPAQSAIAQTQETAVQTNTPSPK;WLVEYHK	1;1;1;1;1;1;1;1;1;1;1;1;1;1;1;1	16	100	0.3579	49995;49996;50165;50166;50162;195706;243706;132109;243768;243704;243770;43755;43756;43754;43780;81493;284062;107644;107643;107645;103515;107635;107639;103514;107636;103520;107664;103556;174439;174444;174437;174438;174452;174434;174453;174445;174409;174658;174463;174443;174656;174448;174446;174440;174432;174664;174441;283359;283350;283351;283358;248079;283349;283346;248087;280723;280724;280726;280…	-	locus=Chr08:1085966:1093594:- [translate_table: standard]	glycosyltransferase [Solitalea canadensis]	NA	K17261|1|9.5e-236|820.5|ame:410158|adenylyl cyclase-associated protein	adenylyl cyclase-associated protein 1-like isoform X1 [Vespa mandarinia]腺苷酸环化酶相关蛋白1样异构体X1	Adenylyl cyclase-associated protein 2 OS=Pongo abelii OX=9601 GN=CAP2 PE=2 SV=1
380_1	Maker011090	33.2488	0	71471.8	EIIPFVK;FSEYSITPPTK;IIDISKPIANK;ISGIELLHIGK;LIQNVYPNFYTEK;LLTLIEAPFK;LMHHSNIQDTK;LSKDESFLIISETLTSR;LVDAAYLINEVNDLSSAFIHK;TNEVLLENLGFPNGVK	1;1;1;1;1;1;1;1;1;1	10	16	0.1969	16103;105518;91026;82857;82858;184110;184236;74569;74571;118436;118441;230624;260729;204895;204891;204892	-	locus=Chr24:940689:942960:+ [translate_table: standard]	SMP-30/gluconolactonase/LRE family protein [Leptospira biflexa]	NA	K21407|1|4.0e-188|662.1|pcf:106789817|adipocyte plasma membrane-associated protein	adipocyte plasma membrane-associated protein-like isoform X1 [Vespa mandarinia]脂肪细胞质膜相关蛋白样异构体X1	Protein STRICTOSIDINE SYNTHASE-LIKE 3 OS=Arabidopsis thaliana OX=3702 GN=SSL3 PE=2 SV=1
843_1	Maker001980	48.1569	0	32888.2	DFVAGGVAAAISK;EFSGLGNCLSK;EQGFLSYWR;GAFSNVLR;GMIDCFVR;GMLPDPK;GNFANVIR;GTGGALVLVLYDEIK;LLLQVQHISK;QVFLGGVDK;SEGGSAFFK;STLHCWATIYK;TDGLTGLYR;YFPTQALNFAFK	1;1;1;1;1;1;1;1;1;1;1;1;1;1	14	41	0.4633	89610;89598;89608;89612;89625;89605;89594;89562;90799;91037;90798;90804;84328;18528;18511;18514;18517;41628;5194;5197;5195;22554;22555;22553;22701;22557;168545;168543;168546;82680;82678;82679;35517;35547;29292;131759;131749;41344;41373;146581;146819	-	locus=Chr02:14349557:14351793:+ [translate_table: standard]	hypothetical protein CC_2703 [Caulobacter crescentus CB15]	NA	K05863|1|9.9e-166|586.6|bim:100744408|solute carrier family 25 (mitochondrial adenine nucleotide translocator), member 4/5/6/31	ADP,ATP carrier protein 2 [Vespa mandarinia]ATP载体蛋白2	ADP,ATP carrier protein 2 OS=Anopheles gambiae OX=7165 GN=AGAP002358 PE=3 SV=2
2022_1	Maker005393	36.146	0	36334	DNNDILEINETTNKPVLQFVAIQR;EFMEEAMNLLENDFAK;EWAIPGGMVDPGEMISVTLK;FQVQENKVPWNVEYPEYEPIK;LNLYASHSELIK;QGFYPHSNIK;SYMGEYVINEDGYPLNPVGR;VPWNVEYPEYEPIK;WMDIDAK;YTAPSIQNKPWADPEIGSVSFIPK	1;1;1;1;1;1;1;1;1;1	10	24	0.492	276329;109778;229711;248285;248284;272213;272212;133559;133560;133552;133553;81191;81200;85854;257446;257447;207441;207439;207435;207459;20831;20829;272425;272423	-	locus=Chr07:6553844:6555022:+ [translate_table: standard]	NUDIX domain-containing protein [Pelobacter propionicus]	NA	K13988|1|1.0e-141|506.9|pcf:106786769|ADP-ribose pyrophosphatase [EC:3.6.1.13]	ADP-ribose pyrophosphatase, mitochondrial-like [Vespa mandarinia]adp -核糖焦磷酸酶，线粒体样	ADP-ribose pyrophosphatase, mitochondrial OS=Homo sapiens OX=9606 GN=NUDT9 PE=1 SV=1
881_1	Maker011335	20.9862	0	20693.6	DAVLLIFANK;HYFQNTQGLIFVVDSNDRER;ILMVGLDAAGK;LGEIVTTIPTIGFNVETVEYK;LGLHSLR;MLAEDELRDAVLLIFANK;NISFTVWDVGGQDK;TTILYK	1;1;0;1;1;1;1;0	6	12	0.533	64832;64833;64830;265791;265792;61154;61148;61145;61153;61143;260273;260275;9339;242916;172246;172269;51275;3330	-	locus=Chr25:403924:405154:- [translate_table: standard]	GTP-binding protein [Candidatus Korarchaeum cryptofilum]	NA	K07937|1|6.8e-101|370.5|ame:409481|ADP-ribosylation factor 1	ADP-ribosylation factor 1 [Nasonia vitripennis]>XP_003251503.1 ADP-ribosylation factor 1 [Apis mellifera]>XP_003396370.1 ADP-ribosylation factor 1 [Bombus terrestris]>XP_003396371.1 ADP-ribosylation factor 1 [Bombus terrestris]>XP_003491745.1 ADP-ribosylation factor 1 [Bombus impatiens]>XP_003491746.1 ADP-ribosylation factor 1 [Bombus impatiens]>XP_003693574.1 ADP-ribosylation factor 1 [Apis flor…	ADP-ribosylation factor 1 OS=Drosophila melanogaster OX=7227 GN=Arf79F PE=1 SV=2
881_2	Maker004320	22.7209	0	20408.6	DAVLLVFANK;ELANMLK;HWYIQSTCATQGHGLYEGLDWLSNELAK;HYFQNTQGLIYVVDSNDR;HYFQNTQGLIYVVDSNDRER;ILMVGLDAAGK;LGEIVTTIPTIGFNVETVEYR;NICFTVWDVGGQDK;TTILYK	1;1;1;1;1;0;1;1;0	7	12	0.65	61799;61800;61790;12142;283989;251089;266493;266492;61154;61148;61145;61153;61143;261594;185705;185709;185708;3330	-	locus=Chr05:8153225:8153767:- [translate_table: standard]	GTP-binding protein [Candidatus Korarchaeum cryptofilum]	NA	K07977|1|3.7e-99|364.8|ame:410306|Arf/Sar family, other	ADP-ribosylation factor 2 [Bombus terrestris]>XP_003698470.1 ADP-ribosylation factor 2 [Apis florea]>XP_006564418.1 ADP-ribosylation factor 2 [Apis mellifera]>XP_011143009.1 ADP-ribosylation factor 2 [Harpegnathos saltator]>XP_011636735.1 ADP-ribosylation factor 2 [Pogonomyrmex barbatus]>XP_012216647.1 PREDICTED: ADP-ribosylation factor 2 [Linepithema humile]>XP_012249309.1 ADP-ribosylation facto…	ADP-ribosylation factor 2 OS=Drosophila melanogaster OX=7227 GN=Arf102F PE=2 SV=2
707_1	Maker010221	5.30923	0.0014171	21021.2	LEGASLLIFANK;MGLLTVLK	1;1	2	2	0.1087	107233;20326	-	locus=Chr20:902753:903388:+ [translate_table: standard]	GTP-binding protein [Candidatus Korarchaeum cryptofilum]	NA	K07943|1|1.8e-101|372.5|pcf:106789067|ADP-ribosylation factor-like protein 2	ADP-ribosylation factor-like protein 2 [Vespa mandarinia]adp -核糖基化因子样蛋白2	ADP-ribosylation factor-like protein 2 OS=Homo sapiens OX=9606 GN=ARL2 PE=1 SV=4
3556_1	Maker006495	15.2531	0	19190.9	ELDGIVLELPK;IGDNVLYLAHR;LGCQIILSK;SEADIVNITFVDK	1;1;1;1	4	11	0.2588	94449;94453;94454;105948;105947;106175;105929;105928;48647;147546;147548	-	locus=Chr09:3871115:3871938:- [translate_table: standard]	2Fe-2S ferredoxin [Candidatus Caedibacter acanthamoebae]	NA	K22071|1|3.0e-82|308.5|pcf:106789601|ferredoxin-2, mitochondrial	adrenodoxin-like protein 1, mitochondrial [Vespa mandarinia]肾上腺素样蛋白1，线粒体	Adrenodoxin-like protein 1, mitochondrial OS=Drosophila melanogaster OX=7227 GN=Fdx1 PE=2 SV=3
886_1	Maker010698	7.07461	0	18274.4	LGCQIVMTK;VPTTINDAR	1;1	2	5	0.1078	52336;39612;39615;39611;39609	-	locus=Chr22:1379087:1380232:- [translate_table: standard]	(2Fe-2S) ferredoxin [Tistrella mobilis]	NA	K22070|1|1.7e-66|256.1|pcf:106791880|ferredoxin-1, mitochondrial	adrenodoxin-like protein 2, mitochondrial [Vespa mandarinia]	Adrenodoxin-like protein 2, mitochondrial OS=Drosophila melanogaster OX=7227 GN=Fdx2 PE=2 SV=1
902_1	Maker008120	10.3513	0	90815.5	HAPCILFIDEIDAVGR;IFGTNWQQGQGGK;ITENAYAQIVQFGMNEK	1;1;1	3	4	0.0571	92593;141128;141088;232484	-	locus=Chr13:1118771:1122458:+ [translate_table: standard]	ATP-dependent metallopeptidase FtsH/Yme1/Tma family protein [Sphingobacterium sp. 21]	NA	K08956|1|0.0e+00|1310.4|pcf:106788738|AFG3 family protein [EC:3.4.24.-]	AFG3-like protein 2 [Vespa mandarinia]afg3样蛋白2	AFG3-like protein 2 OS=Mus musculus OX=10090 GN=Afg3l2 PE=1 SV=1
2687_1	Maker007437	66.9553	0	101581	ALELPVEPVVDK;CNVSQTSSNITEIVQSSITSPSPSPSNR;DLTNANELFLSSQK;IEAEPILSDTTLPVK;IEAEPILSDTTLPVKDLLVEEMNK;IIIPVDVDSALLLTK;KTSEDLPSQLPSSPPPTPIEPSPLQQAQQAAATAVTVTALAK;KVVEVSPDGGQSLADSIK;LAQSLAETENQKETLSCR;LQSESSEFPLPPPNELTTK;NIIEIAEVNSCSVSLPISETK;QSPSHTTITR;VAPPAIPIEVPASPPSAPAITEDVASVTK;VQPVDTPSIIER;VSNNDPLEQSSPILSNLESTTIEK;VVEVSPDGGQSLADSIK	1;1;1;1;1;1;1;1;1;1;1;1;1;1;1;1	16	111	0.3011	114732;280896;280894;235769;174943;174782;174764;174765;174773;174950;174959;174758;174767;174756;174776;174774;174777;183717;183714;183716;183715;183713;183721;183718;183712;274014;180667;180664;287041;248553;217557;217564;217558;217559;217560;244155;247099;247106;247111;247104;247116;247115;247105;247113;247114;247117;247118;259274;259226;259273;259275;259225;259219;259270;165945;259280;66328;2…	-	locus=Chr11:4674410:4682859:+ [translate_table: standard]	membrane-bound dehydrogenase domain-containing protein [Rubinisphaera brasiliensis]	NA	NA	A-kinase anchor protein 200-like [Vespa mandarinia]a激酶锚定蛋白200样	Calexcitin-1 OS=Caenorhabditis elegans OX=6239 GN=cex-1 PE=4 SV=1
2866_1	Maker000899	75.4188	0	63146.7	DGIPSNYENIFLGNGASDAIK;FEIPAK;GQSPDLFYAFK;GYMGECGIR;HIAQYIENR;ILNEDNIYENIK;ILNEDNIYENIKK;KHIAQYIENR;LFIFADEVYQDNIYDK;NCCFHSFK;NTLLSLAER;QVLSLTVLPDLLNDPNYPEDAK;SISAMLCPTVLGQIVMDVVANTPKPNEPSYTK;SNIEDILR;SQLAVDMLNSIPGYK;TMLNSLK;TNPSMGAMYVFPR;TTILPQK;VAFELGAPYNQMELASFMSISK;VLVVINPGNPTGQVLNR;WALNIAELER	1;1;1;1;1;1;1;1;1;1;1;1;1;1;1;1;1;1;1;1;1	21	89	0.4515	252748;252744;252738;252743;252741;252749;252750;252747;252742;252745;252752;572;571;573;106327;106326;106329;106330;106328;106334;106331;50920;50919;50923;74022;74021;153453;153452;153447;153463;179690;57309;106177;106178;106166;106174;106398;236476;236477;236489;236488;236478;236490;236482;236492;236501;63771;45416;45395;45406;45594;45378;45392;45358;45408;266508;266507;266506;265760;285249;346…	-	locus=Chr01:16647990:16652419:+ [translate_table: standard]	aminotransferase [Ignavibacterium album]	NA	K00814|1|5.8e-284|980.3|pcf:106793981|alanine transaminase [EC:2.6.1.2]	alanine aminotransferase 1-like [Vespa mandarinia]>XP_035727078.1 alanine aminotransferase 1-like [Vespa mandarinia]>XP_035727079.1 alanine aminotransferase 1-like [Vespa mandarinia]丙氨酸转氨酶1-样	Alanine aminotransferase 2 OS=Xenopus laevis OX=8355 GN=gpt2 PE=2 SV=1
2673_1	Maker003468	115.526	0	134181	AESAQASGSNISSLTK;ANEWIQEIAPFMGGK;GGYVLHIGTVGEGVLK;GTGAPPYQGR;IFALSAVPK;ITNVQVR;IVALTGPEAK;IVSVGIPIEELEKDPLNDAALK;KDPQSIIDTINEEETQFLK;KHIDCGLGLER;LVSVIQNK;LYDTYGFPVDLTQLMTEEK;LYITYFGGDEK;MIQSNIGCAVFVEILK;QANYDTDLFMPIFEAIQK;QAQLISQNK;QIVELNEDVSHAIISSWK;QSYIEFFK;QYTNLNR;SALLEDKLNQLK;SLSPDTSALLISVDQDANK;TAVASAVVETVQK;TFVEEVHSGQEIGILLDK;TLTIALADGGMPDNTGR;TNFYAEQGGQIYDEGFLVK;TSKEDALNSLK;TYFVNER;VGGIDDQ…	1;1;1;1;1;1;1;1;1;1;1;1;1;1;1;1;1;1;1;1;1;1;1;1;1;1;1;1;1;1;1;1;1	33	71	0.3722	168985;168993;168992;169211;195540;195550;178438;178437;42741;32415;13656;41972;41974;41973;262219;256036;256035;256037;256093;112075;112074;112066;24323;256946;256953;256952;113837;113840;216485;249082;249087;247931;48177;48402;44411;44408;48403;242258;243506;243509;243578;242317;55140;55139;25827;129762;234594;234596;113345;113346;113344;113343;113347;113341;238552;238556;197632;197619;251782;8…	-	locus=Chr04:5158067:5162705:- [translate_table: standard]	alanine--tRNA ligase [Gemmata obscuriglobus]	NA	K01872|1|0.0e+00|2140.2|pcf:106793621|alanyl-tRNA synthetase [EC:6.1.1.7]	alanine--tRNA ligase, cytoplasmic-like [Vespa mandarinia]>XP_035731863.1 alanine--tRNA ligase, cytoplasmic-like [Vespa mandarinia]>XP_035731864.1 alanine--tRNA ligase, cytoplasmic-like [Vespa mandarinia]>XP_035731866.1 alanine--tRNA ligase, cytoplasmic-like [Vespa mandarinia]>XP_035731867.1 alanine--tRNA ligase, cytoplasmic-like [Vespa mandarinia]丙氨酸-tRNA连接酶，细胞质样	Alanine--tRNA ligase, cytoplasmic OS=Drosophila melanogaster OX=7227 GN=AlaRS PE=2 SV=1
1525_1	Maker008002	54.215	0	40726.6	EKQPLSIEEIEVSPPK;GDHVIPLYIPQCK;GLMPDNTSR;IEPGSTCAIWGLGTVGLAAIFGCK;IIGIDVNSSK;INEAFDLMHSGTCLR;KGDHVIPLYIPQCK;KLLIDEFITHNLPFEK;LLIDEFITHNLPFEK;LVDEYMSK;QPLSIEEIEVSPPK;TFGCTELINPK;VCLLGCGIPTGYGAVLNTAK;VWTGSAFGDWK	1;1;1;1;1;1;1;1;1;1;1;1;1;1	14	89	0.4085	216759;216755;216754;216760;216753;216757;216764;216761;216752;166778;166777;166787;166754;40399;40400;40401;267425;51608;51604;51607;51779;51611;51609;51786;207618;207619;191281;232734;232729;232735;232733;232728;217589;217586;217577;217588;217578;217572;217583;217575;217582;217595;217580;217594;217585;217573;217592;217567;217579;217584;39185;39179;39180;39183;172382;172381;168702;168703;172378;…	-	locus=Chr12:4743822:4745700:- [translate_table: standard]	S-(hydroxymethyl)glutathione dehydrogenase/class III alcohol dehydrogenase [Aquitalea magnusonii]	NA	K00121|1|1.3e-199|699.5|pcf:106787570|S-(hydroxymethyl)glutathione dehydrogenase / alcohol dehydrogenase [EC:1.1.1.284 1.1.1.1]	alcohol dehydrogenase class-3-like [Vespa mandarinia]3类醇脱氢酶	Alcohol dehydrogenase class-3 OS=Sparus aurata OX=8175 PE=2 SV=1
3511_1	Maker006995	39.9204	0	66940.3	FDYIFYTGSTNVGK;FLTPVTLELGGK;IINDNHFQR;MVEECNSEIISALASDLR;RPDIPGIK;SPVYIDNTSNIPIAAK;TMAVNYADVVQSAR;VMNYLSDSEK;YINAGQTCIAPDYILCSTEVQNK;YLDTECYHVITGGISETSELLK	1;1;1;1;1;1;1;1;1;1	10	19	0.2433	180869;106997;106994;106998;77495;240868;240869;240867;23473;197708;197707;163239;163240;163237;84315;84317;272770;269042;269043	-	locus=Chr10:5088874:5100736:- [translate_table: standard]	aldehyde dehydrogenase [Calothrix sp. PCC 7507]	NA	K00128|1|2.0e-213|746.1|bter:100646182|aldehyde dehydrogenase (NAD+) [EC:1.2.1.3]	aldehyde dehydrogenase, dimeric NADP-preferring-like isoform X5 [Vespa mandarinia]醛脱氢酶，二聚体nadp -偏好样异构体X5	Aldehyde dehydrogenase family 3 member A2 OS=Rattus norvegicus OX=10116 GN=Aldh3a2 PE=1 SV=1
719_1	Maker009160	52.4566	0	55630.5	AGAALVAHNNVDK;ANNSDYGLAAAVFTK;ANYLVQGLR;DIDKANYLVQGLR;EEIFGPVQQILK;GVVNVVPGFGK;GYFVAPTVFADVTDDMTIAK;IAPALATGNVVVLKPAEQTPLTALYIAQLVK;IISMINTGK;LGSPWR;SPNIILSDADFK;TTLELGGK;VAFTGSTEVGK;YLASLETLDNGKPYSNAYAFDVPGVISTLR	1;1;1;1;1;1;1;1;1;1;1;1;1;1	14	49	0.3745	108165;108168;108166;108164;108173;108126;167084;167246;167066;167545;167257;167226;167083;167235;167238;167277;49356;49168;159324;136852;136849;136850;136851;136854;136846;136848;136845;57692;57693;57694;57704;57688;250489;283404;283405;37873;38006;1460;117662;117660;117663;117659;12151;12164;63062;63045;63056;63036;283979	-	locus=Chr16:1319023:1320555:- [translate_table: standard]	aldehyde dehydrogenase family protein [Moorea producens]	NA	K00128|1|1.9e-278|961.8|pcf:106785046|aldehyde dehydrogenase (NAD+) [EC:1.2.1.3]	aldehyde dehydrogenase, mitochondrial-like [Vespa mandarinia]>XP_035723353.1 aldehyde dehydrogenase, mitochondrial-like [Vespa mandarinia]>XP_035723354.1 aldehyde dehydrogenase, mitochondrial-like [Vespa mandarinia]>XP_035723355.1 aldehyde dehydrogenase, mitochondrial-like [Vespa mandarinia]035723354.1醛脱氢酶，线粒体样	Aldehyde dehydrogenase, mitochondrial OS=Pongo abelii OX=9601 GN=ALDH2 PE=2 SV=1
556_1	Maker006364	9.64967	0	36527.6	HIDTATVYLNEK;SELFIVTK;TDVLPDLLANPVVIK	1;1;1	3	5	0.1087	137579;30765;179917;57421;179916	-	locus=Chr09:1259575:1261139:- [translate_table: standard]	aldo/keto reductase [Coxiella burnetii]	NA	K00002|1|3.5e-148|528.5|pcf:106786579|alcohol dehydrogenase (NADP+) [EC:1.1.1.2]	aldo-keto reductase family 1 member A1-like [Vespa mandarinia]醛酮还原酶家族1成员a1样	Aldo-keto reductase family 1 member A1 OS=Mus musculus OX=10090 GN=Akr1a1 PE=1 SV=3
3300_2	Maker005087	31.8241	0	37394.4	FPNLLGHPVVLEMANK;HLVQQGIIVIPK;HNIVVTAYSSLASPGAK;HPLYPFK;IFNFLFLK;IYNYSLEK;LPHYGNRPSDVEK;LSSGHDMPTVGLGTWQAKPEEIEAVVATALECGYR;NAYAPAALDDGSYILDLDTDPVSVWK;NWFDK;REELFVTSK;SIGLSNFNEAQILEVYK;SNINIFDFVLTEEDMNTLNGLDK;TTAQVLLR	1;0;1;0;1;1;0;1;1;0;0;0;1;0	7	50	0.6182	209905;209911;209908;209906;209913;209907;209910;209903;84730;210038;209912;210034;210035;123647;123654;123644;123653;123649;123660;123651;123650;123656;123645;123652;123643;123661;123646;123665;123655;123636;123875;123658;123642;123666;123657;123639;123638;123662;123663;123641;123876;199777;199772;199774;199776;24450;24454;24439;24455;24437;24530;24440;50897;50896;50898;50899;51062;48107;48111;4…	-	locus=Chr07:1441171:1442645:+ [translate_table: standard]	aldo/keto reductase [Belliella baltica]	NA	K00002|1|3.6e-161|571.6|pcf:106784495|alcohol dehydrogenase (NADP+) [EC:1.1.1.2]	aldo-keto reductase family 1 member A1-like [Vespa mandarinia]	Aldo-keto reductase family 1 member A1 OS=Xenopus laevis OX=8355 GN=akr1a1 PE=2 SV=1
3300_1	Maker005090	27.8238	0	44701.2	FPDLLGHPIVIEMANK;HLVQQGIIVIPK;HNIIVTAYSPLASPGAK;HPLYPFK;IFNFLFFK;LPHYGNRPSDVEK;LSSGHDMPAVGLGTWQAKPEEIEAAVATALECGYR;NAYAPAALEDGSYILDLDTDPVSVWK;NWFDK;REELFVTSK;SIGLSNFNEAQILEVYK;TTAQVLLR;YNYSPEKFPDLLGHPIVIEMANK	1;0;1;0;1;0;1;1;0;0;0;0;1	6	21	0.4639	212326;212323;212325;212324;212327;212328;123647;123654;123644;123653;123649;123660;123651;123650;123656;123645;123652;123643;123661;123646;123665;123655;123636;123875;123658;123642;123666;123657;123639;123638;123662;123663;123641;123876;203794;203796;24450;24454;24439;24455;24437;24530;24440;58467;58468;58473;58614;160369;160362;43697;160371;160368;286195;286196;286194;286193;277449;277448;953;9…	-	locus=Chr07:1447366:1449393:+ [translate_table: standard]	aldo/keto reductase [Marivirga tractuosa]	NA	K00002|1|8.9e-167|590.5|pcf:106784495|alcohol dehydrogenase (NADP+) [EC:1.1.1.2]	aldo-keto reductase family 1 member A1-like isoform X1 [Vespa mandarinia]	Aldo-keto reductase family 1 member A1 OS=Xenopus laevis OX=8355 GN=akr1a1 PE=2 SV=1
2823_1	Maker010328	37.6236	0	35738.5	ENINIFDFK;GLWPVDEK;GNPLYGYEDYIDTWK;HFDCAYIYGNEHEIGNALK;IKENINIFDFK;ILSIATIKPVMNQVECHINLNQK;IPVLGLGTWQGGDDPSIVAQAIK;LTPEEIAIIDSFDCGVR;REDLYITTK;SIGLSNFNSVQIDR;YLVDIGTIPIPK	1;1;1;1;1;1;1;1;1;1;1	11	21	0.4763	73095;31774;31778;218209;218404;256173;256174;132077;273021;260874;260873;260876;260872;260929;230104;73011;73010;168842;169018;119860;119861	-	locus=Chr20:2239296:2240794:+ [translate_table: standard]	aldo/keto reductase [Marivirga tractuosa]	NA	K00011|1|3.1e-165|585.1|pcf:106786971|aldehyde reductase [EC:1.1.1.21]	aldo-keto reductase family 1 member B1-like [Vespa mandarinia]	Aldo-keto reductase family 1 member B1 OS=Oryctolagus cuniculus OX=9986 GN=AKR1B1 PE=2 SV=3
2772_1	Maker003717	15.3834	0	29579.7	ADVLLLTCNVISNMDIK;IAAEQLVTAFWK;IIEALHAHTWPNIVLK;NLDQWSSLISSLSK	1;1;1;1	4	4	0.2235	228633;130966;221375;174460	-	locus=Chr04:9015111:9016325:+ [translate_table: standard]	endopeptidase La [Candidatus Nucleicultrix amoebiphila]	NA	NA	alpha- and gamma-adaptin-binding protein p34-like isoform X1 [Vespa mandarinia]适应素结合蛋白p34样异构体X1	Alpha- and gamma-adaptin-binding protein p34 OS=Homo sapiens OX=9606 GN=AAGAB PE=1 SV=1
2718_1	Maker009063	33.9114	0	92243.6	ACSAHCAIEAKPPVEWNK;AFEMLLEK;EQVTMLQIAVPSR;IVLGVDR;LALLLDYDGTLAPIATHPDLAILPLETK;LEMDQLIGCINGR;SMVGIEGITYAGNHGLEILHPDGSK;TAFGLDWSER;TPTAGLLSSK;TVGALEQIHK;VANLMQALQDQLCK	1;1;1;1;1;1;1;1;1;1;1	11	13	0.19	243449;38628;152396;6689;280988;162344;271058;271056;271059;83092;37452;63087;184646	-	locus=Chr16:295030:301672:+ [translate_table: standard]	bifunctional alpha,alpha-trehalose-phosphate synthase (UDP-forming)/trehalose-phosphatase [Hymenobacter swuensis]	NA	K16055|1|0.0e+00|1588.5|pcf:106789678|trehalose 6-phosphate synthase/phosphatase [EC:2.4.1.15 3.1.3.12]	alpha,alpha-trehalose-phosphate synthase [UDP-forming]-like isoform X2 [Vespa mandarinia]海藻糖-磷酸合成酶[形成udp]样异构体X2	Bifunctional trehalose-6-phosphate synthase/phosphatase OS=Thermoproteus tenax (strain ATCC 35583 / DSM 2078 / JCM 9277 / NBRC 100435 / Kra 1) OX=768679 GN=tpsp PE=1 SV=1
3114_1	Maker001528	25.8156	0	42766.3	AELAGFTYEELNTLK;AELAGFTYEELNTLKEEFEHHQEK;ALNDGSNYVAK;FPPNELASLKEELLHYESR;LNILWVK;LQSLFSDLK;VDEYMSLLK	1;1;1;1;1;1;1	7	14	0.2153	197096;279006;279005;279004;279019;76217;76216;257431;21774;52603;52607;52606;63477;63494	-	locus=Chr02:7673447:7675186:+ [translate_table: standard]	hypothetical protein [Carnobacterium maltaromaticum]	NA	K22290|1|1.3e-186|656.4|pcf:106790783|alpha-2-macroglobulin receptor-associated protein	alpha-2-macroglobulin receptor-associated protein-like [Vespa mandarinia]巨球蛋白受体相关蛋白样	Alpha-2-macroglobulin receptor-associated protein OS=Homo sapiens OX=9606 GN=LRPAP1 PE=1 SV=1
875_1	Maker006038	5.63375	0.000946522	55741.5	GFIAINADSWDLK;IVDFLNAAIDAGVAGFR	1;1	2	3	0.0613	147222;205338;205339	-	locus=Chr08:6640012:6643891:+ [translate_table: standard]	alpha-amlyase [Melittangium boletus]	NA	K01176|1|1.2e-256|889.4|pcf:106790778|alpha-amylase [EC:3.2.1.1]	alpha-amylase-like [Vespa mandarinia]巨球蛋白受体相关蛋白样	Alpha-amylase 1 OS=Drosophila ananassae OX=7217 GN=Amy35 PE=3 SV=3
2568_1	Maker002922	6.58059	0	11728	SAAKPKPAGILPTGDAIPTPESVPQR;YFDSGDYQMAK	1;1	2	4	0.3426	271187;118666;118665;122694	-	locus=Chr03:9642214:9643002:- [translate_table: standard]	DUF1990 domain-containing protein [Salinispora arenicola]	NA	K02539|1|5.2e+00|34.7|pmaj:107198998|myeloid leukemia cell differntiation protein MCL-1	alpha-endosulfine-like isoform X1 [Vespa mandarinia]亚胺类同工异构体X1	Alpha-endosulfine OS=Bos taurus OX=9913 GN=ENSA PE=2 SV=1
562_1	Maker011332	35.3944	0	56205.8	DGIISPIFEER;HHEGYTLWPSK;ISLLGFAK;NAPLNEYFTLNELIK;NLIGELAAAIR;QFDWK;SKEFLSWLYNDSPVK;VNGEAIYNTKPWK;WGTNIPCHHGDFYTCTDR;YSFSWNSMDVGPQK;YVVLTSK	1;1;1;1;1;1;1;1;1;1;1	11	22	0.2678	107158;107159;107154;125919;16534;16533;209882;209867;73426;73428;2087;215253;215392;162666;162662;255341;255338;255340;255336;186851;187030;11041	-	locus=Chr25:333021:334873:- [translate_table: standard]	alpha-L-fucosidase [Chryseolinea sp. KIS68-18]	NA	K01206|1|5.1e-265|917.1|pcf:106789706|alpha-L-fucosidase [EC:3.2.1.51]	alpha-L-fucosidase-like [Vespa mandarinia]α -l -聚焦酶样	Alpha-L-fucosidase OS=Branchiostoma floridae OX=7739 GN=BRAFLDRAFT_56888 PE=3 SV=2
2861_1	Maker004354	5.60745	0.000946522	103831	KEEYNAEVIFGTPK;NIVDFETPPK	1;1	2	2	0.0265	183504;77902	-	locus=Chr05:8769604:8774224:- [translate_table: standard]	alpha-mannosidase [Cohnella sp. 18JY8-7]	NA	K01191|1|0.0e+00|1753.4|pcf:106792496|alpha-mannosidase [EC:3.2.1.24]	alpha-mannosidase 2-like isoform X1 [Vespa mandarinia]>XP_035737439.1 alpha-mannosidase 2-like isoform X1 [Vespa mandarinia]>XP_035737440.1 alpha-mannosidase 2-like isoform X1 [Vespa mandarinia]>XP_035737441.1 alpha-mannosidase 2-like isoform X1 [Vespa mandarinia]>XP_035737442.1 alpha-mannosidase 2-like isoform X1 [Vespa mandarinia]>XP_035737443.1 alpha-mannosidase 2-like isoform X1 [Vespa mandar…	Alpha-mannosidase 2 OS=Spodoptera frugiperda OX=7108 PE=1 SV=1
2038_1	Maker007483	8.25168	0	42197.6	EIDNFLTNK;FYNILLEK;VTEDNCVIPNPAPR	1;1;1	3	4	0.0812	62680;50469;50470;175105	-	locus=Chr11:5320658:5322239:+ [translate_table: standard]	CoA transferase [Desulfatibacillum alkenivorans]	NA	K01796|1|1.3e-186|656.4|pcf:106786029|alpha-methylacyl-CoA racemase [EC:5.1.99.4]	alpha-methylacyl-CoA racemase-like [Vespa mandarinia]甲酰基辅酶a类消旋酶	Alpha-methylacyl-CoA racemase OS=Rattus norvegicus OX=10116 GN=Amacr PE=1 SV=3
2364_1	Maker009969	32.622	0	50281.7	ELGLQYPGGYK;ELGLQYPGGYKVEDLYEDVNYGVLLPHTK;IIAVDQDPLGIQGR;NLADYIHSK;RTDGTPSDVSVTLK;TIRPEYK;TPPMGWLAWER;VEDLYEDVNYGVLLPHTK;VNPSGVVILR	1;1;1;1;1;1;1;1;1	9	23	0.2141	94056;284292;157133;157132;157137;157337;157134;157128;54945;54946;152960;25454;123340;123341;123338;123339;123342;123344;246381;246382;246475;53274;53273	-	locus=Chr19:2157899:2160882:- [translate_table: standard]	glycoside hydrolase family 27 protein [Nitrospirillum amazonense]	NA	K01204|1|9.8e-263|909.4|pcf:106786516|alpha-N-acetylgalactosaminidase [EC:3.2.1.49]	alpha-N-acetylgalactosaminidase-like [Vespa mandarinia]>XP_035736725.1 alpha-N-acetylgalactosaminidase-like [Vespa mandarinia]>XP_035736726.1 alpha-N-acetylgalactosaminidase-like [Vespa mandarinia]>XP_035736727.1 alpha-N-acetylgalactosaminidase-like [Vespa mandarinia]>XP_035736728.1 alpha-N-acetylgalactosaminidase-like [Vespa mandarinia]>XP_035736729.1 alpha-N-acetylgalactosaminidase-like [Vespa …	Alpha-N-acetylgalactosaminidase OS=Gallus gallus OX=9031 GN=NAGA PE=1 SV=1
3652_1	Maker009980	6.97475	0	38828.4	GIGEVPSYQSSPSSGPSPQPPSTIAR;QPSHFQQPFAPK	1;1	2	3	0.1086	270704;201072;135289	-	locus=Chr19:2311787:2317615:+ [translate_table: standard]	PAS domain-containing sensor histidine kinase [Rhizobium leguminosarum]	NA	K19867|1|2.8e-10|70.5|dpte:113790561|LIM domain-binding protein 3	alpha-protein kinase 1-like isoform X1 [Vespa mandarinia]>XP_035736683.1 alpha-protein kinase 1-like isoform X1 [Vespa mandarinia]α蛋白激酶1样异构体X1	PDZ and LIM domain protein Zasp OS=Drosophila melanogaster OX=7227 GN=Zasp52 PE=1 SV=2
1609_1	Maker004026	24.6129	0	33054.1	AIEIYTDMGR;AIQIYEQVASASLESSLLK;HDAANCYVDASNCFK;KSDVNEAISCLLK;SDVNEAISCLLK;TLIEHLEEQHLDGFTEAVK;VAQYAAQLENYEK	1;1;1;1;1;1;1	7	10	0.3058	80003;242271;208834;153147;153114;124483;253425;253424;163654;163852	-	locus=Chr05:3740911:3742675:+ [translate_table: standard]	ferrous iron transport protein B [Filifactor alocis]	NA	K15296|1|6.3e-149|530.8|pcf:106789782|alpha-soluble NSF attachment protein	alpha-soluble NSF attachment protein-like [Vespa mandarinia]可溶性NSF附着蛋白样	Alpha-soluble NSF attachment protein OS=Drosophila melanogaster OX=7227 GN=alphaSnap PE=1 SV=1
2716_1	Maker003808	5.69985	0.000485201	82201.7	ETSLWK;LQEINTIVENIQEIEK	1;1	2	2	0.0311	5873;227997	-	locus=Chr05:294497:297338:- [translate_table: standard]	cell division protein FtsA [Fusobacterium nucleatum subsp. nucleatum ATCC 25586]	NA	NA	alpha-taxilin-like isoform X2 [Vespa mandarinia]	Beta-taxilin OS=Homo sapiens OX=9606 GN=TXLNB PE=1 SV=3
737_1	Maker005245	37.7169	0	34806	ELYEMIHFSNLK;EWFLEDEITKR;FLPVDALPNEVGGK;IGPTNGLVYIGDVQNLSLGHIGR;KELYEMIHFSNLK;LSNDIFGVEGSFK;MLPTNTYSLKEEFNK;MNLMGLK;THVPEFFSNR;THVPEFFSNRDPFLK;TQFSVTSHIPLK	1;1;1;1;1;1;1;1;1;1;1	11	30	0.4114	163089;45265;150717;148666;148849;148671;148672;148669;148832;148825;36787;148658;148650;263658;263659;263660;263633;188030;139473;139343;139341;215487;215488;10648;96173;96176;96174;218319;126691;126692	-	locus=Chr07:3968444:3969917:- [translate_table: standard]	DNA mismatch repair protein MutS [Cyanobacterium aponinum]	NA	K19625|1|3.2e-23|113.2|tca:662515|retinaldehyde-binding protein 1!K18038|2|1.8e-02|44.3|tad:TRIADDRAFT_54170|tyrosine-protein phosphatase non-receptor type 9 [EC:3.1.3.48]!K13624|3|1.2e+02|31.6|ipu:101154684|ceruloplasmin [EC:1.16.3.1]	alpha-tocopherol transfer protein-like [Vespa mandarinia]	ULP1-interacting protein 4 OS=Saccharomyces cerevisiae (strain ATCC 204508 / S288c) OX=559292 GN=UIP4 PE=1 SV=1
1554_1	Maker002749	6.1545	0	44352.2	DFQIPK;EMEQLGYVIPK	1;1	2	2	0.0455	4445;114153	-	locus=Chr03:6841840:6844673:- [translate_table: standard]	YicC family protein [Thermoanaerobacter italicus]	NA	K19625|1|3.7e-37|159.8|shr:100932475|retinaldehyde-binding protein 1	alpha-tocopherol transfer protein-like isoform X1 [Vespa mandarinia]	Alpha-tocopherol transfer protein-like OS=Mus musculus OX=10090 GN=Ttpal PE=1 SV=3
1474_1	Maker002750	6.23176	0	35748.7	HAAIYDNLKPTNEK;ILIVQLGK	1;1	2	3	0.0717	181501;181307;21477	-	locus=Chr03:6852082:6856492:+ [translate_table: standard]	hypothetical protein [Sagittula sp. P11]	NA	K19625|1|3.5e-25|119.8|fcd:110858599|retinaldehyde-binding protein 1!K18038|5|2.8e-06|57.0|hro:HELRODRAFT_65441|tyrosine-protein phosphatase non-receptor type 9 [EC:3.1.3.48]	alpha-tocopherol transfer protein-like isoform X3 [Vespa mandarinia]	Alpha-tocopherol transfer protein-like OS=Homo sapiens OX=9606 GN=TTPAL PE=1 SV=2
1495_1	Maker007836	6.11783	0.000485201	58885.8	GQESAGIVTSQGICSK;VASPPLK	1;1	2	2	0.0427	182869;1060	-	locus=Chr12:1798558:1802665:- [translate_table: standard]	amidophosphoribosyltransferase [Chloroflexus aggregans]	NA	K00764|1|1.4e-298|1028.9|pcf:106787575|amidophosphoribosyltransferase [EC:2.4.2.14]	amidophosphoribosyltransferase-like isoform X2 [Vespa mandarinia]	Amidophosphoribosyltransferase OS=Drosophila melanogaster OX=7227 GN=Prat PE=1 SV=2
158_1	Maker008945	54.4639	0	45694	CVGIQYLEAVR;DIFLHGIEIYMK;EAGEGVFYTFQQK;FEAMIQEWCK;GGVQTNVIPSELTATFDIR;IIPAVANV;ILLHDHDEYLNR;LDDTNPFWIAFK;LDPSVDHDKFEAMIQEWCK;SIGIPAICFSPMNK;SIWHVEIHCTGIAGHGSIMLDNNSGEK;TIHISFVPDEEIGGK;VENTKLDDTNPFWIAFK;YQLGDVTSVNLTQLR	1;1;1;1;1;1;1;1;1;1;1;1;1;1	14	102	0.4527	114390;153738;153723;153735;153734;153736;153727;158791;158788;158800;158782;158784;158790;158777;158787;122894;239117;239121;239119;239113;239122;239120;239123;239124;239114;9401;9403;166314;166317;166331;166335;166324;166328;166308;166325;166329;166307;166327;6356;166336;166315;166320;166310;150919;150910;150927;150909;150920;150931;150918;150905;150914;150912;150906;150928;150934;150899;150908…	-	locus=Chr15:4811360:4814329:- [translate_table: standard]	peptidase M20 [Thermobifida fusca]	NA	K14677|1|1.8e-215|752.3|pcf:106788996|aminoacylase [EC:3.5.1.14]	aminoacylase-1-like [Vespa mandarinia]	Aminoacylase-1 OS=Mus musculus OX=10090 GN=Acy1 PE=1 SV=1
934_1	Maker001399	13.5565	0	124549	DLLLQALGCSR;KMPDPDTNNPISPNLK;LLDNVYK;TNWQLIIK;YLNTNVGSEK	1;1;1;1;1	5	5	0.0481	99627;212949;18758;45166;69574	-	locus=Chr02:5740313:5748135:+ [translate_table: standard]	Peptidase M1 membrane alanine aminopeptidase [Nitrosopumilus maritimus SCM1]	NA	K11140|1|0.0e+00|1890.2|pcf:106787894|aminopeptidase N [EC:3.4.11.2]	aminopeptidase N-like isoform X1 [Vespa mandarinia]	Aminopeptidase N OS=Homo sapiens OX=9606 GN=ANPEP PE=1 SV=4
134_1	Maker010240	10.153	0	9770.1	LAPQELPNEISAPYEVPQFPIEQIEK;NSVTEWLQK;VLGSDNEFLTGYK	1;1;1	3	4	0.5393	280906;64996;145691;145692	-	locus=Chr20:1080601:1080982:- [translate_table: standard]	Lrp/AsnC family transcriptional regulator [Paucibacter sp. KCTC 42545]	NA	K01490|1|4.1e-35|151.0|bter:100644108|AMP deaminase [EC:3.5.4.6]	AMP deaminase 2-like isoform X4 [Vespa mandarinia]	NA
2488_1	Maker010239	25.5469	0	81220.5	AIADHPVHAPASR;DMNLLCTMIADGPLK;EPLMEEYSIAAQVWK;NYTILPINGVFNVFANEEDAK;VVEKPESILF;WAIQSDVYSDNVR;YETLVDELCNICK;YNPIGESR	1;1;1;1;1;1;1;1	8	12	0.1534	123009;195830;195826;212298;262633;78246;169390;188796;188792;188941;30464;30468	-	locus=Chr20:1074238:1077985:- [translate_table: standard]	adenosine deaminase [Glutamicibacter arilaitensis]	NA	K01490|1|0.0e+00|1333.2|pcf:106791338|AMP deaminase [EC:3.5.4.6]	AMP deaminase 2-like isoform X5 [Vespa mandarinia]	AMP deaminase 2 OS=Homo sapiens OX=9606 GN=AMPD2 PE=1 SV=2
1017_1	Maker009091	29.4648	0	31298.3	ESNIWK;IDQMSVINLNELK;IDQMSVINLNELKK;IVLPESQLIADT;LAGFLINDINPR;LIIYESLSLEK;QSSLNDNEVLIELLK;SSCGNCYLGDAFR	1;1;1;1;1;1;1;1	8	29	0.2943	7219;161608;161611;161609;161745;186815;187012;186812;112348;112350;112347;123271;123273;123422;123413;123272;123421;123274;123420;114505;114509;114510;114506;114508;199780;199778;197022;159348;159488	-	locus=Chr16:659346:660653:- [translate_table: standard]	MULTISPECIES: hypothetical protein [Methanosphaera]	NA	K22746|1|1.6e-96|356.7|pcf:106789704|anamorsin	anamorsin homolog [Vespa mandarinia]	Anamorsin homolog OS=Anopheles gambiae OX=7165 GN=AGAP008883 PE=3 SV=2
1208_1	Maker002473	16.6637	0	43844.5	GDASFVFTGHK;IFNIANLF;LAVGYEDGTIR;SSVWNYNMGDATWMK;TILSTSHTGK	1;1;1;1;1	5	8	0.1375	79303;79301;33511;33513;86543;86542;211404;51359	-	locus=Chr03:2586691:2588327:- [translate_table: standard]	hypothetical protein [Saprospira grandis]	NA	K14818|1|4.5e-198|694.5|pcf:106789413|ribosome assembly protein SQT1	angio-associated migratory cell protein-like [Vespa mandarinia]	Angio-associated migratory cell protein OS=Canis lupus familiaris OX=9615 GN=AAMP PE=3 SV=1
2811_1	Maker001036	20.4882	0	45667.9	ADIDYFVK;LTATNSVGR;QMVATLAGTDPPSAVSVVSAAINGQR;SPGLLENAYK;TLDVDKEHISNVVNSK;VAMNLQR	1;1;1;1;1;1	6	7	0.1863	36669;27529;269470;62163;213139;213284;13887	-	locus=Chr01:19031206:19032977:- [translate_table: standard]	hypothetical protein [Meiothermus silvanus]	NA	K11438|1|2.6e-36|157.1|loa:LOAG_17373|type III protein arginine methyltransferase [EC:2.1.1.321]!K02366|2|8.5e-35|152.1|csem:103394083|glucuronyl/N-acetylglucosaminyl transferase EXT1 [EC:2.4.1.224 2.4.1.225]!K19626|3|1.7e-11|74.7|tru:101070892|inversin!K10380|4|3.9e-11|73.6|dmo:Dmoj_GI26183|ankyrin!K10799|5|1.1e-10|72.0|rbb:108543885|tankyrase [EC:2.4.2.30]	ankyrin repeat and MYND domain-containing protein 2-like [Vespa mandarinia]	Ankyrin repeat and MYND domain-containing protein 2 OS=Homo sapiens OX=9606 GN=ANKMY2 PE=1 SV=1
2359_1	Maker001072	9.24952	0	69808.8	AQKPSRPTTPNISTEEER;ITFGNIFGLDQEVPHVGHLQETNR;VFSASNVELITK	1;1;1	3	3	0.0885	241304;274610;114487	-	locus=Chr01:20103184:20107747:+ [translate_table: standard]	hypothetical protein [Gallaecimonas sp. HK-28]	NA	K21437|1|0.0e+00|1127.9|pcf:106794065|ankyrin repeat domain-containing protein 13	ankyrin repeat domain-containing protein 13D-like isoform X2 [Vespa mandarinia]	Ankyrin repeat domain-containing protein 13B OS=Homo sapiens OX=9606 GN=ANKRD13B PE=1 SV=4
3061_1	Maker000687	10.0537	0	23919.7	ACYGNHVEIVEYLLK;NLNLLECTDK;NLNLLECTDKDGYTPLHR	1;1;1	3	5	0.1549	214541;92980;250309;250379;145066	-	locus=Chr01:14196918:14197822:- [translate_table: standard]	ankyrin repeat domain-containing protein [Halocella sp. SP3-1]	NA	K21439|1|2.9e-103|378.6|pcf:106786692|ankyrin repeat domain-containing protein 49	ankyrin repeat domain-containing protein 49-like [Vespa mandarinia]	Ankyrin repeat domain-containing protein 49 OS=Bos taurus OX=9913 GN=ANKRD49 PE=2 SV=1
3324_1	Maker000596	12.9528	0	109289	DIIAILLTNAEK;FVQELFEDAK;LFAAVNENPSLK;NVIIAEYLIEQGANIK	1;1;1;1	4	5	0.0518	116061;94208;113313;211245;211377	-	locus=Chr01:11575666:11578563:- [translate_table: standard]	hypothetical protein [Wolbachia sp. wRi]	NA	K15503|1|4.0e-59|234.2|cmy:102935647|serine/threonine-protein phosphatase 6 regulatory ankyrin repeat subunit B	ankyrin-1-like isoform X1 [Vespa mandarinia]	Nuclear factor NF-kappa-B p105 subunit (Fragment) OS=Rattus norvegicus OX=10116 GN=Nfkb1 PE=1 SV=1
804_1	Maker005331	25.8349	0	36099.6	LEDVIIALMTPLPHYYAK;LEIAEAYK;LLVSLVQANR;LLVSLVQANRDENQGIDHDQAIADAQALYEAGEK;LYDSMHGIGTK;QWGTDESQFNAILITR;VAGHDIEVAIK;VGFFAER	1;1;1;1;1;1;1;1	8	11	0.3251	244835;30700;66786;66785;286150;93398;223951;76404;76407;13108;13107	-	locus=Chr07:5164965:5166468:- [translate_table: standard]	50S ribosomal protein L7/L12 [Undibacterium parvum]	NA	K17095|1|1.4e-178|629.4|pcf:106792340|annexin A7/11	annexin B9-like [Vespa mandarinia]>XP_035719895.1 annexin B9-like [Vespa mandarinia]	Annexin B9 OS=Drosophila melanogaster OX=7227 GN=AnxB9 PE=1 SV=2
1677_1	Maker008481	54.5521	0	38815.5	AIIALMTPLPEFYAR;AMNGIGTTDSTLIR;DESSEVDVAAATEDAEK;DKTSYFAER;ELHDAISGMGTDEGALIEVLASLSNYGVK;GFGTDEQAIIDVLAHR;LAGHSLEEAIK;LAGHSLEEAIKQEFSGSLEDGYLAVVK;LLAAGEEQWGTDESTFNSVLITR;LLVSLSCANR;QEFSGSLEDGYLAVVK;QIFKEYER;TIAAVYK;TSYFAER	1;1;1;1;1;1;1;1;1;1;1;1;1;1	14	224	0.5014	198257;147522;147235;147523;147520;147513;147517;147509;147527;150883;147515;147511;147516;150892;147519;147187;147536;147512;147508;147528;147521;147545;147510;147506;207967;67452;281010;281021;281008;237452;281009;236613;236592;281280;204389;204399;204400;204388;204385;204402;204378;204367;204409;204406;204411;204419;204370;204365;204384;204405;204394;204366;204368;204398;204361;204410;204390;2…	-	locus=Chr14:2024551:2026447:+ [translate_table: standard]	NAD(P)/FAD-dependent oxidoreductase [Nocardia brasiliensis]	NA	K17095|1|2.7e-170|602.1|pcf:106790903|annexin A7/11	annexin B9-like isoform X1 [Vespa mandarinia]>XP_035718788.1 annexin B9-like isoform X1 [Vespa mandarinia]	Annexin B9 OS=Drosophila melanogaster OX=7227 GN=AnxB9 PE=1 SV=2
189_1	Maker001131	24.1258	0	49215.8	EAFSQSANFGGISDVELK;IESSLNLNQNLK;LLELPYK;LPQYDIGELLK;TEVQLHLPK;TGYSNIISTLNAVK	1;1;1;1;1;1	6	13	0.1606	226070;226071;129970;129969;129928;130272;20503;110257;110254;55928;55926;154379;154378	-	locus=Chr02:124647:129060:- [translate_table: standard]	serpin family protein [Thermodesulfobacterium geofontis]	NA	K13963|1|1.9e-128|463.4|pcf:106788035|serpin B	antichymotrypsin-2-like isoform X8 [Vespa mandarinia]	Antichymotrypsin-2 OS=Bombyx mori OX=7091 PE=1 SV=1
3576_1	Maker009220	71.3818	0	105204	AMQPMGGFAIQLNK;ASMIWIIGEYAER;CVSTLLDLIQTK;DIPAQNEVQYTLSGIILTADQVVQK;DVSALFPDVVNCMQTDNLELK;IQPGNPDVTLSLK;ITEYLCEPLR;KNGQISMDMTFTNK;LASQANIAQVLSELK;LMEMLQSESDFVGTLTK;LTNNVWVLNELK;MEPLNNLQVAIK;MQQNNVFTIAK;NINLIVQK;NSFGLTPAAPLQVPSPLGPGASIETNVILSTAGAVQR;NVEGQDMLYQSLK;RPTDTQELVQQVLSLATQDSDNPDLR;VIASMTVGK;VNWLPAEK;VNYVVQEAIVVIK;YNDPIYVK	1;1;1;1;1;1;1;1;1;1;1;1;1;1;1;1;1;1;1;1;1	21	39	0.3257	159271;166502;166503;166506;166524;134581;134584;275181;275180;264392;132311;132313;132312;132302;111257;181646;181820;175928;229559;146052;145810;129229;129265;111484;111280;111288;111482;111485;31523;215631;163232;163231;280373;25326;34180;34182;34179;152629;44205	-	locus=Chr16:2273208:2278142:- [translate_table: standard]	MULTISPECIES: 2-hydroxyglutaryl-CoA dehydratase [Dehalobacter]	NA	K12392|1|0.0e+00|1783.8|pcf:106787447|AP-1 complex subunit beta-1	AP-1 complex subunit beta-1-like isoform X1 [Vespa mandarinia]>XP_035723172.1 AP-1 complex subunit beta-1-like isoform X1 [Vespa mandarinia]>XP_035723173.1 AP-1 complex subunit beta-1-like isoform X1 [Vespa mandarinia]>XP_035723174.1 AP-1 complex subunit beta-1-like isoform X1 [Vespa mandarinia]>XP_035723175.1 AP-1 complex subunit beta-1-like isoform X1 [Vespa mandarinia]>XP_035723176.1 AP-1 comp…	AP-1 complex subunit beta-1 OS=Homo sapiens OX=9606 GN=AP1B1 PE=1 SV=2
3362_1	Maker001026	11.2919	0	96671.3	AQCSSNIVMSAER;ELLLFLER;STILECLKDPDVSIR;TVYVDTSAVQR	1;1;1;1	4	4	0.0543	147827;48872;205042;97625	-	locus=Chr01:18763479:18768955:+ [translate_table: standard]	thioesterase [Hoyosella subflava]	NA	K12391|1|0.0e+00|1572.8|pcf:106783602|AP-1 complex subunit gamma-1	AP-1 complex subunit gamma-1-like isoform X5 [Vespa mandarinia]	AP-1 complex subunit gamma-1 OS=Homo sapiens OX=9606 GN=AP1G1 PE=1 SV=5
1461_1	Maker003405	10.0532	0	50612.3	AHFGLPSVVGEDIEGKPPIQVK;ILQEYITQEGHK;YSPEQSAITWFIK	1;1;1	3	4	0.1073	260007;149168;149169;173223	Maker008807	locus=Chr04:3705731:3707521:+ [translate_table: standard]	DNA mismatch repair protein MutS [Chloracidobacterium thermophilum]	NA	K12393|1|3.1e-240|834.7|ame:408391|AP-1 complex subunit mu	AP-1 complex subunit mu-1-like isoform X2 [Vespa mandarinia]	AP-1 complex subunit mu-1 OS=Bos taurus OX=9913 GN=AP1M1 PE=1 SV=3
1174_1	Maker009014	39.7134	0	117879	ACNQLGQFLSNR;AQQPMDLAQVR;ESSILAVLK;FVNLFPEIR;IVHLLNDQHLGVVTAAASLIDALVK;LLQNYTPPAEDPGVR;LLVSGDTMDVVK;LNECLETILNK;TQYALHSFQPQLSWSEENQAK;VGATNGTQNMYNPK;VGGYILGEFGNLIAGDQR;VGLFYGNK	1;1;1;1;1;1;1;1;1;1;1;1	12	16	0.1577	138322;138313;102267;35031;72152;271524;191569;191570;107427;123959;189865;157163;157416;157022;223975;23746	-	locus=Chr15:5238020:5244622:- [translate_table: standard]	hypothetical protein [Gloeocapsa sp. PCC 7428]	NA	K11824|1|0.0e+00|1821.2|pcf:106791635|AP-2 complex subunit alpha	AP-2 complex subunit alpha isoform X1 [Vespa mandarinia]	AP-2 complex subunit alpha OS=Anopheles gambiae OX=7165 GN=alpha-Adaptin PE=3 SV=4
3697_1	Maker005354	12.8528	0	49874.2	GEVLISR;NAVDAFR;SGKPVVVIDDCQFHQCVK;SPVTNIAR;VPTPLNTAGVQLICLK	1;1;1;1;1	5	5	0.1267	6904;8877;247215;17607;201403	-	locus=Chr07:5321587:5323160:+ [translate_table: standard]	MULTISPECIES: 1,4-alpha-glucan branching protein GlgB [Methylobacterium]	NA	K11826|1|2.6e-247|858.2|cfo:105257996|AP-2 complex subunit mu-1	AP-2 complex subunit mu [Vespa mandarinia]>XP_035719950.1 AP-2 complex subunit mu [Vespa mandarinia]	AP-2 complex subunit mu OS=Gallus gallus OX=9031 GN=AP2M1 PE=2 SV=1
981_1	Maker005888	5.34337	0.000946522	111616	IAPDVLR;LYSLDPEQKEELIGVLEK	1;1	2	2	0.0254	7917;246243	-	locus=Chr08:4392017:4395656:- [translate_table: standard]	ABC transporter ATP-binding protein [Anaerolineaceae bacterium oral taxon 439]	NA	K12397|1|0.0e+00|1552.7|pcf:106792965|AP-3 complex subunit beta	AP-3 complex subunit beta-2-like [Vespa mandarinia]	AP-3 complex subunit beta-1 OS=Canis lupus familiaris OX=9615 GN=AP3B1 PE=2 SV=1
3361_1	Maker003642	486.443	0	378231	AALNIINNHQK;AGLLANGNK;AIVELTAKPDCVLQLQLK;AIYPQIQESYNK;ALPIYQIVK;AQPNIQILLDYYSNELTK;ASALVILK;AVVGVIVSPCEK;AYLSLVNCACPHVADK;AYQEGHTYIYR;DFNNFK;DFNVELLIFNNK;DILSVYHK;DMIVPLMTELR;DMIVPLMTELREELK;DPNIGFSAIWK;DVHLNDAVVSLPDIQK;DVNEFITLLINQAK;EAAAILTLPSR;ELALVITSDFPK;ELAVIGMELVK;ELQDFFGSVCDYTMTIIK;ENNLFHILVHLDENK;EVHVFNSYCEQSK;EVLDKETVNQVGSFITSHLR;FDHTASLYMHSTK;FKNELHADQIIQEIQVTLNK;FLDDATLQK;FLKPDFEFNK;F…	1;1;1;1;1;1;1;1;1;1;1;1;1;1;1;1;1;1;1;1;1;1;1;1;1;1;1;1;1;1;1;1;1;1;1;1;1;1;1;1;1;1;1;1;1;1;1;1;1;1;1;1;1;1;1;1;1;1;1;1;1;1;1;1;1;1;1;1;1;1;1;1;1;1;1;1;1;1;1;1;1;1;1;1;1;1;1;1;1;1;1;1;1;1;1;1;1;1;1;1;1;1;1;1;1;1;1;1;1;1;1;1;1;1;1;1;1;1;1;1;1;1;1;1;1;1;1;1;1;1	130	383	0.4991	97003;17716;241079;148118;148117;148120;51420;51418;247735;247736;247733;247734;11641;11640;11638;11637;102747;102749;102750;102757;102751;102742;102743;215816;136713;136708;7949;7947;7948;150915;150753;150752;37419;117122;117131;117123;215770;215771;215767;100162;100152;100174;207534;207535;207701;207527;207528;207505;207548;207713;182323;73700;73701;73702;73699;5760;121105;121104;121103;121093;…	-	locus=Chr04:7720459:7736421:- [translate_table: standard]	TldD/PmbA family protein [Methanococcoides burtonii]	NA	K14462|1|7.0e-74|285.0|epa:110241526|apolipoprotein B!K03900|3|3.3e-15|90.1|rno:116669|von Willebrand factor	apolipophorins-like [Vespa mandarinia]	Apolipophorins OS=Locusta migratoria OX=7004 PE=1 SV=2
862_1	Maker008237	16.0895	0	30503.3	GEEPGEYLITQDSDHPILGLTPLK;GQLSGYGIDPYDLSIISQNGCPR;HEYHYTGELSVPELSTPAR;LGDGVQWVAHAGSK	1;1;1;1	4	7	0.292	271897;271898;268586;268587;252247;33041;142284	-	locus=Chr13:2576975:2578382:- [translate_table: standard]	outer membrane lipoprotein (lipocalin) [Vibrio fischeri ES114]	NA	K03098|1|1.8e-81|306.6|tca:659652|apolipoprotein D and lipocalin family protein	apolipoprotein D-like [Vespa mandarinia]	Apolipoprotein D OS=Homo sapiens OX=9606 GN=APOD PE=1 SV=1
938_1	Maker002888	6.55779	0	74173.9	AIAEGVNCIPSVEVADFSYK;GGVAVATGWK	1;1	2	2	0.0452	251129;32209	-	locus=Chr03:9437978:9441399:+ [translate_table: standard]	pyridine nucleotide-disulfide oxidoreductase [Nitrosospira multiformis]	NA	K04727|1|0.0e+00|1155.2|pcf:106793360|apoptosis-inducing factor 1 [EC:1.-.-.-]	apoptosis-inducing factor 1, mitochondrial-like isoform X1 [Vespa mandarinia]	Apoptosis-inducing factor 1, mitochondrial OS=Homo sapiens OX=9606 GN=AIFM1 PE=1 SV=1
731_1	Maker001485	31.6344	0	64398.9	DKVPLDTIFGTEIGNR;FIFNNTISK;IIAMSSVGADPVVADFANLLAEK;MLDNGGIIVDK;NNPFGWMCNK;NYTDSYAVQQVLHPNK;TTLIIGGGPAAATCAESLR;VMNFDVNK;VPLDTIFGTEIGNR;VTVDEAGLVHVK	1;1;1;1;1;1;1;1;1;1	10	14	0.2153	209320;209321;209325;60473;260668;81586;105023;223609;221754;221753;36043;164816;104987;104988	-	locus=Chr02:6983145:6987027:+ [translate_table: standard]	NAD(FAD)-dependent dehydrogenase [Rivularia sp. PCC 7116]	NA	K22747|1|5.7e-295|1016.9|pcf:106788904|apoptosis-inducing factor 3	apoptosis-inducing factor 3-like isoform X4 [Vespa mandarinia]	Apoptosis-inducing factor 3 OS=Homo sapiens OX=9606 GN=AIFM3 PE=1 SV=1
1972_1	Maker007795	6.78399	0	41498.4	DTLMAAAAIYK;GSLQLAELER	1;1	2	2	0.0572	79788;67317	-	locus=Chr12:1034806:1036102:- [translate_table: standard]	SAM-dependent methyltransferase [Magnetospira sp. QH-2]	NA	K18162|1|1.6e-186|656.0|pcf:106790615|NADH dehydrogenase [ubiquinone] 1 alpha subcomplex assembly factor 5 [EC:2.1.1.-]	arginine-hydroxylase NDUFAF5, mitochondrial-like [Vespa mandarinia]	Arginine-hydroxylase NDUFAF5, mitochondrial OS=Danio rerio OX=7955 GN=ndufaf5 PE=2 SV=1
2713_1	Maker002626	29.4572	0	77860.5	AAQESIAYSCIK;AGTVFPPYMDK;EFAQQVLK;EVANNILAEVQLSPLIEK;FPDILLK;ILWGEDHSGIPFTIVK;INHVGDWGTQFGMLIAHLQDK;LLEYLGHNVLR;NHEYVFSFDK	1;1;1;1;1;1;1;1;1	9	13	0.1679	122758;122753;94185;35488;235327;16097;16095;215156;215155;263212;119456;109349;109345	-	locus=Chr03:3943556:3946181:- [translate_table: standard]	arginine--tRNA ligase [Pleurocapsa minor]	NA	K01887|1|0.0e+00|1160.2|pcf:106789439|arginyl-tRNA synthetase [EC:6.1.1.19]	arginine--tRNA ligase, cytoplasmic-like isoform X1 [Vespa mandarinia]	Arginine--tRNA ligase, cytoplasmic OS=Bos taurus OX=9913 GN=RARS1 PE=2 SV=1
3420_1	Maker002717	10.6666	0	65651.2	LNVSSIDNEPNEILNPK;QDITDINFEQIPNK;TLEELFDEIWTGTK	1;1;1	3	8	0.0802	225847;225838;225840;225846;192731;192733;192723;194245	-	locus=Chr03:6561010:6564794:+ [translate_table: standard]	arginyltransferase [Planctomyces sp. SH-PL14]	NA	K00685|1|2.2e-283|978.4|pcf:106784587|arginyl-tRNA---protein transferase [EC:2.3.2.8]	arginyl-tRNA--protein transferase 1-like isoform X1 [Vespa mandarinia]>XP_035740074.1 arginyl-tRNA--protein transferase 1-like isoform X1 [Vespa mandarinia]	Arginyl-tRNA--protein transferase 1 OS=Homo sapiens OX=9606 GN=ATE1 PE=1 SV=2
136_1	Maker009083	5.04527	0.00373308	31709.4	FILSEPEISK;FILSEPEISKR	1;1	2	2	0.0404	78735;117442	-	locus=Chr16:480137:481172:- [translate_table: standard]	methyl-accepting chemotaxis protein [Geosporobacter ferrireducens]	NA	K17306|1|8.2e-135|483.8|pcf:106791590|armadillo repeat-containing protein 1	armadillo repeat-containing protein 1-like [Vespa mandarinia]>XP_035723333.1 armadillo repeat-containing protein 1-like [Vespa mandarinia]>XP_035723334.1 armadillo repeat-containing protein 1-like [Vespa mandarinia]	DNA mismatch repair protein MutL OS=Clostridium botulinum (strain ATCC 19397 / Type A) OX=441770 GN=mutL PE=3 SV=1
2111_1	Maker009394	9.89202	0	52235.5	AHEHATIIAR;GALDVLTGLLSK;SSSNAGVFYDCGAPR	1;1;1	3	3	0.0792	68170;84724;176244	-	locus=Chr17:968579:970707:+ [translate_table: standard]	MULTISPECIES: formate dehydrogenase-N subunit alpha [Alcaligenaceae]	NA	K15043|1|1.2e+00|38.9|hst:105187544|importin subunit alpha-2!K13166|3|6.0e+00|36.6|oaa:100077082|splicing factor, arginine/serine-rich 14	armadillo repeat-containing protein 6 homolog [Vespa mandarinia]>XP_035741988.1 armadillo repeat-containing protein 6 homolog [Vespa mandarinia]	Armadillo repeat-containing protein 6 homolog OS=Drosophila melanogaster OX=7227 GN=CG5721 PE=1 SV=1
2179_1	Maker010064	56.7835	0	54367.7	ADSFNFNPHK;EFLACSGGK;EMIEYITNYLENIR;GGGVIQGTASEATLVALLGAK;HWQIPLGR;INDIYFLR;INGAGNIHLVPSK;IYGVENLQK;LRGETLAEAIR;MMAYGSCQAHSSVER;MSESSDILYSWK;RINGAGNIHLVPSK;SHVAQAHEFEALVLSDSR;VIMPGVTHWHSPK;VLPTIEPGYMKPLLPSEAPR	1;1;1;1;1;1;1;1;1;1;1;1;1;1;1	15	57	0.3792	82109;81901;81898;36371;36370;213508;213676;213507;213515;213478;228014;228013;228017;228015;228010;228019;228012;228018;228016;228011;43488;53235;53230;117972;117964;117969;117968;118155;55697;55696;55699;95175;199513;199512;199509;202096;202097;199510;146288;146290;153255;236824;236821;236825;236820;236819;120753;155818;155827;155826;155833;253380;253379;253382;253383;253378;254390	-	locus=Chr19:3448942:3452441:- [translate_table: standard]	aromatic-L-amino-acid decarboxylase [Candidatus Koribacter versatilis]	NA	K01593|1|3.2e-259|897.9|pcf:106787626|aromatic-L-amino-acid/L-tryptophan decarboxylase [EC:4.1.1.28 4.1.1.105]	aromatic-L-amino-acid decarboxylase-like [Vespa mandarinia]	Aromatic-L-amino-acid decarboxylase OS=Drosophila melanogaster OX=7227 GN=Ddc PE=1 SV=4
2232_1	Maker004951	9.08721	0	67379	MVAGLDESVGK;SAELPSYAETILK;VSNQLIHITDWLPTLYSAAGGDLK	1;1;1	3	3	0.0815	65152;141416;204456	-	locus=Chr06:8946033:8948967:+ [translate_table: standard]	sulfatase [Rhodoplanes sp. Z2-YC6860]	NA	K01135|1|3.1e-110|403.3|dme:Dmel_CG8646|arylsulfatase B [EC:3.1.6.12]!K12375|3|4.0e-94|349.7|spis:111343713|arylsulfatase I/J [EC:3.1.6.-]!K13100|4|5.2e-94|349.4|dpte:113792730|pre-mRNA-splicing factor CWC22	arylsulfatase B-like [Vespa mandarinia]	Arylsulfatase I OS=Homo sapiens OX=9606 GN=ARSI PE=1 SV=1
2163_1	Maker004140	34.9373	0	62545.5	EWVYNVGAVIGGMAGR;GFNSHVGYWSGHQDYFDHTAVEEPYWGLDMR;HTSITDYNR;ILPEYLQDLGYSTHIIGK;LIQGSTYNGAWDGWYGPSGR;NTLWEGGVR;TILHNIDDIFGVSAITVGDWK;VITSLGLSLTPEK;YPIHIGMQHGVLK	1;1;1;1;1;1;1;1;1	9	19	0.2683	193768;286160;286161;65340;65341;242855;242915;252241;252237;252240;252239;48501;259881;126719;126718;126721;126720;156756;156945	-	locus=Chr05:6016779:6019263:+ [translate_table: standard]	sulfatase [Rhodoplanes sp. Z2-YC6860]	NA	K01135|1|2.9e-187|659.1|dme:Dmel_CG8646|arylsulfatase B [EC:3.1.6.12]!K12375|2|3.9e-123|446.0|spis:111343713|arylsulfatase I/J [EC:3.1.6.-]	arylsulfatase B-like [Vespa mandarinia]	Arylsulfatase J OS=Homo sapiens OX=9606 GN=ARSJ PE=2 SV=1
142_1	Maker001814	64.2866	0	64891.5	ANINPSPYYWYTDQR;DGTGFLQCVLNDK;EPFPLIYQDSR;EVCLYPR;FLCWLLNR;FPMEIK;GYYEVTPPTLVQTQVEGGSTLFK;HAGKEPFPLIYQDSR;HLAEYTHVEAECPFITFDDLLDR;IFGWIHR;LSNLTLGEIYTSEK;MNYSDAIEFLK;MTDMINEPIMLCR;QLTESVDVLLPSVGEIIGGSMR;SAPGGHELCVDYWK;SFPDAIR;VLQSPLGYLVK;YGSCPHGGYGLGLER	1;1;1;1;1;1;1;1;1;1;1;1;1;1;1;1;1;1	18	60	0.4007	224766;224767;150858;150863;150862;151034;151035;150859;151032;128122;128115;128121;128116;30664;68950;6007;268668;268669;268671;268670;206671;206670;206669;206672;206676;206664;276578;29218;172689;172701;172690;172697;172666;172990;172700;172989;173001;120245;120228;120708;120701;120246;120230;183207;259104;259105;182359;182355;182356;182358;10497;92475;92476;92474;92473;183026;183036;183035;183…	-	locus=Chr02:11133657:11136139:+ [translate_table: standard]	asparagine--tRNA ligase [Thermoplasma acidophilum]	NA	K01893|1|8.8e-301|1036.2|pcf:106788309|asparaginyl-tRNA synthetase [EC:6.1.1.22]	asparagine--tRNA ligase, cytoplasmic-like isoform X1 [Vespa mandarinia]	Asparagine--tRNA ligase, cytoplasmic OS=Bos taurus OX=9913 GN=NARS PE=2 SV=3
964_1	Maker002852	68.2055	0	46962.6	AFGIQTLSGTGALR;GLEFICTQSFAK;GMYSNPPNHGAR;ILNYDTFYYSNPTWENHK;INICGLTER;INLDGMLK;IVSTVLNNPDLCEEWK;LFPHTEK;LFTIFDSAYQGFASGDLDK;LFTIFDSAYQGFASGDLDKDAFAIR;LGPPIEVFALIK;LVFMNGGFK;MLLGPNSSAIAQER;NFGLYNER;NLDYVAEAIHEAVK;QLAMDELQNHEYLPILGLDAFCQAATR;SAPENSVIILHACAHNPTGCDPTPEQWK;TSEGKPWVLPVVR;VGNMVVVMSDAK	1;1;1;1;1;1;1;1;1;1;1;1;1;1;1;1;1;1;1	19	51	0.6232	134858;134859;136728;136727;136730;136729;136732;112695;112691;112692;112693;112975;259305;259348;259303;58305;58306;58301;58300;24817;24808;228420;228416;228417;228413;228518;228503;19708;19690;245399;275844;111954;111953;44529;155290;155289;155613;155284;155607;155620;155283;44331;173452;173453;173463;282564;282809;282741;151167;100615;100616	-	locus=Chr03:8537341:8539343:+ [translate_table: standard]	aspartate/tyrosine/aromatic aminotransferase [Cupriavidus necator]	NA	K14454|1|4.8e-227|790.8|pcf:106788930|aspartate aminotransferase, cytoplasmic [EC:2.6.1.1]	aspartate aminotransferase, cytoplasmic-like isoform X1 [Vespa mandarinia]	Aspartate aminotransferase, cytoplasmic OS=Caenorhabditis elegans OX=6239 GN=got-1.2 PE=1 SV=1
1964_1	Maker005073	86.5423	0	49137.1	AEAATVMSQLK;DDNGKPHVLPSVK;EYLPISGSPEFCK;FLAQFFPGNR;GLMEDISK;GLMEDISKIPEK;IALSQSYAK;INLGVGAYR;INLGVGAYRDDNGKPHVLPSVK;ISIAGVSSK;IVTEILGNSDLR;IVTEILGNSDLRK;KEWLHDVK;LEQWEEISAMVK;NLFPYFDMAYQGFASGSTDK;NLFPYFDMAYQGFASGSTDKDAAAVR;NMGLYGER;NVEYLANAIHEVTK;NYSIYLTK;SWWSHVEMGPPDIILGVTEAYK;TSGLDFK;VGAFSLITSSK;VVYIPTPTWGNHTPLFR	1;1;1;1;1;1;1;1;1;1;1;1;1;1;1;1;1;1;1;1;1;1;1	23	156	0.5298	75505;75427;79138;75572;75558;75541;75594;79136;75526;75555;75554;75566;75562;138018;138025;138229;138219;138217;138222;138223;138215;138221;138214;138014;138216;138206;138218;137914;163625;163626;163622;163621;163616;87156;87160;22796;22793;22822;22789;22785;22801;22783;22787;22797;22799;22792;127004;127005;38671;38672;38666;38667;38675;35552;35555;35551;261562;261566;18224;18222;120132;120130;1…	-	locus=Chr07:1267755:1269711:- [translate_table: standard]	aspartate/tyrosine/aromatic aminotransferase [Alcaligenes faecalis]	NA	K14455|1|2.7e-220|768.5|pcf:106784732|aspartate aminotransferase, mitochondrial [EC:2.6.1.1]	aspartate aminotransferase, mitochondrial-like [Vespa mandarinia]	Aspartate aminotransferase, mitochondrial OS=Mus musculus OX=10090 GN=Got2 PE=1 SV=1
188_1	Maker011045	25.5157	0	60235.1	DNYADEIAAVNQQYAVEPFK;FLDPPLK;GFVEIHTPK;GNAYLAQSPQLYK;IFVVSAAKPQLPLQIEDAAR;SYIDAFR;TPANQAIFR;YGCPPHAGGGIGLER	1;1;1;1;1;1;1;1	8	15	0.1883	258351;258334;13653;13649;47747;47741;148123;148115;250878;19669;45580;166845;166848;166846;166844	-	locus=Chr24:629419:631971:+ [translate_table: standard]	aspartate--tRNA(Asn) ligase [Cardinium endosymbiont of Encarsia pergandiella]	NA	K22503|1|2.2e-272|941.8|pcf:106789641|aspartyl-tRNA synthetase [EC:6.1.1.12]	aspartate--tRNA ligase, cytoplasmic-like [Vespa mandarinia]>XP_035724049.1 aspartate--tRNA ligase, cytoplasmic-like [Vespa mandarinia]	Aspartate--tRNA ligase, cytoplasmic OS=Pongo abelii OX=9601 GN=DARS1 PE=2 SV=1
3042_1	Maker003464	8.5875	0	75144	FYSLVQSPQQFK;ILYEIQYLK;VVGIVNMRPEEQVNK	1;1;1	3	3	0.0552	152017;83538;199148	-	locus=Chr04:5132385:5135064:+ [translate_table: standard]	aspartate--tRNA ligase [Ignavibacterium album]	NA	K01876|1|0.0e+00|1107.0|pcf:106793639|aspartyl-tRNA synthetase [EC:6.1.1.12]	aspartate--tRNA ligase, mitochondrial-like isoform X1 [Vespa mandarinia]>XP_035731568.1 aspartate--tRNA ligase, mitochondrial-like isoform X1 [Vespa mandarinia]>XP_035731569.1 aspartate--tRNA ligase, mitochondrial-like isoform X1 [Vespa mandarinia]	Aspartate--tRNA ligase, mitochondrial OS=Rattus norvegicus OX=10116 GN=Dars2 PE=1 SV=1
1539_1	Maker005796	6.24798	0	103742	FASVVRPNEGK;FDVVLEMAHR	1;1	2	2	0.0227	88991;11134	-	locus=Chr08:3470199:3474436:- [translate_table: standard]	DUF3488 domain-containing protein [Desulfomonile tiedjei]	NA	NA	ataxin-2 homolog isoform X2 [Vespa mandarinia]	Ataxin-2 homolog OS=Drosophila melanogaster OX=7227 GN=Atx2 PE=1 SV=1
221_1	Maker000267	32.2185	0	75287.5	DLLEYFK;DTTGILMWSHVFPATLPNGER;DVYLQSMESVCGGIKPFLPTALLDAEHQR;GSDSWLGK;IDELANAIWENFMK;SGSTPFQR;SMLVATAEANNLSAVAEAK;TSMTTLDENVNPVPR;VLIPMILAPENLVTK;VNQSPSSDLGYASSR	1;1;1;1;1;1;1;1;1;1	10	12	0.226	29036;261231;283976;16543;196303;20990;225084;192545;192662;187918;187920;172572	-	locus=Chr01:7087884:7093105:+ [translate_table: standard]	acetyltransferase [Vibrio parahaemolyticus RIMD 2210633]	NA	K17339|1|0.0e+00|1211.4|pcf:106793911|atlastin [EC:3.6.5.-]	atlastin-like isoform X2 [Vespa mandarinia]	Atlastin OS=Drosophila melanogaster OX=7227 GN=atl PE=1 SV=1
3146_1	Maker004968	15.3845	0	33650	AKEEIEQIWTEYHK;IAELQQINPDLLK;LSDIMNMEMIK;YNDLISQLEK;YPLFLLPLPR	1;1;1;1;1	5	8	0.2064	213974;157147;157149;157148;118688;93679;95199;95198	-	locus=Chr06:9090600:9091641:- [translate_table: standard]	hypothetical membrane protein [Pelotomaculum thermopropionicum SI]	NA	K07555|1|3.6e-117|425.2|pcf:106787426|ATP synthase mitochondrial F1 complex assembly factor 1	ATP synthase mitochondrial F1 complex assembly factor 1-like [Vespa mandarinia]	ATP synthase mitochondrial F1 complex assembly factor 1 OS=Homo sapiens OX=9606 GN=ATPAF1 PE=1 SV=1
1221_1	Maker007730	11.8813	0	30783.1	TNILSSGGK;TQSIDTPTVPLETK;VINVEEAVK;WDPLVQWFCDHYK	1;1;1;1	4	5	0.1679	20570;164386;164391;42326;212243	-	locus=Chr12:560583:561779:+ [translate_table: standard]	ATPase [Thioclava nitratireducens]	NA	K07556|1|7.1e-139|497.3|pcf:106785197|ATP synthase mitochondrial F1 complex assembly factor 2	ATP synthase mitochondrial F1 complex assembly factor 2-like isoform X1 [Vespa mandarinia]>XP_035738710.1 ATP synthase mitochondrial F1 complex assembly factor 2-like isoform X1 [Vespa mandarinia]	ATP synthase mitochondrial F1 complex assembly factor 2 OS=Mus musculus OX=10090 GN=Atpaf2 PE=1 SV=1
284_1	Maker004313	6.04887	0.000485201	34586.4	LAQVYNNVK;NINEAVWR	1;1	2	5	0.0569	52166;52369;52156;52154;42438	-	locus=Chr05:8122731:8124319:- [translate_table: standard]	ATP synthase F0 subunit B [Paludibacter propionicigenes]	NA	K02127|1|8.0e-107|391.0|pcf:106793205|F-type H+-transporting ATPase subunit b	ATP synthase subunit b, mitochondrial-like [Vespa mandarinia]	ATP synthase subunit b, mitochondrial OS=Drosophila melanogaster OX=7227 GN=ATPsynB PE=2 SV=2
2854_1	Maker002071	87.0156	0	55256.2	AHGGYSVFAGVGER;AIAELGIYPAVDPLDSTSR;EGNDLYHEMIESGVISLK;FLSQPFQVAEVFTGHAGK;FTQAGSEVSALLGR;GQGVLDSGYPIR;IGLFGGAGVGK;IINVIGEPIDER;IMDPNIIGPEHYNIAR;IPSAVGYQPTLATDMGTMQER;IPVGAETLGR;LAPIHADAPEFVEMSVEQEILVTGIK;LVLEVAQHLGENTVR;LVPLQETIK;SLQDIIAILGMDELSEEDK;SLQDIIAILGMDELSEEDKLTVAR;TIAMDGTEGLVR;TVLIMELINNVAK;VALTGLTVAEYFR;VALVYGQMNEPPGAR;VVDLLAPYAK	1;1;1;1;1;1;1;1;1;1;1;1;1;1;1;1;1;1;1;1;1	21	136	0.5841	138102;138098;138101;236065;236073;236066;236063;236071;236068;236059;236061;236057;236055;240374;240372;126495;240466;240391;233452;233451;233453;144396;144395;144407;144398;144406;144392;144401;144394;103837;103844;103833;103881;103857;104131;104107;103870;37743;37744;37722;37745;37740;37737;37742;37746;37719;37748;37661;37738;37711;128719;128710;128712;128726;128723;128711;128721;128717;128725…	-	locus=Chr02:16437185:16440029:+ [translate_table: standard]	F0F1 ATP synthase subunit beta [Candidatus Pelagibacter sp. IMCC9063]	NA	K02133|1|9.4e-281|969.5|pcf:106784306|F-type H+-transporting ATPase subunit beta [EC:7.1.2.2]	ATP synthase subunit beta, mitochondrial [Vespa mandarinia]	ATP synthase subunit beta, mitochondrial OS=Drosophila melanogaster OX=7227 GN=ATPsynbeta PE=1 SV=3
480_1	Maker007252	21.0908	0	20470.2	AINWSAIAER;EYEALTVPYPADK;KNVTIPGLVEK;MMANPESSPQLNWDYYK;NVTIPGLVEK;QMLIEVEEFR	1;1;1;1;1;1	6	13	0.3486	70938;70943;70937;157208;157209;157207;87564;243879;243880;57012;57013;57011;111274	-	locus=Chr11:509285:510194:+ [translate_table: standard]	nucleotide exchange factor GrpE [Auricoccus indicus]	NA	K02138|1|1.2e-70|270.0|pcf:106783888|F-type H+-transporting ATPase subunit d	ATP synthase subunit d, mitochondrial-like [Vespa mandarinia]	ATP synthase subunit d, mitochondrial OS=Drosophila melanogaster OX=7227 GN=ATPsynD PE=2 SV=2
583_1	Maker003905	20.7129	0	17376.8	AEAAIAVEVAEALVQASQ;FTFAGANQVFYDQSVIR;HVPTLAVLKPGVVTVYEQDGNTK;QVDVPSFSGSFGILPK;VFVSSGTVTINENNSVQILAEEAHPVENLDSSAAR	1;1;1;1;1	5	18	0.6813	208681;208685;233563;266941;96125;266939;266942;193584;189764;193583;193585;193586;193577;193575;220553;286156;286155;286158	-	locus=Chr05:1807134:1807820:- [translate_table: standard]	H+-transporting two-sector ATPase subunit delta/epsilon [Rhodospirillum rubrum ATCC 11170]	NA	K02134|1|4.5e-72|274.6|pcf:106792075|F-type H+-transporting ATPase subunit delta	ATP synthase subunit delta, mitochondrial-like [Vespa mandarinia]>XP_035736784.1 ATP synthase subunit delta, mitochondrial-like [Vespa mandarinia]	ATP synthase subunit delta, mitochondrial OS=Mus musculus OX=10090 GN=Atp5f1d PE=1 SV=1
2617_1	Maker006092	5.46732	0.000946522	9945.33	FGNIEAAR;SVSAELNPRPVR	1;1	2	2	0.2381	20695;118848	-	locus=Chr08:7428395:7429453:+ [translate_table: standard]	ABC transporter permease [Methanococcoides burtonii]	NA	K02129|1|5.0e-22|107.5|pcf:106790033|F-type H+-transporting ATPase subunit e	ATP synthase subunit e, mitochondrial-like [Vespa mandarinia]	Inner membrane protein YgbE OS=Escherichia coli (strain K12) OX=83333 GN=ygbE PE=1 SV=2
229_1	Maker007789	6.50082	0	11084.1	TLIEQAKPK;VELIPPKPSELPAVK	1;1	2	5	0.2424	47804;181990;181991;181989;181992	-	locus=Chr12:1002589:1003246:- [translate_table: standard]	Kef-type K+ transport system membrane protein [Pleurocapsa minor]	NA	K02140|1|1.6e-40|169.1|pcf:106790623|F-type H+-transporting ATPase subunit g	ATP synthase subunit g, mitochondrial-like [Vespa mandarinia]	ATP synthase subunit g, mitochondrial OS=Bos taurus OX=9913 GN=ATP5MG PE=1 SV=3
2296_1	Maker006079	27.6728	0	32913.2	GLCGAVHTGVSR;IAVEIMNSGYTFGSGR;IICVGEK;IVYNQFK;KPPTFNDASK;LVIAITSDR;NAVLNAPK;NILFVASEVGR;SVVSYNVEQLPLFDK	1;1;1;1;1;1;1;1;1	9	25	0.3188	91600;91598;91610;197468;197624;12138;12141;26199;64914;64897;39971;13240;13239;13345;13227;89329;89338;89339;89340;203535;203528;203527;203529;203532;203779	-	locus=Chr08:7388305:7389280:+ [translate_table: standard]	F0F1 ATP synthase subunit gamma [Acidisphaera sp. G45-3]	NA	K02136|1|6.7e-146|520.8|pcf:106790011|F-type H+-transporting ATPase subunit gamma	ATP synthase subunit gamma, mitochondrial-like [Vespa mandarinia]	ATP synthase subunit gamma, mitochondrial OS=Drosophila melanogaster OX=7227 GN=ATPsyngamma PE=2 SV=2
2506_1	Maker003908	26.5801	0	23546.9	ADALQAIGSK;IEQDLDKLQGLMK;KYSDIIQTAV;LGEFINDPTIK;VDPSIIGGMIVSIGDK;YATALFSAGSK;YSDIIQTAV;YVDMSVASK	1;1;1;1;1;1;1;1	8	13	0.3721	37278;37191;37203;164579;72844;99953;178827;67262;43926;43927;42005;42004;42001	-	locus=Chr05:1822628:1823742:- [translate_table: standard]	F0F1 ATP synthase subunit delta [Altererythrobacter atlanticus]	NA	K02137|1|5.6e-86|321.2|pcf:106792838|F-type H+-transporting ATPase subunit O	ATP synthase subunit O, mitochondrial-like [Vespa mandarinia]	ATP synthase subunit O, mitochondrial OS=Drosophila melanogaster OX=7227 GN=ATPsynO PE=2 SV=2
2979_1	Maker001389	26.3067	0	40857	EFSENLIKPYKP;ENVLIISTDPAHNISDAFDQK;LLSFPQVVEK;MEEMLTVIR;QLSSLLGITDFNMDTFSNK;SVMQEIVGAFPGIDEAMSYAEVMK;TTCSCSLAVQLSK	1;1;1;1;1;1;1	7	15	0.3	150578;150579;260445;260441;260520;78077;78081;78078;68900;68901;248359;271303;148277;148270;148276	-	locus=Chr02:5471796:5473622:+ [translate_table: standard]	arsenic-transporting ATPase [Methanothermus fervidus]	NA	K01551|1|1.3e-183|646.4|pcf:106788256|arsenite/tail-anchored protein-transporting ATPase [EC:3.6.3.16 3.6.3.-]	ATPase ASNA1 homolog [Vespa mandarinia]>XP_035744172.1 ATPase ASNA1 homolog [Vespa mandarinia]>XP_035744173.1 ATPase ASNA1 homolog [Vespa mandarinia]	ATPase ASNA1 homolog OS=Aedes aegypti OX=7159 GN=AAEL011136 PE=3 SV=1
1293_1	Maker004323	11.536	0	69521.7	FVLQPAIEGNK;ITVLESIR;TAGSVLGTGVTALLQDWDK;VAQFDYGALCSK	1;1;1;1	4	4	0.0812	92161;29628;229868;126740	-	locus=Chr05:8164195:8166639:+ [translate_table: standard]	ATPase of the AAA+ class [Candidatus Babela massiliensis]	NA	K17681|1|5.0e-220|768.1|pcf:106793287|ATPase family AAA domain-containing protein 3A/B	ATPase family AAA domain-containing protein 3A homolog [Vespa mandarinia]	ATPase family AAA domain-containing protein 3 OS=Xenopus tropicalis OX=8364 GN=atad3 PE=2 SV=1
615_1	Maker007029	7.12098	0	97695	ANTPSIILLEDIDTLCPK;QVAPSIIFIDEIDALGGER	1;1	2	3	0.0421	238494;241579;241658	-	locus=Chr10:5398347:5403729:- [translate_table: standard]	ATPase AAA [Methanothermococcus okinawensis]	NA	K14575|1|0.0e+00|1287.3|pcf:106787208|AAA family ATPase	ATPase family protein 2 homolog [Vespa mandarinia]	ATPase family protein 2 homolog OS=Mus musculus OX=10090 GN=Spata5 PE=1 SV=2
3712_1	Maker000337	11.0453	0	56288.2	FLEEIQLLHAIAK;IYLGDGLDALGQSALGELKPVPIDESSLK;KFQLNDDEIEETTWQAISGR	1;1;1	3	5	0.1235	163344;281145;281149;263092;263091	-	locus=Chr01:7970798:7975901:+ [translate_table: standard]	sulfatase [Catenovulum sp. CCB-QB4]	NA	K19514|1|5.3e-172|608.2|pcf:106790087|renin receptor	ATPase H(+)-transporting accessory protein 2-like isoform X3 [Vespa mandarinia]	ATPase H(+)-transporting accessory protein 2 OS=Drosophila melanogaster OX=7227 GN=ATP6AP2 PE=1 SV=1
1338_1	Maker003562	9.28184	0	128376	AIDSLINYETVK;DSPILIFDEATSSLDSITENK;IAIVGGSGCGK	1;1;1	3	4	0.0388	128385;258834;258835;45731	-	locus=Chr04:6482025:6487109:+ [translate_table: standard]	ABC transporter ATP-binding protein/permease [Roseomonas gilardii]	NA	K05662|1|0.0e+00|1209.9|pcf:106787973|ATP-binding cassette, subfamily B (MDR/TAP), member 7	ATP-binding cassette sub-family B member 7, mitochondrial-like isoform X2 [Vespa mandarinia]	Iron-sulfur clusters transporter ABCB7, mitochondrial OS=Homo sapiens OX=9606 GN=ABCB7 PE=1 SV=2
3345_1	Maker007314	36.7246	0	68526.5	DAYVHPQFVTDVMKPLK;GQFTDSEILVLLGENGTGK;GSELQNYFTK;GTVQQFLDK;GVEALSGGELQR;KCPFEAISIINLPSNLEK;MLAGNLPPDDGSGSIPLLHISYKPQK;MNHYEYPAMTK;NQIEICQMLDLMHILDR;TMDSFTLHVEK;TTAHSPQSLLNGMNR	1;1;1;1;1;1;1;1;1;1;1	11	16	0.2714	236052;236056;235152;235151;84540;49712;92069;243870;275297;132686;248982;114277;183922;183919;183931;183917	-	locus=Chr11:1934742:1937573:- [translate_table: standard]	ribosome biogenesis/translation initiation ATPase RLI [Hyperthermus butylicus]	NA	K06174|1|0.0e+00|1214.1|pcf:106792070|ATP-binding cassette, sub-family E, member 1	ATP-binding cassette sub-family E member 1-like [Vespa mandarinia]>XP_035721858.1 ATP-binding cassette sub-family E member 1-like [Vespa mandarinia]>XP_035721859.1 ATP-binding cassette sub-family E member 1-like [Vespa mandarinia]>XP_035721860.1 ATP-binding cassette sub-family E member 1-like [Vespa mandarinia]>XP_035721861.1 ATP-binding cassette sub-family E member 1-like [Vespa mandarinia]	Protein Pixie OS=Drosophila melanogaster OX=7227 GN=pix PE=1 SV=1
2145_1	Maker004089	22.33	0	71753.2	GGVIIVSHDER;IAIVGPNGVGK;LLIGELSPHK;TLLIVSHDQSFLDNVCTDIIHLDQQK;TMEMLTKPGGQGHSELESNFTVSQSQTQQR;VENFSIAAK;YGLVGPNGHGK	1;1;1;1;1;1;1	7	9	0.1709	83229;47384;47379;65666;281808;284504;38242;63829;63797	-	locus=Chr05:4612861:4615037:+ [translate_table: standard]	ABC transporter ATP-binding protein [Tistrella mobilis]	NA	K06184|1|0.0e+00|1100.9|pcf:106787707|ATP-binding cassette, subfamily F, member 1	ATP-binding cassette sub-family F member 1-like [Vespa mandarinia]	ATP-binding cassette sub-family F member 1 OS=Rattus norvegicus OX=10116 GN=Abcf1 PE=1 SV=1
2843_1	Maker010490	14.5585	0	71881.7	LALVGPNGAGK;LLYGDLVPTSGMIR;MVAQGLTEK;SCTGSLASHPR;YNENSPWIYK	1;1;1;1;1	5	5	0.0868	41753;165712;37790;80932;115904	-	locus=Chr21:1861984:1864620:+ [translate_table: standard]	ABC transporter ATP-binding protein [Thalassospira xiamenensis]	NA	K06185|1|0.0e+00|1227.2|pcf:106786552|ATP-binding cassette, subfamily F, member 2	ATP-binding cassette sub-family F member 2-like [Vespa mandarinia]>XP_035727817.1 ATP-binding cassette sub-family F member 2-like [Vespa mandarinia]	ATP-binding cassette sub-family F member 2 OS=Homo sapiens OX=9606 GN=ABCF2 PE=1 SV=2
3463_1	Maker005460	16.896	0	72945.7	ALFSRPDLLLLDEPTNMLDIK;ALNSCQAGVILVSHDER;ASAILSGLGFSVER;IYEAMQLAEVDK;VINELGIAGR	1;1;1;1;1	5	7	0.1135	264809;222782;222723;138263;138262;138763;51052	-	locus=Chr07:7656539:7659037:- [translate_table: standard]	ABC transporter ATP-binding protein [Celeribacter indicus]	NA	K06158|1|0.0e+00|1219.5|pcf:106784057|ATP-binding cassette, subfamily F, member 3	ATP-binding cassette sub-family F member 3-like isoform X1 [Vespa mandarinia]	ATP-binding cassette sub-family F member 3 OS=Homo sapiens OX=9606 GN=ABCF3 PE=1 SV=2
3149_1	Maker008508	8.94013	0	85589.1	ELLLQNVK;LDILINNAGR;VVWITGASSGIGEHLAYVLAK	1;1;1	3	3	0.0519	34226;63747;251418	-	locus=Chr14:2722901:2729240:- [translate_table: standard]	short chain dehydrogenase [Olleya sp. Bg11-27]	NA	K11165|1|1.7e-142|510.8|pcf:106789281|dehydrogenase/reductase SDR family member 7 [EC:1.1.-.-]	ATP-binding cassette sub-family G member 1-like [Vespa mandarinia]>XP_035718101.1 ATP-binding cassette sub-family G member 1-like [Vespa mandarinia]>XP_035718102.1 ATP-binding cassette sub-family G member 1-like [Vespa mandarinia]	ATP-binding cassette sub-family G member 1 OS=Mus musculus OX=10090 GN=Abcg1 PE=1 SV=1
301_1	Maker000578	75.1554	0	119663	ASDTVDGLKPK;DLVSSLVSGLLTIGDR;EFVLENFPAKPLVEYALEVEK;EVLIPVYK;FGGALDGAAR;GIVTALQGYQPK;GQELLYAGMPVTEVLK;HPWDDISYVLPEQYN;IGNTGGMTDNILHSK;KPIPDPEAQEFSTANFLLPSGQDVGPSVPSK;LDTAADFICKPDWGEIDYPPPFGR;LIVLLGEVGGIEEYEVCQAIK;LTILNPSGR;SAYDSTVETLLFPQIR;SGGMSNELNNIISK;SIGFIGHYMDQK;TFIIEPFVPHKPEEEYYVCIYSHR;TIAIIAEGIPENMTR;TILSLMTK;TNWTDLVVDHPWLK;VNVDLNTVK	1;1;1;1;1;1;1;1;1;1;1;1;1;1;1;1;1;1;1;1;1	21	37	0.2953	70966;186828;266914;35223;35222;30185;30186;106992;205258;205260;223432;223434;170401;251040;221136;221114;276170;276174;260734;260735;36766;219369;150272;150665;135501;135499;135503;135542;281849;184162;25494;25493;201382;201384;201383;42502;42499	-	locus=Chr01:11097768:11101861:+ [translate_table: standard]	ATP citrate synthase [Candidatus Bipolaricaulis anaerobius]	NA	K01648|1|0.0e+00|2084.3|pcf:106788484|ATP citrate (pro-S)-lyase [EC:2.3.3.8]	ATP-citrate synthase-like [Vespa mandarinia]>XP_035731378.1 ATP-citrate synthase-like [Vespa mandarinia]>XP_035731379.1 ATP-citrate synthase-like [Vespa mandarinia]>XP_035731380.1 ATP-citrate synthase-like [Vespa mandarinia]>XP_035731381.1 ATP-citrate synthase-like [Vespa mandarinia]	ATP-citrate synthase OS=Mus musculus OX=10090 GN=Acly PE=1 SV=1
2933_1	Maker006865	76.3127	0	87745.3	AVEWFSEQFK;AVEWFSEQFKK;DLNQDVIAMAAK;EEWADLLK;FTPFTELMEVTDFEHR;GLAVFTSGGDSQGMNAAVR;IIESIDAIVSTAYSHQR;IPTYQWWMK;ITVLGHVQR;LKAPADYDAK;LNIIIVAEGAVDR;LPLMECVR;MGAEAVMALMEATPETEACVVTLDGNQAVR;MGIYLGCK;MNIIGHMQQGGSPTPFDR;NENANLNYNTDFMQR;TFIMEVMGR;TPPRDDQLPQIAQK;VYGVCDGILGLISGK;YTNAEGRPVTTDPTSAVMLGIVR	1;1;1;1;1;1;1;1;1;1;1;1;1;1;1;1;1;1;1;1	20	40	0.3321	105762;105752;105751;136311;110144;110145;110141;42755;42753;237042;237040;237043;219020;226875;101296;46850;62170;62169;132499;132501;132500;45546;283105;31399;31397;235791;235786;235785;235784;235889;219771;219770;60237;60236;179898;179903;169086;169085;169087;266264	-	locus=Chr10:2758271:2764058:+ [translate_table: standard]	6-phosphofructokinase [Candidatus Accumulibacter phosphatis]	NA	K00850|1|0.0e+00|1543.5|pcf:106789132|6-phosphofructokinase 1 [EC:2.7.1.11]	ATP-dependent 6-phosphofructokinase-like isoform X2 [Vespa mandarinia]	ATP-dependent 6-phosphofructokinase OS=Drosophila melanogaster OX=7227 GN=Pfk PE=2 SV=2
1741_1	Maker001911	13.424	0	64457.9	DALICPK;DLIDFGMIPEFVGR;DLLLQQVEAR;DMLVQILTEPK;YLGFGAVPASESPGR	1;1;1;1;1	5	6	0.0966	11857;180200;84228;109708;159529;159528	-	locus=Chr02:13717968:13720298:- [translate_table: standard]	ATP-dependent Clp protease ATP-binding subunit ClpX [Tistrella mobilis]	NA	K03544|1|7.6e-303|1043.1|pcf:106784869|ATP-dependent Clp protease ATP-binding subunit ClpX	ATP-dependent Clp protease ATP-binding subunit clpX-like, mitochondrial isoform X1 [Vespa mandarinia]>XP_035722592.1 ATP-dependent Clp protease ATP-binding subunit clpX-like, mitochondrial isoform X1 [Vespa mandarinia]>XP_035722601.1 ATP-dependent Clp protease ATP-binding subunit clpX-like, mitochondrial isoform X1 [Vespa mandarinia]>XP_035722611.1 ATP-dependent Clp protease ATP-binding subunit c…	ATP-dependent Clp protease ATP-binding subunit clpX-like, mitochondrial OS=Rattus norvegicus OX=10116 GN=Clpx PE=2 SV=1
1538_1	Maker006266	8.33096	0	26117.5	DNFMSPSQAK;IMTHQPSGGVSGQATDIQIQAQEILK	1;1	2	5	0.1519	69526;69525;275396;275395;275413	-	locus=Chr09:80678:81634:+ [translate_table: standard]	Clp protease ClpP [Dyella jiangningensis]	NA	K01358|1|4.4e-116|421.4|pcf:106791026|ATP-dependent Clp protease, protease subunit [EC:3.4.21.92]	ATP-dependent Clp protease proteolytic subunit-like [Vespa mandarinia]	ATP-dependent Clp protease proteolytic subunit, mitochondrial OS=Homo sapiens OX=9606 GN=CLPP PE=1 SV=1
340_1	Maker000485	23.9024	0	81587.3	FFVLDEADGLLK;NAEMSFNFGAQPFK;QVGGSELSCVCLHGDR;SQIFFPAVVLK;THLNNPTVR;VGWSTSQASLDLGTDR;YLADIEDHLNVTIEQVGSDIK;YPPPNDYIAISSAPK	1;1;1;1;1;1;1;1	8	11	0.1562	128520;176262;209123;206454;100548;253;196107;196106;175329;184788;184784	-	locus=Chr01:9521823:9525106:- [translate_table: standard]	RNA helicase [Coxiella burnetii]	NA	K13177|1|0.0e+00|1403.7|pcf:106790569|ATP-dependent RNA helicase DDX1 [EC:3.6.4.13]	ATP-dependent RNA helicase Ddx1-like [Vespa mandarinia]	ATP-dependent RNA helicase Ddx1 OS=Drosophila melanogaster OX=7227 GN=Ddx1 PE=2 SV=1
1200_1	Maker005281	5.6706	0.000485201	78556	MLDMGFEPQIR;NSITLAGYDKPTPVQK;SYLLDLLQASR	0;1;1	2	2	0.0538	122009;202501;107928	-	locus=Chr07:4252360:4256343:+ [translate_table: standard]	DEAD/DEAH box helicase [Ethanoligenens harbinense]	NA	K11594|1|1.9e-279|965.7|pcf:106784491|ATP-dependent RNA helicase DDX3X [EC:3.6.4.13]	ATP-dependent RNA helicase DDX3X-like isoform X1 [Vespa mandarinia]>XP_035719503.1 ATP-dependent RNA helicase DDX3X-like isoform X1 [Vespa mandarinia]	Putative ATP-dependent RNA helicase an3 OS=Xenopus laevis OX=8355 GN=an3 PE=2 SV=1
1402_1	Maker000426	5.82194	0.000485201	86401.5	GTAYTLVTEK;SICNHVRPDR	1;1	2	2	0.0258	60136;101582	-	locus=Chr01:8912017:8914995:- [translate_table: standard]	RNA helicase [Nitrosomonas europaea]	NA	K12835|1|0.0e+00|1424.1|pcf:106784022|ATP-dependent RNA helicase DDX42 [EC:3.6.4.13]	ATP-dependent RNA helicase DDX42-like [Vespa mandarinia]>XP_035728398.1 ATP-dependent RNA helicase DDX42-like [Vespa mandarinia]	ATP-dependent RNA helicase DDX42 OS=Mus musculus OX=10090 GN=Ddx42 PE=1 SV=3
1948_1	Maker009815	13.5295	0	50725.4	ELLMGIFEK;GWEKPSPIQEASIPIALSGK;IEQELGTEIKPIPK;VQVIIATPGR	1;1;1;1	4	6	0.1194	59272;59275;246697;246695;177779;53272	-	locus=Chr18:4403657:4405759:+ [translate_table: standard]	MULTISPECIES: DEAD/DEAH box helicase [Thermoactinomycetaceae]	NA	K12614|1|2.0e-255|885.2|pcf:106786936|ATP-dependent RNA helicase DDX6/DHH1 [EC:3.6.4.13]	ATP-dependent RNA helicase me31b-like [Vespa mandarinia]>XP_035730237.1 ATP-dependent RNA helicase me31b-like [Vespa mandarinia]>XP_035730238.1 ATP-dependent RNA helicase me31b-like [Vespa mandarinia]>KAF7380444.1 hypothetical protein [Vespula germanica]	ATP-dependent RNA helicase me31b OS=Drosophila melanogaster OX=7227 GN=me31B PE=1 SV=3
1200_3	Maker008547	7.1971	0	61892.5	DLINVLQEANQVINPK;MLDMGFEPQIR;NTCIFGGAPK;QVLMWSATWPK;SQSTGTSYAFFTPQNSR;YVINFDYPSSSEDYIHR	1;0;1;1;1;1	5	7	0.1475	214607;214605;214606;122009;55785;123974;224000;246422	-	locus=Chr14:4086979:4092847:- [translate_table: standard]	DEAD/DEAH box helicase [Pseudoflavitalea sp. 5GH32-13]	NA	K12823|1|8.5e-296|1019.6|pcf:106787025|ATP-dependent RNA helicase DDX5/DBP2 [EC:3.6.4.13]	ATP-dependent RNA helicase p62-like isoform X1 [Vespa mandarinia]	ATP-dependent RNA helicase p62 OS=Drosophila melanogaster OX=7227 GN=Rm62 PE=1 SV=3
129_1	Maker008936	9.47216	0	84381.5	NIQSSDCIVCFNK;TDLLIVLNK;YGTQWETGYVTTYK	1;1;1	3	3	0.0483	175778;48017;196795	-	locus=Chr15:4749973:4753516:- [translate_table: standard]	RNA helicase [Iodobacter sp. H11R3]	NA	K17675|1|0.0e+00|1289.2|pcf:106789004|ATP-dependent RNA helicase SUPV3L1/SUV3 [EC:3.6.4.13]	ATP-dependent RNA helicase SUV3 homolog, mitochondrial-like isoform X1 [Vespa mandarinia]>XP_035740493.1 ATP-dependent RNA helicase SUV3 homolog, mitochondrial-like isoform X1 [Vespa mandarinia]	ATP-dependent RNA helicase SUV3 homolog, mitochondrial OS=Drosophila melanogaster OX=7227 GN=Suv3 PE=2 SV=3
517_1	Maker001576	47.771	0	48700.9	AIVDCGFEHPSEVQHECIPQAVLGMDILCQAK;CMALAQLLTEQNFPAIGIHR;DFLLKPEILR;EIRPVCK;ELAFQISK;GLAITLVSDENDAK;GTYVSIHSSGFR;LTLHGLQQHYVK;MLELLDMR;NTCPHIVVGTPGR;VAVFFGGLPIQK;VAVFFGGLPIQKDEEVLK;VNIVFNYDMPEDSDTYLHR	1;1;1;1;1;1;1;1;1;1;1;1;1	13	45	0.408	286023;286019;286017;286018;286020;286022;258230;258231;258232;258302;99098;99096;99097;99099;24426;30597;30591;30595;146373;115230;115227;144608;144604;144606;46264;46260;46286;46263;46261;138422;138434;138421;138610;138441;138626;138419;107244;107247;107248;107246;236179;260461;260462;260463;260541	-	locus=Chr02:8083287:8087186:- [translate_table: standard]	ATP-dependent helicase [Methanohalophilus mahii]	NA	K12812|1|1.4e-242|842.4|pcf:106789801|ATP-dependent RNA helicase UAP56/SUB2 [EC:3.6.4.13]	ATP-dependent RNA helicase WM6 [Vespa mandarinia]>KAF7435182.1 hypothetical protein [Vespula pensylvanica]	ATP-dependent RNA helicase WM6 OS=Drosophila melanogaster OX=7227 GN=Hel25E PE=1 SV=1
895_1	Maker011037	5.26176	0.00188058	85882.6	DNAWLILDNIFLK;ITTGAASDFENATIIAETMVK	1;1	2	2	0.0445	174149;252005	-	locus=Chr24:598111:601834:+ [translate_table: standard]	ATP-dependent metallopeptidase FtsH/Yme1/Tma family protein [Komagataeibacter xylinus]	NA	K08955|1|0.0e+00|1358.2|pcf:106787291|ATP-dependent metalloprotease [EC:3.4.24.-]	ATP-dependent zinc metalloprotease YME1L-like [Vespa mandarinia]	ATP-dependent zinc metalloprotease YME1L OS=Drosophila melanogaster OX=7227 GN=YME1L PE=2 SV=1
2245_1	Maker000721	19.4243	0	81236.2	ALNIADDDYKPTVHK;LCPPPEEIYSLHR;LWISDLISVLK;QTISEDNLQNTFIANK;VLCSELGYDWR;YIEVINAASLGDR	1;1;1;1;1;1	6	6	0.1117	197240;180706;109751;218925;136006;141200	-	locus=Chr01:14422014:14425039:- [translate_table: standard]	AarF/ABC1/UbiB kinase family protein [Sulfuritortus calidifontis]	NA	K08869|1|0.0e+00|1150.6|pcf:106788389|aarF domain-containing kinase	atypical kinase COQ8B, mitochondrial-like isoform X1 [Vespa mandarinia]>XP_035735613.1 atypical kinase COQ8B, mitochondrial-like isoform X1 [Vespa mandarinia]>XP_035735614.1 atypical kinase COQ8B, mitochondrial-like isoform X1 [Vespa mandarinia]>XP_035735615.1 atypical kinase COQ8B, mitochondrial-like isoform X1 [Vespa mandarinia]	Atypical kinase COQ8B, mitochondrial OS=Danio rerio OX=7955 GN=coq8b PE=3 SV=2
1838_1	Maker003297	5.15371	0.00327715	15794.9	ATGNAPIMK;WSVNQDNQIGK	1;1	2	2	0.1408	24610;110083	-	locus=Chr04:2155033:2155657:- [translate_table: standard]	endopeptidase La [Caldithrix abyssi]	NA	K08336|1|4.7e-65|251.1|pcf:106793499|ubiquitin-like protein ATG12	autophagy protein 12-like [Vespa mandarinia]	Ubiquitin-like protein ATG12 OS=Bos taurus OX=9913 GN=ATG12 PE=2 SV=1
548_1	Maker006405	7.3771	0	78239.9	SSPFNLGFGSR;TIQETISLLESK	1;1	2	5	0.0333	80021;80027;127519;127520;127521	-	locus=Chr09:2478256:2480852:+ [translate_table: standard]	ABC transporter ATP-binding protein/permease [Nitrosomonas europaea]	NA	K09557|1|9.4e-10|69.7|tut:107363476|BCL2-associated athanogene 3!K09558|4|1.6e-09|68.9|malb:109954929|BCL2-associated athanogene 4	BAG domain-containing protein Samui-like isoform X2 [Vespa mandarinia]>XP_035733272.1 BAG domain-containing protein Samui-like isoform X2 [Vespa mandarinia]>XP_035733274.1 BAG domain-containing protein Samui-like isoform X2 [Vespa mandarinia]>XP_035733275.1 BAG domain-containing protein Samui-like isoform X2 [Vespa mandarinia]	BAG domain-containing protein Samui OS=Bombyx mori OX=7091 GN=Samui PE=2 SV=1
3528_1	Maker003383	11.563	0	29910.3	LEEEKDTLLSTLDTIR;LQGLLDYIDK;LVNLLDQIELHVEQLR;MHTIEFQ	1;1;1;1	4	5	0.1892	223534;82324;82352;229875;25186	-	locus=Chr04:3585851:3587398:- [translate_table: standard]	DeoR/GlpR transcriptional regulator [Lactobacillus plantarum]	NA	K09556|1|1.0e-89|334.0|pcf:106789906|BCL2-associated athanogene 2	BAG family molecular chaperone regulator 2-like isoform X1 [Vespa mandarinia]	BAG family molecular chaperone regulator 2 OS=Bos taurus OX=9913 PE=2 SV=1
2131_1	Maker003129	18.9468	0	55979.2	FGEFACDVR;HIPNYDHMANVIK;ITLTVGEPYR;QLQYHSLGSIQVGPEGFTFR;YICSVQR	1;1;1;1;1	5	20	0.1185	64010;172620;169235;169234;172612;172607;172611;172618;75634;75637;75635;75609;75654;75632;75608;75665;257005;257004;256031;28684	-	locus=Chr03:12787018:12790755:- [translate_table: standard]	DUF805 domain-containing protein [Veillonella parvula]	NA	K20053|1|1.4e-15|88.6|cmk:103178093|very low-density lipoprotein receptor!K04550|2|5.4e-15|86.7|pvt:110071004|low-density lipoprotein receptor-related protein 1 (alpha-2-macroglobulin receptor)	basement membrane-specific heparan sulfate proteoglycan core protein-like isoform X36 [Vespa mandarinia]	Basement membrane-specific heparan sulfate proteoglycan core protein OS=Homo sapiens OX=9606 GN=HSPG2 PE=1 SV=4
524_1	Maker003127	143.072	0	464135	ADGTTADREHLLMALADVR;AFIAHDTPK;AIAGLPLPEIR;CPAGQFQCVLDK;CQVIAPDGDQIYLDWK;CVTSGEPGLQVK;DNDLPLPPASR;DQISEVRPIGR;DVTTYPGNSVR;EGQFLPLHSR;EHLLMALADVR;EIPVLELYPK;ENPEGPPATGLAPIITPAEWIGSIGDVVR;ETGFDCYCPYGK;EVTMLVDGQGPYR;FAPYGSSIEMDCHVDLEPPVK;FDLGSGSAVISADK;GPLYIGGVPNHSIFIK;GSTVHNGVLSIPTVDK;HCNFVGQSCYPGACGDGK;HINGLATYDAYSK;IINAQVSDR;IISVQTEAEIR;IPYYALSENYHGSQLK;ITNIVMDTADVR;IVVFVQEPEFQIVHTGNTVR;KEVTMLVDGQ…	1;1;1;1;1;1;1;1;1;1;1;1;1;1;1;1;1;1;1;1;1;1;1;1;1;1;1;1;1;1;1;1;1;1;1;1;1;1;1;1;1;1	42	73	0.1314	242512;242509;42099;42097;75879;75882;75883;75880;141461;141460;228792;106883;86782;105634;90189;90192;83678;105160;105166;88203;88204;88194;280577;157392;157391;150470;263548;128496;199169;183525;183534;183533;183531;183532;123300;238611;148068;148013;45067;45057;103090;224266;124227;124226;259788;259795;177251;177259;91965;216438;191021;191022;191024;191023;226265;225281;122787;122786;122785;12…	-	locus=Chr03:12724261:12755142:- [translate_table: standard]	phosphopyruvate hydratase [Gemmatirosa kalamazoonesis]	NA	K06255|1|0.0e+00|3198.7|zne:110833485|basement membrane-specific heparan sulfate proteoglycan core protein	basement membrane-specific heparan sulfate proteoglycan core protein-like isoform X9 [Vespa mandarinia]	Basement membrane-specific heparan sulfate proteoglycan core protein OS=Mus musculus OX=10090 GN=Hspg2 PE=1 SV=1
3013_1	Maker006481	19.1733	0	39855.4	GIYGAVLTVENIEMNDR;IVPKPTVVLPESTSVVEGEK;LLLVCNGK;MPILTTMVGK;NGQTLEPELASGQLIVRPK	1;1;1;1;1	5	15	0.2061	225622;246704;246701;246702;246703;246705;27341;62026;242209;242266;242268;242265;242269;242267;242336	-	locus=Chr09:3696739:3713766:- [translate_table: standard]	ABC transporter ATP-binding protein [Colwellia psychrerythraea]	NA	K22653|1|1.0e-156|557.0|hst:105188466|neuroplastin	basigin-like [Vespa mandarinia]	Basigin OS=Homo sapiens OX=9606 GN=BSG PE=1 SV=2
3167_1	Maker002614	6.68568	0	54458.4	IASASGNPTLR;NQQLVIIPTFLDEK	1;1	2	3	0.0527	60851;189088;189089	-	locus=Chr03:3877730:3880317:- [translate_table: standard]	glycoside hydrolase family 16 protein [Gramella forsetii]	NA	K20697|1|7.7e-205|717.2|pcf:106788543|gram-negative bacteria-binding protein 1	beta-1,3-glucan-binding protein-like [Vespa mandarinia]	Beta-1,3-glucan-binding protein OS=Bombyx mori OX=7091 PE=1 SV=1
378_1	Maker002597	28.64	0	41794.8	AGFAGDDAPR;CPEALFQPSFLGMEACGIHETTYNSIMK;DLTDYLMK;DLYANTVLSGGTTMYPGIADR;EITALAPSTMK;GYSFTTTAER;HQGVMVGMGQK;IIAPPER;ILTERGYSFTTTAER;IWHHTFYNELR;KDLYANTVLSGGTTMYPGIADR;LCYVALDFEQEMATAASSSSLEK;LDLAGRDLTDYLMK;SYELPDGQVITIGNER;TTGIVLDSGDGVSHTVPIYEGYALPHAILR;VAPEEHPVLLTEAPLNPK;YPIEHGIVTNWDDMEK	0;1;0;1;1;0;0;0;0;0;1;1;0;0;0;0;1	6	87	0.617	37764;250000;283634;249999;283628;249916;283626;283627;41846;41821;41813;41853;41826;41834;41823;41808;41829;41850;41827;41863;41824;41884;41868;41818;41860;41814;41856;41871;41858;41820;41817;41886;41801;41838;41861;41885;41810;41864;41882;41816;41822;41879;41842;41831;41852;41854;41888;41844;41828;41849;41835;41851;41830;41881;41883;41872;41800;41832;41843;41859;41878;41836;41892;41811;41840;41…	-	locus=Chr03:3763458:3764588:+ [translate_table: standard]	actin, cytoplasmic 2 [Leptolyngbya sp. PCC 7376]	NA	K05692|1|2.3e-220|768.5|dme:Dmel_CG4027|actin beta/gamma 1	beta-actin, partial [Cotesia chilonis]	Actin-5C OS=Drosophila melanogaster OX=7227 GN=Act5C PE=1 SV=4
667_1	Maker007399	34.2957	0	72693	AVLYTTDGINDR;GDYGPILLEPVLDLFEPK;GIAYVNGYNLGR;ILVENQGHLNYGNEIHDFK;NIYSLSLVNPHGQR;NTMILNALTK;SYFYITDQPLDTYLDTTGWGK;TGQNLLEILELQYVPVTR;YLNYVEQYLNIVLNK	1;1;1;1;1;1;1;1;1	9	30	0.2182	122292;122291;122293;122290;122289;122300;122278;238675;112029;112041;112028;112042;112017;112038;255601;255643;255638;255723;178233;68416;68184;68183;68401;68392;267569;267571;267570;244781;224607;224688	-	locus=Chr11:3494816:3497395:- [translate_table: standard]	beta-galactosidase [Streptacidiphilus sp. DSM 106435]	NA	K12309|1|2.9e-308|1061.2|pcf:106786053|beta-galactosidase [EC:3.2.1.23]	beta-galactosidase-like [Vespa mandarinia]>XP_035721377.1 beta-galactosidase-like [Vespa mandarinia]	Beta-galactosidase OS=Bos taurus OX=9913 GN=GLB1 PE=2 SV=1
2898_1	Maker011248	64.8842	0	77937.4	ALDPTRPVTIALAR;DHVGAVWYER;DKNHPSVIMWSLANEPR;DYELLQWVGANSYR;GFDLVTMIR;GFGRHEDAIIR;GMNSTPGYLYTLEVR;ITVAVDNTLLQTSVPQGK;LDMIIDR;MPVPSSYNDITTSK;NHPSVIMWSLANEPR;SVLLYTTPR;TFFIPWSWQTQR;TGVVDDMGIIK;TQLQGADEYFK;VFTEAEAWHR;VGQYLDVISFNR;VYIEDITVR;YLFFGLK;YNSWYVNSGR	1;1;1;1;1;1;1;1;1;1;1;1;1;1;1;1;1;1;1;1	20	41	0.3274	156964;156962;95681;236610;199552;199551;199559;52878;52886;105893;197342;224398;224400;224399;20451;20421;20422;166619;166841;166615;166618;205588;205556;52412;52413;177972;75115;75116;112427;112708;112499;99412;138933;138932;138964;65800;65822;22073;99774;99384;99790	-	locus=Chr24:2549677:2552711:- [translate_table: standard]	beta-glucuronidase [Dictyoglomus thermophilum]	NA	K01195|1|0.0e+00|1249.6|pcf:106787398|beta-glucuronidase [EC:3.2.1.31]	beta-glucuronidase-like [Vespa mandarinia]>XP_035724314.1 beta-glucuronidase-like [Vespa mandarinia]	Beta-glucuronidase (Fragment) OS=Chlorocebus aethiops OX=9534 GN=GUSB PE=2 SV=1
2659_1	Maker002566	23.1035	0	46729.4	EEQILNVLK;ILDIKPSVIYPGHGPIIK;ILDIKPSVIYPGHGPIIKDPVPR;ISENIKFDT;LQVTPDLLK;LTSLPLVSK;VLIDTGDIETSAEYIK	1;1;1;1;1;1;1	7	10	0.1838	60740;233113;268941;56212;47620;34410;34409;34408;208240;208239	-	locus=Chr03:3444495:3446783:+ [translate_table: standard]	MBL fold metallo-hydrolase [Streptosporangium roseum]	NA	K16639|1|1.9e-151|539.7|pcf:106789324|endoribonuclease LACTB2 [EC:3.1.27.-]	beta-lactamase-like protein 2 homolog isoform X1 [Vespa mandarinia]	Beta-lactamase-like protein 2 homolog OS=Drosophila melanogaster OX=7227 GN=CG12375 PE=2 SV=1
3412_1	Maker011078	5.25555	0.00188058	186870	DVNIPLANVK;INPLDSR	1;1	2	2	0.0105	60174;11574	-	locus=Chr24:884397:892772:+ [translate_table: standard]	glycoside hydrolase family 2 [Haloterrigena turkmenica]	NA	K01192|1|0.0e+00|1526.1|pcf:106789865|beta-mannosidase [EC:3.2.1.25]	beta-mannosidase-like [Vespa mandarinia]	Beta-mannosidase OS=Bos taurus OX=9913 GN=MANBA PE=1 SV=1
120_1	Maker004697	10.4951	0	41734.2	ARPEDIVNLDLK;LAVVLGAINR;VAVQMVVVK	1;1;1	3	5	0.0849	132475;132480;132473;47473;37094	-	locus=Chr06:3793646:3795586:- [translate_table: standard]	acetyl-CoA C-acetyltransferase (acetoacetyl-CoAthiolase) (AcaB-10) [Sulfolobus islandicus M.16.4]	NA	K06275|1|5.4e-182|641.0|soc:105201554|parvin	beta-parvin-like [Vespa mandarinia]	Beta-parvin OS=Homo sapiens OX=9606 GN=PARVB PE=1 SV=1
1911_1	Maker000177	4.8644	0.00460193	58615.6	DFISLLPK;LVVSGSSDNTIR	1;1	2	2	0.0391	29922;100266	-	locus=Chr01:4460478:4463484:- [translate_table: standard]	hypothetical protein [Microcoleus sp. PCC 7113]	NA	K03362|1|3.6e-301|1037.3|pcf:106785883|F-box and WD-40 domain protein 1/11	beta-TrCP-like isoform X1 [Vespa mandarinia]	F-box/WD repeat-containing protein 11 OS=Homo sapiens OX=9606 GN=FBXW11 PE=1 SV=1
578_1	Maker005640	13.8658	0	42197.2	EHNMIIISPILER;LDMYANELAK;QGWILNSIVEEQLRPK;VGTEIFPNK	1;1;1;1	4	7	0.1297	172175;79702;227637;225558;227636;225555;43106	-	locus=Chr08:1656099:1657657:+ [translate_table: standard]	apolipoprotein acyltransferase [Brevibacillus brevis]	NA	K01431|1|9.0e-209|729.9|pcf:106785080|beta-ureidopropionase [EC:3.5.1.6]	beta-ureidopropionase-like [Vespa mandarinia]	Beta-ureidopropionase OS=Homo sapiens OX=9606 GN=UPB1 PE=1 SV=1
2533_1	Maker006776	89.1815	0	186795	AALLNQYYAETFK;AHIADFAPEVAWVTK;AIQGATSHHLGQNFSK;DLYGNLDIR;EFLWQEGHTAFANK;FIDLPGAEMGK;FTYTSDYFDSMLDYCTK;IIIQSSEEIQK;ILIEKDDAEALVEGQNATFVNWGNLK;ILMTNTWFVNK;ITTVNIIQVK;ITWLPAPQNFK;KEENFADWYSQVITK;KEIDIVWCNDWK;KGEIIQLQR;KLTWFVEEDLVDGWDDPR;LGVQECYFPIFVTR;LNQWSNVVR;MFNIQVEGAVEGK;NETLSYLNK;QFIIAQGSSR;QMLSLPAVIQALSSIK;SLCIPFEQPQTSILLDNLK;SVVFMEWDK;TATGQEWKPVK;TITGLDWKPK;TVPVNVLDSK;YTALDYNK	1;1;1;1;1;1;1;1;1;1;1;1;1;1;1;1;1;1;1;1;1;1;1;1;1;1;1;1	28	44	0.2179	164764;164763;188611;64731;188610;64754;196731;58924;193392;82165;250110;109988;109986;109983;278922;128516;70518;116404;221597;179598;60550;254201;202038;67330;141315;59751;65789;197154;197155;253934;73243;73242;99262;99251;99250;99259;99258;99257;77797;77798;57385;57384;39802;39800	-	locus=Chr10:816119:822535:+ [translate_table: standard]	Bifunctional aminoacyl-tRNA synthetase [archaeon GW2011_AR15]	NA	K14163|1|0.0e+00|2466.4|pcf:106785385|bifunctional glutamyl/prolyl-tRNA synthetase [EC:6.1.1.17 6.1.1.15]	bifunctional glutamate/proline--tRNA ligase-like [Vespa mandarinia]	Bifunctional glutamate/proline--tRNA ligase OS=Drosophila melanogaster OX=7227 GN=GluProRS PE=1 SV=2
1993_1	Maker006653	5.82053	0.000485201	38294.3	ACQVLSQEVK;WTIEPVNIK	1;1	2	2	0.0581	78330;63936	-	locus=Chr09:8244761:8246118:- [translate_table: standard]	cupin-like domain-containing protein [Pseudanabaena sp. PCC 7367]	NA	K19219|1|5.9e-180|634.0|pcf:106791148|jumonji domain-containing protein 7	bifunctional peptidase and (3S)-lysyl hydroxylase Jmjd7-like [Vespa mandarinia]	Bifunctional peptidase and (3S)-lysyl hydroxylase Jmjd7 OS=Mus musculus OX=10090 GN=Jmjd7 PE=1 SV=1
3533_1	Maker005949	106.744	0	65982.1	AEISNAIDNYVNGSIGK;AFTHTAEYDNAISDFFR;DGQIIGIGAGQQSR;DLIVATIAVK;EAGLPVKDVSDITGAPEMLEGR;EVSDGIIAPGYSEEALQILK;HVSPAGAAVGVSLNDVQAK;IDDAIENIDIGGVTLLR;IVLCHTNLR;IVVCNLYPFVK;KLHEIGLTLIASGGTAK;KLSDVAVSSDAFFPFR;KNGSYCILQIDPTYEPSLMEHK;LHEIGLTLIASGGTAK;LPAATSFK;LPLTVVNGSPGFINLCDALNGYQLVK;LSDVAVSSDAFFPFR;LSGVTYIASPAGSTNDEVVIQACNEHK;MSSFGDFVALSDPCDIATAK;NDAIINNQTFQNIVSNAK;NGSYCILQIDPTYEPSLMEHK;QYNAGISQLTLR;RAE…	1;1;1;1;1;1;1;1;1;1;1;1;1;1;1;1;1;1;1;1;1;1;1;1;1;1;1	27	118	0.5893	208025;208026;208029;208022;208021;208030;208017;208007;237515;237514;237588;237590;136582;136584;136589;136581;136563;136579;136586;136575;51086;51087;51085;258296;258299;258300;248453;248464;248460;216165;216173;216166;216324;216164;216322;216170;216149;216326;216172;216329;216153;217300;217310;217301;69809;125298;125297;198663;198660;198662;198661;210807;210806;271944;271943;175027;14504;14499…	-	locus=Chr08:5669684:5671960:+ [translate_table: standard]	5-aminoimidazole-4-carboxamide ribonucleotide formyltransferase [Roseburia hominis]	NA	K00602|1|0.0e+00|1097.0|pcf:106783740|phosphoribosylaminoimidazolecarboxamide formyltransferase / IMP cyclohydrolase [EC:2.1.2.3 3.5.4.10]	bifunctional purine biosynthesis protein ATIC-like [Vespa mandarinia]	Bifunctional purine biosynthesis protein ATIC OS=Gallus gallus OX=9031 GN=ATIC PE=1 SV=1
1081_1	Maker008592	9.80933	0	14229.2	EAVQAASNLTQALVDHLNVGVAQAYLNQK;QLQHSATNFAK;TIATALEYSYK	1;1;1	3	3	0.3984	281965;99195;103246	-	locus=Chr14:4831889:4832496:+ [translate_table: standard]	ABC transporter permease [Massilia putida]	NA	K20185|1|2.0e-59|232.3|pcf:106788644|biogenesis of lysosome-related organelles complex 1 subunit 1	biogenesis of lysosome-related organelles complex 1 subunit 1-like isoform X1 [Vespa mandarinia]>XP_035718064.1 biogenesis of lysosome-related organelles complex 1 subunit 1-like isoform X1 [Vespa mandarinia]>XP_035718065.1 biogenesis of lysosome-related organelles complex 1 subunit 1-like isoform X1 [Vespa mandarinia]>KAF7385331.1 hypothetical protein [Vespula germanica]>KAF7404143.1 hypothetica…	Biogenesis of lysosome-related organelles complex 1 subunit 1 OS=Drosophila melanogaster OX=7227 GN=Blos1 PE=1 SV=2
788_1	Maker000546	20.1464	0	21566.9	GNVMTGNKPTL;LANTMFQK;NLRPILENIDQIDDSVNK;NLRPILENIDQIDDSVNKLEQAAYK;RGTTLSTSTSSFEALDPHDPNLSR;TISSNVSISLDSLNEK	1;1;1;1;1;1	6	7	0.4398	71248;33671;245495;245496;279148;270866;198369	-	locus=Chr01:10284687:10285262:+ [translate_table: standard]	DEAD/DEAH box helicase [Persicobacter sp. JZB09]	NA	K16750|1|6.7e-75|284.3|pcf:106784227|biogenesis of lysosome-related organelles complex 1 subunit 2	biogenesis of lysosome-related organelles complex 1 subunit 2-like [Vespa mandarinia]	Biogenesis of lysosome-related organelles complex 1 subunit 2 OS=Drosophila melanogaster OX=7227 GN=Blos2 PE=1 SV=2
2229_1	Maker006678	20.5555	0	16878.4	IQDTIEYLLMQASYGEHHWSPPK;RIQDTIEYLLMQASYGEHHWSPPK;VELNYNVNGIPK;WLGYQEACNLAK;YADMQSALTQVNEYINK	1;1;1;1;1	5	21	0.4483	275161;275160;275215;279141;127238;127220;127219;127212;127218;127217;127216;127213;127496;147882;236101;236028;236024;236022;236025;118959;236110	-	locus=Chr09:8439446:8439998:- [translate_table: standard]	NUDIX domain-containing protein [Vulgatibacter incomptus]	NA	K01518|1|6.0e-68|260.8|pcf:106786781|bis(5'-nucleosidyl)-tetraphosphatase [EC:3.6.1.17]	bis(5'-nucleosyl)-tetraphosphatase [asymmetrical]-like [Vespa mandarinia]	Bis(5'-nucleosyl)-tetraphosphatase [asymmetrical] OS=Homo sapiens OX=9606 GN=NUDT2 PE=1 SV=3
847_1	Maker001705	54.214	0	52076.1	ELEGQIMEQMTVIYR;FRVENSWGEDHGQK;GLVANGASDKELEGQIMEQMTVIYR;KVLEETQHIFTHK;LYTVDCLGNVIGGRPTLYNNQPPELLMK;NYNCIGPITPIEFYEK;QNEPVWFGCDVNK;QNEPVWFGCDVNKR;SCFPESYSCEASIR;TNPIEACISR;VCLVTDPRPSNPYGK;VLEETQHIFTHK;VVSAILTADVLNQLR;YVKPYYNVDDK	1;1;1;1;1;1;1;1;1;1;1;1;1;1	14	66	0.3846	219332;195125;275449;275447;275448;275440;275439;275445;275446;275444;275442;275470;180628;180627;180630;283208;247304;232779;232777;232906;232778;232766;232783;232903;232910;232785;232898;232901;232771;232905;232772;232902;177120;177118;177123;174037;177121;177119;174038;205294;202360;205296;202359;195920;195919;195922;195921;195917;78115;78116;78120;197647;197648;197650;197642;154357;154347;154…	-	locus=Chr02:9932135:9935127:+ [translate_table: standard]	aminopeptidase [Lawsonella clevelandensis]	NA	K01372|1|3.3e-261|904.4|pcf:106784904|bleomycin hydrolase [EC:3.4.22.40]	bleomycin hydrolase-like isoform X1 [Vespa mandarinia]	Bleomycin hydrolase OS=Gallus gallus OX=9031 GN=BLMH PE=1 SV=1
2329_1	Maker009769	7.01062	0	11997.4	IINEVLK;IINEVLKEEIK;IYTSIPDT	1;1;1	3	4	0.1776	13440;119668;119665;25960	-	locus=Chr18:4067733:4068432:+ [translate_table: standard]	BolA family transcriptional regulator [Pseudanabaena sp. PCC 7367]	NA	K22075|1|7.6e-52|206.8|pcf:106786923|BolA-like protein 3	bolA-like protein 3 isoform X1 [Vespa mandarinia]	BolA-like protein 3 OS=Bos taurus OX=9913 GN=BOLA3 PE=3 SV=1
2758_1	Maker011293	15.182	0	15408	ESFDPYFIDVINESYMHNVPK;LKESFDPYFIDVINESYMHNVPK;VELHDIHALSIVAK;VVVVSEQFNDKPLIMR	1;1;1;1	4	6	0.3985	269518;276321;167870;167873;167872;223260	-	locus=Chr24:3372215:3373091:+ [translate_table: standard]	transcriptional regulator [Photobacterium profundum]	NA	K22066|1|9.8e-57|223.4|pcf:106790238|BolA-like protein 1	bolA-like protein DDB_G0274169 [Vespa mandarinia]	BolA-like protein DDB_G0274169 OS=Dictyostelium discoideum OX=44689 GN=DDB_G0274169 PE=3 SV=1
726_1	Maker010408	21.3676	0	45027.3	DFHIPTLQQSDPIYK;EICQLLSENR;IFRPELNMER;NSILALSQEWNQYK;VGSNYGPTIK;VLHYAIELFEGMK;YADLSVR	1;1;1;1;1;1;1	7	13	0.1975	213735;213738;213737;213734;103762;103761;113718;196343;196529;49703;49702;168877;12888	-	locus=Chr20:3573077:3576407:+ [translate_table: standard]	branched-chain amino acid aminotransferase [Caldimicrobium thiodismutans]	NA	K00826|1|5.9e-206|720.7|pcf:106786232|branched-chain amino acid aminotransferase [EC:2.6.1.42]	branched-chain-amino-acid aminotransferase, cytosolic-like [Vespa mandarinia]	Branched-chain-amino-acid aminotransferase, cytosolic OS=Mus musculus OX=10090 GN=Bcat1 PE=1 SV=2
3464_1	Maker000670	6.20171	0	188263	GLECLVSILK;LDGDAIVAFVK	1;1	2	2	0.0126	71330;75331	-	locus=Chr01:14087775:14093900:+ [translate_table: standard]	guanine nucleotide exchange protein [Legionella pneumophila subsp. pneumophila str. Philadelphia 1]	NA	K18442|1|0.0e+00|3235.7|pcf:106786712|brefeldin A-inhibited guanine nucleotide-exchange protein	brefeldin A-inhibited guanine nucleotide-exchange protein 2-like [Vespa mandarinia]	Brefeldin A-inhibited guanine nucleotide-exchange protein 1 OS=Homo sapiens OX=9606 GN=ARFGEF1 PE=1 SV=2
3527_1	Maker007017	20.5462	0	34419.1	ILFVVDTVK;ILFVVDTVKEEK;NLPELNIPEK;TFDIGQVFEEIQSQMPIK;VGTGESYSPLYMIK;WVCDFTNNIK	1;1;1;1;1;1	6	10	0.2112	49388;49389;140860;79603;79604;79602;138266;167732;167740;111773	-	locus=Chr10:5322112:5323023:+ [translate_table: standard]	NAD-dependent epimerase/dehydratase [Candidatus Koribacter versatilis]	NA	K20776|1|4.0e-106|388.7|pcf:106787216|BRISC and BRCA1-A complex member 1	BRISC and BRCA1-A complex member 1-like [Vespa mandarinia]	BRISC and BRCA1-A complex member 1 OS=Homo sapiens OX=9606 GN=BABAM1 PE=1 SV=1
2759_1	Maker002104	9.86284	0	55192	GTFEPISLK;LNLTQIPGIESATIIEK;SIGEIDTFTK	1;1;1	3	4	0.0739	40772;40760;219401;66338	-	locus=Chr02:16716412:16718547:- [translate_table: standard]	molecular chaperone DnaK [Ichthyobacterium seriolicida]	NA	K20799|1|2.7e-205|718.8|pcf:106784343|BRISC complex subunit Abro1	BRISC complex subunit FAM175B-like isoform X2 [Vespa mandarinia]	BRISC complex subunit FAM175B OS=Camponotus floridanus OX=104421 GN=EAG_01033 PE=1 SV=1
1271_1	Maker000504	8.77977	0	25725.5	DPNSFLYR;LNVGGTYFLTSK;VLQCHEDELTQMVSTMSDGWK	1;1;1	3	3	0.1864	44191;112563;267969	-	locus=Chr01:9825652:9828261:+ [translate_table: standard]	T9SS C-terminal target domain-containing protein [Chitinophaga pinensis]	NA	K21914|1|1.0e-111|406.8|ame:552480|BTB/POZ domain-containing protein KCTD2/5/17	BTB/POZ domain-containing protein KCTD5-like isoform X1 [Vespa mandarinia]	BTB/POZ domain-containing protein KCTD5 OS=Mus musculus OX=10090 GN=Kctd5 PE=1 SV=1
713_1	Maker011241	6.32551	0	49934.7	IIHPPEDLSLEEIR;VNLIATTGAASK	1;1	2	4	0.0559	189792;189785;74742;74741	-	locus=Chr24:2511852:2517679:- [translate_table: standard]	VWA domain-containing protein [Fictibacillus phosphorivorans]	NA	NA	BUB3-interacting and GLEBS motif-containing protein ZNF207-like isoform X1 [Vespa mandarinia]	BUB3-interacting and GLEBS motif-containing protein ZNF207 OS=Xenopus laevis OX=8355 GN=znf207 PE=1 SV=1
2891_1	Maker006560	38.7576	0	104366	AAENLLNVDWK;GVILSGTQLAK;INPQRPVPSDIAISR;ITIGQSSTEK;KITIGQSSTEK;LPNTITETELINVVNK;NLPEIVSQADILIVAIGKPEFVK;QPSQGPTFGVK;SGAVVIDCGINSIPDSGK;STTALGLVQALSAHK;WHNATVTICHSK	1;1;1;1;1;1;1;1;1;1;1	11	15	0.1473	106448;106382;60925;190276;55657;86169;213165;213166;213167;267919;74694;211303;157614;148014;148007	-	locus=Chr09:5791974:5799253:- [translate_table: standard]	formate--tetrahydrofolate ligase [Caldilinea aerophila]	NA	K00288|1|0.0e+00|1710.3|pcf:106792378|methylenetetrahydrofolate dehydrogenase (NADP+) / methenyltetrahydrofolate cyclohydrolase / formyltetrahydrofolate synthetase [EC:1.5.1.5 3.5.4.9 6.3.4.3]	C-1-tetrahydrofolate synthase, cytoplasmic-like isoform X1 [Vespa mandarinia]	C-1-tetrahydrofolate synthase, cytoplasmic OS=Drosophila melanogaster OX=7227 GN=pug PE=2 SV=4
885_1	Maker000190	6.18261	0	52008.5	LTDIPNNVK;LYSAWNHSHPPILER	1;1	2	2	0.0542	44585;216125	-	locus=Chr01:4542599:4544395:+ [translate_table: standard]	peptidase M48 [Methylomicrobium alcaliphilum]	NA	K06013|1|2.2e-214|748.8|pcf:106792509|STE24 endopeptidase [EC:3.4.24.84]	CAAX prenyl protease 1 homolog [Vespa mandarinia]	CAAX prenyl protease 1 homolog OS=Mus musculus OX=10090 GN=Zmpste24 PE=1 SV=2
458_1	Maker010790	7.36643	0	152683	ILGTPIESIIQTEDR;KFEEAFQK;LIIGESIDPVDVLAGCGK	1;1;1	3	3	0.0298	194714;47506;221480	-	locus=Chr22:3561469:3567773:+ [translate_table: standard]	carbamoyl-phosphate synthase (glutamine-hydrolyzing) large subunit [Petrimonas mucosa]	NA	K11540|1|0.0e+00|2583.5|pcf:106786608|carbamoyl-phosphate synthase / aspartate carbamoyltransferase / dihydroorotase [EC:6.3.5.5 2.1.3.2 3.5.2.3]	CAD protein-like [Vespa mandarinia]	CAD protein OS=Drosophila melanogaster OX=7227 GN=r PE=1 SV=3
319_1	Maker006854	8.89237	0	21727	IPELAINPLGER;IVNAFFDESGNDR	1;1	2	8	0.1323	118197;118195;118199;118198;118196;154576;154571;154612	-	locus=Chr10:2645138:2646051:+ [translate_table: standard]	flagellar motor switch protein FliM [Sulfurivermis fontis]	NA	K17610|1|7.8e-100|367.1|pcf:106783676|calcineurin B homologous protein 1	calcineurin B homologous protein 1-like [Vespa mandarinia]	Calcineurin B homologous protein 1 OS=Gallus gallus OX=9031 GN=CHP1 PE=1 SV=3
2172_1	Maker007099	32.4754	0	18497.2	DGFISNGELFQVLK;EFIHGVSQFSVK;ISFEEFCSVVGHTDIHK;ISFEEFCSVVGHTDIHKK;IYDMDKDGFISNGELFQVLK;KLDLDNSGSLSIDEFMSLPELQQNPLVQR;MMVGNNLK;MMVGNNLKDTQLQQIVDK	1;1;1;1;1;1;1;1	8	28	0.5988	172676;172668;172677;172671;172660;172672;172686;51536;172664;172667;131152;237532;237531;237525;248499;248498;248497;260753;260752;260755;260751;260762;284120;252536;25651;25649;25650;244015	-	locus=Chr10:6281267:6282289:+ [translate_table: standard]	signal transduction protein with EFhand domain [Oscillatoria nigro-viridis]	NA	K06268|1|1.0e-84|316.6|bter:100650453|serine/threonine-protein phosphatase 2B regulatory subunit	calcineurin subunit B type 2 [Vespa mandarinia]	Calcineurin subunit B type 2 OS=Drosophila melanogaster OX=7227 GN=CanB2 PE=1 SV=2
1337_1	Maker009104	48.491	0	45013.7	DASGLIR;DLKPENLLYYSPDEDSK;EKPGQMFAVK;ELLGTGAFSEVR;IMISDFGLSK;LMCVNVEQR;MEDSGIMATACGTPGYVAPEVLAQKPYGK;NIHGTVSEQLK;NIHGTVSEQLKK;QALAHPWISGNAASNK;QAYHATTVIR;QVLEAVDYMHEQGVVHR;SDSSGETGWLTHPNIVQLLETYEDK	1;1;1;1;1;1;1;1;1;1;1;1;1	13	33	0.4296	2739;239678;72100;72095;107885;107873;66361;66360;75376;79092;75375;75385;75377;239816;281648;11961;94368;94367;94358;125732;187338;187329;187496;187501;190775;77998;73828;238072;238079;238078;236585;277385;277384	-	locus=Chr16:724316:731400:- [translate_table: standard]	serine/threonine protein kinase [Stanieria cyanosphaera]	NA	K08794|1|6.6e-205|717.2|pcf:106788434|calcium/calmodulin-dependent protein kinase I [EC:2.7.11.17]	calcium/calmodulin-dependent protein kinase type 1-like isoform X3 [Vespa mandarinia]	Calcium/calmodulin-dependent protein kinase type 1 OS=Macrobrachium nipponense OX=159736 GN=CaMKI PE=2 SV=1
2100_1	Maker005379	6.18273	0	76547.5	GLLPQLMGVAPEK;IVYNDLVAITPEQYFK	1;1	2	2	0.0424	125406;227982	-	locus=Chr07:5952476:5962491:- [translate_table: standard]	helix-turn-helix transcriptional regulator [Gemmatirosa kalamazoonesis]	NA	K15105|1|0.0e+00|1282.7|pcf:106785707|solute carrier family 25 (mitochondrial aspartate/glutamate transporter), member 12/13	calcium-binding mitochondrial carrier protein Aralar1-like isoform X3 [Vespa mandarinia]	Calcium-binding mitochondrial carrier protein Aralar1 OS=Drosophila melanogaster OX=7227 GN=aralar1 PE=2 SV=1
2489_1	Maker002756	60.8608	0	108272	AEIGIAMGSGTAVAK;EIVPGDIVEVSVGDKIPADIR;ELTFIGVVGMLDPPR;EVFDSIVR;FSIPVVLLDETLK;FYTYEK;GVVIGTGLNTAIGK;IDQSILTGESVSVIK;KAEIGIAMGSGTAVAK;NILFSGTNVAAGK;SASEMVLADDNFSSIVAAVEEGR;SLPSVETLGCTSVICSDK;TGTLTTNQMSVSR;VGEATETALIVLAEK;VIVITGDNK;VNPFGVSK;VPLTSTLK	1;1;1;1;1;1;1;1;1;1;1;1;1;1;1;1;1	17	39	0.2176	130740;254286;186663;186664;186656;186659;35832;152628;152627;152626;16656;112670;112668;112669;112952;176524;176523;176535;158942;158941;158944;158943;158882;110922;110923;263815;232001;135523;135719;135723;167659;167658;167656;167657;167660;34584;34577;16314;17811	-	locus=Chr03:6901185:6909772:+ [translate_table: standard]	calcium-transporting P-type ATPase, PMR1-type [Halothermothrix orenii]	NA	K05853|1|0.0e+00|1887.1|pcf:106784536|Ca2+ transporting ATPase, sarcoplasmic/endoplasmic reticulum [EC:3.6.3.8]	calcium-transporting ATPase sarcoplasmic/endoplasmic reticulum type isoform X1 [Vespa mandarinia]>XP_035740036.1 calcium-transporting ATPase sarcoplasmic/endoplasmic reticulum type isoform X1 [Vespa mandarinia]>XP_035740037.1 calcium-transporting ATPase sarcoplasmic/endoplasmic reticulum type isoform X1 [Vespa mandarinia]>XP_035740038.1 calcium-transporting ATPase sarcoplasmic/endoplasmic reticul…	Calcium-transporting ATPase sarcoplasmic/endoplasmic reticulum type OS=Drosophila melanogaster OX=7227 GN=SERCA PE=1 SV=2
3103_1	Maker004074	21.3699	0	26026.4	DMLTLEIR;LIDENKDVYLK;LNNYGWDQTNSVVK;NWSHVTGIEK;SMDLYIFGLDNK;TPSVPEMGDDPGASLVNLMK;VKDMLTLEIR	1;1;1;1;1;1;1	7	13	0.3392	40468;40465;124939;185722;185589;185590;80472;80478;139869;242701;242700;242698;92720	-	locus=Chr05:4497983:4498926:+ [translate_table: standard]	methyl-accepting chemotaxis protein [Phreatobacter sp. S-12]	NA	K04507|1|8.8e-106|387.1|pcf:106785564|calcyclin binding protein	calcyclin-binding protein-like [Vespa mandarinia]	Calcyclin-binding protein OS=Macaca fascicularis OX=9541 GN=CACYBP PE=2 SV=1
3081_2	Maker009502	22.5547	0	19485.3	DTDSEEEIR;EAFSLFDK;EAFSLFDKDGDGTITTK;ELGTVMR;HVMTNLGEK;MKDTDSEEEIR;VFDKDGNGFISAAELR	1;1;1;1;0;1;1	6	147	0.3488	62590;62592;62594;62591;34155;34148;34145;34144;34152;34130;34134;34147;34143;34128;34131;34129;34138;34150;34136;34132;34137;34151;34154;34142;34133;34146;34153;219997;219964;219999;219989;219959;220007;219985;219968;219972;220001;219975;219983;219995;219965;219998;219952;95459;219992;219974;219961;220018;219960;219979;220009;219958;220005;219954;219988;220000;219973;219969;220027;219996;219962;…	-	locus=Chr17:3425200:3429726:- [translate_table: standard]	histidine kinase [Nostoc punctiforme]	NA	K02183|1|1.3e-72|276.6|bmy:Bm1_50415|calmodulin	Calmodulin [Apis cerana cerana]	Calmodulin-alpha (Fragment) OS=Arbacia punctulata OX=7641 PE=1 SV=2
1083_1	Maker005773	19.2133	0	62621.6	FDTTWVLSEAK;IAEESWTIWR;RPIQDGDLGLILK;STYQSPEPSGFAYLAEHFDDRER;TPYTIMFGPDK;WLPPLINNPNYSGK	1;1;1;1;1;1	6	12	0.151	111856;110568;144815;144808;144817;144816;274218;105482;105481;105483;181357;181352	-	locus=Chr08:3228724:3231780:- [translate_table: standard]	NA	NA	K08054|1|9.9e-257|889.8|pcf:106791551|calnexin	calnexin-like isoform X2 [Vespa mandarinia]	Calmegin OS=Mus musculus OX=10090 GN=Clgn PE=1 SV=2
2587_1	Maker005790	19.2758	0	94076.8	EFVPFMDVDLLER;GELWVSLLEK;IAAIQQLINEEDESHGAISQQK;LYTDAAELGLSVK;SLQNLQPVPNDDPSDTVSSLK;YTLVISQYEK	1;1;1;1;1;1	6	8	0.1083	180441;81419;265126;265124;265125;131850;158748;98914	-	locus=Chr08:3441506:3445109:+ [translate_table: standard]	sugar ABC transporter substrate-binding protein [Acaryochloris marina]	NA	K08576|1|0.0e+00|1578.1|pcf:106792205|calpain-7 [EC:3.4.22.-]	calpain-7-like [Vespa mandarinia]>XP_035734705.1 calpain-7-like [Vespa mandarinia]	Calpain-7 OS=Homo sapiens OX=9606 GN=CAPN7 PE=1 SV=1
2321_1	Maker009373	37.6606	0	71693.4	GEIQDFNALR;ITLEYPDEDDDKCTVIVALMQK;LECLQTGR;LFEDPEFLAADSSLYFSK;LHGSYEALK;LPKPLDMNFFK;NPWGNEAEWNGPWSDK;NSLMGCSIEPDPNVLEAETPQGLIR;NVLDDVFVK;NYLETFWHNPQYR;SPAFINLR;YVEIQTPNQYGR	1;1;1;1;1;1;1;1;1;1;1;1	12	19	0.2609	78599;271119;37780;244219;244226;244225;244222;45564;124936;124944;124925;224629;224628;275055;52153;52151;208457;27368;151072	-	locus=Chr17:469806:478355:- [translate_table: standard]	PIG-L family deacetylase [Tepidanaerobacter acetatoxydans]	NA	K08585|1|0.0e+00|1097.4|bter:100646495|calpain, invertebrate [EC:3.4.22.-]	calpain-A-like isoform X6 [Vespa mandarinia]	Calpain-A OS=Drosophila melanogaster OX=7227 GN=CalpA PE=1 SV=2
2434_1	Maker009372	13.2253	0	22106.8	LGFEEFR;LYDKDESGYLNAFELR;QALNSAGYR;SMVAMLDVDHSGK	1;1;1;1	4	9	0.2368	23619;23615;23616;229928;38341;133881;133880;133876;133877	-	locus=Chr17:467948:469020:- [translate_table: standard]	histidine kinase [Nostoc punctiforme]	NA	K08585|1|8.7e-99|363.6|pcf:106791612|calpain, invertebrate [EC:3.4.22.-]	calpain-A-like isoform X7 [Vespa mandarinia]	Calpain-A OS=Drosophila melanogaster OX=7227 GN=CalpA PE=1 SV=2
1607_1	Maker007344	66.2906	0	47078.5	CKDDVYTHLYTLIVKPNNTYK;DDVYTHLYTLIVKPNNTYK;EALDEEER;EICSIGFDLWQVK;FGEEVWKPTIEGEK;FGEEVWKPTIEGEKK;FTPFSNKDEDLVIQFTVK;FVLSHGK;GPWVHPEIDNPEYIPDPELYSR;KEICSIGFDLWQVK;NLLINKDIR;NMHGETPYEIMFGPDICGPGTK;NWVYSEHPGK;NWVYSEHPGKEFGK;RFGEEVWKPTIEGEK;SGTIFDNVLITNDPETAR;VHVIFSYK	1;1;1;1;1;1;1;1;1;1;1;1;1;1;1;1;1	17	210	0.4392	270789;270788;270787;258977;40391;40389;177705;177697;177700;177704;177723;177698;177692;177701;177691;177696;177694;177712;177725;177688;187527;187526;187519;187555;187531;187532;187535;187523;187554;187536;187520;187537;187541;187524;187502;187539;63836;187512;187514;187504;187529;209604;209619;248114;248115;248116;248113;248112;248111;8323;271916;271918;271917;271920;271915;205349;201199;20121…	-	locus=Chr11:2203417:2206614:+ [translate_table: standard]	thiamine ABC transporter ATP-binding protein [Pelagibaca abyssi]	NA	K08057|1|8.4e-160|567.4|pcf:106793548|calreticulin	calreticulin-like [Vespa mandarinia]	Calreticulin OS=Drosophila melanogaster OX=7227 GN=Calr PE=1 SV=2
3076_1	Maker005615	5.39024	0.000946522	105311	FASNEYVQTLAVIHPK;YEILTADQPFIIDNEGAIR	1;1	2	2	0.037	90904;251794	-	locus=Chr08:1534084:1539013:- [translate_table: standard]	ArsR family transcriptional regulator [Blastococcus saxobsidens]	NA	K22659|1|0.0e+00|1728.4|pcf:106785126|calsyntenin 1	calsyntenin-1-like [Vespa mandarinia]	Calsyntenin-1 OS=Drosophila melanogaster OX=7227 GN=Cals PE=1 SV=2
3669_1	Maker006971	49.6049	0	38304.4	DNLPWTDYK;DWILYTQR;EELKDWILYTQR;ILNKDLSDQEHYINSQHNPSYDHEAFLGEDAK;ISLAEYIGDMYR;LGIIVDK;NWIIPADFDHAEAEAR;QWTSYNLEEK;QWTSYNLEEKDNLPWTDYK;RWHAADLDNDSALTK;WHAADLDNDSALTKEEFAAFLHAEEANHMK;YDIFVGSQATDFGEALTR	1;1;1;1;1;1;1;1;1;1;1;1	12	62	0.4537	76116;76114;76110;76109;76113;76118;76115;76108;76128;76117;62879;62878;62880;177526;177520;177521;177517;177519;177525;177518;177533;177510;286240;143219;143228;143223;5309;5266;5281;5305;5292;5311;5290;5310;5282;5284;5299;221286;221404;111975;111976;112006;108243;108244;265482;265484;264679;265483;264684;264765;264766;199238;285041;285048;285040;285042;285052;285049;236219;236217;236224;236214	-	locus=Chr10:4816774:4818256:+ [translate_table: standard]	EF-hand domain-containing protein [Nocardia brasiliensis]	NA	K18584|1|8.3e-33|145.2|dpte:113795917|actin-related protein 3!K19934|2|1.0e-30|138.3|sko:100368121|calcium-binding protein!K17286|4|1.1e-29|134.8|shx:MS3_01466|erythrocyte band 7 integral membrane protein	calumenin-like [Vespa mandarinia]	Calumenin-B OS=Salmo salar OX=8030 GN=calub PE=2 SV=1
446_1	Maker004934	19.281	0	40732.1	DLKPENLLIDSQGYLK;NLLQVDLTK;TWTLCGTPEYLAPEIILSK;VTDFGFAK;WFASTDWIAVFQK;YPSHFGSDLK	1;1;1;1;1;1	6	12	0.2125	28462;51241;51256;51233;51242;252560;21539;21546;178388;178387;75927;75924	-	locus=Chr06:8276740:8277801:+ [translate_table: standard]	serine/threonine protein kinase [Frankia sp. EAN1pec]	NA	K04345|1|1.8e-206|722.2|pcf:106793541|protein kinase A [EC:2.7.11.11]	cAMP-dependent protein kinase catalytic subunit 1 [Vespa mandarinia]>KAF7393929.1 hypothetical protein [Vespula germanica]>KAF7417215.1 hypothetical protein [Vespula pensylvanica]	cAMP-dependent protein kinase catalytic subunit 1 OS=Drosophila melanogaster OX=7227 GN=Pka-C1 PE=1 SV=3
2355_1	Maker006029	51.7865	0	43651.1	AASAYAVGDVK;AITPGTLWAMDR;FEVYVK;GAFGELALLYNMPR;ITILGEHNR;ITVPDDLR;KMYEDLINK;LAFLDVEAFER;LLGPCMELMK;MNLADALVPK;MYEDLINK;MYEDLINKVPMLK;QYLDGEQIIK;TVQPGEFIIR;VPAGGYLGELALVTHKPR	1;1;1;1;1;1;1;1;1;1;1;1;1;1;1	15	58	0.3734	52837;52841;52839;52821;120757;120756;120758;120763;120775;120759;7962;169288;169322;169318;53045;53050;53046;53048;53044;29214;29212;29213;76706;114870;114872;114874;114879;114862;114871;114857;114873;114876;114869;114866;86052;86051;86075;57333;57330;57567;57334;57290;57568;47155;177532;177534;177540;89806;85612;85618;89807;85611;89789;78043;78051;78052;223910;223911	-	locus=Chr08:6384151:6391207:+ [translate_table: standard]	cyclic nucleotide-binding domain-containing protein [Sandaracinus amylolyticus]	NA	K04739|1|5.3e-212|740.7|pcf:106783764|cAMP-dependent protein kinase regulator	cAMP-dependent protein kinase type II regulatory subunit-like isoform X1 [Vespa mandarinia]	cAMP-dependent protein kinase type II regulatory subunit OS=Drosophila melanogaster OX=7227 GN=Pka-R2 PE=1 SV=2
1692_1	Maker005132	13.4117	0	61473.2	KVAGSGVLLLDNYTDR;RPLTHTNSFTGER;SGNQISEYICNTFLDK;VAGSGVLLLDNYTDR	1;1;1;1	4	4	0.0812	75138;161313;224933;177287	-	locus=Chr07:2181974:2192696:- [translate_table: standard]	LacI family transcriptional regulator [Ketogulonicigenium vulgare]	NA	K13293|1|5.7e-260|900.6|acep:105622234|cAMP-specific phosphodiesterase 4 [EC:3.1.4.53]	cAMP-specific 3',5'-cyclic phosphodiesterase-like isoform X15 [Vespa mandarinia]	cAMP-specific 3',5'-cyclic phosphodiesterase, isoform F OS=Drosophila melanogaster OX=7227 GN=dnc PE=3 SV=1
462_1	Maker009511	12.4221	0	72514.8	QIVGIANDAVK;VAEHYVAIVDGK;YIDDFYNEVIMK	1;1;1	3	6	0.0536	70310;112794;112798;168766;168763;168767	-	locus=Chr17:3494632:3497989:- [translate_table: standard]	alanine--tRNA ligase [Polymorphum gilvum]	NA	K18743|1|5.9e-139|498.8|pcf:106791858|caprin-1	caprin homolog [Vespa mandarinia]	Caprin homolog OS=Drosophila melanogaster OX=7227 GN=Capr PE=1 SV=1
2786_1	Maker006250	19.1488	0	187732	SPIGGAISHAK;TDIFLMPSLNPDGFEK;TGSNILQGR;YLAHTYADNHPR;YLEQAHIGIK;YTHYDELLALFNNLAK	1;1;1;1;1;1	6	8	0.0444	50140;216816;216815;32187;148903;148904;80856;229174	-	locus=Chr08:9146228:9154370:+ [translate_table: standard]	peptidase M14 carboxypeptidase A [Desulfatibacillum alkenivorans]	NA	K07752|1|0.0e+00|3020.7|pcf:106783784|carboxypeptidase D [EC:3.4.17.22]	carboxypeptidase D-like [Vespa mandarinia]	Carboxypeptidase D OS=Drosophila melanogaster OX=7227 GN=svr PE=1 SV=2
3158_1	Maker008071	33.8171	0	53286.3	AAEFGAVAALIR;AGVPGGSLWNK;EILGLMSPLGEMK;GFEAATLLRPR;LSGTQILEDSIDYVLNK;MIMWTAEELGIIGAQHYIK;SVTPLSLYTPHTGMQTYAK;TPNAGPDIEYWIK;TWQELADFVDNFGPR;YVSYGETVK	1;1;1;1;1;1;1;1;1;1	10	21	0.2884	85253;60678;60679;140525;140484;95623;227418;253093;245419;158836;158841;158840;158830;212598;212599;212604;212601;212490;212781;51460;51461	-	locus=Chr13:155749:157590:- [translate_table: standard]	peptidase M28 family protein [Gemmatirosa kalamazoonesis]	NA	K01302|1|7.8e-237|823.5|pcf:106785462|carboxypeptidase Q [EC:3.4.17.-]	carboxypeptidase Q-like [Vespa mandarinia]	Carboxypeptidase Q OS=Xenopus laevis OX=8355 GN=cpq PE=2 SV=1
2710_1	Maker008957	18.0692	0	70635.3	ALQSLTGYNSDLNAGNR;IVEEFISENGPGPLLQSK;KVPCHYESAGLR;LPVPDLK;STSTESISFAK;STYYNITSSQVPHK	1;1;1;1;1;1	6	7	0.1274	212292;232833;140127;7737;77485;77498;183475	-	locus=Chr15:4897387:4900673:- [translate_table: standard]	ABC transporter substrate-binding protein [Belliella baltica]	NA	K00624|1|1.9e-291|1005.4|pcf:106792776|carnitine O-acetyltransferase [EC:2.3.1.7]	carnitine O-acetyltransferase-like isoform X1 [Vespa mandarinia]	Carnitine O-acetyltransferase OS=Columba livia OX=8932 GN=CRAT PE=1 SV=1
3579_1	Maker001672	12.2383	0	89506.2	LAALTAGER;LLLAAGQQHQK;LPLPSVEDTMK;LQWDLSSECIECINR	1;1;1;1	4	5	0.0593	24524;90115;95286;95289;228963	-	locus=Chr02:9701025:9706385:+ [translate_table: standard]	histidine ammonia-lyase [Simiduia agarivorans]	NA	K08765|1|0.0e+00|1471.1|pcf:106785091|carnitine O-palmitoyltransferase 1, liver isoform [EC:2.3.1.21]	carnitine O-palmitoyltransferase 1, liver isoform-like isoform X3 [Vespa mandarinia]	Carnitine O-palmitoyltransferase 1, liver isoform OS=Rattus norvegicus OX=10116 GN=Cpt1a PE=1 SV=2
392_1	Maker002709	43.8797	0	73836.3	AACIALTQK;CICEELGIR;KLDVSTAELK;LCDIESLIK;LEFVLDSK;LHLMNIGNENILQK;LIFDCSNIHGILIK;QLLVDHIIYEGFGK;QPCEIAASLK;SEILEPEVYHLNPTK;SILENNRPLNEYPISILTTLER;STNLVISSLR;YLIAQQPLITQQK	1;1;1;1;1;1;1;1;1;1;1;1;1	13	22	0.2438	37562;37588;75697;64827;64826;61983;33173;33174;185521;185814;186495;184711;184699;181597;67547;67546;208535;208529;270798;61792;61798;167665	-	locus=Chr03:6509186:6511552:+ [translate_table: standard]	phosphoglycolate phosphatase [Caldisphaera lagunensis]	NA	K08766|1|4.7e-306|1053.9|pcf:106784515|carnitine O-palmitoyltransferase 2 [EC:2.3.1.21]	carnitine O-palmitoyltransferase 2, mitochondrial-like [Vespa mandarinia]	Carnitine O-palmitoyltransferase 2, mitochondrial OS=Mus musculus OX=10090 GN=Cpt2 PE=1 SV=2
3028_1	Maker009774	39.9025	0	124644	DSVPQEVWNDLPVDLK;FWLHQGNK;GPICGTCPR;ICLTDGQLTK;ITTCLDNPCFPGVR;ITWSDLLYTCK;LITDSGNIYDSTLQGGR;TLNELIQATK;TVLMLDR;VILENLHSNGR;YGWIQR;YVTINLDPTGDSQEDPSWIIR	1;1;1;1;1;1;1;1;1;1;1;1	12	17	0.1273	221189;221182;48109;45460;45461;45462;75428;187657;136534;214891;71108;71106;16340;101362;101379;12749;265018	-	locus=Chr18:4097688:4104127:- [translate_table: standard]	hypothetical protein [Chondromyces crocatus]	NA	K04659|1|0.0e+00|1462.2|pcf:106786939|thrombospondin 2/3/4/5	cartilage oligomeric matrix protein-like isoform X3 [Vespa mandarinia]	Cartilage oligomeric matrix protein OS=Homo sapiens OX=9606 GN=COMP PE=1 SV=2
1870_1	Maker010122	10.8121	0	25525.2	AANQFVPR;IHPLAYQMQQQSASTFK;YQAGDFGHCPR	1;1;1	3	3	0.1622	24615;235059;114521	-	locus=Chr19:3956259:3957562:- [translate_table: standard]	PAS domain-containing sensor histidine kinase [Pseudanabaena sp. PCC 7367]	NA	K03115|1|8.5e-130|466.8|pgc:109854177|casein kinase II subunit beta	casein kinase II subunit beta isoform X4 [Vespa mandarinia]>XP_035742735.1 casein kinase II subunit beta isoform X4 [Vespa mandarinia]>KAF7399851.1 hypothetical protein [Vespula pensylvanica]	Casein kinase II subunit beta OS=Spodoptera frugiperda OX=7108 PE=2 SV=1
1791_1	Maker004314	13.5906	0	42978.2	HPQLLYESK;LFLIDFGLAK;SDFIVAGK;VATSSLNVNGGTSGGTHGR	1;1;1;1	4	5	0.1223	67088;72648;14747;208985;208986	-	locus=Chr05:8125471:8130003:+ [translate_table: standard]	serine/threonine protein kinase [Myxococcus xanthus]	NA	K08957|1|1.5e-187|659.4|pcf:106793204|casein kinase 1, alpha [EC:2.7.11.1]	casein kinase I-like [Vespa mandarinia]>XP_035742338.1 casein kinase I-like [Vespa mandarinia]	Casein kinase I isoform alpha OS=Bos taurus OX=9913 GN=CSNK1A1 PE=1 SV=1
2336_1	Maker005197	81.2631	0	69707	DGAMAINNQDGAPNYYPNSFSGPK;DLYNAIAK;DPLFFPSFIHTQK;EAGVPINISEQSAR;FVLDRNPNNYFSDVEQIAFDPAHLIPGIEPSPDK;GAGAYGYFEVTHNITK;GIPSLLLTGSGSIIANK;HMNGYGSHTFK;IWPHDQYPLIPVGK;LFAYGDTQR;LGPNHLQLPINCPYK;LVENLANHLK;MFSVIGER;NASLFIVER;NFSQVDIELGK;NFSQVDIELGKK;NISTMNYQK;NPNNYFSDVEQIAFDPAHLIPGIEPSPDK;TASLTAGPHGPILLQDYVYLDEMSHFTR;TPPISVK;WNPFDVTK	1;1;1;1;1;1;1;1;1;1;1;1;1;1;1;1;1;1;1;1;1	21	78	0.4368	269052;194740;269053;269051;269027;269054;25698;25699;174287;174260;174258;174286;174259;174256;174255;151759;151760;286561;201834;201837;186087;186086;186083;186084;186085;186082;107971;107968;107967;190244;190240;190236;190246;190237;190259;66085;190248;190253;190242;190258;190249;190235;190247;57060;207711;207865;76070;76075;76073;31021;31019;31020;52171;52185;52170;52183;52173;52184;52157;100…	-	locus=Chr07:3308873:3316216:+ [translate_table: standard]	catalase [Novibacillus thermophilus]	NA	K03781|1|5.7e-261|904.0|pcf:106784437|catalase [EC:1.11.1.6]	catalase-like [Vespa mandarinia]	Catalase OS=Drosophila melanogaster OX=7227 GN=Cat PE=1 SV=2
705_1	Maker004158	13.2045	0	38112.6	KPVGATFIEPANVVLPEFVDWR;LGQVGYK;QNHCGVATTASYPLV;YGNNGCNGGLMDQAFQYIK	1;1;1;1	4	13	0.1858	267594;6035;6030;182094;182098;182101;178859;182372;249704;249703;249800;249707;249625	-	locus=Chr05:6203383:6204814:- [translate_table: standard]	cysteine protease [Thiocystis violascens]	NA	K01365|1|6.8e-171|604.0|pcf:106792245|cathepsin L [EC:3.4.22.15]	cathepsin L-like [Vespa mandarinia]	Cathepsin L OS=Sarcophaga peregrina OX=7386 PE=1 SV=1
3190_1	Maker005177	15.1088	0	55341.1	DILMDVKPIDLDFATTATPEQMK;EFVCEVLK;HAEVQFVTDWK;HIEPIIHELNENK;IVFVGNPTNR	1;1;1;1;1	5	6	0.1386	270940;46908;126877;176061;176060;67641	-	locus=Chr07:3072120:3073795:+ [translate_table: standard]	CCA tRNA nucleotidyltransferase [Candidatus Midichloria mitochondrii]	NA	K00974|1|5.1e-217|757.7|pcf:106785756|tRNA nucleotidyltransferase (CCA-adding enzyme) [EC:2.7.7.72 3.1.3.- 3.1.4.-]	CCA tRNA nucleotidyltransferase 1, mitochondrial-like isoform X1 [Vespa mandarinia]	CCA tRNA nucleotidyltransferase 1, mitochondrial OS=Mus musculus OX=10090 GN=Trnt1 PE=1 SV=1
484_1	Maker003565	5.74126	0.000485201	16978.5	FAMQSCYNCNK;ICYICGK	1;1	2	13	0.1169	141452;141450;141784;141780;141451;141785;141781;141449;141782;144824;141783;26576;26577	-	locus=Chr04:6498189:6498812:- [translate_table: standard]	NA	NA	K09250|1|2.1e-79|298.9|pcf:106787977|cellular nucleic acid-binding protein	CCHC-type zinc finger protein CG3800-like [Vespa mandarinia]>XP_035725522.1 CCHC-type zinc finger protein CG3800-like [Vespa mandarinia]>XP_035725523.1 CCHC-type zinc finger protein CG3800-like [Vespa mandarinia]	CCHC-type zinc finger protein CG3800 OS=Drosophila melanogaster OX=7227 GN=CG3800 PE=1 SV=1
3294_1	Maker010863	10.9029	0	269259	GIANFSDR;HWENVEGQFSLVQQILK;NKPILQVDIDLK;SALAGLGAR	1;1;1;1	4	5	0.0192	20977;242587;135664;135663;11793	-	locus=Chr23:481212:490787:- [translate_table: standard]	energy-dependent translational throttle protein EttA [Cytophaga hutchinsonii]	NA	K12604|1|0.0e+00|4527.2|pcf:106784657|CCR4-NOT transcription complex subunit 1	CCR4-NOT transcription complex subunit 1-like isoform X2 [Vespa mandarinia]	CCR4-NOT transcription complex subunit 1 OS=Homo sapiens OX=9606 GN=CNOT1 PE=1 SV=2
2627_1	Maker007714	8.99214	0	74401.4	EREEVSNWLANSIDALNLQLDTFESEIESLLAGK;KVTEGVETFEDIWQK;STLLDYR	1;1;1	3	3	0.0838	228525;214735;19086	-	locus=Chr12:481670:484321:- [translate_table: standard]	ribosome maturation factor RimM [Sulfuritortus calidifontis]	NA	K12580|1|5.6e-217|758.1|pcf:106785202|CCR4-NOT transcription complex subunit 3	CCR4-NOT transcription complex subunit 3-like [Vespa mandarinia]	CCR4-NOT transcription complex subunit 3 OS=Mus musculus OX=10090 GN=Cnot3 PE=1 SV=1
3684_1	Maker001905	6.13145	0.000485201	37120.1	GGLQEVAEQLEIQR;IYFPTIYDVK	1;1	2	2	0.0734	173200;103005	-	locus=Chr02:13293519:13295431:- [translate_table: standard]	peptide chain release factor 3 [Oblitimonas alkaliphila]	NA	K12581|1|2.9e-187|658.3|pcf:106785454|CCR4-NOT transcription complex subunit 7/8	CCR4-NOT transcription complex subunit 7-like isoform X1 [Vespa mandarinia]>XP_035724917.1 CCR4-NOT transcription complex subunit 7-like isoform X1 [Vespa mandarinia]>XP_035724928.1 CCR4-NOT transcription complex subunit 7-like isoform X1 [Vespa mandarinia]>XP_035724937.1 CCR4-NOT transcription complex subunit 7-like isoform X1 [Vespa mandarinia]>XP_035724944.1 CCR4-NOT transcription complex subu…	CCR4-NOT transcription complex subunit 7 OS=Bos taurus OX=9913 GN=CNOT7 PE=2 SV=1
3396_1	Maker007798	6.63678	0	55621	DNVYLAEAAQMLMK;MQNIISDMSDSK	1;1	2	3	0.0546	177955;128771;128772	-	locus=Chr12:1042478:1044499:- [translate_table: standard]	PLP-dependent aminotransferase family protein [Chryseobacterium indologenes]	NA	K20349|1|5.9e-112|408.7|nvi:100117556|p24 family protein gamma-3!K01937|2|5.7e+02|30.0|dqu:106744442|CTP synthase [EC:6.3.4.2]	CDK5 regulatory subunit-associated protein 3-like [Vespa mandarinia]	CDK5 regulatory subunit-associated protein 3 OS=Mus musculus OX=10090 GN=Cdk5rap3 PE=1 SV=1
2458_1	Maker004574	4.57203	0.00732265	168279	ANPLITK;LENVIR	1;1	2	2	0.0089	5161;3889	-	locus=Chr06:1906203:1911258:- [translate_table: standard]	hypothetical protein FFONT_0295 [Fervidicoccus fontis Kam940]	NA	K16809|1|0.0e+00|1924.4|pcf:106784188|protein QN1	centrosomal protein of 162 kDa-like isoform X1 [Vespa mandarinia]	Protein NETWORKED 1A OS=Arabidopsis thaliana OX=3702 GN=NET1A PE=1 SV=1
1430_1	Maker001236	5.93263	0.000485201	67714.6	LGVGGAGGWQLFAEDGDMR;SVTILTTPTTSAVK	1;1	2	3	0.056	230196;230197;140705	-	locus=Chr02:1636014:1638982:+ [translate_table: standard]	hypothetical protein [Planctomyces sp. SH-PL14]	NA	K08283|1|0.0e+00|1194.9|pcf:106788957|collagen type IV alpha-3-binding protein	ceramide transfer protein-like [Vespa mandarinia]	Ceramide transfer protein OS=Cricetulus griseus OX=10029 GN=CERT1 PE=1 SV=1
2480_1	Maker001076	9.05221	0	26839.2	KENLTNTFLINTVAPIMLAK;NIHIIEIDLTNTSNYQK;SILITGSNR	1;1;1	3	3	0.1862	155694;238734;35192	-	locus=Chr01:20128016:20130768:- [translate_table: standard]	KR domain-containing protein [Catenovulum sp. CCB-QB4]	NA	K08802|1|2.0e-23|113.6|ccw:104691877|SNF related kinase [EC:2.7.11.1]!K20128|2|4.2e-21|105.9|fch:102046913|metastasis suppressor protein 1!K00079|3|2.5e-13|80.1|tnl:113501185|carbonyl reductase 1 [EC:1.1.1.184 1.1.1.189 1.1.1.197]	C-factor-like [Vespa mandarinia]	C-factor OS=Myxococcus xanthus OX=34 GN=csgA PE=1 SV=1
2583_1	Maker003159	5.39162	0.000946522	76596	DLKPENILIDQNGYVK;LIYNEK	1;1	2	2	0.0331	221864;7612	-	locus=Chr04:107608:110742:- [translate_table: standard]	serine/threonine protein kinase [Xanthobacter autotrophicus]	NA	K07376|1|1.1e-270|936.4|pcf:106793442|cGMP-dependent protein kinase 1 [EC:2.7.11.12]	cGMP-dependent protein kinase, isozyme 1-like isoform X1 [Vespa mandarinia]	cGMP-dependent protein kinase, isozyme 1 OS=Drosophila melanogaster OX=7227 GN=Pkg21D PE=1 SV=2
1687_1	Maker004589	31.4153	0	61738.7	ETFNQLISPLDEIR;GDTFFIISK;GIDTIDFPK;IATLGVGGFGR;NASVLIK;TANIIANDVDGVTCLVIDR;TYNIILK;VELVQIGDDSSQAFSLK;VVDFGFAK;YLSNLTPGK	1;1;1;1;1;1;1;1;1;1	10	12	0.2048	192864;47736;47734;43335;52007;4074;242780;18790;218825;21309;21310;40956	-	locus=Chr06:2081341:2084354:- [translate_table: standard]	serine/threonine-protein kinase [Peptoclostridium acidaminophilum]	NA	K07376|1|1.9e-308|1061.6|pcf:106784179|cGMP-dependent protein kinase 1 [EC:2.7.11.12]	cGMP-dependent protein kinase, isozyme 2 forms cD4/T1/T3A/T3B-like isoform X1 [Vespa mandarinia]	cGMP-dependent protein kinase, isozyme 2 forms cD5/T2 OS=Drosophila melanogaster OX=7227 GN=for PE=2 SV=3
656_1	Maker004591	13.2321	0	22632.2	AQGISAEPPLQELAPLTVVEK;FPVDIPVTTTMGK;IAELEALLSQR;SHIDMFQSVLPYK	1;1;1;1	4	5	0.29	252486;137998;98670;98669;172036	-	locus=Chr06:2129138:2131521:- [translate_table: standard]	membrane protein [Komagataeibacter xylinus]	NA	K07376|1|8.1e-47|191.0|pcf:106784179|cGMP-dependent protein kinase 1 [EC:2.7.11.12]	cGMP-dependent protein kinase, isozyme 2 forms cD4/T1/T3A/T3B-like isoform X1 [Vespa mandarinia]	CBL-interacting protein kinase 11 OS=Oryza sativa subsp. japonica OX=39947 GN=CIPK11 PE=2 SV=1
2540_1	Maker008993	13.4451	0	26250.4	ANIQAVSLK;ILQEFEK;QLNLPQIQK;SQNTMAQAMK	1;1;1;1	4	12	0.1509	31903;31913;25442;25443;25440;25437;59917;59918;55925;66090;66091;66286	-	locus=Chr15:5112410:5113729:+ [translate_table: standard]	chaperonin GroEL [Gynuella sunshinyii]	NA	K12191|1|3.0e-77|292.4|pcf:106792317|charged multivesicular body protein 2A	charged multivesicular body protein 2a-like [Vespa mandarinia]>XP_035740553.1 charged multivesicular body protein 2a-like [Vespa mandarinia]>XP_035740554.1 charged multivesicular body protein 2a-like [Vespa mandarinia]>XP_035740555.1 charged multivesicular body protein 2a-like [Vespa mandarinia]>XP_035740556.1 charged multivesicular body protein 2a-like [Vespa mandarinia]	Charged multivesicular body protein 2a OS=Xenopus tropicalis OX=8364 GN=chmp2a PE=2 SV=1
248_1	Maker002155	6.24452	0	29948.6	AHLNSVSLQMK;VPEVAATMR	1;1	2	7	0.0766	94834;12222;95012;12218;94996;37154;37155	-	locus=Chr02:17467395:17468330:- [translate_table: standard]	hypothetical protein [Lacunisphaera limnophila]	NA	K12193|1|3.2e-83|312.4|pcf:106784105|charged multivesicular body protein 3	charged multivesicular body protein 3-like [Vespa mandarinia]	Charged multivesicular body protein 3 OS=Homo sapiens OX=9606 GN=CHMP3 PE=1 SV=3
2878_1	Maker000658	14.7123	0	25033.7	EALESANTNTAVLTTMK;IELEIQTAK;KEPIAPSTAEAIQK;QLQQIDGTLSTIEMQR	1;1;1;1	4	14	0.25	212305;212311;51380;154532;154534;154518;154517;219848;221969;221967;221970;219847;220040;219851	-	locus=Chr01:13736534:13737810:+ [translate_table: standard]	MerR family transcriptional regulator [Paracoccus denitrificans]	NA	K12194|1|2.0e-70|269.6|ame:411857|charged multivesicular body protein 4	charged multivesicular body protein 4b-like isoform X2 [Vespa mandarinia]	Charged multivesicular body protein 4c OS=Danio rerio OX=7955 GN=chmp4c PE=2 SV=1
3502_1	Maker005058	10.8933	0	24556.1	DGVLVDEFGLPQIPAS;DTQATVVAMK;QQAFNMEQANYATQTLK	1;1;1	3	17	0.1946	188851;188852;55588;55569;59194;55584;55568;55878;235788;235790;235789;235792;233961;235882;235793;233962;235787	-	locus=Chr07:912549:913457:+ [translate_table: standard]	DNA-directed RNA polymerase subunit beta' [Devriesea agamarum]	NA	K12198|1|1.3e-114|416.4|pcf:106784739|charged multivesicular body protein 5	charged multivesicular body protein 5-like [Vespa mandarinia]>KAF7396150.1 hypothetical protein [Vespula vulgaris]>KAF7423104.1 hypothetical protein [Vespula pensylvanica]	Charged multivesicular body protein 5 OS=Drosophila melanogaster OX=7227 GN=Vps60 PE=1 SV=2
2133_1	Maker002163	5.39271	0.000946522	51889.8	FSTQTIYEISEIDETLYK;SANQQDWISK	1;1	2	2	0.0626	251834;81914	-	locus=Chr02:17518607:17520220:+ [translate_table: standard]	DivIVA domain-containing protein [Cellulosilyticum lentocellum]	NA	K15053|1|2.2e-169|599.4|pcf:106788487|charged multivesicular body protein 7	charged multivesicular body protein 7-like [Vespa mandarinia]>XP_035719949.1 charged multivesicular body protein 7-like [Vespa mandarinia]>XP_035719957.1 charged multivesicular body protein 7-like [Vespa mandarinia]	Charged multivesicular body protein 7 OS=Xenopus laevis OX=8355 GN=chmp7 PE=2 SV=1
3025_1	Maker008569	15.1104	0	11142.7	LLNNYVNCLLDVGNCTPDGHELK;LLNNYVNCLLDVGNCTPDGHELKK;YDNIDVDQILK	1;1;1	3	87	0.3571	272774;272822;272778;272836;272821;272815;272828;272818;272862;272813;272823;272817;272866;272864;272816;209139;209147;272973;276354;276399;276401;276447;135264;276398;276389;135260;276493;276492;276445;276396;276388;276403;276355;276491;276448;276394;276490;276451;121821;121827;121831;121830;121835;121843;121836;121795;121850;121805;121837;121792;121798;121803;121815;121832;121804;121820;121809;…	-	locus=Chr14:4620209:4621805:- [translate_table: standard]	2-phenylethanol ABC transporter ATP-binding protein [Dinoroseobacter shibae]	NA	K15127|1|1.0e-10|70.1|nvi:100120782|transcriptional adapter 2-beta	chemosensory protein 2, partial [Vespa velutina]	Ejaculatory bulb-specific protein 3 OS=Drosophila melanogaster OX=7227 GN=EbpIII PE=2 SV=2
3694_1	Maker002745	9.76356	0	61132.2	CPTGLAFDIER;GTFFVSHK;SHPVWEMVMNELDR	1;1;1	3	3	0.0612	107750;28235;204465	-	locus=Chr03:6795424:6802056:- [translate_table: standard]	sulfurtransferase FdhD [Methylomonas methanica]	NA	K02209|1|4.9e+02|30.4|dnx:107166049|DNA replication licensing factor MCM5 [EC:3.6.4.12]	chitin deacetylase 1-like [Vespa mandarinia]	Chitin deacetylase 1 OS=Bombyx mori OX=7091 GN=CDA1 PE=1 SV=1
494_1	Maker002746	8.98904	0	61040.8	KGHEIAVHSISHNDNER;NFESWK;SHAVWEMVMNELDRR	1;1;1	3	4	0.0712	231005;231004;11060;223079	-	locus=Chr03:6814708:6817342:- [translate_table: standard]	hypothetical protein [Pelolinea submarina]	NA	K01316|1|4.6e-04|50.4|cmk:103189792|enterokinase [EC:3.4.21.9]!K20053|2|6.0e-04|50.1|prap:110994885|very low-density lipoprotein receptor!K06233|3|7.8e-04|49.7|obi:106881999|low density lipoprotein-related protein 2!K09614|5|2.3e-03|48.1|mcc:704666|corin [EC:3.4.21.-]	chitin deacetylase 1-like [Vespa mandarinia]	Chitin deacetylase 1 OS=Bombyx mori OX=7091 GN=CDA1 PE=1 SV=1
1627_1	Maker004057	30.4884	0	48367.8	GVCNGDKYPIIR;KYGSYAYDPYNADTGVEGLWVGFEDTDTAGNK;LLNDHDFDGIDLAWQFPPVK;LLSPILDAIHLMTFDQK;LTETNLGR;LTSESQISGVPPIIAEGPGEPGPHSGIPGILSYSEVCTK;YLTLTETSEAR;YWLENGTPGSK	1;1;1;1;1;1;1;1	8	20	0.3456	134924;285458;261085;170927;261086;170928;232419;232414;232413;24770;24787;286702;108884;108885;108888;108898;108886;101273;101274;101267	-	locus=Chr05:4209297:4211659:+ [translate_table: standard]	glycoside hydrolase family protein [Nostoc punctiforme]	NA	K01183|1|5.0e-102|375.6|dpa:109537265|chitinase [EC:3.2.1.14]	chitinase-like protein EN03 [Vespa mandarinia]	Chitinase-like protein EN03 OS=Bombyx mori OX=7091 GN=EN03 PE=1 SV=1
2214_1	Maker003303	5.71113	0.000485201	53680.5	EGFNVDFIGYPGTSPLNEIKDNPR;ELAAQLK	1;1	2	2	0.0668	273482;6759	-	locus=Chr04:2210860:2212733:+ [translate_table: standard]	colanic acid biosynthesis glycosyltransferase WcaL [Methylovorus glucosotrophus]	NA	K03842|1|8.9e-198|693.7|pcf:106793480|beta-1,4-mannosyltransferase [EC:2.4.1.142]	chitobiosyldiphosphodolichol beta-mannosyltransferase-like [Vespa mandarinia]	Chitobiosyldiphosphodolichol beta-mannosyltransferase OS=Homo sapiens OX=9606 GN=ALG1 PE=1 SV=2
190_1	Maker004578	20.106	0	28498.4	EVATLVENLFSK;FLTGDTMCCFDCELMPR;LDAFLQSCPADQDIINHYK;NIPGGHNLFVQDK;NIPGGHNLFVQDKEVATLVENLFSK;VTTVDMQKPPPDFR	1;1;1;1;1;1	6	7	0.3024	124938;249798;256011;144947;275875;184487;184486	-	locus=Chr06:1932702:1934576:- [translate_table: standard]	NAD(P)H-dependent glycerol-3-phosphate dehydrogenase [Soehngenia sp. W6]	NA	K05022|1|1.8e-136|489.2|pcf:106784162|chloride intracellular channel protein 2	chloride intracellular channel exc-4-like isoform X2 [Vespa mandarinia]	Chloride intracellular channel exc-4 OS=Caenorhabditis elegans OX=6239 GN=exc-4 PE=1 SV=2
611_1	Maker010839	11.0435	0	21224.5	CPQIVIK;GKVEYFLK;IIGATDSSGELMFLMK;VEYFLK	1;1;1;1	4	7	0.1676	17629;39145;199437;199429;199431;199436;9568	-	locus=Chr23:346100:346847:+ [translate_table: standard]	hypothetical protein [Salinicoccus halodurans]	NA	K11585|1|7.2e-74|280.8|pcf:106784648|chromobox protein 1	chromobox protein homolog 1-like [Vespa mandarinia]	Chromobox protein homolog 1 OS=Homo sapiens OX=9606 GN=CBX1 PE=1 SV=1
1621_1	Maker005462	4.77037	0.00550711	223211	GGGQQVSLLNIMMDLK;RYTPPPDKPTTDLK	1;1	2	4	0.0152	197838;197923;197950;184165	-	locus=Chr07:7663090:7673775:+ [translate_table: standard]	N-domain protein, SNF2 family [Faecalibacterium prausnitzii]	NA	K11643|1|0.0e+00|2973.3|pcf:106784039|chromodomain-helicase-DNA-binding protein 4 [EC:3.6.4.12]	chromodomain-helicase-DNA-binding protein Mi-2 homolog isoform X1 [Vespa mandarinia]	Chromodomain-helicase-DNA-binding protein Mi-2 homolog OS=Drosophila melanogaster OX=7227 GN=Mi-2 PE=1 SV=2
2272_1	Maker008790	11.9072	0	28882.6	FLAVRPEFTDDQFK;LAIQESWPIFVK;VTWDIVGPVK;VTWDIVGPVKDDR	1;1;1;1	4	5	0.1554	199445;143341;143342;66977;158126	-	locus=Chr15:2127785:2130077:+ [translate_table: standard]	secretion system protein [Methanolacinia petrolearia]	NA	NA	circadian clock-controlled protein daywake-like [Vespa mandarinia]	Probable protein kinase UbiB OS=Haemophilus somnus (strain 129Pt) OX=205914 GN=ubiB PE=3 SV=1
1403_1	Maker011202	53.8158	0	191848	ALEHYTDLYDIK;AQLQQGLVK;ELISVCNENSLFK;HELIEFR;ISGETIFVTAPHEASGGIIGVNR;IVLDSSVFSDHR;LADLEEFISGPNHADIQK;LHIIEVGQPPSGNQPFPK;LLLPWLESR;LPDQLPLIIVCDR;LPVVVGGLLDVDCSEDIIK;RDPDLWAEVLLEGNPYK;RDPHLACIAYER;RPISADSVIMNPASK;VVGAMQLYSVDR;YIEIYVQK	1;1;1;1;1;1;1;1;1;1;1;1;1;1;1;1	16	23	0.1293	154081;39302;169419;169415;31809;260362;130463;130461;130462;236921;232857;232852;70122;169343;169346;169345;241366;123394;158244;176064;176052;122319;53615	-	locus=Chr24:2058548:2066230:+ [translate_table: standard]	dihydroxy-acid dehydratase [Acidipropionibacterium acidipropionici]	NA	K04646|1|0.0e+00|3289.6|pcf:106787363|clathrin heavy chain	clathrin heavy chain isoform X2 [Vespa mandarinia]	Clathrin heavy chain OS=Drosophila melanogaster OX=7227 GN=Chc PE=1 SV=1
1204_1	Maker002426	8.64761	0	24411.2	IGPGSDVEGSFEIIDTIGQTTESQTLPALDTVVSAPPVKEEPEK;LCDFNPK;QTPPAPVNV	1;1;1	3	4	0.2752	287226;23149;23153;25236	-	locus=Chr03:947437:949305:- [translate_table: standard]	efflux RND transporter permease subunit [Proteus mirabilis]	NA	K04645|1|1.4e-23|114.0|amex:103036957|clathrin light chain B!K04644|4|4.0e-23|112.5|tmu:101347740|clathrin light chain A	clathrin light chain-like isoform X3 [Vespa mandarinia]	Clathrin light chain OS=Drosophila melanogaster OX=7227 GN=Clc PE=1 SV=1
3222_1	Maker011209	12.327	0	74339	AVSDAAAGEYASAIETLVTAISLIK;GPPGHPGGPPGDPR;KELHGQNPVVTFPTK;QALNQFESQCK	1;1;1;1	4	5	0.0935	186536;18444;196582;196583;125335	-	locus=Chr24:2098113:2105805:+ [translate_table: standard]	RNA-binding protein [Blattabacterium sp. (Blattella germanica)]	NA	K14398|1|1.6e-89|334.7|pcf:106787364|cleavage and polyadenylation specificity factor subunit 6/7	cleavage and polyadenylation specificity factor subunit CG7185-like isoform X1 [Vespa mandarinia]>XP_035724985.1 cleavage and polyadenylation specificity factor subunit CG7185-like isoform X1 [Vespa mandarinia]	Cleavage and polyadenylation specificity factor subunit 6 OS=Drosophila melanogaster OX=7227 GN=Cpsf6 PE=1 SV=2
310_1	Maker010407	7.38524	0	47982.3	DIFSEVGPVLSFK;IEEPWAPPRPTPVSNPPAPIFAGQDVDLR	1;1	2	2	0.0952	144797;283123	-	locus=Chr20:3567631:3569991:- [translate_table: standard]	RNA-binding protein [Steroidobacter denitrificans]	NA	K14407|1|1.2e-186|656.8|pcf:106786238|cleavage stimulation factor subunit 2	cleavage stimulation factor subunit 2-like isoform X1 [Vespa mandarinia]	Cleavage stimulation factor subunit 2 OS=Mus musculus OX=10090 GN=Cstf2 PE=1 SV=2
1675_1	Maker004583	9.69268	0	148850	HVMILQDAIK;SSGSSNPASPGTPPPR;VAGVSQSQPSSR	1;1;1	3	3	0.0284	79938;157182;88563	-	locus=Chr06:2006006:2015740:+ [translate_table: standard]	DNA primase [Candidatus Gracilibacteria bacterium HOT-871]	NA	K16578|1|0.0e+00|2218.0|pcf:106784152|CLIP-associating protein 1/2	CLIP-associating protein 2-like isoform X10 [Vespa mandarinia]	CLIP-associating protein 1-A OS=Xenopus laevis OX=8355 GN=clasp1-a PE=2 SV=2
868_1	Maker005882	10.4674	0	153909	ATFFEEDILNIFPVVK;AVLMSER;DRPLLPLQPQAK;ELGGDAAAFVAPR	1;1;1;1	4	4	0.0351	224205;10515;130794;106722	-	locus=Chr08:4371319:4380387:- [translate_table: standard]	serine/threonine protein kinase [Wenzhouxiangella marina]	NA	K03255|1|0.0e+00|2422.1|pcf:106792964|protein TIF31	clustered mitochondria protein homolog isoform X2 [Vespa mandarinia]	Clustered mitochondria protein homolog OS=Aedes aegypti OX=7159 GN=AAEL000794 PE=3 SV=1
1992_1	Maker001487	6.70974	0	10228.3	KNLGDITENSLEINTLK;NLGDITENSLEINTLK	1;1	2	3	0.1932	226804;209207;209208	-	locus=Chr02:6987840:6988201:+ [translate_table: standard]	multidrug transporter [Hydromonas sp. F02]	NA	K00934|1|1.9e-11|72.4|dme:Dmel_CG4546|arginine kinase [EC:2.7.3.3]	c-Myc-binding protein-like [Vespa mandarinia]	c-Myc-binding protein OS=Bos taurus OX=9913 GN=MYCBP PE=3 SV=3
3596_1	Maker010912	51.8717	0	137375	CPLCGASYQPQYK;GAVYLHPPVPIQQAENNWPLLTVSK;GICFHSQQPLFVSGGDDYK;GNQVYCLDR;GVNWASFHPTLPLIVSGADDR;ICEVAAIGK;LLELGPKPELAQQVR;LSFLYLITGNLEK;NPGATDLFGQADAVVK;NSGQASLAYVTEK;NVAPGPGGLEDHLK;SASNIENSTYDLYVIPR;TANLVGQSIIAYLQQK;TTMFHQEYPWILSASDDQTIR;VWDISGLR	1;1;1;1;1;1;1;1;1;1;1;1;1;1;1	15	23	0.1891	173399;275934;275966;249933;249932;69532;256317;256316;35148;35122;195791;195790;160175;179205;128639;128654;137431;137453;230928;230904;205183;269335;32151	-	locus=Chr23:1145640:1149635:- [translate_table: standard]	hypothetical protein [Oscillatoria nigro-viridis]	NA	K05236|1|0.0e+00|2381.3|pcf:106787057|coatomer subunit alpha	coatomer subunit alpha-like [Vespa mandarinia]	Coatomer subunit alpha OS=Homo sapiens OX=9606 GN=COPA PE=1 SV=2
2808_1	Maker004362	53.65	0	104668	AGQSLADPEQYENLFPGYR;FNYNVAPGTSTVESDTIQQSNEALLNR;GSNNVAIGYDEGSVMVK;HSEIQQVNLK;IFNYNTLER;ISASAFPTIQPNVER;ISSIVQLWK;KNWVVTGSDDMQIR;KPIEEMLAAEATGK;LCLAQDCLHQAQDFGGLLLLATSTGNASMIEK;LENLEIVVK;LESSLNYGFER;TCVQTLEGHTQNISAVCFHPELPIVLTGSEDGTVR;VWQLGSSTANFTLEGHEK	1;1;1;1;1;1;1;1;1;1;1;1;1;1	14	23	0.2567	249959;235261;280763;203843;87033;87037;87053;80307;80306;184341;184353;184352;57960;63834;155660;155667;285318;53881;53890;116266;286571;237453;237464	-	locus=Chr05:9012943:9018821:+ [translate_table: standard]	WD-repeat protein [Planktothrix agardhii NIES-204]	NA	K17302|1|0.0e+00|1742.6|pcf:106788355|coatomer subunit beta'	coatomer subunit beta'-like [Vespa mandarinia]	Coatomer subunit beta' OS=Rattus norvegicus OX=10116 GN=Copb2 PE=1 SV=3
3607_1	Maker004706	57.8632	0	110840	AAASCYIELVVK;AALGELPLLEAENK;AALGELPLLEAENKR;AALWILGEYAISK;EKPGNIVQVDDAIQFLQLNR;EYLAHLLK;FENLRPLIVEK;LKEPELLEPLMPSITACLEHR;LVERPQPIVLAPR;NFEFLIPDAPDLIAK;SIFGEDALANLSIEKPLNK;SLACPTPLLQK;TLALAMDLVTNR;TVEEMVQLLK;VASTENGIIFGNIVYDVSGAGSDR;VSVNTSLSDLR;YEAAGTLITLSNVPTAIK	1;1;1;1;1;1;1;1;1;1;1;1;1;1;1;1;1	17	27	0.2328	118603;151153;151154;151152;183305;144252;144246;258948;39732;126716;267379;155701;155699;197712;197711;197696;242799;94879;117193;85737;266005;265963;265924;85924;85888;222145;222144	-	locus=Chr06:3825797:3829760:- [translate_table: standard]	trigger factor [Hirschia baltica]	NA	K17301|1|0.0e+00|1807.3|pcf:106793574|coatomer subunit beta	coatomer subunit beta-like [Vespa mandarinia]>XP_035720110.1 coatomer subunit beta-like [Vespa mandarinia]	Coatomer subunit beta OS=Gallus gallus OX=9031 GN=COPB1 PE=2 SV=1
3581_1	Maker004882	31.9702	0	57525.6	ASNILEDLETLR;ESVNLAQIR;GIQLQTHPNVDK;HSIETVFFTDNYEVV;IEGLLAAFPK;IPTKPFPLNTDVGVLK;KNILVWTLPLVDASTK;NILVWTLPLVDASTK;QFVEMTK;VYMLLITTK	1;1;1;1;1;1;1;1;1;1	10	18	0.2058	130275;130316;130308;48184;48186;48143;124756;213323;54464;54461;203811;203810;213170;213171;191704;191690;21283;59898	-	locus=Chr06:7499938:7502539:- [translate_table: standard]	VOC family protein [Paraburkholderia xenovorans]	NA	K20471|1|1.5e-270|935.6|pcf:106791760|coatomer subunit delta	coatomer subunit delta-like [Vespa mandarinia]	Coatomer subunit delta OS=Bos taurus OX=9913 GN=ARCN1 PE=1 SV=1
589_1	Maker008495	35.9526	0	35286.6	DDDATLTQLAQAWLNISSGGDK;DSHLEHPFVQEYLQK;EAIVAELDQAANHTNLDNHNFMIVAATIYYHEK;HSSTSMLLNGQATCFIGQAK;LQDAYYIFQEMIDK;NHFYIGNYQQCINEAQK;TLADYFANPSR;TMQEKDDDATLTQLAQAWLNISSGGDK;VVLDEINNSSPPELQPLK	1;1;1;1;1;1;1;1;1	9	22	0.5082	260074;222775;222776;222777;222774;286298;249718;249717;209545;209551;247907;248054;101765;101758;101759;101781;280305;280304;280322;236433;236432;236530	-	locus=Chr14:2577933:2579558:+ [translate_table: standard]	nucleoside hydrolase [Psychroflexus torquis]	NA	K17268|1|1.9e-164|582.4|pcf:106790899|coatomer subunit epsilon	coatomer subunit epsilon-like [Vespa mandarinia]	Coatomer subunit epsilon OS=Bos taurus OX=9913 GN=COPE PE=1 SV=3
2120_1	Maker010568	32.5165	0	96100.5	AAIADTIIAVMEGNAEAK;ALCTITDGGMLAAIER;GVDFGALWDASAAK;ILYLLNQGEQLGTTEATEAFFAMTK;LSQIPQIANIIR;QIATFVSEISDEFK;TFNDTPVNPK;VAIEATEGYTVLCEVPCPR;VAMTHPAAVTACNLDLENLITDSNR	1;1;1;1;1;1;1;1;1	9	16	0.1749	211182;211186;211181;195848;138338;138348;138355;138349;138375;276511;128416;181295;71447;250700;274737;274721	-	locus=Chr21:3530124:3533269:+ [translate_table: standard]	chaperonin GroEL [Conexibacter woesei]	NA	K17267|1|0.0e+00|1614.7|pcf:106786653|coatomer subunit gamma	coatomer subunit gamma-like [Vespa mandarinia]	Coatomer subunit gamma OS=Drosophila pseudoobscura pseudoobscura OX=46245 GN=gammaCop PE=3 SV=1
1932_1	Maker000880	8.027	0	26488.6	ANAEIIMLDGLTCVYR;TDDIPLGEQTVAQVLQSAK	1;1	2	7	0.1496	219191;238486;238488;238479;238485;238487;238565	-	locus=Chr01:16482353:16483804:+ [translate_table: standard]	AcrB/AcrD/AcrF family protein [Planctomyces sp. SH-PL14]	NA	K20472|1|2.3e-101|372.5|pcf:106794018|coatomer subunit zeta	coatomer subunit zeta-1-like isoform X1 [Vespa mandarinia]	Coatomer subunit zeta-1 OS=Bos taurus OX=9913 GN=COPZ1 PE=1 SV=2
2882_1	Maker009497	39.7142	0	23114.6	DAAYDAFLEDLQK;LFLMSWCPDTAK;MLYSSSFDALK;MLYSSSFDALKK;QIDVEVIGPR;YGLFDFEYTHQCQGTSEASK;YGLFDFEYTHQCQGTSEASKK;YIQATDLSEASEEAVEEK;YVIFYIK;YVIFYIKDEK	1;1;1;1;1;1;1;1;1;1	10	263	0.4752	157864;151252;151262;151226;151261;151266;151249;151235;151245;151260;151254;151247;151257;151297;151248;151229;151275;151277;151241;151242;151278;151234;151285;151283;151263;151273;151259;151267;151253;151269;151282;151287;151233;151306;151279;151268;151271;151270;151298;151232;151238;151240;151286;151243;151292;151280;151230;151293;151251;151274;151272;151250;151219;151255;151281;151300;151256;…	-	locus=Chr17:3399880:3404370:- [translate_table: standard]	aldo/keto reductase [Paeniclostridium sordellii]	NA	K05765|1|2.6e-77|292.4|ame:725718|cofilin	Cofilin/actin-depolymerizing factor like protein [Melipona quadrifasciata]	Cofilin/actin-depolymerizing factor homolog OS=Drosophila melanogaster OX=7227 GN=tsr PE=1 SV=1
3408_1	Maker010612	10.2267	0	91671.9	DNDSEVGQAAPAVVQVDQEALALLNK;GTCNPEYQAVFPLTGILDR;YGIENIEGALK	1;1;1	3	4	0.068	273955;249735;89809;89810	-	locus=Chr21:3928707:3932834:+ [translate_table: standard]	hypothetical protein [Geoalkalibacter subterraneus]	NA	K18260|1|0.0e+00|1090.1|pcf:106791253|coiled-coil and C2 domain-containing protein 1	coiled-coil and C2 domain-containing protein 1-like isoform X4 [Vespa mandarinia]	Coiled-coil and C2 domain-containing protein 1-like OS=Drosophila melanogaster OX=7227 GN=l(2)gd1 PE=1 SV=1
1194_1	Maker001976	5.86927	0.000485201	63941.2	LLQQELLDR;LSELWTELGK	1;1	2	2	0.0345	70322;81803	-	locus=Chr02:14290121:14292204:+ [translate_table: standard]	chromosome partition protein MukB [Cronobacter sakazakii]	NA	K16759|1|2.0e-268|928.7|pcf:106790551|coiled-coil domain-containing protein 102A	coiled-coil domain-containing protein 102A-like [Vespa mandarinia]	Coiled-coil domain-containing protein 102A OS=Xenopus laevis OX=8355 GN=ccdc102a PE=2 SV=1
1740_1	Maker008891	5.25403	0.00188058	67280.7	ISLIQDYR;QLFSQLVVEVQK	1;1	2	2	0.0342	43667;140701	-	locus=Chr15:4389600:4392129:+ [translate_table: standard]	MULTISPECIES: acetyl-CoA carboxylase biotin carboxylase subunit [Bacteria]	NA	K10386|1|9.8e+00|36.2|phi:102099213|periplakin	coiled-coil domain-containing protein 22 homolog isoform X1 [Vespa mandarinia]	Coiled-coil domain-containing protein 22 homolog OS=Nematostella vectensis OX=45351 GN=v1g180167 PE=3 SV=1
3177_1	Maker005493	15.4786	0	20610.1	KLQALNTDEGVFGSYIK;LQALNTDEGVFGSYIK;MLESQSLPTTIQR;NLNAATIAQQER	1;1;1;1	4	11	0.227	224291;224297;224292;206258;206257;158905;158906;119796;119798;119793;119795	-	locus=Chr07:8632090:8633070:+ [translate_table: standard]	ABC transporter ATP-binding protein [Kibdelosporangium phytohabitans]	NA	NA	coiled-coil domain-containing protein 43-like [Vespa mandarinia]	Coiled-coil domain-containing protein 43 OS=Danio rerio OX=7955 GN=ccdc43 PE=2 SV=1
541_1	Maker004038	10.0117	0	16791.5	IIYMLNTTLPTESFK;LLQSEVGVEEVLR;SYYKPSTISP	1;1;1	3	5	0.2657	208802;151817;151822;73796;73797	-	locus=Chr05:3890293:3891144:- [translate_table: standard]	pyridoxal-phosphate dependent enzyme [Sutterella megalosphaeroides]	NA	K17784|1|2.4e-08|62.8|loa:LOAG_06147|mitochondrial inner membrane organizing system protein 1	coiled-coil domain-containing protein 58-like isoform X1 [Vespa mandarinia]	Protein MIX23 OS=Taeniopygia guttata OX=59729 GN=MIX23 PE=2 SV=1
2580_1	Maker010969	23.6392	0	48922	EINNGDTATNLSTHIQTLR;FVKPAIPPTIVNPAGPQLTNPTANTTGSPMDIAK;HTLLISQQEHTEK;HYNEIVMSGGNIR;QASVIIQAK;RIESLQQHNR	1;1;1;1;1;1	6	17	0.229	136545;245875;285236;285242;171904;171899;171891;171889;171903;172280;155899;155895;34392;34391;34390;31345;108366	-	locus=Chr23:2430866:2433178:+ [translate_table: standard]	hypothetical protein [Thermobacillus composti]	NA	K09288|1|4.1e-173|611.7|pcf:106785557|coiled-coil domain-containing protein 6	coiled-coil domain-containing protein 6-like isoform X1 [Vespa mandarinia]>XP_035728558.1 coiled-coil domain-containing protein 6-like isoform X1 [Vespa mandarinia]>XP_035728560.1 coiled-coil domain-containing protein 6-like isoform X1 [Vespa mandarinia]	Coiled-coil domain-containing protein 6 OS=Mus musculus OX=10090 GN=Ccdc6 PE=1 SV=1
2778_1	Maker008666	21.229	0	99044.5	ENFGFIER;GECFFLPYTK;GPFGFLAYEVDEGKK;GQVLKPLER;LPPGSIVFEEVSNEVIK;VHFSICQVK;VITGSQQNTSNNYR	1;1;1;1;1;1;1	7	9	0.092	44178;44182;44181;103716;188836;50592;221568;67876;175100	-	locus=Chr15:231920:235630:- [translate_table: standard]	cold-shock DNA-binding domain-containing protein, cold shock protein (beta-ribbon, CspA family) [Candidatus Campbellbacteria bacterium GW2011_OD1_34_28]	NA	K18733|1|2.5e+01|35.4|lak:106179881|la-related protein 6	cold shock domain-containing protein E1-like isoform X1 [Vespa mandarinia]>XP_035740973.1 cold shock domain-containing protein E1-like isoform X1 [Vespa mandarinia]	Cold shock domain-containing protein E1 OS=Rattus norvegicus OX=10116 GN=Csde1 PE=2 SV=1
1386_1	Maker008503	8.52641	0	37996.8	APPSASYQQEAVAAAVAGGGGPGYAPANPYDDR;YGGAPAVPATGAFNTGDPYSYGK	1;1	2	4	0.1458	247300;247302;256870;256868	-	locus=Chr14:2661375:2664930:- [translate_table: standard]	methyl-accepting chemotaxis protein [Acetobacterium woodii]	NA	NA	collagen alpha-1(III) chain-like isoform X1 [Vespa mandarinia]>XP_035718026.1 collagen alpha-1(III) chain-like isoform X1 [Vespa mandarinia]>XP_035718027.1 collagen alpha-1(III) chain-like isoform X1 [Vespa mandarinia]	NA
812_1	Maker010071	17.6229	0	196494	AHSQDLGYAGSCVR;GFPYYYGQGQVPR;HSQSQYVPTCEPGHIK;LWEGYSLLFTDGDER;NSQTVVPLDASR	1;1;1;1;1	5	16	0.0356	162604;164652;164645;222626;222712;213480;213479;213485;109670;109657;109668;109663;109842;109843;109667;109669	-	locus=Chr19:3549567:3557878:- [translate_table: standard]	oxygen-dependent coproporphyrinogen oxidase [Salinibacter ruber]	NA	K06237|1|4.9e-128|464.2|dqu:106743828|collagen, type IV, alpha	collagen alpha-1(IV) chain-like [Vespa mandarinia]	Collagen alpha-2(IV) chain OS=Ascaris suum OX=6253 PE=2 SV=1
510_1	Maker000234	19.0412	0	101911	DLPIVNIK;IVPGAVTFQNTEAMTK;MAALNEPFTGDMHGVR;MSSVSPVGTLAYIIDEQALLVR;NILTDFAWPEK;VQNVDSIVR	1;1;1;1;1;1	6	7	0.0833	26429;198368;198367;204939;262143;121239;48158	-	locus=Chr01:5649100:5665308:- [translate_table: standard]	Asp/Glu/hydantoin racemase [Ilyobacter polytropus]	NA	K06823|1|1.0e-187|661.4|pcf:106788229|collagen, type XVIII, alpha	collagen alpha-1(XVIII) chain-like isoform X2 [Vespa mandarinia]	Collagen alpha-1(XV) chain OS=Homo sapiens OX=9606 GN=COL15A1 PE=1 SV=2
2082_1	Maker010073	5.76051	0.000485201	183147	AYAQDLGTAGSCIR;LWDGFSLLHIMGNGR	1;1	2	2	0.0159	154425;199882	-	locus=Chr19:3567364:3580530:+ [translate_table: standard]	ATPase [Kitasatospora setae]	NA	K06237|1|6.7e-148|530.0|pcf:106791478|collagen, type IV, alpha	collagen alpha-5(IV) chain-like [Vespa mandarinia]	Collagen alpha-5(IV) chain OS=Canis lupus familiaris OX=9615 GN=COL4A5 PE=2 SV=2
3348_1	Maker005062	7.02955	0	19573	VVSCDDSSPFSAVSLK;YGVSAADLSSELQQLGLPR	1;1	2	4	0.1955	196953;237487;237490;237489	-	locus=Chr07:1162619:1163752:- [translate_table: standard]	PAS domain S-box protein [Oleiphilus messinensis]	NA	K22560|1|5.7e-84|314.3|pcf:106784726|COMM domain containing 4	COMM domain-containing protein 4-like [Vespa mandarinia]>XP_035719124.1 COMM domain-containing protein 4-like [Vespa mandarinia]	COMM domain-containing protein 4 OS=Mus musculus OX=10090 GN=Commd4 PE=1 SV=1
668_1	Maker008311	21.1308	0	29896.9	ELVEFLAEEIVAEK;ELVEFLAEEIVAEKK;GISNGFAEK;IIELSTSYEHTAYVSLLEGLSK;SKPSFTIDIVR;TIPTELDGFK	1;1;1;1;1;1	6	47	0.25	59283;205178;205177;28210;185367;266463;266465;266459;266464;266462;104203;104207;104212;104206;104204;104202;104211;104210;68702;68679;68710;68742;68701;68574;68763;68712;68719;68709;68689;68688;68708;68683;68731;68724;68778;68694;68707;68699;68748;68757;68556;68706;68693;68703;68692;68715;68744	-	locus=Chr13:3901641:3903254:+ [translate_table: standard]	IclR family transcriptional regulator [Defluviimonas alba]	NA	K15414|1|2.1e-127|459.1|pcf:106791692|complement component 1 Q subcomponent-binding protein, mitochondrial	complement component 1 Q subcomponent-binding protein, mitochondrial-like [Vespa mandarinia]	Kinetochore protein Nuf2 OS=Danio rerio OX=7955 GN=nuf2 PE=2 SV=1
28_1	Maker003958	20.2639	0	67810.9	DALGLSLFDGSAIDEK;FDFDFMTFPEPQSSER;LSESAFHYK;NFLSLLNK;NNIIPIDLISK;QFFEWIKPFENYISSINR;VAGEAIGILR	1;1;1;1;1;1;1	7	10	0.1486	187832;235266;235267;59661;32891;32892;97988;97990;260080;41977	-	locus=Chr05:2423419:2425197:+ [translate_table: standard]	acyl-CoA dehydrogenase [Rhodanobacter denitrificans]	NA	K15980|1|3.3e-136|489.6|hst:105190425|acyl-CoA dehydrogenase family member 9 [EC:1.3.99.-]	complex I assembly factor ACAD9, mitochondrial-like [Vespa mandarinia]	Complex I assembly factor ACAD9, mitochondrial OS=Mus musculus OX=10090 GN=Acad9 PE=1 SV=2
2757_1	Maker008942	39.2846	0	109824	AEQIGWGVPTIQR;ELPSVELDVVSQK;EYIIPELLK;IEVPDVIIK;LNINANTNK;LPPQVTSIGGLK;LWFGTGIDDK;QSVQYYINGTK;SAPQIVIDPPGIQGHGDAENAR;SNPYQTPELVK;TTTSIPSTVPEVMR;YFSSEQLK	1;1;1;1;1;1;1;1;1;1;1;1	12	21	0.1427	148318;148320;148662;148317;145775;145771;68008;47468;42465;42467;42661;90584;76277;113002;113001;255724;107162;107129;107161;161871;42408	-	locus=Chr15:4775069:4779968:+ [translate_table: standard]	metal ABC transporter ATP-binding protein [Clostridium tetani]	NA	K08867|1|6.7e-94|349.7|hai:109396381|WNK lysine deficient protein kinase [EC:2.7.11.1]	constitutive coactivator of PPAR-gamma-like protein 1 homolog [Vespa mandarinia]	Constitutive coactivator of PPAR-gamma-like protein 1 homolog OS=Xenopus tropicalis OX=8364 GN=fam120a PE=2 SV=1
1187_1	Maker009971	5.36475	0.000946522	70462.8	GPYFIK;TYEYGVHVIDPLK	1;1	2	2	0.0314	2182;165228	-	locus=Chr19:2168518:2170657:- [translate_table: standard]	cyclase [Nocardiopsis alba]	NA	K06762|1|2.1e-85|320.9|myi:110464516|contactin 4!K06760|2|1.1e-81|308.5|lak:106158046|contactin 2!K06763|3|2.4e-70|270.8|obi:106874959|contactin 5	contactin-like isoform X2 [Vespa mandarinia]	Contactin OS=Drosophila melanogaster OX=7227 GN=Cont PE=1 SV=2
3052_1	Maker008343	9.06766	0	51262.3	ELYEIINK;YNSPQMLAK;YTSQVVNR	1;1;1	3	4	0.0558	46658;52826;36069;36067	-	locus=Chr13:4863798:4865742:- [translate_table: standard]	30S ribosomal protein S15 [Sphingobacterium sp. 21]	NA	K12177|1|1.9e-229|798.9|pcf:106785470|COP9 signalosome complex subunit 3	COP9 signalosome complex subunit 3-like isoform X1 [Vespa mandarinia]	COP9 signalosome complex subunit 3 OS=Danio rerio OX=7955 GN=cops3 PE=2 SV=1
410_1	Maker003362	56.8367	0	49841.7	ACTIDGLGSTILDR;ASLLQAESK;AVIEHNLLSASK;AVSHYTLDK;IAQTEPEWIAK;IASQMITEGR;LLSLPDEISK;MNGYIDQIDSIVHFETR;NALICTVLASAGQQR;NEQLQIYYK;QIQSLCYQVNQIIEK;QQLANLAHSGGSHK;QVLTDVSSR;RSELQEFEALLQPHQK;SELQEFEALLQPHQK;SILDAILASANSNQTQANGELVDALK;VISFEEQVASIR	1;1;1;1;1;1;1;1;1;1;1;1;1;1;1;1;1	17	24	0.476	156449;32488;108558;108551;108560;49122;109478;109488;65172;67160;67159;241021;178975;87666;220321;222312;146836;146842;146835;43095;232068;212973;272753;131270	-	locus=Chr04:3342573:3344473:+ [translate_table: standard]	response regulator [Kordia sp. SMS9]	NA	K12178|1|2.2e-238|828.6|pcf:106789981|COP9 signalosome complex subunit 4	COP9 signalosome complex subunit 4-like [Vespa mandarinia]	COP9 signalosome complex subunit 4 OS=Danio rerio OX=7955 GN=cops4 PE=2 SV=1
2124_1	Maker001027	17.8041	0	38380.3	GFVLGGTDPHDR;GYKPANEEPSEYQTIPLNK;LLDSLWNK;SGGTLEVMGLLLGK;VNAQAQAYEYMTAYIEAAK	1;1;1;1;1	5	9	0.2105	105784;251737;251736;40123;40124;130514;130515;248583;248580	-	locus=Chr01:18771906:18773197:- [translate_table: standard]	hypothetical protein [Chloracidobacterium thermophilum]	NA	K09613|1|2.3e-190|668.7|pcf:106783639|COP9 signalosome complex subunit 5 [EC:3.4.-.-]	COP9 signalosome complex subunit 5-like isoform X2 [Vespa mandarinia]>XP_035735248.1 COP9 signalosome complex subunit 5-like isoform X2 [Vespa mandarinia]>XP_035735249.1 COP9 signalosome complex subunit 5-like isoform X2 [Vespa mandarinia]>XP_035735250.1 COP9 signalosome complex subunit 5-like isoform X2 [Vespa mandarinia]>XP_035735251.1 COP9 signalosome complex subunit 5-like isoform X2 [Vespa m…	COP9 signalosome complex subunit 5 OS=Drosophila melanogaster OX=7227 GN=CSN5 PE=1 SV=1
1435_1	Maker003489	16.9746	0	39154.7	AQEGAEQLVYGALIGK;GCNNINQFVNK;LPVLNNPK;QICEINESPVLLK;QVFSEMDFLGWYTTGDMPNER	1;1;1;1;1	5	9	0.1988	187216;187221;187174;114237;114538;23372;167348;167349;268897	-	locus=Chr04:5412089:5413454:- [translate_table: standard]	MULTISPECIES: transcription initiation factor IIB [Thermofilum]	NA	K12179|1|7.4e-189|663.7|pcf:106793635|COP9 signalosome complex subunit 6	COP9 signalosome complex subunit 6-like [Vespa mandarinia]	COP9 signalosome complex subunit 6 OS=Bos taurus OX=9913 GN=COPS6 PE=2 SV=1
2081_1	Maker008530	13.905	0	33627.4	EALPVLPDLK;NSQLEVDYAGLGR;STSNPLEQFVLLAK;VLELTPTQK	1;1;1;1	4	9	0.147	62942;62944;62941;141322;168535;168337;168338;48566;48007	-	locus=Chr14:3176498:3179666:+ [translate_table: standard]	ABC transporter ATP-binding protein [Candidatus Pelagibacter sp. IMCC9063]	NA	K12180|1|6.2e-118|427.9|pcf:106785449|COP9 signalosome complex subunit 7	COP9 signalosome complex subunit 7-like isoform X1 [Vespa mandarinia]	COP9 signalosome complex subunit 7 OS=Drosophila melanogaster OX=7227 GN=CSN7 PE=1 SV=2
1441_1	Maker005546	8.97887	0	20843.5	EQAMTLISK;KLTQFVSFLEN;LTQFVSFLEN	1;1;1	3	3	0.107	46295;119066;87388	-	locus=Chr08:482859:485009:- [translate_table: standard]	LacI family transcriptional regulator [Klebsiella variicola]	NA	K12181|1|6.8e-96|354.0|pcf:106790716|COP9 signalosome complex subunit 8	COP9 signalosome complex subunit 8-like isoform X1 [Vespa mandarinia]	COP9 signalosome complex subunit 8 OS=Mus musculus OX=10090 GN=Cops8 PE=1 SV=1
2345_1	Maker005859	10.5437	0	29736.8	GTVVVETNLPFTLIQEK;QICACDGLTIWDER;SSSLFQNTK	1;1;1	3	4	0.146	224863;224864;203191;44212	-	locus=Chr08:4217367:4218658:- [translate_table: standard]	superoxide dismutase family protein [Rhodothermus marinus]	NA	K04569|1|1.3e-135|486.5|pcf:106793008|copper chaperone for superoxide dismutase	copper chaperone for superoxide dismutase-like isoform X1 [Vespa mandarinia]	Copper chaperone for superoxide dismutase OS=Sus scrofa OX=9823 GN=CCS PE=2 SV=1
1398_1	Maker009509	5.03682	0.00414747	8095.1	TTLSSDEILQVIK	1	1	33	0.1806	146678;146684;146677;146670;146685;146671;146682;146686;146688;146679;146663;146648;146689;146657;146658;146680;146651;146660;146646;146674;146643;146666;146669;146665;146647;146644;146691;146687;146681;146673;146659;146683;146667	-	locus=Chr17:3489114:3489492:- [translate_table: standard]	heavy metal transport/detoxification protein [Ilyobacter polytropus]	NA	K07213|1|4.0e-20|100.9|ame:725138|copper chaperone	copper transport protein ATOX1-like [Vespa mandarinia]	Copper-transporting ATPase 1 OS=Mus musculus OX=10090 GN=Atp7a PE=1 SV=3
975_1	Maker003976	44.7878	0	54812.9	GGLVFTTGFSK;GPVLDIAWCPHNDNVIASGSEDCVVK;HVYGTSLK;IDSHPDVIYSACWNWDGSR;ISADYPLVGGHK;IWQIPDGGISR;LNNSGFCQVISMTVPR;SSWDSTFCAVNPK;TLTESVVDLQLHQR;VASNPAQNTAQVSPGIFEEMLK;VLESAVALQMK;VLESAVALQMKEEER	1;1;1;1;1;1;1;1;1;1;1;1	12	26	0.3387	66917;66916;278173;226751;278174;278200;25032;25019;257858;102288;102295;102294;98428;216697;216791;216795;216786;157842;157843;157844;185812;185815;260654;260655;85468;202435	-	locus=Chr05:2567790:2572711:- [translate_table: standard]	hypothetical protein [Moorea producens]	NA	K13886|1|1.2e-290|1002.3|pcf:106784794|coronin-1B/1C/6	coronin-1C-A-like isoform X3 [Vespa mandarinia]>XP_035722057.1 coronin-1C-A-like isoform X3 [Vespa mandarinia]>XP_035722058.1 coronin-1C-A-like isoform X3 [Vespa mandarinia]>XP_035722059.1 coronin-1C-A-like isoform X3 [Vespa mandarinia]>XP_035722060.1 coronin-1C-A-like isoform X3 [Vespa mandarinia]>XP_035722061.1 coronin-1C-A-like isoform X3 [Vespa mandarinia]>XP_035722062.1 coronin-1C-A-like iso…	Coronin-1C-A OS=Danio rerio OX=7955 GN=coro1ca PE=2 SV=1
530_1	Maker008213	11.8115	0	136450	ALNVMQAEVNR;LWDLSPLTSEESAIPK;LWHIPETGLEESLCNPECTFSHR;VAVPLSGPGGK	1;1;1;1	4	5	0.0497	99207;210813;277231;38843;38844	-	locus=Chr13:1946341:1953806:- [translate_table: standard]	TIR domain-containing protein [Streptosporangium roseum]	NA	K18619|1|0.0e+00|2359.3|pcf:106789923|coronin-7	coronin-7-like isoform X2 [Vespa mandarinia]	Coronin-7 OS=Bos taurus OX=9913 GN=CORO7 PE=2 SV=1
3110_1	Maker007710	9.42087	0	25071.8	LSDFLLTVSR;NGALDKEAQTYLNR;VQMILFDLNHAISK	1;1;1	3	3	0.1696	76055;177452;60765	-	locus=Chr12:469848:470876:- [translate_table: standard]	cobalamin adenosyltransferase [Candidatus Tenderia electrophaga]	NA	K00798|1|1.8e-119|432.6|pcf:106785233|cob(I)alamin adenosyltransferase [EC:2.5.1.17]	corrinoid adenosyltransferase-like [Vespa mandarinia]	Corrinoid adenosyltransferase OS=Mycobacterium leprae (strain TN) OX=272631 GN=ML1149 PE=3 SV=1
1454_1	Maker002229	5.03682	0.00414747	50177.5	GGLVDDDALAAALK	1	1	4	0.0294	119811;119808;119803;119810	-	locus=Chr02:18139026:18141688:- [translate_table: standard]	C-terminal binding protein [Paludisphaera borealis]	NA	K04496|1|9.1e-230|800.0|pcf:106788471|C-terminal binding protein	C-terminal-binding protein isoform X1 [Vespa mandarinia]>XP_035737703.1 C-terminal-binding protein isoform X1 [Vespa mandarinia]>XP_035738579.1 C-terminal-binding protein isoform X1 [Vespa mandarinia]>XP_035739427.1 C-terminal-binding protein isoform X1 [Vespa mandarinia]>XP_035740279.1 C-terminal-binding protein isoform X1 [Vespa mandarinia]>XP_035741147.1 C-terminal-binding protein isoform X1 […	C-terminal-binding protein OS=Drosophila melanogaster OX=7227 GN=CtBP PE=1 SV=3
3296_1	Maker001074	26.6665	0	75583.2	FGQVSPR;HASLSHNSFEVPVAPR;IPPLNFEDKESK;IYDGSPQDTTASIMGDLTPK;LTDSPVPIEAPK;LTDSPVPIEAPKEPVK;QRPEILDDVNPIPKPR;VIELHISEPIR	1;1;1;1;1;1;1;1	8	15	0.1487	8708;8710;205234;140218;246784;104986;104983;104982;104985;200682;224691;222832;222833;113963;113964	-	locus=Chr01:20112263:20117050:- [translate_table: standard]	MULTISPECIES: outer membrane protein assembly factor [Thauera]	NA	NA	CUE domain-containing protein 5-like isoform X1 [Vespa mandarinia]	Homeobox-leucine zipper protein ATHB-40 OS=Arabidopsis thaliana OX=3702 GN=ATHB-40 PE=2 SV=3
1250_1	Maker004912	27.9069	0	89939.2	GVGGAGSHQGGPPGLK;HQQLVAEVLNQLSSR;NPEEAELEDTLNQVMVVFK;QACGFEYTSK;QIDLDQIWGDLR;QNPVTEYMK;QWEEYQFSSK;SPELLAK;VQVYLHQTTHER	1;1;1;1;1;1;1;1;1	9	10	0.1416	130703;201059;253135;85808;151967;66108;120693;5242;160112;5144	-	locus=Chr06:7761101:7765082:+ [translate_table: standard]	phosphonate metabolism transcriptional regulator PhnF [Kluyvera intermedia]	NA	K03347|1|0.0e+00|1481.1|acep:105627427|cullin 1	cullin-1-like isoform X1 [Vespa mandarinia]>XP_035720935.1 cullin-1-like isoform X1 [Vespa mandarinia]>XP_035720936.1 cullin-1-like isoform X1 [Vespa mandarinia]>XP_035720937.1 cullin-1-like isoform X1 [Vespa mandarinia]>XP_035720938.1 cullin-1-like isoform X1 [Vespa mandarinia]>XP_035720939.1 cullin-1-like isoform X1 [Vespa mandarinia]>XP_035720941.1 cullin-1-like isoform X1 [Vespa mandarinia]>X…	Cullin-1 OS=Homo sapiens OX=9606 GN=CUL1 PE=1 SV=2
1278_1	Maker000713	36.2378	0	86071.9	AQGETGLLQAYHR;CIEALIDK;FLDNHVSQLLTK;FSDVYSLCVAYPESLADR;GDQAFISALDK;GVITLANIPR;HNQLLQEVLGQSK;NSLVSLLLESINADR;TWDVLQETVK;VTFAPSIGMIK;YSELIGDVFK	1;1;1;1;1;1;1;1;1;1;1	11	14	0.1744	145964;35329;139739;245137;79164;53280;53279;156949;156953;186671;92786;79036;79037;80501	-	locus=Chr01:14392019:14394872:+ [translate_table: standard]	LuxR family transcriptional regulator [Oscillatoria nigro-viridis]	NA	K03870|1|0.0e+00|1417.9|pcf:106786716|cullin 2	cullin-2-like [Vespa mandarinia]>XP_035735674.1 cullin-2-like [Vespa mandarinia]>XP_035735675.1 cullin-2-like [Vespa mandarinia]>XP_035735676.1 cullin-2-like [Vespa mandarinia]>XP_035735677.1 cullin-2-like [Vespa mandarinia]>XP_035735678.1 cullin-2-like [Vespa mandarinia]	Cullin-2 OS=Mus musculus OX=10090 GN=Cul2 PE=1 SV=2
3531_1	Maker006127	4.55596	0.00732265	91199.6	ALQSLAMGK;GAFDAFR	1;1	2	2	0.0204	27533;7836	-	locus=Chr08:7632148:7638072:+ [translate_table: standard]	epimerase [Ichthyobacterium seriolicida]	NA	K03869|1|0.0e+00|1469.1|pcf:106785130|cullin 3	cullin-3-like [Vespa mandarinia]>XP_035738757.1 cullin-3-like [Vespa mandarinia]>XP_035738768.1 cullin-3-like [Vespa mandarinia]	Cullin-3 OS=Rattus norvegicus OX=10116 GN=Cul3 PE=1 SV=2
1315_1	Maker007044	34.8661	0	94176.9	ANIEQFLAESMDR;DVFEAFYK;EAFEAFINQR;GLSGLLDENR;LKQECGGGFTSK;LMNEHDVPEYLAHVDKR;LQEAVIAIQTSK;MLSDLQIYQEAFESK;QLLSEHISSILQK;TLTHNLLISELYNQLK;TMVQELLDFK;TVEGLLMLIEK	1;1;1;1;1;1;1;1;1;1;1;1	12	14	0.1793	163060;45682;93989;57888;115478;243322;112953;112960;112954;213679;153776;226243;93919;99723	-	locus=Chr10:5479815:5484375:+ [translate_table: standard]	3-deoxy-7-phosphoheptulonate synthase [Macrococcus caseolyticus]	NA	K10609|1|0.0e+00|1557.0|pcf:106790058|cullin 4	cullin-4A-like [Vespa mandarinia]>XP_035732583.1 cullin-4A-like [Vespa mandarinia]>XP_035732584.1 cullin-4A-like [Vespa mandarinia]>XP_035732585.1 cullin-4A-like [Vespa mandarinia]	Cullin-4B OS=Mus musculus OX=10090 GN=Cul4b PE=1 SV=1
3619_1	Maker008163	44.2844	0	138139	AAFECMYTLLDSCLDR;DISSIGLK;DLLDSVLPHLYTETK;EITPHINQIIK;ELVLVLPGALTNHIPALIPGIQYSLGEK;FMATNDLMSELQK;HVDLSGINSLK;LLDHLLDGLSTQTAK;LLPTLQESLK;LTLIDPAR;NVVAECLGK;QDCFSLLK;TTPELQPLFEIIQK;VVSPALISR	1;1;1;1;1;1;1;1;1;1;1;1;1;1	14	21	0.1416	233608;14131;204709;204708;204712;204706;113966;280566;163811;83523;183548;183549;73716;73715;23940;40254;40257;44043;188915;188903;31539	-	locus=Chr13:1554363:1559882:+ [translate_table: standard]	endo-1,4-beta-xylanase [Chroococcidiopsis thermalis]	NA	K17263|1|0.0e+00|2252.2|pcf:106792257|cullin-associated NEDD8-dissociated protein 1	cullin-associated NEDD8-dissociated protein 1-like [Vespa mandarinia]>XP_035728125.1 cullin-associated NEDD8-dissociated protein 1-like [Vespa mandarinia]	Cullin-associated NEDD8-dissociated protein 1 OS=Pongo abelii OX=9601 GN=CAND1 PE=2 SV=1
2704_1	Maker009911	9.25128	0	18529.3	GLEPCDFSAR;KPVGITEIEHR;VLLENIEELK	1;1;1	3	4	0.1925	76103;107925;107926;87950	-	locus=Chr19:885052:885537:+ [translate_table: standard]	DNA methyltransferase [Heliobacterium modesticaldum]	NA	K00876|1|8.8e-36|154.1|nfu:107384406|uridine kinase [EC:2.7.1.48]	CXXC motif containing zinc binding protein-like [Vespa mandarinia]	UPF0587 protein v1g245604 OS=Nematostella vectensis OX=45351 GN=v1g245604 PE=3 SV=1
2182_1	Maker000460	8.78415	0	30243.1	GSQPLELGEQYWSMR;LWEIMEK;SLQAWFGEEEWSK	1;1;1	3	3	0.1341	210108;32785;177912	-	locus=Chr01:9193485:9194705:+ [translate_table: standard]	outer membrane autotransporter barrel domain-containing protein [Sebaldella termitidis]	NA	K15161|1|1.3e-04|51.2|shx:MS3_05940|cyclin-C	cyclin-Q-like [Vespa mandarinia]>KAF7412072.1 hypothetical protein [Vespula vulgaris]>KAF7418389.1 hypothetical protein [Vespula germanica]>KAF7438759.1 hypothetical protein [Vespula pensylvanica]	Cyclin-Q OS=Rattus norvegicus OX=10116 GN=Ccnq PE=2 SV=1
2670_1	Maker001472	31.168	0	56108.2	ANATNTPHTIR;CEFMNPGGSVK;GFLDIPSLDESNK;GILKPGSTIIEPTSGNTGIGLAMAAAVK;LNTIPQLHGLK;NNVLPNILEAIGQTPMVR;TATCQEAIHILK;TPTEAAWNSPESHISISQK;VLSTTTLVK;VVIILPDGIR	1;1;1;1;1;1;1;1;1;1	10	13	0.2795	86972;94146;144117;144118;273147;96796;235321;235215;132796;244493;35385;62959;62960	-	locus=Chr02:6905814:6907881:+ [translate_table: standard]	cystathionine beta-synthase [Haliangium ochraceum]	NA	K01697|1|1.1e-254|882.9|pcf:106788233|cystathionine beta-synthase [EC:4.2.1.22]	cystathionine beta-synthase-like protein isoform X1 [Vespa mandarinia]	Cystathionine beta-synthase OS=Apis mellifera OX=7460 GN=CBS PE=1 SV=1
2806_1	Maker003132	35.0817	0	42651	DLLADLNQALEASQ;FLDNHPLVDK;IADIEEIANVLK;ISFVDLTDVENLAAAIQPNTK;MVWLETPTNPLLK;NELGITDQLVR;NVLETCLTALEGGK;QSTGHSGIVSFYIK;VIHPYLPSHPQYQLALK	1;1;1;1;1;1;1;1;1	9	29	0.3247	158273;158272;158268;158271;87377;87392;87390;119645;119644;119650;119647;119648;256796;256798;256848;256794;256797;256847;167167;102728;159085;159084;159092;42777;159083;163160;237493;237494;237492	-	locus=Chr03:12819422:12821157:- [translate_table: standard]	cystathionine gamma-synthase [Bdellovibrio bacteriovorus]	NA	K01758|1|1.0e-199|699.9|pcf:106788843|cystathionine gamma-lyase [EC:4.4.1.1]	cystathionine gamma-lyase-like isoform X1 [Vespa mandarinia]>XP_035741604.1 cystathionine gamma-lyase-like isoform X1 [Vespa mandarinia]	Cystathionine gamma-lyase OS=Sus scrofa OX=9823 GN=CTH PE=2 SV=1
3073_1	Maker001002	24.5132	0	38375	ANEVIQVGAK;CTDFTEFLNIK;ECSYHPGVPIFHEGMK;GIIDVAQSSVTMLPTK;IAIGQSCK;KCTDFTEFLNIK;TLDFSIFLEQPGCTQGK;YNLDIELK	1;1;1;1;1;1;1;1	8	12	0.2559	47982;133393;224762;189627;189596;189595;20561;44154;230789;230788;43646;43645	-	locus=Chr01:18466496:18467788:- [translate_table: standard]	tRNA uridine-5-carboxymethylaminomethyl(34) synthesis enzyme MnmG [Clostridium tetani]	NA	K16730|1|4.9e-153|544.7|bter:100646105|cysteine and histidine-rich domain-containing protein	cysteine and histidine-rich domain-containing protein-like [Vespa mandarinia]	Cysteine and histidine-rich domain-containing protein OS=Drosophila melanogaster OX=7227 GN=CHORD PE=1 SV=1
3529_1	Maker005548	23.0018	0	44306.5	AIGASEDLAHSSIR;ALEAEGFDVTYLPVK;KVFFHTDAAQAVGK;SLYLDAQATTPMDPR;VFFHTDAAQAVGK;YITNLSNILIEK	1;1;1;1;1;1	6	12	0.1741	142431;188038;188040;188041;188037;161892;161895;193693;134251;134254;141240;141238	-	locus=Chr08:488114:489910:- [translate_table: standard]	IscS subfamily cysteine desulfurase [Candidatus Midichloria mitochondrii]	NA	K04487|1|4.2e-212|741.1|pcf:106790714|cysteine desulfurase [EC:2.8.1.7]	cysteine desulfurase, mitochondrial-like isoform X1 [Vespa mandarinia]	Cysteine desulfurase, mitochondrial OS=Drosophila melanogaster OX=7227 GN=Nfs1 PE=1 SV=1
1052_1	Maker002171	15.1554	0	42845.8	AAPFSIHQIALMGASEGK;GFIPIGGYNSTFTTDK;LGLNEINPVYLNGLK;NMTYLEILK	1;1;1;1	4	5	0.1534	217437;200075;189090;189086;69621	-	locus=Chr02:17593895:17595694:- [translate_table: standard]	alpha-amylase [Modestobacter marinus]	NA	K08342|1|2.9e-207|724.9|pcf:106786372|cysteine protease ATG4 [EC:3.4.22.-]	cysteine protease ATG4B-like [Vespa mandarinia]>XP_035724191.1 cysteine protease ATG4B-like [Vespa mandarinia]	Cysteine protease ATG4B OS=Mus musculus OX=10090 GN=Atg4b PE=1 SV=2
3352_1	Maker002033	49.8532	0	86360.7	AGEPWWDSPWGK;DPLANWLDNQK;DVAVYITK;FLNEFFLNVK;GATVEEHSIFTK;KVDAAAAAVLK;KYNDYLMSK;LAFLLHSWK;LSQHWESEFHK;LVNKDELLK;NFITIQDALK;SVTDFALWK;VQPSWSPPER;VSEYVPEIIK;VVMCNFENVVK;YFLHSGHLTIAGCK	1;1;1;1;1;1;1;1;1;1;1;1;1;1;1;1	16	19	0.2222	139791;139797;115937;25877;105924;117316;53898;53899;78283;67178;142593;57425;78820;78819;56220;83385;82044;122419;179335	-	locus=Chr02:15752861:15755875:+ [translate_table: standard]	cysteine--tRNA ligase [Palaeococcus pacificus]	NA	K01883|1|0.0e+00|1290.4|pcf:106784854|cysteinyl-tRNA synthetase [EC:6.1.1.16]	cysteine--tRNA ligase, cytoplasmic-like [Vespa mandarinia]>XP_035723671.1 cysteine--tRNA ligase, cytoplasmic-like [Vespa mandarinia]>XP_035723679.1 cysteine--tRNA ligase, cytoplasmic-like [Vespa mandarinia]>XP_035723685.1 cysteine--tRNA ligase, cytoplasmic-like [Vespa mandarinia]	Cysteine--tRNA ligase, cytoplasmic OS=Drosophila pseudoobscura pseudoobscura OX=46245 GN=Aats-cys PE=3 SV=1
2037_1	Maker006218	20.2226	0	15913	EYSYAPYSK;GCNVENVSYPVGICAER;SDMKDVLR;TTINDLLPFAFSPDMK;TTINDLLPFAFSPDMKN;VGSAILCTDGTIFK	1;1;1;1;1;1	6	11	0.4483	65679;229049;229050;35625;35623;214899;214894;229079;229086;154342;154343	-	locus=Chr08:8749612:8751568:+ [translate_table: standard]	MULTISPECIES: cytidine deaminase [Solibacillus]	NA	K01489|1|2.3e-51|205.7|ame:727234|cytidine deaminase [EC:3.5.4.5]	cytidine deaminase-like [Vespa mandarinia]	Cytidine deaminase OS=Sporosarcina psychrophila OX=1476 GN=cdd PE=3 SV=1
3228_1	Maker006274	10.6974	0	15073.8	IGELIESQR;VLIILHDK;VYDVTEFLNEHPGGEEILIDHAGK	1;1;1	3	9	0.306	51363;33185;33184;33182;273589;273591;273594;273584;273587	-	locus=Chr09:268679:269083:- [translate_table: standard]	hypothetical protein [Palaeococcus pacificus]	NA	K17418|1|7.7e-17|90.9|shx:MS3_03488|large subunit ribosomal protein L37!K14327|3|1.1e-12|77.0|tut:107360811|regulator of nonsense transcripts 2!K19703|4|1.7e-08|63.2|xtr:595069|4-hydroxysphinganine ceramide fatty acyl 2-hydroxylase [EC:1.14.18.6]	cytochrome b5-like [Vespa mandarinia]>XP_035732989.1 cytochrome b5-like [Vespa mandarinia]>XP_035732990.1 cytochrome b5-like [Vespa mandarinia]>XP_035732991.1 cytochrome b5-like [Vespa mandarinia]	Cytochrome b5 OS=Drosophila melanogaster OX=7227 GN=Cyt-b5 PE=2 SV=1
3551_1	Maker004387	5.03682	0.00414747	12678	YNTATNSWIIIHDK	1	1	4	0.1239	192986;193227;193223;193470	-	locus=Chr05:9453241:9453891:- [translate_table: standard]	hypothetical protein [Palaeococcus pacificus]	NA	K17418|1|2.5e-21|105.5|shx:MS3_03488|large subunit ribosomal protein L37!K14327|3|1.6e-15|86.3|tut:107360811|regulator of nonsense transcripts 2!K19703|4|6.3e-12|74.3|nfu:107389229|4-hydroxysphinganine ceramide fatty acyl 2-hydroxylase [EC:1.14.18.6]	cytochrome b5-like isoform X2 [Vespa mandarinia]	Cytochrome b5 OS=Musca domestica OX=7370 GN=Cyt-b5 PE=1 SV=1
986_1	Maker007250	19.9115	0	47692.6	ALGTGPQVK;GQVCTPQEIIASVDK;NETYHTQGVSHHLR;NSSTASVAIAVESAGLNK;QALQFLEDITTQQAFKPWEISDQLPR	1;1;1;1;1	5	12	0.1851	19573;19569;186755;186757;186748;186750;193678;200651;282317;169298;282318;282316	-	locus=Chr11:497279:499835:- [translate_table: standard]	insulinase family protein [Bartonella quintana]	NA	K00415|1|7.2e-205|717.2|pcf:106783901|ubiquinol-cytochrome c reductase core subunit 2	cytochrome b-c1 complex subunit 2, mitochondrial-like [Vespa mandarinia]	Cytochrome b-c1 complex subunit 2, mitochondrial OS=Rattus norvegicus OX=10116 GN=Uqcrc2 PE=1 SV=2
191_1	Maker003173	7.12852	0	13381.1	ALQLDTQK;FEEDVLYLTPLVDEVVK	1;1	2	2	0.2273	27177;237879	-	locus=Chr04:242519:243338:+ [translate_table: standard]	ribosome biogenesis GTPase Der [Corynebacterium diphtheriae]	NA	K00417|1|3.1e-40|168.3|pcf:106793440|ubiquinol-cytochrome c reductase subunit 7	cytochrome b-c1 complex subunit 7-like isoform X1 [Vespa mandarinia]	Cytochrome b-c1 complex subunit 7 OS=Bos taurus OX=9913 GN=UQCRB PE=1 SV=3
3285_1	Maker005492	5.03682	0.00414747	29475.1	TMVSELVATLSAGADVLALSK	1	1	1	0.0766	244079	-	locus=Chr07:8630188:8631445:- [translate_table: standard]	ubiquinol-cytochrome c reductase iron-sulfur subunit [Tistrella mobilis]	NA	K00411|1|3.0e-124|448.7|pcf:106784505|ubiquinol-cytochrome c reductase iron-sulfur subunit [EC:7.1.1.8]	cytochrome b-c1 complex subunit Rieske, mitochondrial-like [Vespa mandarinia]	Cytochrome b-c1 complex subunit Rieske, mitochondrial OS=Gallus gallus OX=9031 GN=UQCRFS1 PE=1 SV=1
850_1	Maker003791	34.6829	0	12820.8	DTLFEYLENPK;DTLFEYLENPKK;GDLIAYLEQASK;GITWNKDTLFEYLENPK;KTGQAPGFAYTDANK;MVFAGLK;TGQAPGFAYTDANK;VGPNLHGLIGR	1;1;1;1;1;1;1;1	8	183	0.5385	128857;128850;128847;128877;128849;128876;128866;128862;128860;128861;128841;128851;128859;128858;128845;128842;128844;128826;128874;128880;128868;128840;128863;128829;128839;128843;128872;128864;128879;128891;128853;128856;128836;128833;128873;128865;128855;128854;128875;128846;128885;128881;128827;128892;128888;128834;128886;128926;157549;157540;157541;157497;157546;157538;114455;114438;114414;…	-	locus=Chr04:10569027:10570670:- [translate_table: standard]	cytochrome c family protein [Indioceanicola profundi]	NA	K08738|1|4.6e-58|227.6|pcf:106789522|cytochrome c	cytochrome c [Vespa mandarinia]	Cytochrome c OS=Sarcophaga peregrina OX=7386 PE=1 SV=2
2108_1	Maker005367	5.80804	0.000485201	19576.8	DIVGSGFNNTPSYMDR;SHYPLNTIGNR	1;1	2	2	0.1579	208971;106083	-	locus=Chr07:5666402:5667140:- [translate_table: standard]	hypothetical protein [Lacunisphaera limnophila]	NA	K02263|1|1.4e-68|263.1|pcf:106784431|cytochrome c oxidase subunit 4	cytochrome c oxidase subunit 4 isoform 1, mitochondrial-like [Vespa mandarinia]	Cytochrome c oxidase subunit 5, mitochondrial OS=Neurospora crassa (strain ATCC 24698 / 74-OR23-1A / CBS 708.71 / DSM 1257 / FGSC 987) OX=367110 GN=cya-4 PE=1 SV=2
1053_1	Maker006917	14.6459	0	17193.7	AMNDLAGMDLVPEPR;FLESIKDK;KAMNDLAGMDLVPEPR;YESFFNRPDIDGWEAR	1;1;1;1	4	8	0.2649	184078;184085;184262;184243;38474;206505;237265;237264	-	locus=Chr10:4065763:4066676:+ [translate_table: standard]	ATP-binding protein [Oscillatoria nigro-viridis]	NA	K02264|1|1.1e-67|260.0|pcf:106793330|cytochrome c oxidase subunit 5a	cytochrome c oxidase subunit 5A, mitochondrial-like [Vespa mandarinia]	Cytochrome c oxidase subunit 5A, mitochondrial OS=Macropus parma OX=413582 GN=COX5A PE=2 SV=1
1898_1	Maker010159	6.29852	0	13848	FPWGDGQR;SFFHNPHVNALPTGYEE	1;1	2	3	0.2119	35398;232890;232883	-	locus=Chr20:76659:77414:+ [translate_table: standard]	hypothetical protein [Victivallales bacterium CCUG 44730]	NA	K02266|1|1.0e-33|146.7|pcf:106789161|cytochrome c oxidase subunit 6a	cytochrome c oxidase subunit 6A2, mitochondrial-like [Vespa mandarinia]	Cytochrome c oxidase subunit 6A2, mitochondrial (Fragment) OS=Rattus norvegicus OX=10116 GN=Cox6a2 PE=1 SV=3
2574_1	Maker007989	9.75289	0	10308.3	FYSTVNYDEYASK;KNPEPWQEYR;NPDVTWSLK	1;1;1	3	8	0.3516	176113;176112;176114;124143;124144;124148;54542;54544	-	locus=Chr12:4488469:4488917:+ [translate_table: standard]	polyamine aminopropyltransferase [Hydrogenobacter thermophilus]	NA	K03948|1|3.8e-36|154.5|pcf:106786173|NADH dehydrogenase (ubiquinone) 1 alpha subcomplex subunit 4	cytochrome c oxidase subunit NDUFA4-like [Vespa mandarinia]	DNA gyrase subunit B, mitochondrial OS=Arabidopsis thaliana OX=3702 GN=GYRBM PE=2 SV=1
963_1	Maker007681	7.1898	0	31874.7	HLVGVSHTEK;LSDYVPSPYPNEEAAR	1;1	2	3	0.0897	65498;65485;214491	-	locus=Chr12:170756:173143:+ [translate_table: standard]	MULTISPECIES: cytochrome c1 [Thalassospira]	NA	K00413|1|2.3e-143|512.3|pcf:106785188|ubiquinol-cytochrome c reductase cytochrome c1 subunit	cytochrome c1, heme protein, mitochondrial-like [Vespa mandarinia]	Cytochrome c1, heme protein, mitochondrial OS=Bos taurus OX=9913 GN=CYC1 PE=1 SV=2
325_2	Maker004598	10.7573	0	59264.2	FLQENTK;FLQPWLSTGLVTGAGEK;ILFHEQTK;ILTPTFHFNILK;LTIPILR;NPNIWTNPDVFDADR;YISYDLQLK	1;1;1;1;1;1;1	7	16	0.1476	21004;214038;214033;214037;214043;214034;214042;214039;45125;146092;13193;209135;209134;209136;209137;73841	-	locus=Chr06:2236031:2238712:+ [translate_table: standard]	Unspecific monooxygenase [Runella slithyformis DSM 19594]	NA	K15001|1|1.0e-162|577.4|pcf:106787720|cytochrome P450 family 4 [EC:1.14.-.-]	cytochrome P450 4C1-like isoform X1 [Vespa mandarinia]	Cytochrome P450 4C1 OS=Blaberus discoidalis OX=6981 GN=CYP4C1 PE=2 SV=1
1757_1	Maker011368	38.2737	0	58585.3	EMTYLDQVINESQR;GEIWLVGR;ILSETVQK;MGLLQVK;MHTLLDIMGK;MILQTNFTNFHENAMK;NDFFQLMVDLENSEGQK;NISQLVISWYER;NPFFSK;QVLDKHQGEITYDSLK;YCFLPFGEGPR;YWINPEAFDPDR;YWINPEAFDPDRWNEQR	1;1;1;1;1;1;1;1;1;1;1;1;1	13	21	0.2829	201603;201602;29377;29342;29376;27369;8499;77701;77707;77708;111170;238508;159567;159569;3348;3350;223327;123142;162897;255246;255247	-	locus=Chr25:1006721:1008229:- [translate_table: standard]	cytochrome P450 [Dyadobacter fermentans]	NA	K14999|1|7.0e-140|501.5|pbar:105430828|cytochrome P450 family 6 [EC:1.14.-.-]	cytochrome P450 6a2-like [Vespa mandarinia]>XP_035733371.1 cytochrome P450 6a2-like [Vespa mandarinia]>XP_035733372.1 cytochrome P450 6a2-like [Vespa mandarinia]>XP_035733373.1 cytochrome P450 6a2-like [Vespa mandarinia]	Cytochrome P450 6a2 OS=Drosophila melanogaster OX=7227 GN=Cyp6a2 PE=2 SV=2
1831_1	Maker003946	9.41589	0	62787	EINNSNVYLPFGLGPR;LMNECGADFTDYLSK;SFVDEVSDPLFGK	1;1;1	3	3	0.081	211837;207597;145063	-	locus=Chr05:2267291:2268922:+ [translate_table: standard]	cytochrome P450 [Kordia sp. SMS9]	NA	K15003|1|1.5e-236|822.8|pcf:106784772|cytochrome P450 family 9 [EC:1.14.-.-]	cytochrome P450 9e2-like [Vespa mandarinia]	Cytochrome P450 9e2 OS=Blattella germanica OX=6973 GN=CYP9E2 PE=2 SV=1
3454_1	Maker010385	110.187	0	99940.3	ATISNMCPEYGATVGYFAVDK;ATISNMCPEYGATVGYFAVDKESLAYLK;AVEVGLTVAPYIK;DGTAIYLQDIWPTR;DRTPLICLVGK;EIPKLESITNAR;ESLAYLK;FNIILPNDYQPGQNITVTTDQGK;FVEFFGSGVSQLSIADR;GPYLLGIR;GSSSWANLVAPDGK;GTFANIR;LEGVLNQYATSTDLVLTITK;LESITNAR;LGFDNVGYGCMTCIGNSGPLPEVIVNTIEK;LLDWEINQTIPEGVEIAFKPSR;LYPWDVNSTYIQKPPYFDK;LYPWDVNSTYIQKPPYFDKLEK;NELVCCGVLSGNR;QFEVIVR;RGNDSVMMR;SNLVGMGIIPLQYLPGQNAESLGLTGLEK;TDFQSCLSNK;TPLICLVGK;TS…	1;1;1;1;1;1;1;1;1;1;1;1;1;1;1;1;1;1;1;1;1;1;1;1;1;1;1;1;1;1	30	76	0.4456	258771;243319;282277;127098;187567;187573;106209;106207;129524;129741;12907;270540;270543;270542;270575;221713;221714;221709;22229;133640;133638;133639;133650;133637;133647;133643;133649;133883;7416;7414;7413;7476;7536;7417;251798;251800;24764;24766;283816;251193;283947;269950;262893;262858;262891;275203;153278;153277;153303;153577;22595;55949;281401;281413;281400;87804;42358;42357;42359;207702;2…	-	locus=Chr20:2661510:2669393:- [translate_table: standard]	aconitate hydratase AcnA [Rhodothermus marinus]	NA	K01681|1|0.0e+00|1653.6|pcf:106789177|aconitate hydratase [EC:4.2.1.3]	cytoplasmic aconitate hydratase-like isoform X1 [Vespa mandarinia]	Cytoplasmic aconitate hydratase OS=Gallus gallus OX=9031 GN=ACO1 PE=2 SV=1
3259_1	Maker003339	19.0023	0	53527	DAVLIPAGWDNMK;DIITQPATNR;NQASLGPVIQVASPNK;QQATSSGLKDPTR;TATPPGVPGSPGSIGASPVK;TPALVVEK	1;1;1;1;1;1	6	13	0.166	143084;143085;143086;70426;70425;183164;183163;129669;129675;129651;209631;209632;17451	-	locus=Chr04:2606398:2609778:+ [translate_table: standard]	ABC transporter ATP-binding protein [Pseudoclostridium thermosuccinogenes]	NA	K10416|1|4.1e-262|907.5|pcf:106786883|dynein light intermediate chain 1, cytosolic	cytoplasmic dynein 1 light intermediate chain 1-like isoform X1 [Vespa mandarinia]>XP_035741449.1 cytoplasmic dynein 1 light intermediate chain 1-like isoform X1 [Vespa mandarinia]>XP_035741450.1 cytoplasmic dynein 1 light intermediate chain 1-like isoform X1 [Vespa mandarinia]	Cytoplasmic dynein 1 light intermediate chain 2 OS=Homo sapiens OX=9606 GN=DYNC1LI2 PE=1 SV=1
940_1	Maker006887	12.9028	0	10351.1	DIAAFIK;NFGSYVTHETR;YNIEKDIAAFIK;YNPTWHCIVGR	1;1;1;1	4	29	0.382	7382;7368;7365;7374;7370;7351;7384;7380;7371;7364;7376;7366;7355;7349;7348;7352;7353;7373;7378;7377;7367;7381;115155;115145;115154;142152;137081;137080;137079	-	locus=Chr10:3474431:3476197:- [translate_table: standard]	MULTISPECIES: MetQ/NlpA family ABC transporter substrate-binding protein [Exiguobacterium]	NA	K10418|1|5.8e-45|183.7|dme:Dmel_CG5450|dynein light chain LC8-type	cytoplasmic dynein light chain 2, isoform C [Drosophila melanogaster]>NP_477408.1 cytoplasmic dynein light chain 2, isoform A [Drosophila melanogaster]>NP_722698.1 cytoplasmic dynein light chain 2, isoform B [Drosophila melanogaster]>XP_001968277.1 dynein light chain 2, cytoplasmic [Drosophila erecta]>XP_001968279.1 dynein light chain 2, cytoplasmic [Drosophila erecta]>XP_002041694.1 dynein light…	Dynein light chain 2, cytoplasmic OS=Drosophila melanogaster OX=7227 GN=Cdlc2 PE=1 SV=1
3563_1	Maker004741	16.4697	0	30665	GPLVEGWR;ICMPLTTEEYR;IFYVTEK;LPYWIQSVIPK;NQANENSSKPVTPSSSVPSSPK	1;1;1;1;1	5	5	0.2269	26736;139301;24076;123458;255714	-	locus=Chr06:4276911:4278389:+ [translate_table: standard]	valine--tRNA ligase [Tsukamurella paurometabola]	NA	K08576|1|1.6e-42|177.2|egl:EGR_00902|calpain-7 [EC:3.4.22.-]!K02183|2|1.3e+01|34.7|pxy:105395221|calmodulin	cytoplasmic phosphatidylinositol transfer protein 1-like [Vespa mandarinia]	Cytoplasmic phosphatidylinositol transfer protein 1 OS=Drosophila melanogaster OX=7227 GN=rdgBbeta PE=2 SV=1
1071_1	Maker005057	7.89107	0	37677.8	EIIACSTTSALQGFSDPAR;QNTGKPAPLSPSAALDNVGGPQEK	1;1	2	5	0.1185	239588;175774;262951;262950;262037	-	locus=Chr07:903944:905586:- [translate_table: standard]	DUF3372 domain-containing protein [Sanguibacter keddieii]	NA	K02602|1|1.7e-148|529.6|pcf:106784703|cytoplasmic polyadenylation element-binding protein	cytoplasmic polyadenylation element-binding protein 2-like isoform X2 [Vespa mandarinia]	NA
889_1	Maker001509	11.9876	0	63399.9	AIECYEAYGYQGGR;QLCQDYLADLK;TFNVQLVPK	1;1;1	3	7	0.061	185414;185412;185413;128477;128476;51626;51625	-	locus=Chr02:7559956:7562583:+ [translate_table: standard]	tRNA lysidine(34) synthetase TilS [Armatimonadetes bacterium Uphvl-Ar1]	NA	K14169|1|1.5e-186|656.8|pcf:106790794|cytoplasmic tRNA 2-thiolation protein 2	cytoplasmic tRNA 2-thiolation protein 2-like [Vespa mandarinia]	Cytoplasmic tRNA 2-thiolation protein 2 OS=Xenopus tropicalis OX=8364 GN=ctu2 PE=2 SV=1
251_1	Maker001798	19.8554	0	49516.3	FPLWQCYTDEVTK;GTDSNEAPIAFVGK;GVTFDAGGISIKPSSDMDEMR;ITLAGAATGVFSNNAELFETLK;SNLGINVLEEIHEGK;VFWGLDETDYTGVAVVGLGK	1;1;1;1;1;1	6	6	0.2273	194878;137876;253648;160406;188042;247869	-	locus=Chr02:11046225:11049476:- [translate_table: standard]	cytosol aminopeptidase [Bdellovibrio bacteriovorus]	NA	K11142|1|1.9e-208|729.2|aec:105154933|cytosol aminopeptidase [EC:3.4.11.1 3.4.11.5]	cytosol aminopeptidase-like isoform X2 [Vespa mandarinia]	Cytosol aminopeptidase OS=Bos taurus OX=9913 GN=LAP3 PE=1 SV=3
3536_1	Maker008156	9.1091	0	34245.8	NIAVLDIDICGPSQPR;NSAEIFPALTGGGR;VLADNNPDKNIAVLDIDICGPSQPR	1;1;1	3	3	0.1215	208360;133989;274931	-	locus=Chr13:1473497:1475357:+ [translate_table: standard]	ATP-binding protein [Desulfomicrobium baculatum]	NA	K03593|1|1.4e-48|197.6|lak:106166209|ATP-binding protein involved in chromosome partitioning	cytosolic Fe-S cluster assembly factor NUBP1 homolog [Vespa mandarinia]	Cytosolic Fe-S cluster assembly factor NUBP1 homolog OS=Anopheles gambiae OX=7165 GN=AGAP011997 PE=3 SV=3
3142_1	Maker011331	65.5578	0	53906.7	AIGEDIPVNIK;ALPETLTK;EGGSIPVTLTFQETTGK;FNVIMNHGGKPWSENPDHPNYIAGR;GICYFQIEVTCASK;IQLLMHR;LFGYIDAHK;LFGYIDAHKVEYIDNLR;LKELGATTELADIGVQK;LLGAYLYEVANV;LNIYNYIQGTK;LPNDIEIPLPPVLLGNLGSNPK;LVPNMTPELTVAK;QPSLSLHGIEGAFSEPGAK;SVSAWPDHR;TVLLYGHLDVQPALK;TVLLYGHLDVQPALKEDGWDTEPFVLTEK;VEYIDNLR	1;1;1;1;1;1;1;1;1;1;1;1;1;1;1;1;1;1	18	57	0.4783	80160;80151;80159;19906;207849;207850;207834;278164;278165;192899;26096;55635;55636;243360;243365;243364;210935;210938;210937;118825;118823;119408;259636;259635;259721;259720;259715;166839;259716;259717;259719;139558;139379;229178;229177;229176;227398;227400;227392;227397;227391;227403;227390;227402;53322;53312;53318;53320;53317;53310;53311;53321;191099;191100;284319;46509;46507	-	locus=Chr25:330945:332764:+ [translate_table: standard]	MULTISPECIES: dipeptidase [Solibacillus]	NA	K08660|1|7.5e-264|913.3|pcf:106789699|cytosolic nonspecific dipeptidase [EC:3.4.13.18]	cytosolic non-specific dipeptidase-like [Vespa mandarinia]	Cytosolic non-specific dipeptidase OS=Homo sapiens OX=9606 GN=CNDP2 PE=1 SV=2
2590_1	Maker008863	33.9911	0	56999	DRLPIILTK;DTFINSLNTIK;GEMLYEKDENWMITGK;LIQLNLWGNR;LPIILTK;QMVGFISQLK;QTMPTIK;RDTFINSLNTIK;SDVCVGLPLGK;TAQLSYDYLK;TYDPFQQQK;YLLDIIDR	1;1;1;1;1;1;1;1;1;1;1;1	12	15	0.2086	56783;104805;104970;104961;231109;94705;9518;76016;12146;141422;74440;88352;88567;76834;46381	-	locus=Chr15:3868853:3870898:+ [translate_table: standard]	DUF89 domain-containing protein [Rivularia sp. PCC 7116]	NA	K23114|1|3.2e-230|801.6|pcf:106785777|protein-glutamate O-methyltransferase [EC:2.1.1.-]	damage-control phosphatase ARMT1-like isoform X1 [Vespa mandarinia]	Damage-control phosphatase ARMT1 OS=Danio rerio OX=7955 GN=armt1 PE=2 SV=1
627_1	Maker004821	7.08937	0	40858.2	ALTDSVLK;AVLITGCDSR;VGYTLAK	1;1;1	3	3	0.0687	16189;62134;4824	-	locus=Chr06:5527238:5529123:+ [translate_table: standard]	MULTISPECIES: oxidoreductase [Hyphomicrobium]	NA	K00019|1|4.4e-59|232.6|fcd:110859768|3-hydroxybutyrate dehydrogenase [EC:1.1.1.30]	D-beta-hydroxybutyrate dehydrogenase, mitochondrial-like [Vespa mandarinia]	D-beta-hydroxybutyrate dehydrogenase, mitochondrial OS=Homo sapiens OX=9606 GN=BDH1 PE=1 SV=3
2408_1	Maker001269	17.5994	0	30951.6	FITFTQTGEQTAIYCLTQNDWK;FLDDLGLSPESK;LDLASDNYFQNPEAYYK;LDLASDNYFQNPEAYYKEPK;YLQLWCQFLQEHHK	1;1;1;1;1	5	6	0.2605	273068;117864;117842;242228;264324;229652	-	locus=Chr02:2268382:2269879:- [translate_table: standard]	PAS domain-containing sensor histidine kinase [Anoxybacillus flavithermus]	NA	K17822|1|4.0e-147|524.6|pcf:106786800|DCN1-like protein 1/2	DCN1-like protein 1 isoform X1 [Vespa mandarinia]	DCN1-like protein 1 OS=Homo sapiens OX=9606 GN=DCUN1D1 PE=1 SV=1
1873_1	Maker010323	6.81013	0	32643.1	TTFVVDK;VIYLDDVAAHFSQK	1;1	2	2	0.0753	11010;179668	-	locus=Chr20:2140027:2140995:+ [translate_table: standard]	hypothetical protein [Pseudoflavitalea sp. 5GH32-13]	NA	K15437|1|8.2e-13|78.6|hro:HELRODRAFT_191890|aminoacyl tRNA synthase complex-interacting multifunctional protein 1!K02183|2|1.1e+02|31.6|spis:111329116|calmodulin	DDRGK domain-containing protein 1-like [Vespa mandarinia]	DDRGK domain-containing protein 1 OS=Drosophila melanogaster OX=7227 GN=CG5862 PE=1 SV=1
3675_1	Maker007899	25.6977	0	52937.5	FFNLNK;IQETALPTLLADPPHNMIAQSQSGTGK;ITDHIIIGTPGK;KDPSSPLYSVK;KTASWLAEK;SFEALHLKPALLK;SGIAINLIDSSHAMQLCK;VTNLNLEK	1;1;1;1;1;1;1;1	8	11	0.2185	7759;277394;104603;104602;93291;49345;151002;151000;232825;29568;29587	-	locus=Chr12:2684295:2686493:+ [translate_table: standard]	ATP-dependent helicase [Nitrosomonas europaea]	NA	K18655|1|4.2e-251|870.9|pcf:106791226|ATP-dependent RNA helicase DDX19/DBP5 [EC:3.6.4.13]	DEAD-box helicase Dbp80-like [Vespa mandarinia]	DEAD-box helicase Dbp80 OS=Drosophila melanogaster OX=7227 GN=Dbp80 PE=1 SV=1
169_1	Maker000315	8.94926	0	165524	FWIDETADKEILTNFNIR;SGCITLK;SSIISLDIR	1;1;1	3	3	0.023	254464;7405;42985	-	locus=Chr01:7786134:7796777:+ [translate_table: standard]	DUF4347 domain-containing protein [Rheinheimera sp. LHK132]	NA	K10414|1|5.1e-130|470.3|dgr:Dgri_GH10145|dynein heavy chain 2, cytosolic!K16506|2|3.0e-77|295.0|sfm:108924461|protocadherin Fat 1/2/3!K16669|3|3.9e-77|294.7|pdam:113682966|protocadherin Fat 4	DE-cadherin-like [Vespa mandarinia]	DE-cadherin OS=Drosophila melanogaster OX=7227 GN=shg PE=1 SV=2
926_1	Maker002512	11.0487	0	27189.7	LELAQLESNIK;LLPLQCDLTNQNEVMK;VAVVTGASSGIGK	1;1;1	3	4	0.1619	102786;102775;228345;74747	-	locus=Chr03:3033016:3034142:- [translate_table: standard]	SDR family oxidoreductase [Butyricimonas sp. Marseille-P4593]	NA	K22970|1|2.0e-116|422.5|pcf:106791135|17beta-estradiol 17-dehydrogenase / 3beta-hydroxysteroid 3-dehydrogenase [EC:1.1.1.62 1.1.1.270]!K15890|3|8.1e-89|330.9|lhu:105672418|NADP+-dependent farnesol dehydrogenase [EC:1.1.1.216]	dehydrogenase/reductase SDR family member 11-like [Vespa mandarinia]	Dehydrogenase/reductase SDR family member 11 OS=Bos taurus OX=9913 GN=DHRS11 PE=2 SV=1
1074_1	Maker003957	5.83372	0.000485201	33159.5	EFVNQIK;VNPIAFDK	1;1	2	2	0.0514	20761;24779	-	locus=Chr05:2419312:2420512:- [translate_table: standard]	KR domain-containing protein [Zunongwangia profunda]	NA	K17926|1|4.2e-60|235.7|prap:110995406|sorting nexin-14!K11170|2|2.4e-55|219.9|epa:110254825|dehydrogenase/reductase SDR family member X [EC:1.1.-.-]	dehydrogenase/reductase SDR family member on chromosome X-like [Vespa mandarinia]	Retinol dehydrogenase 12 OS=Mus musculus OX=10090 GN=Rdh12 PE=2 SV=1
148_1	Maker004927	25.8106	0	30964.5	DHSVQEGLEHIAMHNK;EVDIGMAADVGTLQR;IIGSDSLVR;KFSATEALQCGFVSSVFDSQESLLNK;TMLQSEDFVNAVTAQATR;VIILSAIGK;VLEFMIK	1;1;1;1;1;1;1	7	13	0.3597	219933;219934;219930;219938;173954;34992;279010;229596;235425;235424;26777;26778;21057	-	locus=Chr06:8214120:8215350:- [translate_table: standard]	enoyl-CoA hydratase [Rhodoferax ferrireducens]	NA	K12663|1|2.5e-131|472.2|pcf:106793549|Delta3,5-Delta2,4-dienoyl-CoA isomerase [EC:5.3.3.21]	delta(3,5)-Delta(2,4)-dienoyl-CoA isomerase, mitochondrial-like isoform X2 [Vespa mandarinia]	Delta(3,5)-Delta(2,4)-dienoyl-CoA isomerase, mitochondrial OS=Mus musculus OX=10090 GN=Ech1 PE=1 SV=1
247_1	Maker003243	56.852	0	61345.4	AGGPHYALR;DFSIFTGAVIDATAFK;ETFIPLK;IKDGLLSTR;ISGYIEHAK;MYVPESLWSK;NYHFVHPSADVQTVIIATIK;QHLNAATMLGQSK;STGSVVGQQPFGGGR;SVIQAEIDSAAELIDFFK;TSSDLEIIGGGQYDDSTGYFIQPTIVTTK;WSSPQAIK;YQVMPHNHK;YTAGNFYVNDK;YYWATPDLIQK	1;1;1;1;1;1;1;1;1;1;1;1;1;1;1	15	84	0.3514	31433;197673;197664;197670;197661;197671;197682;197680;197667;197683;197679;16384;16369;16376;42710;45554;45555;45549;97822;97826;97838;97848;97824;256424;256426;256422;256484;256421;132174;136336;136337;132172;136564;132177;132173;136332;136546;136542;132176;132171;132365;136561;139643;143851;143860;143879;143865;143921;143849;143850;143841;143853;143856;143846;143844;143868;143898;143842;143843…	-	locus=Chr04:828490:830577:+ [translate_table: standard]	1-pyrroline-5-carboxylate dehydrogenase [Ignavibacterium album]	NA	K00294|1|1.8e-309|1065.1|pcf:106784940|1-pyrroline-5-carboxylate dehydrogenase [EC:1.2.1.88]	delta-1-pyrroline-5-carboxylate dehydrogenase, mitochondrial-like [Vespa mandarinia]	Delta-1-pyrroline-5-carboxylate dehydrogenase, mitochondrial OS=Danio rerio OX=7955 GN=aldh4a1 PE=2 SV=1
2463_1	Maker003463	5.62218	0.000946522	166569	DMLILTQPEDLVWPR;SSDPLMGALVELSDKPR	1;1	2	2	0.0217	217122;215497	-	locus=Chr04:5122104:5128711:- [translate_table: standard]	aspartate 1-decarboxylase [Spongiibacter sp. IMCC21906]	NA	K20163|1|0.0e+00|2833.9|pcf:106793629|DENN domain-containing protein 4	DENN domain-containing protein Crag-like isoform X1 [Vespa mandarinia]	DENN domain-containing protein Crag OS=Drosophila melanogaster OX=7227 GN=Crag PE=1 SV=3
2065_1	Maker002297	14.7446	0	88911.9	AHLVNEISK;LNALVQMVPSTDWPER;VSSNPAGITK;YNFLADAER	1;1;1;1	4	8	0.0563	44121;221467;37184;37183;37282;63636;63633;63630	-	locus=Chr02:19201098:19204018:+ [translate_table: standard]	IclR family transcriptional regulator [Nitratireductor sp. OM-1]	NA	NA	dentin sialophosphoprotein-like [Vespa mandarinia]	bZIP transcription factor 23 OS=Oryza sativa subsp. japonica OX=39947 GN=BZIP23 PE=2 SV=1
1846_1	Maker001448	21.2194	0	34122.5	EIVAIGNVLKDEDRPLK;HEAGEALGAIGDMSVIPLLDQYSK;SPYMSIDPAPPAEITDIHNLK;SPYMSIDPAPPAEITDIHNLKK;SQESILALSEGLK;WLQSNDCQENLLK	1;1;1;1;1;1	6	7	0.2937	227564;227565;268692;259475;265758;130498;187289	-	locus=Chr02:6799288:6800382:- [translate_table: standard]	putative deoxyhypusine monooxygenase [uncultured marine group II euryarchaeote]	NA	K06072|1|2.3e-146|522.3|pcf:106788882|deoxyhypusine monooxygenase [EC:1.14.99.29]!K08187|5|5.2e-122|441.4|nvi:100124182|MFS transporter, MCP family, solute carrier family 16 (monocarboxylic acid transporters), member 10	deoxyhypusine hydroxylase-like [Vespa mandarinia]	Deoxyhypusine hydroxylase OS=Drosophila melanogaster OX=7227 GN=nero PE=2 SV=1
481_1	Maker004268	21.8256	0	35203	ALNPIDDLK;ASMVAMMAGSDFIK;AVTFVDLTSLGGNDTAVTIEK;IGASSVLDSIANEINCTISCDGK;TASDILEWMTLINK;TILATGELFNYYNIYK	1;1;1;1;1;1	6	9	0.305	41953;41949;41947;149095;249772;265194;185172;185163;229014	-	locus=Chr05:7734974:7736264:+ [translate_table: standard]	deoxyribose-phosphate aldolase [Verminephrobacter eiseniae]	NA	K01619|1|1.0e-128|463.8|pcf:106793240|deoxyribose-phosphate aldolase [EC:4.1.2.4]	deoxyribose-phosphate aldolase-like [Vespa mandarinia]>XP_035722583.1 deoxyribose-phosphate aldolase-like [Vespa mandarinia]	Deoxyribose-phosphate aldolase OS=Homo sapiens OX=9606 GN=DERA PE=1 SV=2
3468_1	Maker010617	57.4448	0	62133.3	ANLGYQLDVNHLADR;AYWLIK;DNNCGVLTAPTYVTI;EPFYAWYDGK;GLYGSSIK;GTLYIPYAEIR;IDYYGGVVK;IHPQSIIPDTIGMECIGEEIINGLSCEK;LDHAVLAVGYGVLK;LSQQALIDCSWGFGNNGCDGGEDFR;LYGAVTPVK;NSWSNYWGNDGYILMAQK;SFSFYSHGVYYEPACGNTVDK;SPYLPQK;SYQWIMK;VALANHGPISVGIDASHK;YTLWIR	1;1;1;1;1;1;1;1;1;1;1;1;1;1;1;1;1	17	61	0.4127	71760;9071;185587;107028;107025;107024;107029;107023;107027;107031;12997;13007;13006;13001;111706;111707;111691;111708;111701;111687;44541;44546;44540;44545;44542;283019;283017;283015;283018;283011;283021;283022;283012;283020;246342;148431;276961;276978;276979;32705;32706;32707;249266;249265;249369;249362;265385;265386;14075;14081;14082;14048;34016;34015;210872;210851;211054;210864;210852;211034;…	-	locus=Chr21:3980043:3982628:+ [translate_table: standard]	cysteine protease [Thiocystis violascens]	NA	K01365|1|3.7e-65|253.4|dpa:109545986|cathepsin L [EC:3.4.22.15]	digestive cysteine proteinase 1-like [Vespa mandarinia]	Counting factor associated protein D OS=Dictyostelium discoideum OX=44689 GN=cfaD PE=1 SV=1
1557_1	Maker002333	13.7099	0	20815.7	IWVIGGSSVYK;NVVLMGR;QSLNFGSGTIPCK;TEMAFFTHITSK	1;1;1;1	4	11	0.2363	90316;90315;8448;138575;138573;134634;138574;138593;138747;138579;139318	-	locus=Chr02:19517301:19518159:+ [translate_table: standard]	dihydrofolate reductase [Candidatus Gracilibacteria bacterium HOT-871]	NA	K00287|1|8.1e-86|320.5|pcf:106790397|dihydrofolate reductase [EC:1.5.1.3]	dihydrofolate reductase-like [Vespa mandarinia]	Dihydrofolate reductase OS=Aedes albopictus OX=7160 GN=DHFR PE=3 SV=1
320_1	Maker010573	93.0036	0	54078.3	AEDEGTITAEGIAGGPVHIDYNCVPSVIYTHPEVGWVGK;CCHAHPTCSEALR;EAHTAAAFGKPINF;EELGCEVLLVCVGR;FPFLANSR;FQTVIPSIYAIGDCIHGPMLAHK;GVMVQNVQLNLEK;HIIIATGSEVTPFPGIEIDEK;KEELGCEVLLVCVGR;KQGNEVIVSVENVK;LGTEVTAVEFTPTIGGLGIDGEVSQTLQK;NKVEWVK;NPTLGGTCLNIGCIPSK;NQVTVLQPDGSAGSTVNAK;NVVASLTGGIAGLFK;QGNEVIVSVENVKDPSK;QIISSTGALSLNQIPK;RGVMVQNVQLNLEK;RPYTTNLGLEDLGIER;RPYTTNLGLEDLGIERDEK;SLLNNSYYYHMAHSGDLEK;TACIEKNPTLGGTCLN…	1;1;1;1;1;1;1;1;1;1;1;1;1;1;1;1;1;1;1;1;1;1	22	272	0.6154	286942;286944;286939;286940;286936;286943;286937;286945;178296;152518;152517;152511;184773;184780;184774;33609;33622;33607;33620;33634;33630;33605;33617;33618;33635;33599;33623;33621;33608;33611;270336;270335;152061;152059;152060;152065;152076;152335;152045;152069;152066;155674;152038;155673;151987;152040;152068;152072;152047;152333;152025;152024;152031;152070;152553;152358;257123;257124;257115;2…	-	locus=Chr21:3560603:3562879:+ [translate_table: standard]	dihydrolipoyl dehydrogenase [endosymbiont of Acanthamoeba sp. UWC8]	NA	K00382|1|7.3e-270|933.3|pcf:106786681|dihydrolipoamide dehydrogenase [EC:1.8.1.4]	dihydrolipoyl dehydrogenase, mitochondrial-like [Vespa mandarinia]	Dihydrolipoyl dehydrogenase, mitochondrial OS=Mus musculus OX=10090 GN=Dld PE=1 SV=2
238_1	Maker000934	52.4544	0	52393.9	DFKDDTVAAPITPSAPAAPAPPTPAAPTPAAPTPAVALPPTK;DLEGAPVAAKPTVPAK;GFITAQYISVTASCDHR;GLSLEGLK;GTGLYSSITSK;GVDVADGIDVPVSNIR;LVCIIVPNEESVPAFK;NFMENPTSMLL;NFSAIINPPQSIILAVGSTEVR;SIPHYYLSIDIK;TVDGAVGAQWLSAFK;VQLPALSPTMETGTIVSWQK;VSVNDIIIK;VYASPLAK	1;1;1;1;1;1;1;1;1;1;1;1;1;1	14	34	0.4588	286762;171941;171942;171940;229238;11897;66846;183696;183698;183699;183695;183697;183691;215535;215536;215637;111765;260412;147080;168884;168883;168876;168885;252290;252291;252286;252287;252289;252293;42371;42369;42368;42548;16497	-	locus=Chr01:17148841:17151104:- [translate_table: standard]	pyruvate dehydrogenase complex dihydrolipoamide acetyltransferase [Candidatus Nucleicultrix amoebiphila]	NA	K00627|1|4.9e-223|777.7|pcf:106788596|pyruvate dehydrogenase E2 component (dihydrolipoamide acetyltransferase) [EC:2.3.1.12]	dihydrolipoyllysine-residue acetyltransferase component of pyruvate dehydrogenase complex, mitochondrial-like isoform X1 [Vespa mandarinia]>XP_035727113.1 dihydrolipoyllysine-residue acetyltransferase component of pyruvate dehydrogenase complex, mitochondrial-like isoform X2 [Vespa mandarinia]>XP_035727114.1 dihydrolipoyllysine-residue acetyltransferase component of pyruvate dehydrogenase complex…	Dihydrolipoyllysine-residue acetyltransferase component of pyruvate dehydrogenase complex, mitochondrial OS=Rattus norvegicus OX=10116 GN=Dlat PE=1 SV=3
1226_1	Maker008196	26.1989	0	52355.8	DAQNTNAMLTTFNEIDMSR;DQPVVNAVIDGTDIVYR;DYVDISVAVATPK;GLVVPVIR;LCTIDIGATDGVAVDVSK;NFADIEIALAALGDK;VQLPPADYTR	1;1;1;1;1;1;1	7	29	0.207	251435;223228;223234;223227;223230;223233;223344;131158;131171;131169;131190;131147;131167;16935;218336;218337;218333;218330;218349;218335;218334;171097;171098;171099;171140;171106;171124;77929;77913	-	locus=Chr13:1840701:1843435:+ [translate_table: standard]	dihydrolipoyllysine-residue succinyltransferase [Pelagibaca abyssi]	NA	K00658|1|1.7e-220|769.2|pcf:106787931|2-oxoglutarate dehydrogenase E2 component (dihydrolipoamide succinyltransferase) [EC:2.3.1.61]	dihydrolipoyllysine-residue succinyltransferase component of 2-oxoglutarate dehydrogenase complex, mitochondrial-like [Vespa mandarinia]	Dihydrolipoyllysine-residue succinyltransferase component of 2-oxoglutarate dehydrogenase complex, mitochondrial OS=Mus musculus OX=10090 GN=Dlst PE=1 SV=1
132_1	Maker006093	37.9427	0	25485	AALEGTPDMIGYGMAK;GSGLPHGSIVATILPVILDTPLNR;NNDLTWK;NWQDQESDILSEIKDILK;NWWVGSIDMKPNETADANIVVNGNR;QGGFLALTGAK;QSVWSSTIAASIASHYLK;VIIYGGNGALGSACVSQFK;WSQNQDRPSNGSLVQLITK	1;1;1;1;1;1;1;1;1	9	24	0.6624	183465;183462;183461;265918;265915;265917;22515;251579;251582;276938;276937;55440;55436;51580;51581;229859;231643;230935;230934;230932;251507;251554;251547;251505	-	locus=Chr08:7431017:7433490:- [translate_table: standard]	dehydrogenase of unknown specificity, short-chain alcohol dehydrogenase like protein [Halovivax ruber XH-70]	NA	K00357|1|1.9e-111|406.0|pcf:106790032|dihydropteridine reductase [EC:1.5.1.34]	dihydropteridine reductase-like [Vespa mandarinia]	Dihydropteridine reductase OS=Bos taurus OX=9913 GN=QDPR PE=2 SV=1
1215_1	Maker009426	42.2884	0	111559	AIFLGIGLPEPK;DIPDIENILQLNPK;DLTIQGLFK;FNTWGLPIVDTK;IPNQSIPHADTK;LGYNDITIFEK;QHYIGGLSSSEIPQYR;SCPTQLDIK;SFANLVPSTITK;SFITSISNK;SFLPVVAK;TFSLDKDLITNVSPR;TLTIFSGLTSNEGYYTSK	1;1;1;1;1;1;1;1;1;1;1;1;1	13	24	0.1535	101830;101837;101838;182989;182986;182990;49619;134553;134565;134761;134802;117900;117896;115954;115763;215831;55130;107678;41582;41563;18111;198246;198244;235428	-	locus=Chr17:1838323:1844159:- [translate_table: standard]	NAD-dependent dihydropyrimidine dehydrogenase subunit PreA [Microvirga ossetica]	NA	K00207|1|0.0e+00|1930.2|pcf:106791840|dihydropyrimidine dehydrogenase (NADP+) [EC:1.3.1.2]	dihydropyrimidine dehydrogenase [NADP(+)]-like [Vespa mandarinia]	Dihydropyrimidine dehydrogenase [NADP(+)] OS=Sus scrofa OX=9823 GN=DPYD PE=1 SV=1
344_1	Maker000925	12.0343	0	80335.1	EGCLYIQNDLITGQK;LPSTIIENLAYDIIYTHQK;NQIINTVLNSPR;SQNVYTYIIER	1;1;1;1	4	4	0.0823	205701;254997;129017;132974	-	locus=Chr01:17095369:17097878:+ [translate_table: standard]	glycerol-3-phosphate O-acyltransferase [Desulfococcus oleovorans]	NA	K00649|1|0.0e+00|1088.2|pcf:106791381|glyceronephosphate O-acyltransferase [EC:2.3.1.42]	dihydroxyacetone phosphate acyltransferase-like isoform X1 [Vespa mandarinia]	Dihydroxyacetone phosphate acyltransferase OS=Rattus norvegicus OX=10116 GN=Gnpat PE=1 SV=1
1977_1	Maker004799	115.754	0	89582.8	AEAVGLYLSLEK;AEFEGFVAMVNR;AFKENSLEIQSLWDNIHDVMYSLENR;DKSPAVETYIGFIETYR;EIVLANK;ELGPNIFNFDTK;ENSLEIQSLWDNIHDVMYSLENR;FGALGSSYEECR;FPTANVSELLIQLWEK;FTNLVNK;FTNLVNKAEELLPK;GDYNTILK;GLESYNAR;GVTTYFSANCTHEDAELVNR;IASFEVQVGLHELLGHGSGK;IFLSESISDLK;IFLSESISDLKK;IIPNLPK;ITLAQEIFEGVTFNITR;NKFEIIVK;NPLTGQLVDK;NPLTGQLVDKYFTIGETYDSK;NTNLYEIR;NVSLGNVIPANMK;NYEPSFSGLIQSWIER;QDVLPFLSDEDIALMNK;QWLQAHSQAR;SPAVETYI…	1;1;1;1;1;1;1;1;1;1;1;1;1;1;1;1;1;1;1;1;1;1;1;1;1;1;1;1;1;1;1;1	32	104	0.4348	111131;111132;111133;111128;129083;129097;129098;129088;129089;129090;129130;282982;236133;8214;8223;135299;135298;135510;135519;276984;130553;130552;130550;130554;130551;224861;224859;224860;14629;14661;181803;28419;28418;28403;28417;25952;25950;25958;25957;258250;258248;258247;258252;258249;244194;244192;244193;244189;244190;101220;101221;101217;131875;131878;9188;9187;231970;40549;40548;60485;…	-	locus=Chr06:4881930:4884576:+ [translate_table: standard]	MULTISPECIES: efflux RND transporter periplasmic adaptor subunit [Nostocales]	NA	K01277|1|0.0e+00|1221.8|pcf:106787582|dipeptidyl-peptidase III [EC:3.4.14.4]	dipeptidyl peptidase 3-like isoform X1 [Vespa mandarinia]	Dipeptidyl peptidase 3 OS=Drosophila melanogaster OX=7227 GN=DppIII PE=2 SV=2
3143_1	Maker010594	14.0744	0	94936.7	FLWGSEESEFR;IALTQGDWEVLGK;IFCFPSTTNSEEIDEFR;LHWQPVIEANFQSVSSTNR	1;1;1;1	4	5	0.072	133135;143143;143126;245112;253754	-	locus=Chr21:3751346:3754688:- [translate_table: standard]	S9 family peptidase [Haliangium ochraceum]	NA	K08656|1|0.0e+00|1628.2|pcf:106786645|dipeptidyl-peptidase 9 [EC:3.4.14.5]	dipeptidyl peptidase 9-like [Vespa mandarinia]>XP_035727409.1 dipeptidyl peptidase 9-like [Vespa mandarinia]>XP_035727410.1 dipeptidyl peptidase 9-like [Vespa mandarinia]>XP_035727411.1 dipeptidyl peptidase 9-like [Vespa mandarinia]	Dipeptidyl peptidase 9 OS=Homo sapiens OX=9606 GN=DPP9 PE=1 SV=3
270_1	Maker002573	27.8254	0	43585.1	ANLTSELMDWK;DFSTFAELTMK;DHLLNDQGLPIR;DIPQIVAILDHYFPPANNNLNNYK;GLPIETVQISQDLLEK;TLILVINDEK;TTVMISQHFK;VAYTYDAGPNAVLYLLEK	1;1;1;1;1;1;1;1	8	11	0.2872	114257;114591;110319;134573;276310;210500;210498;77633;86108;237168;237175	-	locus=Chr03:3503472:3505736:+ [translate_table: standard]	diphosphomevalonate decarboxylase [Metallosphaera sedula]	NA	K01597|1|4.0e-175|618.2|pcf:106789135|diphosphomevalonate decarboxylase [EC:4.1.1.33]	diphosphomevalonate decarboxylase-like [Vespa mandarinia]	Diphosphomevalonate decarboxylase OS=Danio rerio OX=7955 GN=mvd PE=2 SV=1
1334_1	Maker001503	14.5123	0	31004.1	GIDLGEPLHSLIIPAEK;GLHTLCLLDIK;IYMPPK;LYMIGLGLGDAK;YMTVAEASNQLISILEK	1;1;1;1;1	5	6	0.2258	213818;17276;108740;4541;100962;227625	-	locus=Chr02:7528584:7529715:+ [translate_table: standard]	hypothetical protein QT06_C0001G0237 [archaeon GW2011_AR15]	NA	K00586|1|7.9e-141|503.8|pcf:106790251|diphthine methyl ester synthase [EC:2.1.1.314]	diphthine methyl ester synthase-like [Vespa mandarinia]	Diphthine methyl ester synthase OS=Homo sapiens OX=9606 GN=DPH5 PE=1 SV=2
946_1	Maker001623	10.9588	0	79470.1	GTQTINPTCNLR;SIIIDKYESVVHSNDDIAPVGYLNFK;VAALGLEPR;VCIECPLNIHVILDAIAYK	1;1;1;1	4	4	0.0936	130448;280335;28802;255667	-	locus=Chr02:8783575:8787159:- [translate_table: standard]	TIGR00289 family protein [Geoglobus acetivorans]	NA	K06927|1|0.0e+00|1390.9|pcf:106790755|diphthine-ammonia ligase [EC:6.3.1.14]	diphthine--ammonia ligase-like isoform X1 [Vespa mandarinia]	Diphthine--ammonia ligase OS=Schizosaccharomyces pombe (strain 972 / ATCC 24843) OX=284812 GN=mug71 PE=1 SV=1
2173_1	Maker007155	6.14339	0	159316	TPLGGIHLSETK;VIIANPETK	1;1	2	2	0.0143	101396;39297	-	locus=Chr10:7255446:7263025:- [translate_table: standard]	KR domain-containing protein [Stanieria cyanosphaera]	NA	K16499|1|4.6e+02|32.0|ngi:103736115|protocadherin delta 2	disco-interacting protein 2-like isoform X3 [Vespa mandarinia]	Disco-interacting protein 2 OS=Drosophila melanogaster OX=7227 GN=DIP2 PE=1 SV=2
2563_1	Maker001065	9.69308	0	48047.8	FGSCVPHTTR;HCILDVSGNAIK;YGEILHVTNASDDEWWQAR	1;1;1	3	3	0.099	78277;119566;258566	-	locus=Chr01:19794674:19801007:+ [translate_table: standard]	guanylate kinase [Halomonas elongata]	NA	K12076|1|3.7e-227|791.2|mpha:105834480|disks large protein 1	disks large 1 tumor suppressor protein-like isoform X17 [Vespa mandarinia]	Disks large 1 tumor suppressor protein OS=Drosophila melanogaster OX=7227 GN=dlg1 PE=1 SV=2
2960_1	Maker003378	6.25321	0	72097.3	SLQGLLATTADALR;TVVDSSLSAQR	1;1	2	4	0.0383	143175;143176;78638;78618	-	locus=Chr04:3454860:3559998:+ [translate_table: standard]	response regulator receiver modulated metal-depenent phosphohydrolase [Fimbriimonas ginsengisoli]	NA	K02306|1|1.5e-254|882.9|pcf:106789879|dally	division abnormally delayed protein-like isoform X3 [Vespa mandarinia]	Division abnormally delayed protein OS=Drosophila melanogaster OX=7227 GN=dally PE=1 SV=1
3565_1	Maker002041	13.2546	0	376470	FSPDGTLFATTGMNDR;SAFQQNQDPLDAAIYYLAMK;SIIENGNTCPLTQK;VSSINLTMLDAK;VYQAVIDAR	1;1;1;1;1	5	9	0.021	202105;76633;174088;110921;49593;49594;49587;49601;49704	-	locus=Chr02:16061081:16078395:- [translate_table: standard]	WD40 repeat-containing protein [Cylindrospermum stagnale PCC 7417]	NA	K05212|1|4.4e-12|79.7|ccar:109063899|glutamate receptor ionotropic, NMDA 2D!K10266|2|1.2e-04|55.1|tgu:100222099|F-box and WD-40 domain protein 10!K12862|4|2.2e-03|50.8|spu:594479|pleiotropic regulator 1	dmX-like protein 2 isoform X2 [Vespa mandarinia]	DmX-like protein 2 OS=Homo sapiens OX=9606 GN=DMXL2 PE=1 SV=2
2597_1	Maker005221	58.8532	0	126575	ELLGGEIIPR;GFATLQHEVACLDISPLDGSNEAR;GSCYSLVEFNGK;IEQCEGFIDGDLIESFLDLSHDK;ILLYHWGDGK;ILTLPILEEINK;ILTLPILEEINKELLGGEIIPR;LFEWTAEK;LGDSQLIK;LGEDPTSYYVVGTALINPDETEPR;LLASINSTVR;MDEQQVQDVHFLHGCANPTLILIHQDINGR;NGIGIQEHASIDLPGIK;QGQGQMVTCSGAFK;QSTITCYAK;TVPLGESPR;VDMQESSGVSIVR	1;1;1;1;1;1;1;1;1;1;1;1;1;1;1;1;1	17	21	0.2042	63367;63366;271234;127363;127364;273496;88414;135695;135693;267271;46888;20118;272207;57985;285431;207499;157847;154195;57222;34048;138149	-	locus=Chr07:3895643:3899464:+ [translate_table: standard]	cell shape-determining protein MreB [Clostridioides difficile 630]	NA	K10610|1|0.0e+00|2203.7|hst:105183657|DNA damage-binding protein 1	DNA damage-binding protein 1-like [Vespa mandarinia]	DNA damage-binding protein 1 OS=Xenopus laevis OX=8355 GN=ddb1 PE=2 SV=1
81_1	Maker002279	8.18032	0	87809.7	FSNNLLEHCEK;GAIQWVGTEGEFK;LNVSDFINK	1;1;1	3	5	0.0427	134197;134196;141296;52368;52361	-	locus=Chr02:18924129:18928135:- [translate_table: standard]	ADP-ribosylation/crystallin J1 [Acetohalobium arabaticum]	NA	K09441|1|7.3e-229|797.7|pcf:106791130|GA-binding protein transcription factor, alpha	DNA-binding protein Ets97D-like isoform X1 [Vespa mandarinia]	DNA-binding protein Ets97D OS=Drosophila melanogaster OX=7227 GN=Ets97D PE=1 SV=2
2903_1	Maker006419	12.3922	0	24563.8	AIIVVQQGMTPSAK;GYLVTQDELDQTLEQFKEQFGDKPSEK;IIRPSETAGR;QSLVDMAPK	1;1;1;1	4	5	0.2857	145817;145819;283154;63938;40018	-	locus=Chr09:2591619:2592318:+ [translate_table: standard]	DNA-directed RNA polymerase subunit H [Methanocella arvoryzae]	NA	K03013|1|3.9e-116|421.4|ame:413110|DNA-directed RNA polymerases I, II, and III subunit RPABC1	DNA-directed RNA polymerases I, II, and III subunit RPABC1 [Bombus terrestris]>XP_003690105.1 DNA-directed RNA polymerases I, II, and III subunit RPABC1 [Apis florea]>XP_006616217.1 DNA-directed RNA polymerases I, II, and III subunit RPABC1 [Apis dorsata]>XP_015434124.1 PREDICTED: DNA-directed RNA polymerases I, II, and III subunit RPABC1 isoform X1 [Dufourea novaeangliae]>XP_016908705.1 DNA-dire…	DNA-directed RNA polymerases I, II, and III subunit RPABC1 OS=Pongo abelii OX=9601 GN=POLR2E PE=2 SV=1
639_1	Maker000817	10.5139	0	39829.7	DFYNILGVPR;FQMMQQQFCSECPNVEFVNEER;LLQQSPVNR	1;1;1	3	4	0.1171	86595;86592;277865;53441	-	locus=Chr01:15375145:15377029:- [translate_table: standard]	molecular chaperone DnaJ [Anoxybacter fermentans]	NA	K09517|1|1.5e-184|649.4|pcf:106790519|DnaJ homolog subfamily B member 11	dnaJ homolog shv-like [Vespa mandarinia]	DnaJ homolog shv OS=Drosophila melanogaster OX=7227 GN=shv PE=1 SV=1
2675_1	Maker001336	49.805	0	44791.4	CILNEGMPIHK;DLVITSLPGTVTK;ETTFYDVLGVKPDCSPEDLK;ETTFYDVLGVKPDCSPEDLKK;GQDVIHQLSVSLEELYNGTVR;ILEVHVDPGMMDGQK;KGQDVIHQLSVSLEELYNGTVR;KILEVHVDPGMMDGQK;LVIQFVVNFPK;MHIELVEALCGFQK;QISQAYEVLSNPEK;QISQAYEVLSNPEKK;SINPTVIPTLEQCLPMR	1;1;1;1;1;1;1;1;1;1;1;1;1	13	51	0.3509	115497;123466;123465;123464;123463;123461;123456;123459;123475;123462;123460;259813;259812;265931;265935;265932;261981;191339;191338;191341;191385;267650;267614;267646;267645;267647;267648;212958;113585;192811;192824;192812;192823;192810;179649;179650;176428;179632;179655;179631;176432;179647;176435;176427;176431;179656;202825;234031;234030;234034;115876	-	locus=Chr02:3841725:3843213:+ [translate_table: standard]	molecular chaperone DnaJ [Pseudopedobacter saltans]	NA	K09502|1|1.7e-221|772.3|pcf:106785948|DnaJ homolog subfamily A member 1	dnaJ homolog subfamily A member 1-like [Vespa mandarinia]>XP_035744129.1 dnaJ homolog subfamily A member 1-like [Vespa mandarinia]>XP_035744130.1 dnaJ homolog subfamily A member 1-like [Vespa mandarinia]>XP_035744131.1 dnaJ homolog subfamily A member 1-like [Vespa mandarinia]>XP_035744132.1 dnaJ homolog subfamily A member 1-like [Vespa mandarinia]	DnaJ homolog subfamily A member 1 OS=Homo sapiens OX=9606 GN=DNAJA1 PE=1 SV=2
991_1	Maker007593	6.50129	0	44325.2	FMEIQQAYEILSK;VLGLSQTASQSEITAK	1;1	2	4	0.0753	178573;178758;184867;184864	-	locus=Chr11:7422172:7430513:- [translate_table: standard]	chaperone DnaJ [Moorella thermoacetica ATCC 39073]	NA	K19370|1|1.5e-182|642.9|pcf:106783920|DnaJ homolog subfamily C member 22	dnaJ homolog subfamily C member 22-like [Vespa mandarinia]	DnaJ homolog subfamily C member 22 OS=Rattus norvegicus OX=10116 GN=Dnajc22 PE=2 SV=1
437_1	Maker004983	5.57187	0.000946522	72806.9	LVQLEEAMR;NNFYDIMGK	1;1	2	2	0.0288	61499;64199	-	locus=Chr06:9190154:9192684:- [translate_table: standard]	molecular chaperone DnaJ [Aminobacterium colombiense]	NA	K09522|1|2.1e-287|991.9|pcf:106788673|DnaJ homolog subfamily C member 2	dnaJ homolog subfamily C member 2-like isoform X1 [Vespa mandarinia]	DnaJ homolog subfamily C member 2 OS=Bos taurus OX=9913 GN=DNAJC2 PE=2 SV=1
2599_1	Maker005282	5.79982	0.000485201	55755.1	AECHDALGDYMSAITDIR;FTALQLLCK	1;1	2	2	0.056	240949;62774	-	locus=Chr07:4264894:4266738:+ [translate_table: standard]	molecular chaperone DnaJ [Thermincola potens]	NA	K09523|1|5.6e-243|844.0|pcf:106784500|DnaJ homolog subfamily C member 3	dnaJ homolog subfamily C member 3-like isoform X2 [Vespa mandarinia]	DnaJ homolog subfamily C member 3 OS=Bos taurus OX=9913 GN=DNAJC3 PE=1 SV=1
1432_1	Maker004016	5.96375	0.000485201	30361.5	AQQAFEIVNK;LFADMER	1;1	2	2	0.0656	75125;21178	-	locus=Chr05:3408504:3410016:- [translate_table: standard]	molecular chaperone DnaJ [Sulfuricurvum kujiense]	NA	K09528|1|1.1e-123|446.8|pcf:106791023|DnaJ homolog subfamily C member 8	dnaJ homolog subfamily C member 8-like [Vespa mandarinia]	DnaJ homolog subfamily C member 8 OS=Mus musculus OX=10090 GN=Dnajc8 PE=1 SV=2
3032_1	Maker010635	18.6424	0	39283.3	EIVKPSIVK;FKEIAEAYEVLSDTK;FPDTLSQSAR;IQGHGLPFPK;QALCGTIIEVPTLIGEK	1;1;1;1;1	5	9	0.1723	44486;204542;204527;204541;204536;68881;62783;219596;219594	-	locus=Chr22:206065:207129:+ [translate_table: standard]	molecular chaperone DnaJ [Thermosediminibacter oceani]	NA	K09511|1|7.3e-184|647.1|pcf:106791874|DnaJ homolog subfamily B member 5	dnaJ protein homolog 1-like [Vespa mandarinia]>XP_035724831.1 dnaJ protein homolog 1-like [Vespa mandarinia]	DnaJ protein homolog 1 OS=Drosophila melanogaster OX=7227 GN=DnaJ-1 PE=1 SV=3
1710_1	Maker006339	29.2165	0	70419	DANTFLSAVK;DSVELNLRPR;ELYNQQQSLYVDK;FPLFGGWK;HIDLQSQLTK;IFYSIDLK;IKPVFQSDSTITYGPYEK;SATNAVAEIAQR;VTSYNELDDQLNYLK	1;1;1;1;1;1;1;1;1	9	10	0.1699	56006;87710;183935;33479;33477;83536;41952;243867;95519;215469	-	locus=Chr09:1136826:1138664:- [translate_table: standard]	acetyl-CoA C-acyltransferase [Laceyella sacchari]	NA	K12666|1|0.0e+00|1123.2|pcf:106789596|oligosaccharyltransferase complex subunit alpha (ribophorin I)	dolichyl-diphosphooligosaccharide--protein glycosyltransferase subunit 1-like [Vespa mandarinia]	Dolichyl-diphosphooligosaccharide--protein glycosyltransferase subunit 1 OS=Canis lupus familiaris OX=9615 GN=RPN1 PE=1 SV=1
2262_1	Maker003879	19.9052	0	78316.4	ADIYTTKPEIK;IIDTCQGLPIPAITK;LLQETIPNK;TLFIMDFMK;VCDIFGKPLPTIPK;VLSEVVVDYLEMGTGDADQTTQPK	1;1;1;1;1;1	6	6	0.1163	107906;185925;53840;74660;175927;271055	-	locus=Chr05:1562899:1567037:- [translate_table: standard]	Type I restriction modification DNA specificity domain protein [candidate division SR1 bacterium Aalborg_AAW-1]	NA	K12667|1|0.0e+00|1087.0|pcf:106793270|oligosaccharyltransferase complex subunit delta (ribophorin II)	dolichyl-diphosphooligosaccharide--protein glycosyltransferase subunit 2-like [Vespa mandarinia]	Dolichyl-diphosphooligosaccharide--protein glycosyltransferase subunit 2 OS=Rattus norvegicus OX=10116 GN=Rpn2 PE=2 SV=2
1626_1	Maker000058	30.2751	0	139208	DAEQIKPYPVK;ISAVSVADR;KVEYVDGLVK;LPIEPR;NAMAQLTEK;SLEIKPIEVK;TPLHELALSIK;VISPDYSIQTK;VPGFDYVGAGNSTNK;YELDQISSSGFQSR	1;1;1;1;1;1;1;1;1;1	10	15	0.0853	109982;27320;75862;2197;2192;2196;2198;43194;77242;77244;11647;100948;100931;163624;181842	-	locus=Chr01:1015314:1020084:+ [translate_table: standard]	ATP-dependent RNA helicase HrpA [Oblitimonas alkaliphila]	NA	K13184|1|0.0e+00|2346.6|pcf:106788381|ATP-dependent RNA helicase A [EC:3.6.4.13]	dosage compensation regulator-like isoform X1 [Vespa mandarinia]	Dosage compensation regulator OS=Drosophila melanogaster OX=7227 GN=mle PE=1 SV=2
1213_1	Maker001277	17.4366	0	53335.3	AVFEQNSAAGQMK;EAQQLIAQR;GAHITITAR;INDTETLTNSAAEVVNTISSHDSK;NKDTLVAAWHSVVDDK	1;1;1;1;1	5	8	0.1511	131911;131910;53811;31233;269585;269584;269581;213096	-	locus=Chr02:2641083:2643129:- [translate_table: standard]	SDR family NAD(P)-dependent oxidoreductase [Halorientalis sp. IM1011]	NA	K20520|1|4.7e-186|654.8|pcf:106787901|drebrin-like protein	drebrin-like protein [Vespa mandarinia]	Drebrin-like protein OS=Drosophila melanogaster OX=7227 GN=Abp1 PE=1 SV=1
2633_1	Maker009040	34.8686	0	37856.5	AIPEDILGK;DVKPSNILINR;DYTARPNYSQLLELSFIK;FPYESWGTPFEQLK;FSSSFEEFINK;ICDFGISGYLVDSVAK;LQVSDEALAPVTPPR;QSGTIMAVK;RITATVNTQEQK;SDVWSLGISLVELATGK	1;1;1;1;1;1;1;1;1;1	10	17	0.3929	34075;34074;105356;105666;250229;201961;201959;201957;121383;204657;204648;204670;177306;30313;30558;133835;209357	-	locus=Chr16:189507:191473:+ [translate_table: standard]	serine/threonine protein kinase [Salinispira pacifica]	NA	K04432|1|1.4e-189|666.0|pcf:106788422|mitogen-activated protein kinase kinase 3 [EC:2.7.12.2]	dual specificity mitogen-activated protein kinase kinase 6-like [Vespa mandarinia]>XP_035723096.1 dual specificity mitogen-activated protein kinase kinase 6-like [Vespa mandarinia]>XP_035723097.1 dual specificity mitogen-activated protein kinase kinase 6-like [Vespa mandarinia]>XP_035723098.1 dual specificity mitogen-activated protein kinase kinase 6-like [Vespa mandarinia]	Dual specificity mitogen-activated protein kinase kinase 6 OS=Danio rerio OX=7955 GN=map2k6 PE=1 SV=2
834_1	Maker000657	23.5976	0	24611.6	FGFVNTDK;NMLAVDAIR;QLTETLHSVK;SQLAQLDNQLR;TGFKPLPGFDPER;YFYTAASFIDEAVSSNGK;YLGLPLADHPTADISK	1;1;1;1;1;1;1	7	12	0.3917	28974;42616;77215;73013;77203;109483;109457;149575;234243;198960;198959;198957	-	locus=Chr01:13733418:13735259:- [translate_table: standard]	hypothetical protein [Gilliamella apicola]	NA	K14165|1|5.8e-107|391.0|pcf:106786736|atypical dual specificity phosphatase [EC:3.1.3.16 3.1.3.48]!K17614|5|6.0e-80|301.2|ame:552492|dual specificity phosphatase 3 [EC:3.1.3.16 3.1.3.48]	dual specificity protein phosphatase 3-like [Vespa mandarinia]	Dual specificity phosphatase 29 OS=Takifugu rubripes OX=31033 GN=Dusp29 PE=3 SV=1
1924_1	Maker004315	41.1361	0	145955	DCQGVIAYIGYPTFASGK;ELTYQLQEQCLQLQQR;GAEQQLAEILDFQK;KDGGETLIPAPTTTK;LKDIAAIASEK;LLMQEVTLLK;LQLEQLLEFK;LTHLQLMQENENLK;QGQIILLDESGNR;SLGSACDAIATDAAAIK;VGAAFPEMVAQEK;VMESQASLQR;WIGVILDEPK	1;1;1;1;1;1;1;1;1;1;1;1;1	13	20	0.1311	231405;244232;176623;46151;77817;85117;103652;103651;103650;198933;145753;185126;185131;185130;185125;130869;75420;80380;80382;80381	-	locus=Chr05:8132714:8142420:- [translate_table: standard]	chromosome segregation protein SMC [Herbaspirillum seropedicae]	NA	K04648|1|0.0e+00|1729.9|pcf:106793203|dynactin 1	dynactin subunit 1-like isoform X5 [Vespa mandarinia]	Dynactin subunit 1 OS=Drosophila melanogaster OX=7227 GN=DCTN1-p150 PE=1 SV=2
1489_1	Maker000936	23.855	0	46024.3	AALLDTSQLDAIESR;CQGIMDAVQQLSAK;EINDLKLEESLGSGLMELLSDPQGAR;LEESLGSGLMELLSDPQGAR;MMYLPEK;MTSLSTIHEQAANYSK;SAIDIISQVEQLGK	1;1;1;1;1;1;1	7	14	0.2272	179152;179151;168588;277294;246134;246131;26127;210116;158333;158330;158336;158335;158334;158331	-	locus=Chr01:17153155:17155104:+ [translate_table: standard]	M23 family peptidase [Salinibacter ruber]	NA	K10424|1|2.7e-206|721.8|pcf:106788623|dynactin 2	dynactin subunit 2-like [Vespa mandarinia]	Dynactin subunit 2 OS=Anopheles gambiae OX=7165 GN=DCTN2-p50 PE=3 SV=3
3693_1	Maker009576	9.03224	0	21009.7	GDITIGTGTVVHPR;IASGAVICDESILK	1;1	2	2	0.1443	141727;152967	-	locus=Chr17:4652680:4653710:+ [translate_table: standard]	acyl-ACP--UDP-N-acetylglucosamine O-acyltransferase [Leptospirillum ferriphilum]	NA	K10428|1|1.4e-91|339.7|pcf:106791029|dynactin 6	dynactin subunit 6-like [Vespa mandarinia]	Dynactin subunit 6 OS=Bos taurus OX=9913 GN=DCTN6 PE=2 SV=1
1421_1	Maker002218	32.0052	0	82415.1	ALTQAGHIISEIR;DAAFVSSLLK;DNLQSELVTHLYK;FASSYCSTIEGTAR;FDILTAIR;GICPEPINLK;LDLMDAGTDAIDILCGR;LGIIGVVNR;SSPQQKPVNLLPEVPMQIQR;SSVIENIVGR	1;1;1;1;1;1;1;1;1;1	10	12	0.1692	138724;52605;52601;170841;168751;168752;32882;73309;220511;31362;258562;57897	-	locus=Chr02:18020465:18023799:- [translate_table: standard]	metal ABC transporter ATP-binding protein [Nakamurella multipartita]	NA	K17065|1|0.0e+00|1350.5|pcf:106784857|dynamin 1-like protein [EC:3.6.5.5]	dynamin-1-like protein isoform X1 [Vespa mandarinia]>XP_035736214.1 dynamin-1-like protein isoform X1 [Vespa mandarinia]	Dynamin-1-like protein OS=Homo sapiens OX=9606 GN=DNM1L PE=1 SV=2
447_1	Maker004054	38.4903	0	113316	GEILDEIVNLSQVSPR;LDAMQDELMQMQLK;LEEFIQALNK;LNPDHDNIFDNLK;SNVTDLVAQMDPSGK;TSVLEMIAQAR;TVSQDVISMTVK;VIQLNTLEDR;VTLSEGPYHIAQFK;VVVVGDQSSGK;WFYWQSQTEEQQK	1;1;1;1;1;1;1;1;1;1;1	11	15	0.1424	208547;208549;196276;89266;169711;169712;171305;92879;114400;88145;88180;88148;176654;58095;211105	-	locus=Chr05:4113240:4119039:- [translate_table: standard]	GTPase HflX [[Clostridium] cellulolyticum]	NA	K17079|1|0.0e+00|1756.1|pcf:106787771|optic atrophy protein 1 [EC:3.6.5.5]	dynamin-like 120 kDa protein, mitochondrial isoform X1 [Vespa mandarinia]	Dynamin-like 120 kDa protein, mitochondrial OS=Gallus gallus OX=9031 GN=OPA1 PE=2 SV=1
2080_1	Maker005847	18.123	0	97071.4	AMLQMIQQLQSDFER;FPFEIVK;IIGDVSMATVSTPVPPPVK;QLLTLEK;VGLFTPDMAFEAIVK;VPIGDQPVDIEAQIK	1;1;1;1;1;1	6	8	0.0901	219048;219049;219044;21053;227442;15927;185660;182988	-	locus=Chr08:4146906:4159563:+ [translate_table: standard]	ribosome biogenesis GTPase Der [Barnesiella viscericola]	NA	K01528|1|0.0e+00|1511.9|hst:105189960|dynamin GTPase [EC:3.6.5.5]	dynamin-like isoform X7 [Vespa mandarinia]	Dynamin OS=Drosophila melanogaster OX=7227 GN=shi PE=1 SV=2
3095_1	Maker008984	39.6512	0	120743	AGGVIVDPNDPRK;EIVHGLK;GSYSVSSLFTDDDKHEHLK;IDFIVQR;LALCVADRPDMELDLSGDLSQLK;LGVPVDK;MTHMVGSYPPK;MTHMVGSYPPKTEIQSYTTPAEDAPAGVMAR;QTFVIK;WEWSFEIK;WEWSFEIKK	1;1;1;1;1;1;1;1;1;1;1	11	78	0.116	122360;122359;122358;9336;9337;9326;250787;145857;250788;22615;22619;270062;270061;2374;2367;2385;2354;2377;2366;2381;2363;2379;2387;2383;2356;2375;2382;2365;2384;2371;2368;2369;100103;100100;100107;100088;100082;100085;100111;100096;100108;100105;104230;104236;100122;100089;100099;100101;100098;100092;100090;100121;104231;100091;100087;100071;100080;100118;100086;100109;100123;100084;100117;1001…	-	locus=Chr15:5059189:5064116:- [translate_table: standard]	GntR family transcriptional regulator [Clostridium botulinum A str. ATCC 3502]	NA	K19759|1|0.0e+00|1357.4|obo:105278103|dynein assembly factor 5, axonemal	dynein assembly factor 5, axonemal-like isoform X3 [Vespa mandarinia]	Dynein axonemal assembly factor 5 OS=Xenopus laevis OX=8355 GN=dnaaf5 PE=2 SV=1
3128_1	Maker009551	125.463	0	530877	AWTDALTGR;DFPINDLLSATELER;EGTLCVELVGK;EKPWLSVQPR;ESWQTYELDLLNYQNK;EYQTQLIQR;FEGIEGVAHVIDPK;FGNPLLVQDVENYDPILNPVLNR;GCTVIQWITDFSHR;GVAVLTSTALN;HFMGVDKER;HVPVIYVDYPGETSLK;IFAIESIR;IFVFEPPPGIR;ILDDDSVITTLETLK;INEWLTLVEK;IQENSDFAAWLQSPTPETCVPK;IQFVGACNPPTDPGR;IQNQIHEVR;KDTSIQTQVASLQMK;LGENINLWMK;LGGSPFGPAGTGK;LINISDYTQR;LLQDVIHDLEDIVLICQGEK;LLTLPNGER;LMHIPFDEFEK;LSDVVVSFQEK;LTQYVQR;LVQTPLTDR;MLSAVSQQ…	1;1;1;1;1;1;1;1;1;1;1;1;1;1;1;1;1;1;1;1;1;1;1;1;1;1;1;1;1;1;1;1;1;1;1;1;1;1;1;1;1	41	51	0.1118	40429;202808;89167;89156;97965;241618;82479;160134;207027;200576;200571;51605;68050;215765;90860;32878;106206;106211;193075;193094;99335;268756;184083;72846;193582;92598;74673;93690;261555;44622;137835;137836;30801;100939;25720;51035;223257;269268;115393;159112;108437;108436;60952;124317;177898;130345;130337;17067;17068;51555;216817	-	locus=Chr17:4188660:4207811:- [translate_table: standard]	replication factor C large subunit [Candidatus Nitrososphaera gargensis Ga9.2]	NA	K10413|1|0.0e+00|9044.5|pcf:106791772|dynein heavy chain 1, cytosolic	dynein heavy chain, cytoplasmic-like isoform X3 [Vespa mandarinia]	Dynein heavy chain, cytoplasmic OS=Drosophila melanogaster OX=7227 GN=Dhc64C PE=2 SV=2
920_1	Maker002043	7.52568	0	53378.8	FVTEVIETAAIEASK;NLMTGTLEQR	1;1	2	4	0.0549	180074;180059;180073;78592	-	locus=Chr02:16099551:16106327:- [translate_table: standard]	hypothetical protein Psyr_4328 [Pseudomonas syringae pv. syringae B728a]	NA	NA	dynein regulatory complex protein 10-like isoform X1 [Vespa mandarinia]>XP_035726531.1 dynein regulatory complex protein 10-like isoform X1 [Vespa mandarinia]	Kinetochore protein NDC80 OS=Saccharomyces cerevisiae (strain ATCC 204508 / S288c) OX=559292 GN=NDC80 PE=1 SV=1
2613_1	Maker001290	8.52068	0	28182.3	AQEVDTLITNVYGK;ATGYIPK;GLTVVENPNQK	1;1;1	3	3	0.1317	169056;4636;87704	-	locus=Chr02:2767358:2769055:- [translate_table: standard]	flagellar hook-associated protein FlgK [Rhodobaca barguzinensis]	NA	K20189|1|8.7e-120|433.7|pcf:106788574|dysbindin	dysbindin protein homolog [Vespa mandarinia]>XP_035717858.1 dysbindin protein homolog [Vespa mandarinia]>XP_035717859.1 dysbindin protein homolog [Vespa mandarinia]	Kinetochore protein NUF2 OS=Saccharomyces cerevisiae (strain ATCC 204508 / S288c) OX=559292 GN=NUF2 PE=1 SV=1
2234_1	Maker007209	10.5022	0	324720	LENSQHVLQQK;LLSSEGSSVK;LNIAQELPQNER;VEALQISTNK	1;1;1;1	4	4	0.0153	118597;43464;142121;64565	-	locus=Chr11:309200:324624:- [translate_table: standard]	GTPase [Capnocytophaga canimorsus]	NA	K10366|1|0.0e+00|2026.5|zne:110836112|dystrophin	dystrophin, isoforms A/C/F/G/H-like isoform X3 [Vespa mandarinia]	Dystrophin OS=Sus scrofa OX=9823 GN=DMD PE=1 SV=1
2327_1	Maker006397	15.3639	0	59313	EVNTVVEIPATTTR;FCTGCWGEYLTTK;IMEEGVGQTIACAAHACDILVDDASVMR;TNQSVIFEANQK	1;1;1;1	4	6	0.1314	164401;183012;183015;183016;281563;131525	-	locus=Chr09:2390755:2393853:+ [translate_table: standard]	PAS domain S-box protein [Desulfosporosinus orientis]	NA	K11968|1|3.9e-295|1017.3|hst:105183555|ariadne-1 [EC:2.3.2.31]	E3 ubiquitin-protein ligase arih1-like [Vespa mandarinia]>XP_035733084.1 E3 ubiquitin-protein ligase arih1-like [Vespa mandarinia]>XP_035733085.1 E3 ubiquitin-protein ligase arih1-like [Vespa mandarinia]>XP_035733086.1 E3 ubiquitin-protein ligase arih1-like [Vespa mandarinia]>XP_035733087.1 E3 ubiquitin-protein ligase arih1-like [Vespa mandarinia]>XP_035733088.1 E3 ubiquitin-protein ligase arih1-…	E3 ubiquitin-protein ligase ARIH1 OS=Bos taurus OX=9913 GN=ARIH1 PE=2 SV=1
534_1	Maker001331	12.9321	0	34750.8	ALDIDPCSVK;DICTAHLNDLFAK;LNYGDDITSVLR;LTQDQLIPNLAMK	1;1;1;1	4	4	0.1611	67738;161825;128340;154898	-	locus=Chr02:3745501:3747103:- [translate_table: standard]	tetratricopeptide repeat protein [Ruegeria mobilis]	NA	K09561|1|3.9e-162|574.7|pcf:106788050|STIP1 homology and U-box containing protein 1 [EC:2.3.2.27]	E3 ubiquitin-protein ligase CHIP-like [Vespa mandarinia]	E3 ubiquitin-protein ligase CHIP OS=Mus musculus OX=10090 GN=Stub1 PE=1 SV=1
2509_1	Maker000559	16.4192	0	277846	GTTGGPSGPLLPR;LGAIVNQIEK;LLDWAEQVLK;LSNAAGPGTSVTAASSNPK;LVGTCIDVDGGAK	1;1;1;1;1	5	5	0.0256	90509;60530;91928;202179;113639	-	locus=Chr01:10536658:10547932:+ [translate_table: standard]	hypothetical protein [Gemmata obscuriglobus]	NA	K12231|1|0.0e+00|4674.8|pcf:106788109|E3 ubiquitin-protein ligase HECTD1 [EC:2.3.2.26]	E3 ubiquitin-protein ligase HECTD1-like isoform X9 [Vespa mandarinia]	E3 ubiquitin-protein ligase HECTD1 OS=Homo sapiens OX=9606 GN=HECTD1 PE=1 SV=3
616_1	Maker005958	98.92	0	464122	AGQSELVTEDTTALAFLLDK;AGSDLQLPSMAALVSK;AILDSPHVVSSK;AIQDPAFSDSIR;AQATAAEELAGPVEVNPEFLAALPPAIQEEVLAQQR;DIITDFSGK;DLLNALIKPVPILPDDGSVTPTGSPEK;EKTPIALVDYIQNVMK;FLQFVTGTSK;FTNESVVVTAPSK;GDTAIAHQGAGLR;GLESFVK;GLSWEILPPSPIPK;HVMEGTLPSSLR;IGQTNYATYIHIEGVDK;IINEAYWAGEPNVR;IINQPMPGGINK;IYNVPQDR;KQLNAFLEGFYDIIPK;LAVQVLTSK;LELAESIVDSVLAPCASEVSR;LLEELCVLGCDPR;LLGPTAQSLPLSASQVLASSFR;LLVMSEGPLTANK;LPSAHTCFNQLDL…	1;1;1;1;1;1;1;1;1;1;1;1;1;1;1;1;1;1;1;1;1;1;1;1;1;1;1;1;1;1;1;1	32	40	0.1071	247694;176353;101406;101405;117589;286331;41335;276373;222139;70265;131564;131570;104953;7562;165315;119350;228921;184636;184635;108737;43050;43051;225858;34625;255896;173738;173739;255835;129983;129979;268590;78710;153830;69371;166920;98916;99274;179553;44091;44092	-	locus=Chr08:5718799:5738473:+ [translate_table: standard]	MULTISPECIES: PAP2 family protein [Hyphomonas]	NA	K10592|1|0.0e+00|7311.5|pcf:106792106|E3 ubiquitin-protein ligase HUWE1 [EC:2.3.2.26]	E3 ubiquitin-protein ligase HUWE1-like isoform X4 [Vespa mandarinia]	E3 ubiquitin-protein ligase HUWE1 OS=Mus musculus OX=10090 GN=Huwe1 PE=1 SV=5
2200_1	Maker008072	12.2514	0	16995.2	DCIIPWLEK;DSGIWGLLDQDAR;EFEMGNLVK;LPPPASK	1;1;1;1	4	11	0.2603	81219;81229;81220;81221;81223;81215;146328;146329;56172;56166;996	-	locus=Chr13:158304:158820:+ [translate_table: standard]	DNA helicase II [Brenneria goodwinii]	NA	K22378|1|6.1e-76|287.3|pcf:106785466|E3 ubiquitin-protein ligase RNF181 [EC:2.3.2.27]	E3 ubiquitin-protein ligase RNF181-like [Vespa mandarinia]	E3 ubiquitin-protein ligase RNF181 OS=Danio rerio OX=7955 GN=rnf181 PE=2 SV=2
1843_1	Maker009554	27.8971	0	203673	AVATFEAVLK;DLLTWILIK;ECGMDSTCVLCVDCFK;GIESSNNVMTMQWQHL;IQDAHIIGSDNSVEHDTFACPIK;ISAILPATCLNGGCGSPTWPEK;LFETAALDANK;YCYELLSLEHTPGLPSDLCVK;YVPGVGQVTADDR	1;1;1;1;1;1;1;1;1	9	11	0.0782	52200;67188;67191;235332;223279;199071;260614;86290;86289;267937;130829	-	locus=Chr17:4221753:4227164:+ [translate_table: standard]	ATP-dependent Clp protease adaptor ClpS [Pelodictyon phaeoclathratiforme]	NA	K10626|1|0.0e+00|3268.0|pcf:106792191|E3 ubiquitin-protein ligase UBR2 [EC:2.3.2.27]	E3 ubiquitin-protein ligase UBR2-like [Vespa mandarinia]	E3 ubiquitin-protein ligase UBR2 OS=Homo sapiens OX=9606 GN=UBR2 PE=1 SV=1
2098_1	Maker000469	10.743	0	152421	LILPTSDEDPPIPK;LQPDVFLK;SYLQSLQSQQR;VGESIISLLLK	1;1;1;1	4	4	0.0327	165718;34991;122261;80912	-	locus=Chr01:9258890:9267314:+ [translate_table: standard]	Txe/YoeB family addiction module toxin [Solitalea canadensis]	NA	K11978|1|0.0e+00|2466.4|pcf:106783663|E3 ubiquitin-protein ligase UBR3 [EC:2.3.2.27]	E3 ubiquitin-protein ligase Ubr3-like isoform X1 [Vespa mandarinia]	E3 ubiquitin-protein ligase Ubr3 OS=Drosophila melanogaster OX=7227 GN=Ubr3 PE=1 SV=4
30_1	Maker000467	5.6199	0.000946522	69004.7	HVMTTALTNPQK;SAAPSDLMCVAEAMMPK	1;1	2	2	0.0478	122826;214649	-	locus=Chr01:9248076:9252959:+ [translate_table: standard]	site-specific integrase [Oceanithermus profundus]	NA	K11978|1|0.0e+00|1211.1|pcf:106783663|E3 ubiquitin-protein ligase UBR3 [EC:2.3.2.27]	E3 ubiquitin-protein ligase Ubr3-like isoform X1 [Vespa mandarinia]	E3 ubiquitin-protein ligase Ubr3 OS=Drosophila melanogaster OX=7227 GN=Ubr3 PE=1 SV=4
3456_1	Maker007091	4.62376	0.00641613	312816	QIADLLVMMQDYK;TLAPTLPR	1;1	2	4	0.0074	172912;19243;19253;19240	-	locus=Chr10:6210811:6223466:+ [translate_table: standard]	Ldh family oxidoreductase [Alloactinosynnema sp. L-07]	NA	K10593|1|0.0e+00|4872.8|pcf:106788756|E3 ubiquitin-protein ligase EDD1 [EC:2.3.2.26]	E3 ubiquitin-protein ligase UBR5-like isoform X1 [Vespa mandarinia]	E3 ubiquitin-protein ligase hyd OS=Drosophila melanogaster OX=7227 GN=hyd PE=1 SV=3
3024_1	Maker004319	6.69487	0	104046	GGLLDTR;GHPLCEFCDQR;GLEICATCNQILK	1;1;1	3	3	0.0335	2750;140580;162397	-	locus=Chr05:8148596:8151555:+ [translate_table: standard]	hypothetical protein [Deferribacter desulfuricans]	NA	K22381|1|0.0e+00|1366.3|pcf:106793212|E3 ubiquitin-protein ligase ZNF598 [EC:2.3.2.27]	E3 ubiquitin-protein ligase ZNF598-like [Vespa mandarinia]>XP_035742298.1 E3 ubiquitin-protein ligase ZNF598-like [Vespa mandarinia]>XP_035742299.1 E3 ubiquitin-protein ligase ZNF598-like [Vespa mandarinia]>XP_035742301.1 E3 ubiquitin-protein ligase ZNF598-like [Vespa mandarinia]	E3 ubiquitin-protein ligase ZNF598 OS=Danio rerio OX=7955 GN=znf598 PE=1 SV=2
825_1	Maker010230	11.9644	0	87884	ECSVPDFVIFPILGDLQQK;LAADFQNAQLSSNLQK;LQYPDNIDFNGIK;TSLTEYLMK	1;1;1;1	4	4	0.0742	253147;205245;166250;60641	-	locus=Chr20:1032206:1035176:- [translate_table: standard]	hypothetical protein [Brevefilum fermentans]	NA	K22755|1|0.0e+00|1205.7|pcf:106789055|E3 UFM1-protein ligase 1 [EC:2.3.2.-]	E3 UFM1-protein ligase 1 homolog [Vespa mandarinia]	E3 UFM1-protein ligase 1 homolog OS=Aedes aegypti OX=7159 GN=AAEL003536 PE=3 SV=1
1000_1	Maker009834	5.86002	0.000485201	42893.1	APSDPSWIISSAHSQIIR;VPNEPVLSR	1;1	2	2	0.0718	115130;44122	-	locus=Chr18:4581479:4583022:- [translate_table: standard]	hypothetical protein [Oligella urethralis]	NA	K14555|1|3.7e-08|63.5|cpic:101937055|U3 small nucleolar RNA-associated protein 13	EARP-interacting protein homolog [Vespa mandarinia]	EARP and GARP complex-interacting protein 1 OS=Homo sapiens OX=9606 GN=EIPR1 PE=1 SV=2
3455_1	Maker006065	29.4433	0	96526.5	CSVDTVVCAEWHPLER;GSQLLVGTTK;LFSHPACQPK;LLATGDDFGK;LVSTGGNDTSVLQWIVN;LVVATGQTCGLDR;MGIFESR;SLCHSYGGHSSHVTNISFLQDDTR;TDGGNYLCAIDETSDHNISIWDWQK	1;1;1;1;1;1;1;1;1	9	10	0.1519	113803;42993;84031;49827;213899;133964;14983;274529;232993;280339	-	locus=Chr08:7210619:7221272:- [translate_table: standard]	serine/threonine protein kinase [Halothece sp. PCC 7418]	NA	K18595|1|0.0e+00|1509.6|pgc:109852497|echinoderm microtubule-associated protein-like 1/2	echinoderm microtubule-associated protein-like 2 isoform X1 [Vespa mandarinia]>XP_035743192.1 echinoderm microtubule-associated protein-like 2 isoform X1 [Vespa mandarinia]	Echinoderm microtubule-associated protein-like 2 OS=Mus musculus OX=10090 GN=Eml2 PE=1 SV=1
1864_1	Maker002378	8.38467	0	60638.9	GKEELIYQNLK;ILPIWTINEK;NTDLFPLFCK	1;1;1	3	5	0.059	121534;94716;94718;94717;101757	-	locus=Chr02:19819663:19822796:+ [translate_table: standard]	alkaline phosphatase family protein [Rheinheimera sp. LHK132]	NA	K18398|1|6.3e-232|807.4|pcf:106784273|ectonucleotide pyrophosphatase/phosphodiesterase family member 5 [EC:3.1.-.-]	ectonucleotide pyrophosphatase/phosphodiesterase family member 5-like [Vespa mandarinia]	Ectonucleotide pyrophosphatase/phosphodiesterase family member 5 OS=Mus musculus OX=10090 GN=Enpp5 PE=1 SV=3
2879_1	Maker005746	13.5947	0	16667.4	INKELQDLGR;IYHPNINSNGSICLDILR;SQWSPALTISK;VLLSICSLLCDPNPDDPLVPEIAR	1;1;1;1	4	11	0.4286	84433;245974;246066;246065;136606;92655;92671;92644;92623;92600;274312	-	locus=Chr08:3004147:3006802:+ [translate_table: standard]	transketolase [Pelolinea submarina]	NA	K06689|1|3.6e-84|314.7|dme:Dmel_CG7425|ubiquitin-conjugating enzyme E2 D [EC:2.3.2.23]	effete [Acyrthosiphon pisum]>NP_001262578.1 effete, isoform B [Drosophila melanogaster]>NP_001262579.1 effete, isoform C [Drosophila melanogaster]>NP_731941.1 effete, isoform A [Drosophila melanogaster]>XP_001605481.1 ubiquitin-conjugating enzyme E2-17 kDa [Nasonia vitripennis]>XP_001663154.1 ubiquitin-conjugating enzyme E2-17 kDa [Aedes aegypti]>XP_001979961.1 ubiquitin-conjugating enzyme E2-17 …	Ubiquitin-conjugating enzyme E2-17 kDa OS=Drosophila melanogaster OX=7227 GN=eff PE=1 SV=1
391_1	Maker003253	16.7416	0	91228.4	DLSTFIK;ESLQIIEDIINPR;LMQYGVGTEVPITSLLGHR;NSETPSLTESMQMVDEILSDAR;QIAGGSQSGLK	1;1;1;1;1	5	5	0.0896	12937;166814;243741;266431;51570	-	locus=Chr04:1181039:1183930:- [translate_table: standard]	penicillin-binding protein 2 [Algoriphagus sp. M8-2]	NA	K18740|1|0.0e+00|1253.8|pcf:106784924|exonuclease 3'-5' domain-containing protein 1	egalitarian protein homolog [Vespa mandarinia]>XP_035734436.1 egalitarian protein homolog [Vespa mandarinia]>XP_035734437.1 egalitarian protein homolog [Vespa mandarinia]	Egalitarian protein homolog OS=Caenorhabditis elegans OX=6239 GN=egal-1 PE=1 SV=2
3453_1	Maker004662	19.3073	0	105218	AFDAGEALGIPR;DMTSYIQNELEALER;ENLLLEELVSIVNK;LPLQPLDFK;SNPFDNNQYK;YATLESSQQQLK	1;1;1;1;1;1	6	7	0.0778	92301;215116;181215;57174;57172;94470;135549	-	locus=Chr06:3481943:3487312:- [translate_table: standard]	N-acetyltransferase [Sulfolobus acidocaldarius]	NA	K19948|1|1.1e-58|232.6|ocu:100355512|MICAL-like protein 1!K18626|3|2.9e-54|218.0|ola:101157556|trichohyalin	EH domain-binding protein 1-like isoform X1 [Vespa mandarinia]>XP_035720974.1 EH domain-binding protein 1-like isoform X1 [Vespa mandarinia]>XP_035720975.1 EH domain-binding protein 1-like isoform X1 [Vespa mandarinia]	EH domain-binding protein 1 OS=Homo sapiens OX=9606 GN=EHBP1 PE=1 SV=3
2592_1	Maker001033	35.1955	0	293276	AIVACSTAPK;DDAMIVQGLQIIQDHAK;DLTPYLPTIIPGLK;GITPILPIFR;GQELLPGFCLPK;LLELYQEK;QLQPQCDLDPAWEDENLDVVVK;TSLLDPVPEVR;VDPLFTELHTGIK;VLPEIIPILEK;VTKDEYFTYLTPEGELYDK;YKDTASQSYVK	1;1;1;1;1;1;1;1;1;1;1;1	12	15	0.0596	45539;225753;225935;167005;70135;126798;49749;114049;94421;94423;151595;104403;104402;259653;110341	-	locus=Chr01:18990846:19000490:+ [translate_table: standard]	glycine dehydrogenase (aminomethyl-transferring) [Chroococcidiopsis thermalis]	NA	K19759|1|2.3e+00|40.4|gja:107115562|dynein assembly factor 5, axonemal!K20222|2|2.6e+01|37.0|csem:103389334|importin-5	eIF-2-alpha kinase activator GCN1-like [Vespa mandarinia]	eIF-2-alpha kinase activator GCN1 OS=Homo sapiens OX=9606 GN=GCN1 PE=1 SV=6
2923_1	Maker005573	35.2839	0	212504	ELLEPVFPIDSVDMSTQTSTSER;GIGGLGVPGR;GPNYTLR;GSELLPENWNK;IDNNNIGNIQFPIEQTVNK;LFLLYGIK;LHGPLEELIPSYLTVMHR;LPHGAVPPGAR;SVFGFELLQK;VDPPQRPSSVSQPWNPEADPR;VPWGMDPR	1;1;1;1;1;1;1;1;1;1;1	11	30	0.0784	270658;21323;12419;109610;109611;109613;109630;251545;251506;251502;251403;251504;251498;251499;36162;246505;246506;57367;79899;79876;79898;79917;79871;79914;262029;262026;262030;262025;173681;34253	-	locus=Chr08:1013341:1021354:- [translate_table: standard]	serine/threonine protein kinase [Haliangium ochraceum]	NA	K16196|1|0.0e+00|2580.1|pcf:106793825|eukaryotic translation initiation factor 2-alpha kinase 4 [EC:2.7.11.1]	eIF-2-alpha kinase GCN2-like [Vespa mandarinia]	eIF-2-alpha kinase GCN2 OS=Rattus norvegicus OX=10116 GN=Eif2ak4 PE=3 SV=2
1481_1	Maker006993	10.5166	0	14921.7	EILPEVLVTK;VITWFEENDKETWK;YDNINVDEILNTPR	1;1;1	3	7	0.2992	73433;73438;73437;216919;192969;192951;193216	-	locus=Chr10:5084488:5085098:+ [translate_table: standard]	ATP-binding protein [Muricauda ruestringensis]	NA	K15127|1|1.2e-16|90.1|nvi:100120782|transcriptional adapter 2-beta!K14454|2|3.1e+01|32.3|dmo:Dmoj_GI18831|aspartate aminotransferase, cytoplasmic [EC:2.6.1.1]	ejaculatory bulb-specific protein 3-like [Vespa mandarinia]	Ejaculatory bulb-specific protein 3 OS=Drosophila melanogaster OX=7227 GN=EbpIII PE=2 SV=2
1813_1	Maker004653	11.3565	0	26524.9	AVDIYVLER;FIGEGLGLIIAK;NIIHGDLTTSNVLLK;NYIDENVSDKVNVEHIIK	1;1;1;1	4	4	0.2318	58836;95647;185683;56032	-	locus=Chr06:3258479:3259362:+ [translate_table: standard]	Kae1-associated kinase Bud32 [methanogenic archaeon ISO4-H5]	NA	K08851|1|1.6e-115|419.5|pcf:106788126|TP53 regulating kinase and related kinases [EC:2.7.11.1]	EKC/KEOPS complex subunit TP53RK-like isoform X2 [Vespa mandarinia]>XP_035721001.1 EKC/KEOPS complex subunit TP53RK-like isoform X2 [Vespa mandarinia]>XP_035721002.1 EKC/KEOPS complex subunit TP53RK-like isoform X2 [Vespa mandarinia]>XP_035721003.1 EKC/KEOPS complex subunit TP53RK-like isoform X2 [Vespa mandarinia]>XP_035721004.1 EKC/KEOPS complex subunit TP53RK-like isoform X2 [Vespa mandarinia]…	EKC/KEOPS complex subunit TP53RK OS=Homo sapiens OX=9606 GN=TP53RK PE=1 SV=2
3490_1	Maker001134	6.06027	0.000485201	20742.6	IDKEELNVSSCIDSIISR;LSLMELK	1;1	2	2	0.1374	244159;14265	-	locus=Chr02:135239:135787:+ [translate_table: standard]	orotate phosphoribosyltransferase [Methanocorpusculum labreanum]	NA	K15901|1|3.9e-72|275.0|pcf:106788030|EKC/KEOPS complex subunit CGI121/TPRKB	EKC/KEOPS complex subunit TPRKB-like [Vespa mandarinia]	EKC/KEOPS complex subunit TPRKB OS=Homo sapiens OX=9606 GN=TPRKB PE=1 SV=1
2511_1	Maker006470	24.0999	0	70938.9	DKLTGQSLGYGFVNYHRPEDAEK;FGGPIHHPTGR;GANLYVSGLPK;ILCDNITVR;LTGQSLGYGFVNYHRPEDAEK;QFVLGGGDNLPGLSK;TNLIVNYLPQSMTQDEIR	1;1;1;1;1;1;1	7	10	0.1355	271949;81707;81702;68188;64775;263141;158525;248606;248610;248609	-	locus=Chr09:3484566:3507830:+ [translate_table: standard]	RNA-binding protein [Candidatus Saccharimonas aalborgensis]	NA	K13208|1|2.9e-186|656.0|pcf:106786576|ELAV like protein 2/3/4	ELAV-like protein 3 isoform X4 [Vespa mandarinia]	ELAV-like protein 3 OS=Homo sapiens OX=9606 GN=ELAVL3 PE=2 SV=3
2485_1	Maker005022	53.3885	0	35165.9	AAVDAGYVSNDLQVGQTGK;APDTFVR;GFTSESLTPLILAMHNQNK;IVAPDLYIAVGISGAIQHLAGMK;LDVSPVSDIIGIK;LLYSLADK;QIGGDITVLVAGTNCDAVAK;STLVIAEHNNEVLSPITCNVLSAAK;TIVAINKDPEAPIFQVADYGLVADLFK;TIYAGNAIQTIK;TNLVEFIK;VLLANSEAFK;VVPILTEK;YTHILAGASAFGK	1;1;1;1;1;1;1;1;1;1;1;1;1;1	14	32	0.6347	225522;225524;10567;246073;246070;246072;260979;126286;126285;126280;126284;126279;126283;28292;237345;273510;280434;111138;111332;111330;35746;35747;35753;35754;62295;62478;62296;23955;23956;23958;121898;121893	-	locus=Chr06:9520596:9522200:- [translate_table: standard]	electron transfer flavoprotein subunit alpha [Pseudohongiella spirulinae]	NA	K03522|1|2.2e-161|572.4|pcf:106791920|electron transfer flavoprotein alpha subunit	electron transfer flavoprotein subunit alpha, mitochondrial-like [Vespa mandarinia]	Electron transfer flavoprotein subunit alpha, mitochondrial OS=Bos taurus OX=9913 GN=ETFA PE=2 SV=1
1282_1	Maker007003	40.5453	0	27662.9	GIHVEISPTEYETLQPIHVSK;HSMNPFDEIAVEEAIR;IEIISVEEPPVR;KLAQEVIAVTCGPSQAQDSLR;LAQEVIAVTCGPSQAQDSLR;QAGAIVPDVDTLIVK;TALAMGADR;TGVITDGIK;TPAVLSADLR;VDLIIVGK;VIDYAVK	1;1;1;1;1;1;1;1;1;1;1	11	27	0.5059	263001;221586;97756;221585;132094;132093;132099;132092;132091;257373;257372;249019;249018;162869;25197;25195;24922;24924;24830;51033;51045;17528;17523;17527;17525;17524;10829	-	locus=Chr10:5214247:5215357:- [translate_table: standard]	electron transfer flavoprotein subunit beta/FixA family protein [Bordetella petrii]	NA	K03521|1|1.1e-125|453.4|pcf:106787176|electron transfer flavoprotein beta subunit	electron transfer flavoprotein subunit beta-like [Vespa mandarinia]	Electron transfer flavoprotein subunit beta OS=Homo sapiens OX=9606 GN=ETFB PE=1 SV=3
746_1	Maker009468	57.9733	0	66858.8	AATVGGHILSGACLDPIALIELFPNWK;ALVEGGFQSIPK;CTIFAEGCHGHLTK;DKFAFLTEK;ELGAPLHTPVTK;ENCEPQSYGIGLK;EPWTFSHGGPDYSK;FCPAGVYEFVPMESGDGER;GVATNDVGIAK;ITTHYTIVPR;LQFPGGCLIGCTAGFLNVPK;LQINAQNCIHCK;NSWIYK;QHPSIRPTFEGGK;SGMLAAESAVEAIIEAETNSSPTK;WKDVNMER	1;1;1;1;1;1;1;1;1;1;1;1;1;1;1;1	16	24	0.3684	278494;99686;99674;99681;184433;63686;104208;156976;179929;179944;249264;51342;51339;88185;88184;88179;143775;157885;11128;148140;264328;264325;264329;58685	-	locus=Chr17:2793809:2799448:- [translate_table: standard]	electron transfer flavoprotein-ubiquinone oxidoreductase [Thalassospira xiamenensis]	NA	K00311|1|0.0e+00|1203.7|pcf:106787675|electron-transferring-flavoprotein dehydrogenase [EC:1.5.5.1]	electron transfer flavoprotein-ubiquinone oxidoreductase, mitochondrial-like [Vespa mandarinia]	Electron transfer flavoprotein-ubiquinone oxidoreductase, mitochondrial OS=Sus scrofa OX=9823 GN=ETFDH PE=1 SV=2
36_3	Maker005552	29.1907	0	50265.3	CLIEALDAILPPSRPTDKPLR;CLIEALDAILPPSRPTDKPLRLPLQDVYK;EHALLAFTLGVK;EVSSYIK;GAADFTAQVIVLNHPGQISNGYTPVLDCHTAHIACK;GWQIER;IGGIGTVPVGR;IGYNPAAVAFVPISGWHGDNMLEASSK;KEVSSYIK;KIGYNPAAVAFVPISGWHGDNMLEASSK;LPLQDVYK;MPWFK;NMITGTSQADCAVLIVAAGTGEFEAGISK;QLIVGVNK;QTVAVGVIK;SGDAAIVTLVPSKPMCVESFQEFPPLGR;STTTGHLIYK;SVEMHHEALLEAVPGDNVGFNVK;VETGVLKPGMVVTFAPAGLTTEVK;VHINIVVIGHVDSGK;YAWVLDK;YYVTIIDAPGHR	1;1;0;0;0;1;0;1;0;1;0;0;0;0;0;1;0;1;0;0;0;0	7	24	0.6494	262911;262908;262912;262909;284476;112369;112365;112368;112373;112377;112371;112375;112370;13119;13140;13132;13138;13127;13155;13130;13139;13126;13150;13134;13160;13158;13151;13122;13137;13148;13128;13145;13143;13129;13136;13116;13115;13131;13147;13121;13154;13152;13149;13146;13133;286590;286586;286595;286591;286587;286594;286598;286602;286593;286589;286584;286588;286597;286592;230552;286583;2866…	-	locus=Chr08:511382:513173:+ [translate_table: standard]	translation elongation factor EF-1 subunit alpha [Pyrolobus fumarii]	NA	K03231|1|5.5e-264|913.7|pcf:106790711|elongation factor 1-alpha	elongation factor 1-alpha [Vespa mandarinia]>XP_035736455.1 elongation factor 1-alpha [Vespa mandarinia]	Elongation factor 1-alpha OS=Bombyx mori OX=7091 PE=2 SV=1
36_2	Maker004963	19.0061	0	50291.3	CLIEALDAILPPTRPTDK;EHALLAFTLGVK;EVSSYIK;GAADFTAQVIVLNHPGQISNGYTPVLDCHTAHIACK;IGGIGTVPVGR;IGYNPATVAFVPISGWHGDNMLEASSK;KEVSSYIK;KIGYNPATVAFVPISGWHGDNMLEASSK;LPLQDVYK;MPWFK;NMITGTSQADCAVLIVAAGTGEFEAGISK;QLIVGVNK;QTVAVGVIK;SGDAAIVTLVPSKPMCVEAFQEFPPLGR;STTTGHLIYK;VETGVLKPGMVVTFAPAGLTTEVK;VHINIVVIGHVDSGK;YAWVLDK;YYVTIIDAPGHR	1;0;0;0;0;1;0;1;0;0;0;0;0;1;0;0;0;0;0	4	81	0.5801	239560;239545;239530;239550;239552;239549;239551;239554;239559;239524;239526;239521;239515;239529;239537;239512;239528;124595;239546;239525;239565;239553;239543;239509;239538;239520;239539;239513;239561;239517;239542;239541;239548;239522;239531;239536;239502;239506;239505;112369;112365;112368;112373;112377;112371;112375;112370;13119;13140;13132;13138;13127;13155;13130;13139;13126;13150;13134;1316…	-	locus=Chr06:9013139:9015197:- [translate_table: standard]	translation elongation factor EF-1 subunit alpha [Staphylothermus hellenicus]	NA	K03231|1|5.8e-266|920.2|pcf:106787436|elongation factor 1-alpha	elongation factor 1-alpha [Vespa mandarinia]>XP_035739102.1 elongation factor 1-alpha [Vespa mandarinia]>XP_035739103.1 elongation factor 1-alpha [Vespa mandarinia]	Elongation factor 1-alpha 2 OS=Drosophila melanogaster OX=7227 GN=eEF1alpha2 PE=2 SV=2
36_1	Maker004326	15.4786	0	52405.4	EHALLAFTLGVK;EVSSYIK;GAADFTAQVIVLNHPGQISNGYTPVLDCHTAHIACK;IGGIGTVPVGR;IGYNTASVAFVPISGWHGDNMLEPSPK;KEVSSYIK;LPLQDVYK;QLIVGVNK;QTVAVGVIK;SGDAAIVMLQPTKPMCVEAFQEFPPLGR;STTTGHLIYK;TLIEALDAILPPSRPTDK;YAWVLDK;YSVTIIDAPGHR	0;0;0;0;1;0;0;0;0;1;0;1;0;1	4	20	0.4067	112369;112365;112368;112373;112377;112371;112375;112370;13119;13140;13132;13138;13127;13155;13130;13139;13126;13150;13134;13160;13158;13151;13122;13137;13148;13128;13145;13143;13129;13136;13116;13115;13131;13147;13121;13154;13152;13149;13146;13133;286590;286586;286595;286591;286587;286594;286598;286602;286593;286589;286584;286588;286597;286592;230552;286583;286606;286609;47402;47428;47417;47457;4…	-	locus=Chr05:8453823:8456201:+ [translate_table: standard]	translation elongation factor EF-1 subunit alpha [Staphylothermus hellenicus]	NA	K03231|1|9.3e-267|922.9|ame:408385|elongation factor 1-alpha	elongation factor 1-alpha [Vespa mandarinia]>XP_035742313.1 elongation factor 1-alpha [Vespa mandarinia]>XP_035742314.1 elongation factor 1-alpha [Vespa mandarinia]	Elongation factor 1-alpha OS=Apis mellifera OX=7460 PE=3 SV=1
677_1	Maker001252	18.7646	0	25115.8	DLNAYLADR;LVAVGYGIQK;SSIVLEVKPWGDETDMK;SSIVLEVKPWGDETDMKK;SYIDGWQPSQADVAVFEALGK	1;1;1;1;1	5	29	0.2544	52473;52475;52484;52485;52476;52472;52477;52487;52474;52478;52504;52489;52483;52527;52481;52024;52025;230035;230036;230039;230038;242972;258073;258074;258079;258076;258091;258180;258141	-	locus=Chr02:1730710:1732045:- [translate_table: standard]	hypothetical protein [Luteitalea pratensis]	NA	K03232|1|3.5e-102|375.2|pcf:106788971|elongation factor 1-beta	elongation factor 1-beta'-like [Vespa mandarinia]	Elongation factor 1-beta OS=Homo sapiens OX=9606 GN=EEF1B2 PE=1 SV=3
1183_1	Maker007078	60.2767	0	48997.6	ALIAAQYSGTQIK;ALTALNSHLLTR;CITESNAIAYYVSNEQLR;FDPQHYSIWLSEYK;GSFDLDDFKR;IAEDFVFGETNK;IAEDFVFGETNKTEAFLK;KASFASTCLFGTDNDSTISGIWVWR;LVHQYFSWIGTDK;LVHQYFSWIGTDKEGR;QTIDLAR;SIPYFWQK;TTNPFASLPK;TYLVGER;VFMSCNLITGMYQR;WFQTVIYQPESIAVIGAFK	1;1;1;1;1;1;1;1;1;1;1;1;1;1;1;1	16	91	0.4484	128044;128042;128037;128032;128041;128043;128038;128045;128031;128225;128222;115124;248429;248343;248338;215204;215206;215205;215207;215216;87831;87826;9769;87827;87834;129112;129118;129125;129113;129111;129121;26638;129108;129107;129110;129120;129124;129131;129115;129116;129079;129119;129101;242775;242774;242776;242842;277386;177482;177484;230245;11859;11860;56673;56672;56676;56677;58358;58424;5…	-	locus=Chr10:5888865:5891134:+ [translate_table: standard]	glutathione S-transferase family protein [Teredinibacter turnerae]	NA	K03233|1|2.2e-211|738.8|pcf:106793339|elongation factor 1-gamma	elongation factor 1-gamma-like isoform X2 [Vespa mandarinia]	Elongation factor 1-gamma OS=Artemia salina OX=85549 PE=1 SV=3
675_1	Maker006648	16.9199	0	84840.5	NIGISAHIDSGK;QYIPGIEK;TFTPVLVGSALK;VIGILEPLPPEQNTELLFSDETVGMNISK;YNVPCLAFINK	1;1;1;1;1	5	6	0.0965	90901;32637;96112;283274;247743;122455	-	locus=Chr09:8215478:8218463:- [translate_table: standard]	elongation factor G [Cystobacter fuscus]	NA	K02355|1|0.0e+00|1344.3|pcf:106784992|elongation factor G	elongation factor G, mitochondrial-like [Vespa mandarinia]	Elongation factor G, mitochondrial OS=Culex quinquefasciatus OX=7176 GN=CPIJ005834 PE=3 SV=1
3522_1	Maker006719	24.7379	0	33265.3	ALELNSNDIAK;CTTQGLIAVIVEK;EQAQQHGWIQAAK;FSLDTDTLK;TGYTFANCK;TLADHSALTIGTIGENITLR;YGALIAVK	1;1;1;1;1;1;1	7	13	0.2748	84821;143523;157074;157068;157064;157066;157067;50368;55114;245499;245500;14531;14530	-	locus=Chr09:9026075:9027151:+ [translate_table: standard]	elongation factor Ts [Micavibrio aeruginosavorus]	NA	K02357|1|1.0e-154|550.1|pcf:106790510|elongation factor Ts	elongation factor Ts, mitochondrial-like [Vespa mandarinia]>XP_035718404.1 elongation factor Ts, mitochondrial-like [Vespa mandarinia]>XP_035718405.1 elongation factor Ts, mitochondrial-like [Vespa mandarinia]	Elongation factor Ts, mitochondrial OS=Aedes aegypti OX=7159 GN=AAEL000331 PE=3 SV=1
274_1	Maker004234	74.5055	0	52015.2	AYDHFEAQVYILSVEEGGR;DGITTLGTGVITNILPSLTVDQR;DKPHCNVGTIGHVDHGK;DLDRPFLLPVETIYSIPGR;EHLILAK;ELLTEMGFDGEKIPVVK;GITINVAHIEYQTEK;GMDCEFIGYNK;GSALCALEGK;HYGHTDCPGHADYIK;KGMDCEFIGYNK;LIRPMVCEK;LLDAIDNNVPTPVR;NPEIGSQAILK;QIGIEHIIIFINK;RHYGHTDCPGHADYIK;SVITGIEMFHQILEEAHAGDQLGALVR;TMVMPGEDCKFEIK;TTLTAAITK;TWDVAAQINLHDK	1;1;1;1;1;1;1;1;1;1;1;1;1;1;1;1;1;1;1;1	20	74	0.5675	251993;251994;263303;263302;263304;263301;222878;222874;222877;222876;222886;222881;222882;222880;222890;222879;222885;252981;252982;252980;252985;252979;12956;227107;199904;199905;199906;121125;121126;43208;43206;43207;43228;208711;208716;208708;208712;208710;208713;149661;74705;74710;166152;166151;166411;166146;166149;166148;166156;166404;166403;166147;80366;80368;80367;80333;80376;166433;16643…	-	locus=Chr05:7322491:7324346:+ [translate_table: standard]	elongation factor Tu [Niveispirillum cyanobacteriorum]	NA	K02358|1|5.6e-240|833.9|pcf:106789204|elongation factor Tu	elongation factor Tu, mitochondrial-like isoform X2 [Vespa mandarinia]	Elongation factor Tu, mitochondrial OS=Homo sapiens OX=9606 GN=TUFM PE=1 SV=2
2342_1	Maker001003	20.8376	0	12855.5	AQCPALIGLAIR;KIIEGILK;KNTTIFTDANDNTTVHELK;NTTIFTDANDNTTVHELKK;VPPANQQLFNK;YLSDYGLTSITAK	1;1;1;1;1;1	6	16	0.5431	108765;26775;250588;250592;250591;250589;102125;102126;102132;102124;102123;143459;143463;143461;143466;143462	-	locus=Chr01:18468451:18469060:+ [translate_table: standard]	Mn transporter MntC [Oscillatoria nigro-viridis]	NA	K03873|1|3.8e-57|224.6|pcf:106793990|elongin-B	elongin-B-like [Vespa mandarinia]	Elongin-B OS=Mus musculus OX=10090 GN=Elob PE=1 SV=1
3424_1	Maker000547	16.6788	0	13921.8	AMLSGPGQFAENEANEVNFR;EHALTSGTIK;EIPSHVLQK;LVSSDGHEFIVK;REHALTSGTIK	1;1;1;1;1	5	13	0.4127	251883;251881;251877;53763;53764;53765;53774;53742;52646;120446;91270;91271;91268	-	locus=Chr01:10286574:10287118:- [translate_table: standard]	gfo/Idh/MocA family oxidoreductase [Nonomuraea sp. ATCC 55076]	NA	K03872|1|5.3e-60|234.2|obo:105283191|elongin-C	elongin-C isoform X2 [Vespa mandarinia]	Elongin-C OS=Bos taurus OX=9913 GN=ELOC PE=1 SV=1
3281_1	Maker003782	22.098	0	95007.4	DGHVTWEGFGDFQPSQVHK;FTHPLTPVVSDPIFDK;FTHPLTPVVSDPIFDKK;LAQPYVEIVEQPASK;LLQAALDQNLVER;SLNDLISQVEELDQIYADTHTK	1;1;1;1;1;1	6	6	0.1015	251352;215267;230829;192244;154537;195108	-	locus=Chr04:10407198:10410058:+ [translate_table: standard]	chromosome segregation protein SMC [Sulfuricella denitrificans]	NA	K09254|1|0.0e+00|1245.3|pcf:106789529|c-Rel proto-oncogene protein	embryonic polarity protein dorsal-like isoform X1 [Vespa mandarinia]>XP_035725334.1 embryonic polarity protein dorsal-like isoform X1 [Vespa mandarinia]>XP_035725335.1 embryonic polarity protein dorsal-like isoform X1 [Vespa mandarinia]>XP_035725336.1 embryonic polarity protein dorsal-like isoform X1 [Vespa mandarinia]	Embryonic polarity protein dorsal OS=Drosophila melanogaster OX=7227 GN=dl PE=1 SV=2
3354_1	Maker009021	11.869	0	58923.7	GNWAGFADVHSPLYK;SVVDFMYK;TEVALGGWGEGGK	1;1;1	3	5	0.0695	189873;189880;39997;103460;103461	-	locus=Chr15:5324533:5327088:+ [translate_table: standard]	chitinase [Laceyella sacchari]	NA	K01183|1|1.5e-254|882.5|pcf:106791632|chitinase [EC:3.2.1.14]	endochitinase-like isoform X2 [Vespa mandarinia]>XP_035742814.1 endochitinase-like isoform X2 [Vespa mandarinia]	Endochitinase OS=Manduca sexta OX=7130 PE=2 SV=1
3382_1	Maker004939	5.03682	0.00414747	17681.6	DAVITSQQLEVNFDGNYVNNFETSNGISHQESGQPK	1	1	1	0.2182	286708	-	locus=Chr06:8890063:8893559:+ [translate_table: standard]	major facilitator family protein transporter [Mycobacterium smegmatis str. MC2 155]	NA	K06236|1|4.9e-05|52.0|tnl:113502395|collagen, type I, alpha	endocuticle structural glycoprotein SgAbd-1-like [Vespa mandarinia]	Endocuticle structural glycoprotein SgAbd-1 OS=Schistocerca gregaria OX=7010 PE=1 SV=1
1394_1	Maker004940	11.0915	0	14145.1	ALDWIATHPYK;ALDWIATHPYKEDNK;NVGSKDEAEEVQGSAAWTAPDGTK	1;1;1	3	29	0.2955	116373;116368;116363;116360;116375;116366;116356;116359;116367;116355;116339;116378;116357;116353;116362;116361;213539;213513;213546;213519;213536;213527;213540;213523;213534;213511;213690;213551;184600	-	locus=Chr06:8897292:8897690:+ [translate_table: standard]	lysine-2,3-aminomutase-like protein [Gluconacetobacter diazotrophicus]	NA	K11836|1|9.3e+01|30.8|mze:101482101|ubiquitin carboxyl-terminal hydrolase 5/13 [EC:3.4.19.12]	endocuticle structural glycoprotein SgAbd-8-like [Vespa mandarinia]	Endocuticle structural glycoprotein SgAbd-8 OS=Schistocerca gregaria OX=7010 PE=1 SV=1
350_5	Maker010125	106.962	0	73031.9	AKFEELNMDLFR;DAGTISGLNVMR;DVHEIVLVGGSTR;EDIGTVIGIDLGTTYSCVGVYK;EFFGGKEPSR;ELSDIVQPIIAK;FDLTGIPPAPR;FEELNMDLFR;IFTPEEISAMVLGK;IIITNDQNR;IINEPTAAAIAYGLDK;IINEPTAAAIAYGLDKK;ITPSYVAFTGDGER;KDVHEIVLVGGSTR;KEDIGTVIGIDLGTTYSCVGVYK;KELSDIVQPIIAK;KIFTPEEISAMVLGK;KSQIFSTASDNQHTVTIQVYEGERPMTK;KVTHAVVTVPAYFNDAQR;MEEAIDEK;MKETAEAYLGK;NELESYAYSLK;NNKPHIEVQTNQGK;NNKPHIEVQTNQGKK;NQLTTNPENTIFDAK;NTVIPTK;SQIFSTASD…	1;1;1;1;1;1;1;1;1;1;0;0;1;1;1;1;1;1;1;1;0;1;1;1;1;1;1;1;1;1	27	337	0.4136	160626;160625;160606;160610;160645;96262;96259;96278;96260;96270;132278;132281;132277;132279;132237;28115;262090;76666;76662;119179;119195;119196;119181;119151;119193;119164;119172;119188;119150;119174;119165;119194;119198;119166;119192;119202;119146;119156;119157;119147;119191;119171;119168;119199;119158;119152;119177;119149;119185;119141;119203;119201;119187;119169;119160;119175;119197;119182;1…	-	locus=Chr19:3967247:3969710:+ [translate_table: standard]	molecular chaperone DnaK [Desulfurispirillum indicum]	NA	K09490|1|0.0e+00|1248.0|pcf:106786492|heat shock 70kDa protein 5	endoplasmic reticulum chaperone BiP isoform X1 [Vespa mandarinia]	Endoplasmic reticulum chaperone BiP OS=Drosophila melanogaster OX=7227 GN=Hsc70-3 PE=1 SV=2
280_1	Maker002943	6.5687	0	45795	LIDYLVGDGPSNR;TTQLNTPIQTGSK	1;1	2	3	0.0653	140654;140657;133816	-	locus=Chr03:10137440:10140448:- [translate_table: standard]	MULTISPECIES: RNA polymerase Rpb6 [Porphyromonadaceae]	NA	NA	endoplasmic reticulum junction formation protein lunapark-B-like isoform X1 [Vespa mandarinia]	Endoplasmic reticulum junction formation protein lunapark-B OS=Danio rerio OX=7955 GN=lnpkb PE=2 SV=2
3688_1	Maker007035	14.9266	0	59251.4	ALVAMEMESLK;IYAIFHVDKEGQDGDAR;MGDGTLCDISSKPR;SIVQYHTEK;TQEYYLGNFDK	1;1;1;1;1	5	5	0.1216	93452;230016;165954;64896;131002	-	locus=Chr10:5423304:5426038:- [translate_table: standard]	PDZ domain-containing protein [Ignavibacterium album]	NA	K14008|1|1.4e-241|839.3|pcf:106787220|endoplasmic reticulum lectin 1	endoplasmic reticulum lectin 1-like isoform X1 [Vespa mandarinia]>XP_035732809.1 endoplasmic reticulum lectin 1-like isoform X1 [Vespa mandarinia]	Endoplasmic reticulum lectin 1 OS=Mus musculus OX=10090 GN=Erlec1 PE=1 SV=1
2323_1	Maker005805	18.7246	0	28128.9	FDVAFPYGEK;GCVPLDSYSFDK;KEDFPIVLLFLQGK;NILQSFTHRDEL;SGVYLGLPGCVEQLDR;VFEEILPETQR	1;1;1;1;1;1	6	11	0.3036	80950;80976;133367;133368;187277;152270;207452;127244;127248;127223;127222	-	locus=Chr08:3522345:3523725:- [translate_table: standard]	glutamate-1-semialdehyde-2,1-aminomutase [Candidatus Xiphinematobacter sp. Idaho Grape]	NA	K09586|1|2.3e-123|445.7|pcf:106792770|endoplasmic reticulum protein 29	endoplasmic reticulum resident protein 29-like [Vespa mandarinia]	Endoplasmic reticulum resident protein 29 (Fragment) OS=Gallus gallus OX=9031 GN=ERP29 PE=1 SV=2
403_1	Maker005162	39.3759	0	47183.2	AFIHDLYSGK;EFHHGPDTPSNNEIPQVTGHVK;HMYLFPSFQDINIEGK;NFDELNIWAQEK;QLQDPIKEFYDLK;QNINFLTADGLK;STSDLPLIAIDSFR;SVEAFEQFIR;VATNLKDDCQFHVGFGDASK;VHTAFPEVGTVVMGK;VPTTPPESTFK	1;1;1;1;1;1;1;1;1;1;1	11	26	0.378	75966;6239;265867;230547;230548;111173;230551;230665;159370;159377;159371;185505;182603;121332;116894;165651;165652;165710;94259;253398;173476;173477;88804;88803;88799;88796	-	locus=Chr07:2769354:2771814:+ [translate_table: standard]	thioredoxin [Aurantimicrobium minutum]	NA	K17264|1|3.4e-225|784.6|pcf:106786000|endoplasmic reticulum resident protein 44	endoplasmic reticulum resident protein 44-like [Vespa mandarinia]>XP_035719401.1 endoplasmic reticulum resident protein 44-like [Vespa mandarinia]	Endoplasmic reticulum resident protein 44 OS=Homo sapiens OX=9606 GN=ERP44 PE=1 SV=1
1005_3	Maker008941	86.4582	0	91582.8	AKEIQEQLQATFEPLLK;DIAIMMFR;EIQEQLQATFEPLLK;ELISNASDALDKIR;ETASFADSVEQLMR;FTFQTEVNR;GIVDSDDLPLNVSR;GYEVLYLTEPVDEYTISAFPDFDGKK;IKLDGLNVAQIK;ILSITDSGIAMTK;KGYEVLYLTEPVDEYTISAFPDFDGK;KTLEINPR;KVLDMIK;LAISNAHQK;LDGLNVAQIK;LIINSLYR;LLSLTDKNVLNANPELAIR;LTDSPCALVASMFGWTGNMER;NVLNANPELAIR;SDLINNLGTIAK;SGTAEFLGK;SLLFIPK;TLEINPR;TYYLNQK;VFITDK;WLNDILK;WLNDILKDYISK;YSQFINFPIYLWNSK	1;1;1;0;1;1;1;1;1;1;1;1;1;1;1;1;1;1;1;1;1;1;1;1;1;1;1;1	27	61	0.3371	235843;235842;41489;41491;211063;211196;211059;167806;167802;167860;175530;175529;175645;73495;73496;73493;73514;158105;158106;158119;158118;281125;115600;124935;124934;281124;236969;36763;16213;38968;57164;57176;57177;57170;57163;40824;245358;261218;118644;118647;118648;118645;103088;103089;103350;103026;103332;103349;25981;25987;12114;12113;15303;29312;29322;29315;29514;29513;2061;2052;24516;24…	-	locus=Chr15:4770387:4773093:+ [translate_table: standard]	molecular chaperone HtpG [Archangium gephyra]	NA	K09487|1|0.0e+00|1333.2|pcf:106789013|heat shock protein 90kDa beta	endoplasmin-like [Vespa mandarinia]	Endoplasmin OS=Sus scrofa OX=9823 GN=HSP90B1 PE=2 SV=3
2706_1	Maker002946	6.3398	0	182231	INENITSILTEQAAINLINK;ISDLNQSMLEVKPISMK	1;1	2	2	0.0234	253634;229991	-	locus=Chr03:10146605:10155499:- [translate_table: standard]	DEAD/DEAH box helicase [Aciduliprofundum boonei]	NA	K11592|1|0.0e+00|2338.5|pcf:106783690|endoribonuclease Dicer [EC:3.1.26.-]	endoribonuclease Dicer-like [Vespa mandarinia]	Endoribonuclease Dicer OS=Homo sapiens OX=9606 GN=DICER1 PE=1 SV=3
2848_1	Maker010864	6.50231	0	16179.8	GIPNQMVIGK;HDKIPLDLGK	1;1	2	3	0.1361	53816;53815;72439	-	locus=Chr23:491678:493087:+ [translate_table: standard]	TIGR00270 family protein [Haloferax volcanii]	NA	K03627|1|1.8e-75|285.8|pcf:106784664|putative transcription factor	endothelial differentiation-related factor 1 homolog [Vespa mandarinia]	Endothelial differentiation-related factor 1 homolog OS=Xenopus laevis OX=8355 GN=edf1 PE=2 SV=1
42_1	Maker004855	5.95841	0.000485201	51098.3	AGAEIILQLLGGGHR;ALILAIEPPSAGTPGILSK	1;1	2	2	0.0725	159177;220481	-	locus=Chr06:6686568:6688287:- [translate_table: standard]	IMP dehydrogenase [Rubrivivax gelatinosus]	NA	K12615|1|1.3e-252|875.9|pcf:106785971|enhancer of mRNA-decapping protein 3	enhancer of mRNA-decapping protein 3-like [Vespa mandarinia]>XP_035720768.1 enhancer of mRNA-decapping protein 3-like [Vespa mandarinia]	Enhancer of mRNA-decapping protein 3 OS=Gallus gallus OX=9031 GN=EDC3 PE=2 SV=1
1222_1	Maker001220	11.5735	0	122711	EFLNTLETTIK;FAITGCDNNSELK;IVEETVEPLKR;VFSSPVGPQGQGTR	1;1;1;1	4	4	0.0442	114700;151213;115828;140146	-	locus=Chr02:1198478:1202900:+ [translate_table: standard]	protein kinase [Melittangium boletus]	NA	K12616|1|0.0e+00|1839.3|pcf:106788505|enhancer of mRNA-decapping protein 4	enhancer of mRNA-decapping protein 4-like [Vespa mandarinia]	Enhancer of mRNA-decapping protein 4 OS=Danio rerio OX=7955 GN=edc4 PE=3 SV=1
3231_1	Maker011314	6.1793	0	12171	CTNTYAPYNK;NPNTPTIR	1;1	2	3	0.1748	95660;95661;26488	-	locus=Chr24:3568227:3569647:+ [translate_table: standard]	MCE family protein [Streptomyces griseus]	NA	NA	enhancer of rudimentary homolog [Vespa mandarinia]	Enhancer of rudimentary homolog OS=Aedes aegypti OX=7159 PE=3 SV=1
3046_1	Maker005002	90.7367	0	47018.3	AAVPSGASTGVHEALELR;ACNCLLLK;ANLEITQQTEIDNFLLK;AVDNINTIIAPELLK;EALNLIIDAIK;ENGWGTMVSHR;FGLDATAVGDEGGFAPNILENK;GNPTVEVDLVTECGLFR;IGMDVAASEFYK;IGMDVAASEFYKNGK;KFGLDATAVGDEGGFAPNILENK;LAMQEFMILPTGASSFTEAMK;LGANAILGVSLAVCK;MGSEVYHHLK;NGKYDLDFK;NLYLEFVK;SGETEDTFIADLVVGLSTGQIK;VNQIGTVTESINAHK;YDLDFK;YGKENGWGTMVSHR;YIAELAGNNEIILPVPAFNVINGGSHAGNK	1;1;1;1;1;1;1;1;1;1;1;1;1;1;1;1;1;1;1;1;1	21	654	0.6106	207909;207906;207890;207892;207910;207893;207907;207908;207904;207925;82097;207902;207913;207911;207901;207915;207884;207912;207899;207887;82094;207933;82092;207932;207891;207923;207896;82093;40598;40847;40600;40623;40597;40848;236281;236283;236285;236287;236277;236282;236288;236365;236355;236367;236260;236276;236364;236275;236280;236271;236298;236267;236255;236296;236252;236254;236246;236366;236…	-	locus=Chr06:9389249:9391006:+ [translate_table: standard]	Enolase A [archaeon GW2011_AR15]	NA	K01689|1|4.5e-236|820.8|pcf:106791988|enolase [EC:4.2.1.11]	enolase-like [Vespa mandarinia]>XP_035738927.1 enolase-like [Vespa mandarinia]>XP_035738928.1 enolase-like [Vespa mandarinia]	Enolase OS=Drosophila melanogaster OX=7227 GN=Eno PE=1 SV=2
1903_1	Maker006915	29.2763	0	75735.5	AQSEKENVEIKPSLPK;IGEKPDNVIFLTDIVR;IYVYSSGSVEAQK;LLFGNSEQGDLLK;NILWQMDNDR;NILWQMDNDRK;QLQGHMWQEAYK;SLLDLTFQTSTK;YFSGFFDTEIGAK	1;1;1;1;1;1;1;1;1	9	13	0.1552	213000;217603;143234;144003;144002;144001;143943;143999;113606;143582;161813;125517;154216	-	locus=Chr10:4056363:4060245:- [translate_table: standard]	haloacid dehalogenase [Dyella jiangningensis]	NA	K09880|1|2.1e-163|580.1|pcf:106793399|enolase-phosphatase E1 [EC:3.1.3.77]	enolase-phosphatase E1-like isoform X1 [Vespa mandarinia]	Enolase-phosphatase E1 OS=Anopheles gambiae OX=7165 GN=AGAP003331 PE=3 SV=5
1019_1	Maker000797	43.1114	0	43049.5	DRPNLQELK;EPVTVPASIFIFK;ETINKPDKYQVAVK;EYGEPVNVLQITK;LALNCVCGQSATEIMR;NLLMCMGADEVLTENEIR;RQDMYDELILFFK;VVSFSQYQEAITNALNISGK;WLLAPVNPADINTIQGK;YILDMTK;YPSKPSLPAIPGNEGIGEIVDVGAEVANLCIGDR;YQVAVK	1;1;1;1;1;1;1;1;1;1;1;1	12	29	0.4531	66742;146935;146934;184874;184873;156003;156019;216602;216681;216803;246654;246653;200115;251290;251300;251146;251294;251297;251291;220634;220635;220637;220633;220632;220720;21421;285494;261026;825	-	locus=Chr01:14967535:14969041:+ [translate_table: standard]	alcohol dehydrogenase [Corallococcus coralloides]	NA	K07512|1|8.8e-183|643.7|pcf:106785618|mitochondrial trans-2-enoyl-CoA reductase [EC:1.3.1.38]	enoyl-[acyl-carrier-protein] reductase, mitochondrial-like [Vespa mandarinia]>XP_035726919.1 enoyl-[acyl-carrier-protein] reductase, mitochondrial-like [Vespa mandarinia]>XP_035726920.1 enoyl-[acyl-carrier-protein] reductase, mitochondrial-like [Vespa mandarinia]	Enoyl-[acyl-carrier-protein] reductase, mitochondrial OS=Drosophila melanogaster OX=7227 GN=CG16935 PE=3 SV=2
2541_1	Maker006215	14.4124	0	32960.8	GTLFYPNEALNIGLVDELANDK;HAELALLR;QFIQLANIQK;SLHAYIETLK;TSLIETQK	1;1;1;1;1	5	7	0.1993	264333;28307;88691;81621;81622;7896;27735	-	locus=Chr08:8739612:8741009:+ [translate_table: standard]	enoyl-CoA hydratase/isomerase family protein [Pedobacter heparinus]	NA	K13238|1|8.3e-117|424.1|pcf:106790872|Delta3-Delta2-enoyl-CoA isomerase [EC:5.3.3.8]	enoyl-CoA delta isomerase 1, mitochondrial-like isoform X1 [Vespa mandarinia]	Enoyl-CoA delta isomerase 1, mitochondrial OS=Mus musculus OX=10090 GN=Eci1 PE=1 SV=2
2154_1	Maker010894	19.5152	0	102163	AEMHIFQCQSVSAQDLVEDLK;AQEVWLDELVNR;EAVNLLINCVTSK;ETELWHSFGDMWLIPR;FPASLIQEPTAFTSR;VVSPLLTK	1;1;1;1;1;1	6	6	0.0939	266242;151974;149589;238933;190565;17513	-	locus=Chr23:855586:861157:- [translate_table: standard]	sulfurtransferase complex subunit TusC [Arsenophonus symbiont of Lipoptena fortisetosa]	NA	K17277|1|0.0e+00|1254.2|ame:408693|epidermal growth factor receptor kinase substrate 8	epidermal growth factor receptor kinase substrate 8-like isoform X1 [Vespa mandarinia]>XP_035728760.1 epidermal growth factor receptor kinase substrate 8-like isoform X1 [Vespa mandarinia]>XP_035728761.1 epidermal growth factor receptor kinase substrate 8-like isoform X1 [Vespa mandarinia]>XP_035728762.1 epidermal growth factor receptor kinase substrate 8-like isoform X1 [Vespa mandarinia]>XP_035…	Epidermal growth factor receptor kinase substrate 8 OS=Homo sapiens OX=9606 GN=EPS8 PE=1 SV=1
2531_1	Maker008736	6.64024	0	72393.6	IGIAASTVTK;SLQSELDTLAATLK	1;1	2	2	0.0369	35210;156017	-	locus=Chr15:725689:730585:+ [translate_table: standard]	DNA-binding response regulator [Dehalococcoides mccartyi]	NA	K12472|1|1.0e-170|604.4|pcf:106785830|epidermal growth factor receptor substrate 15	epidermal growth factor receptor substrate 15-like 1 isoform X1 [Vespa mandarinia]	Epidermal growth factor receptor substrate 15-like 1 OS=Mus musculus OX=10090 GN=Eps15l1 PE=1 SV=3
2001_1	Maker009445	10.7518	0	31724.6	ITWTDVK;ITWTDVKENGLPK;MMLEGQK;YTSAVINIAGQNVLDPTKR	1;1;1;1	4	4	0.1364	18322;158509;14695;242858	-	locus=Chr17:2097978:2099168:- [translate_table: standard]	TIGR01777 family protein [Oleiphilus messinensis]	NA	K07071|1|1.0e-143|513.5|pcf:106792136|uncharacterized protein	epimerase family protein SDR39U1-like [Vespa mandarinia]	Epimerase family protein SDR39U1 OS=Bos taurus OX=9913 GN=SDR39U1 PE=2 SV=1
1545_1	Maker005730	8.67293	0	63835.1	EFTYVSGNPCDPNAPK;STQQAALSPSR;YGYIDPDGNKR	1;1;1	3	4	0.0662	212710;74659;111994;111995	-	locus=Chr08:2736318:2747151:- [translate_table: standard]	amidohydrolase [Dermatophilus congolensis]	NA	NA	epsin-2-like isoform X1 [Vespa mandarinia]	Endocuticle structural glycoprotein SgAbd-9 OS=Schistocerca gregaria OX=7010 PE=1 SV=1
1132_1	Maker007222	10.6305	0	23214.9	IAENCSGAVLVVVDNK;NLVDFDNHLDNITLDWQNHK;SNIFYEGGVAPTDALYSLLEGEQYR	1;1;1	3	4	0.2947	195174;266359;266358;276621	-	locus=Chr11:381521:382575:+ [translate_table: standard]	dihydrofolate reductase [Cytophaga hutchinsonii]	NA	K06697|1|3.2e-14|82.8|oaa:100073774|proteasome activator subunit 2 (PA28 beta)	ER membrane protein complex subunit 8-like [Vespa mandarinia]	ER membrane protein complex subunit 8 OS=Rattus norvegicus OX=10116 GN=Emc8 PE=2 SV=1
27_1	Maker009472	16.3621	0	55822.6	ESSPGEYVDLLLNPER;FSSETTGGEGPNWLK;LSESIFELDR;LSLQLANCNQNAK;WGPNLSELQR	1;1;1;1;1	5	9	0.1333	215836;215835;215850;215830;180413;90234;90236;152509;87878	-	locus=Chr17:2899592:2902307:+ [translate_table: standard]	MBL fold metallo-hydrolase [Desulfurella acetivorans]	NA	K10950|1|9.7e-264|912.9|pcf:106787653|ERO1-like protein alpha [EC:1.8.4.-]	ero1-like protein [Vespa mandarinia]	Ero1-like protein OS=Drosophila melanogaster OX=7227 GN=Ero1L PE=2 SV=2
455_1	Maker004514	25.2765	0	35722.3	ITERPLYVPSLHEIK;LALLANLFLSQGETGSVLK;LVGIGGTFLINK;NVLEEGLSTNFAEVK;QHVMQDFSTK;QLLEHLNYSDK;SLNNVQQLNDWLR	1;1;1;1;1;1;1	7	18	0.2978	212683;212684;212682;234621;95932;187733;187729;187744;187734;187732;187756;187721;187860;88709;88715;126929;123185;178596	-	locus=Chr06:851254:852771:- [translate_table: standard]	hypothetical protein [Gemmatimonas aurantiaca]	NA	K10408|1|3.8e+02|30.0|phu:Phum_PHUM561990|dynein heavy chain, axonemal	ester hydrolase C11orf54 homolog [Vespa mandarinia]	Ester hydrolase C11orf54 homolog OS=Rattus norvegicus OX=10116 PE=1 SV=1
1077_1	Maker001004	7.95633	0	24889.5	ITHEGGHYIPSK;ITHEGGHYIPSKK;VCDLFK	1;1;1	3	3	0.0872	122447;150984;7680	-	locus=Chr01:18470853:18472013:- [translate_table: standard]	alpha/beta hydrolase [Candidatus Nitrosotenuis cloacae]	NA	K10736|1|9.2e-36|154.5|dpte:113792213|minichromosome maintenance protein 10!K07561|2|1.3e-21|107.5|oaa:100092375|2-(3-amino-3-carboxypropyl)histidine synthase [EC:2.5.1.108]	esterase AGAP003155-like [Vespa mandarinia]	Esterase AGAP003155 OS=Anopheles gambiae OX=7165 GN=AGAP003155 PE=3 SV=3
126_2	Maker010427	20.8449	0	62381.6	DLISPSFAK;DQVMALR;FKDPLPAEGWNGIR;FSYESTNTTFMK;NPFLAQPPEIAMK;TGNPTPTTTELIPVLWEPLER;YPVYLYK;YQSYITSSK	1;1;1;1;1;1;1;1	8	13	0.1682	38080;38038;14045;178756;178752;148447;148643;148641;148826;262313;262412;32189;58517	-	locus=Chr20:3734067:3738208:- [translate_table: standard]	carboxylesterase family protein [Mitsuaria sp. 7]	NA	K01050|1|1.4e-125|454.1|soc:105198220|cholinesterase [EC:3.1.1.8]!K01044|3|6.8e-88|328.9|bmor:101745496|carboxylesterase 1 [EC:3.1.1.1]!K03927|4|9.8e-87|325.1|zne:110841418|carboxylesterase 2 [EC:3.1.1.1 3.1.1.84 3.1.1.56]!K12298|5|6.4e-86|322.4|api:100163252|bile salt-stimulated lipase [EC:3.1.1.3 3.1.1.13]	esterase FE4-like [Vespa mandarinia]	Juvenile hormone esterase OS=Tribolium castaneum OX=7070 GN=Tcjhe PE=1 SV=2
1464_2	Maker008331	15.7448	0	37739.2	AAGGTCYGYVCDVR;DISGEIALVTGAAGGLGR;FASSLSPNEVAEK;LVDYCTSK;SFLPAMIK;TMEINIMSQFWTVK	1;1;1;0;1;1	5	8	0.2232	168556;188882;188886;188881;131505;131493;39319;25472;201845	-	locus=Chr13:4748618:4752668:- [translate_table: standard]	KR domain-containing protein [Rubrobacter xylanophilus]	NA	K15734|1|4.2e-80|302.4|pcf:106787008|all-trans-retinol dehydrogenase (NAD+) [EC:1.1.1.105]	estradiol 17-beta-dehydrogenase 11-like isoform X1 [Vespa mandarinia]	Short-chain dehydrogenase/reductase family 16C member 6 OS=Bos taurus OX=9913 GN=SDR16C6 PE=2 SV=1
1653_1	Maker007950	9.38832	0	26174.7	LAFVTGAGSGIGR;LGNIGQGNYSASK;VIAVDQNIQAAEETINIIK	1;1;1	3	4	0.1807	89654;114619;114607;244472	-	locus=Chr12:3833442:3834432:+ [translate_table: standard]	3-oxoacyl-ACP reductase [Natranaerobius thermophilus]	NA	K13370|1|5.6e-106|387.9|pcf:106786284|17beta-estradiol 17-dehydrogenase / 3alpha(17beta)-hydroxysteroid dehydrogenase (NAD+) [EC:1.1.1.62 1.1.1.239]	estradiol 17-beta-dehydrogenase 8-like [Vespa mandarinia]	(3R)-3-hydroxyacyl-CoA dehydrogenase OS=Homo sapiens OX=9606 GN=HSD17B8 PE=1 SV=2
2950_1	Maker002030	5.43569	0.000946522	41382.9	MAEMHLLEPNHCEISKDPIIWNK;TDLLINR	1;1	2	2	0.0865	276998;15883	-	locus=Chr02:15740245:15741931:+ [translate_table: standard]	beta-galactosidase [Amphibacillus xylanus]	NA	K00894|1|5.7e-173|610.9|pcf:106784862|ethanolamine kinase [EC:2.7.1.82]	ethanolamine kinase 1-like isoform X1 [Vespa mandarinia]>XP_035730361.1 ethanolamine kinase 1-like isoform X1 [Vespa mandarinia]>XP_035730365.1 ethanolamine kinase 1-like isoform X1 [Vespa mandarinia]	Ethanolamine kinase 1 OS=Mus musculus OX=10090 GN=Etnk1 PE=1 SV=2
2366_1	Maker011302	14.0792	0	47949.8	DVIAQAQSGTGK;GIYAYGFEKPSAIQQR;KLDYGQHVVSGTPGR;KVDWLTEK;YLPPATQVVLVSATLPHEILEMTSK	1;0;1;1;1	4	4	0.1818	81520;217434;217435;181358;45768;274941	-	locus=Chr24:3468882:3471021:- [translate_table: standard]	ATP-dependent RNA helicase DbpA [[Eubacterium] rectale]	NA	K13025|1|7.5e-228|793.5|pcf:106787371|ATP-dependent RNA helicase [EC:3.6.4.13]	eukaryotic initiation factor 4A-III [Vespa mandarinia]	Eukaryotic initiation factor 4A-III OS=Drosophila melanogaster OX=7227 GN=CG7483 PE=1 SV=1
2366_2	Maker008525	71.6994	0	47039.9	DIEQFYNTHIDEMPLNVADLI;DQIHDVFK;ECQALILAPTR;GFKDQIHDVFK;GHDVIAQAQSGTGK;GIDVQQVSLVINYDLPSNR;GIYAYGFEKPSAIQQR;GVAVNFVTEDDKR;KGVAVNFVTEDDK;KLDQGVHVVVGTPGR;KVDWLTDNMHHR;LDQGVHVVVGTPGR;LFVLDEADEMLSR;LLPQEVQVILLSATMPADVLDVSK;QFFVFVER;QFFVFVEREEWK;VDWLTDNMHHR;VLITTDLLAR;VVIALGDFMHAECHACIGGTNVR;VYDMISR	1;1;1;1;1;1;0;1;1;1;1;1;1;1;1;1;1;1;1;1	19	94	0.5349	267823;42418;42417;42424;42415;42423;106155;106130;106129;106131;106128;106157;106127;106154;106378;121303;121293;121308;121292;128919;128920;128905;128923;128921;128914;128931;128924;128960;128899;128961;128900;128913;128893;128904;128912;128929;128930;128928;128910;128909;128955;128908;129165;129178;248301;248296;248297;248293;248294;248300;248389;248295;248397;217434;217435;147212;147205;14138…	-	locus=Chr14:3037886:3040552:- [translate_table: standard]	DEAD/DEAH box helicase [Paeniclostridium sordellii]	NA	K03257|1|4.1e-234|814.3|pcf:106785436|translation initiation factor 4A	eukaryotic initiation factor 4A-I-like [Vespa mandarinia]>XP_035718122.1 eukaryotic initiation factor 4A-I-like [Vespa mandarinia]>KAF7384289.1 hypothetical protein [Vespula vulgaris]>KAF7385464.1 hypothetical protein [Vespula germanica]>KAF7404315.1 hypothetical protein [Vespula pensylvanica]	Eukaryotic initiation factor 4A-II OS=Gallus gallus OX=9031 GN=EIF4A2 PE=2 SV=1
2543_1	Maker010640	7.19698	0	19941	ELNAALSDHTYLSGTK;IMSELSHQEK	1;1	2	2	0.1512	200584;88237	-	locus=Chr22:237506:238306:- [translate_table: standard]	GGDEF domain-containing protein [Alteromonas macleodii]	NA	K15439|1|1.4e-71|273.1|pcf:106791888|eukaryotic translation elongation factor 1 epsilon-1	eukaryotic translation elongation factor 1 epsilon-1-like [Vespa mandarinia]	Cryptic loci regulator protein 1 OS=Schizosaccharomyces pombe (strain 972 / ATCC 24843) OX=284812 GN=clr1 PE=1 SV=1
1721_1	Maker000436	5.39162	0.000946522	17462.6	LEAMCFDGVK;VWINQGDIILIGLR	1;1	2	3	0.1579	80200;180662;180832	-	locus=Chr01:9023966:9025987:- [translate_table: standard]	translation initiation factor eIF-1A [archaeon AArc-Sl]	NA	K03236|1|3.7e-76|288.1|ame:724532|translation initiation factor 1A	Eukaryotic translation initiation factor 1A, X-chromosomal [Trachymyrmex zeteki]	Eukaryotic translation initiation factor 1A, X-chromosomal OS=Homo sapiens OX=9606 GN=EIF1AX PE=1 SV=2
1416_1	Maker009689	26.1121	0	37584.1	AGLALSTEELPIK;EVLLNNIK;HVAELLHYDNDDQLEELYKK;INLIAPPLYVMTTSTPEK;ITFLGGVFNIQMAPK;QSVLDPSILAECGLDEHTK;TEPVVVIR	1;1;1;1;1;1;1	7	17	0.3024	123085;123087;123086;123084;31706;31692;31707;267183;267181;236090;236085;236088;185388;246891;246890;245391;26556	-	locus=Chr18:1733341:1734762:- [translate_table: standard]	translation initiation factor IF-2 subunit alpha [Sulfolobus tokodaii]	NA	K03237|1|1.1e-168|596.7|pcf:106787320|translation initiation factor 2 subunit 1	eukaryotic translation initiation factor 2 subunit 1-like [Vespa mandarinia]	Eukaryotic translation initiation factor 2 subunit 1 OS=Drosophila melanogaster OX=7227 GN=eIF2alpha PE=2 SV=1
3235_1	Maker002483	23.8806	0	36166.5	AFNLNDLDAALPDAK;KTSFANFTEICK;LFFLQCETCGSR;SGFQAVTGK;SPDTILQK;TSFANFTEICK;VFNIMR	1;1;1;1;1;1;1	7	21	0.1956	176321;176320;176318;176319;176430;176315;176325;176334;146321;161645;161644;161643;161670;23316;23328;24462;24461;116969;116968;7557;7570	-	locus=Chr03:2658912:2660944:+ [translate_table: standard]	translation initiation factor IF-2 subunit beta [Pyrococcus abyssi]	NA	K03238|1|6.3e-110|401.4|pcf:106789406|translation initiation factor 2 subunit 2	eukaryotic translation initiation factor 2 subunit 2-like [Vespa mandarinia]>KAF7404676.1 hypothetical protein [Vespula vulgaris]>KAF7409591.1 hypothetical protein [Vespula germanica]>KAF7431456.1 hypothetical protein [Vespula pensylvanica]	Eukaryotic translation initiation factor 2 subunit 2 OS=Drosophila melanogaster OX=7227 GN=eIF2beta PE=1 SV=1
3262_1	Maker002695	34.4659	0	48013.5	FVQGTVAEGAPVIPISAQLK;GGVAGGSILR;HIIILQNK;ISLTSPVCTEIDEK;IVSLFAEQNELQFAVPGGLIGVGTK;LIGWGQICGGQTIEPVLDGK;LVGQILGAVGALPK;NEVLLVNIGSLSTGGR;VGMEIEVRPGLVSK;YNIEVLCEYITK	1;1;1;1;1;1;1;1;1;1	10	34	0.3493	239656;239655;239657;21874;38531;176969;176956;176970;176967;176968;270852;248960;248961;248995;248957;248959;121978;121979;121977;121980;184197;184360;184369;160961;160964;160962;160963;43975;160954;167745;167738;167733;167737;167988	-	locus=Chr03:6071609:6074885:+ [translate_table: standard]	translation initiation factor IF-2 subunit gamma [Methanotorris igneus]	NA	K03242|1|1.3e-222|776.2|ame:685996|translation initiation factor 2 subunit 3	eukaryotic translation initiation factor 2 subunit 3, Y-linked-like isoform X2 [Vespa mandarinia]	Eukaryotic translation initiation factor 2 subunit 3 OS=Drosophila melanogaster OX=7227 GN=eIF2gamma PE=2 SV=1
1565_1	Maker005038	25.1864	0	61622.8	ATLFNLK;AVEGIAPSQPQASK;ETAMVMLSK;FESTQALASK;GTNALLMTSTEIDK;NTEFCVVYGFMPAK;VDIYWNQK;YFAWTNETSVK	1;1;1;1;1;1;1;1	8	12	0.1608	10704;132433;132445;43882;59701;59700;156910;190138;55967;55986;123695;123696	-	locus=Chr07:253907:257231:- [translate_table: standard]	class II glutamine amidotransferase [Catenovulum sp. CCB-QB4]	NA	K15026|1|9.6e-244|846.7|pcf:106784736|translation initiation factor 2A	eukaryotic translation initiation factor 2A-like isoform X2 [Vespa mandarinia]	Eukaryotic translation initiation factor 2A OS=Xenopus laevis OX=8355 GN=eif2a PE=2 SV=2
1238_1	Maker006471	6.07242	0.000485201	66021.1	LIEGADLMLPGLVVK;NHLLTACPPDK	1;1	2	2	0.0441	172780;104699	-	locus=Chr09:3534282:3536805:- [translate_table: standard]	RNA-binding protein [Methanocorpusculum labreanum]	NA	K15027|1|2.4e-288|995.0|pcf:106786567|translation initiation factor 2D	eukaryotic translation initiation factor 2D-like isoform X1 [Vespa mandarinia]	Eukaryotic translation initiation factor 2D OS=Oryctolagus cuniculus OX=9986 GN=EIF2D PE=1 SV=1
3704_1	Maker008913	54.824	0	121836	AINVINPNK;ALDTLQEVFR;DGFRPTAEISNWR;EGLFQYR;FIETDKSPLEK;FTTNFHLER;KEYIEHINTVR;KHLEEICK;KLDAEQIAAR;LNQLDSAIQMELWQEAFK;LPQLVSNVSMNK;NMFQSVNVGSLENVIR;RLEEIPLLEK;SSEDVHGMMNLSK;TILTPWVK;TLQADENSPLTQYIR;TNAHVESLYHDIAR;YGQRPENALK	1;1;1;1;1;1;1;1;1;1;1;1;1;1;1;1;1;1	18	22	0.1994	39005;86139;168580;26462;114181;114176;79315;79123;136972;53738;67141;250720;120111;214563;214415;214554;97989;144046;34397;205330;183792;81738	-	locus=Chr15:4512270:4516678:- [translate_table: standard]	5-formyltetrahydrofolate cyclo-ligase [Providencia stuartii]	NA	K03254|1|0.0e+00|1180.6|pcf:106792000|translation initiation factor 3 subunit A	eukaryotic translation initiation factor 3 subunit A-like isoform X2 [Vespa mandarinia]	Eukaryotic translation initiation factor 3 subunit A OS=Aedes aegypti OX=7159 GN=eIF3-S10 PE=3 SV=1
2381_1	Maker000944	44.3315	0	81408.1	EPIHAFAWEPIGNK;FAIIHGEIPSVNVSFYEVR;FGTIVNQYYPK;GYIFLEYSSPMNALAAAK;KYEEIPTDWEPPKPQPFK;LAVWDILSGQEK;LGVALWGGPQFVQQVK;LQSFISK;QIPVDSVEIKEPIHAFAWEPIGNK;VTLLEIPNR;WTETYVK;YEEIPTDWEPPKPQPFK;YVVTAVSSWK	1;1;1;1;1;1;1;1;1;1;1;1;1	13	19	0.2151	180195;251696;120037;231337;254735;155195;254734;126809;201784;12794;274519;274520;274214;53457;53456;53462;28836;246049;73148	-	locus=Chr01:17193587:17196736:- [translate_table: standard]	RNA-binding protein [Ramlibacter tataouinensis]	NA	K03253|1|0.0e+00|1383.2|pcf:106788529|translation initiation factor 3 subunit B	eukaryotic translation initiation factor 3 subunit B-like [Vespa mandarinia]	Eukaryotic translation initiation factor 3 subunit B OS=Bombyx mori OX=7091 GN=eIF3-S9 PE=2 SV=1
[truncated: 1,596 more rows]
