# Supplementary material for: Multi‐Omics Analyses Elucidate the Venom Components of the Wasp Vespa mandarinia
Source: Ecol Evol. 2026 May 27;16(6):e73724. doi: 10.1002/ece3.73724 (PMC13240240; doi:10.1002/ece3.73724)
Supplement: Supplementary file 2 — Table S2: iVenomDB annotation of proteins identifications of V. mandarinia. [file ECE3-16-e73724-s010.xlsx]

## Sheet: Supplemental Table S2
Supplemental Table S2. iVenomDB annotation of proteins identifications of V. mandarinia.
Query_id	Subject_id	Identity	Align_length	Miss_match	Gap	Query_start	Query_end	Subject_start	Subject_end	E_value	Score	Subject_annotation
Maker008202	Pre03285	44.7	85	38	4	388	467	171	251	2.03e-14	67.4	Thioredoxin domain-containing protein 5 homolog
Maker008236	Pre01394	82.3	220	39	0	9	228	8	227	2.08e-143	393	Acidic phospholipase A2 PA4-like isoform X2
Maker008236	Pre01395	81.5	222	39	1	9	228	8	229	2.13e-141	388	Acidic phospholipase A2 PA4-like isoform X1
Maker000972	Pre05203	43.1	341	187	5	37	372	2	340	3.83e-90	270	Venom allergen acid phosphatase
Maker003335	Pre03285	67.1	371	121	1	21	390	12	382	1.05e-200	551	Thioredoxin domain-containing protein 5 homolog
Maker003536	Pre05203	36.4	332	205	4	36	362	10	340	4.58e-66	209	Venom allergen acid phosphatase
Maker005773	Pre05079	34.9	344	167	8	96	438	60	347	2.97e-30	115	Calreticulin precursor
Maker005773	Pre03963	38.8	278	117	5	162	438	2	227	1.01e-26	102	Calreticulin
Maker005813	Pre04335	38.1	84	50	2	51	134	23	104	6.2e-21	75.1	Thioredoxin-2
Maker005828	Pre01696	90.8	292	27	0	15	306	1	292	6.41e-183	532	Phospholipase A1
Maker005828	Pre02288	66.8	295	97	1	311	605	31	324	2.31e-133	404	Allergen and phospholipase A1
Maker005828	Pre01483	54.6	302	119	5	320	612	20	312	1.46e-106	332	Venom phospholipase A1 2 precursor
Maker006850	Pre02186	99.1	218	2	0	68	285	212	429	4.22e-156	448	Venom dipeptidyl peptidase 4-like isoform X3
Maker006850	Pre02189	99.1	218	2	0	68	285	223	440	5.74e-156	448	Venom dipeptidyl peptidase 4-like isoform X2
Maker008000	Pre05366	49.6	345	166	3	8	352	6	342	2.2e-129	380	Venom serine protease Bi-VSP-like
Maker008000	Pre05153	30.5	383	202	16	10	351	15	374	6.89e-42	150	Serine protease snake
Maker008000	Pre01418	31.5	251	150	9	108	352	24	258	5.51e-36	130	Venom serine protease precursor
Maker005093	Pre05106	53.6	388	162	4	238	624	11	381	3.91e-145	431	Serine protease 16 precursor
Maker005093	Pre05107	51.1	358	167	5	624	980	28	378	2.66e-132	397	Serine protease 22 precursor
Maker005093	Pre05366	34.3	376	186	18	623	981	22	353	5.37e-56	191	Venom serine protease Bi-VSP-like
Maker005093	Pre05153	29.9	374	211	18	624	976	38	381	1e-35	133	Serine protease snake
Maker011034	Pre04335	42	100	58	0	7	106	5	104	1.33e-27	96.7	Thioredoxin-2
Maker011279	Pre05086	64.6	443	131	5	27	461	7	431	1.01e-208	577	Serine protease homolog 21 precursor
Maker011279	Pre05106	32.6	282	149	13	182	443	118	378	7.27e-34	124	Serine protease 16 precursor
Maker010541	Pre02173	67.8	382	121	1	1	380	5	386	5.54e-208	570	Venom serine protease-like
Maker010541	Pre05249	47.5	377	191	3	5	375	21	396	5.6e-137	390	Venom serine protease 34
Maker010594	Pre05470	26.9	659	388	24	181	815	170	758	3.32e-48	176	Venom dipeptidyl peptidase 4
Maker010594	Pre05176	25.7	658	397	24	181	815	171	759	6.43e-45	166	Venom dipeptidyl peptidase 4 precursor
Maker010594	Pre01736	24.3	659	387	27	187	812	169	748	1.07e-39	150	Venom dipeptidyl peptidase 4-like
Maker010610	Pre04335	54.3	105	48	0	1	105	1	105	4.91e-42	127	Thioredoxin-2
Maker007344	Pre05079	79.7	394	80	0	10	403	10	403	1.39e-184	512	Calreticulin precursor
Maker007344	Pre03963	85.8	247	35	0	121	367	1	247	1.32e-113	326	Calreticulin
Maker007620	Pre02199	68.1	383	120	1	9	391	4	384	4.24e-208	570	Venom serine protease-like
Maker007620	Pre05080	44.2	378	205	4	15	388	16	391	6.21e-120	347	Serine protease homolog 42 isoform 2 precursor
Maker007620	Pre05249	44	382	199	5	11	386	24	396	1.78e-118	343	Venom serine protease 34
Maker002446	Pre02180	100	753	0	0	1	753	24	776	0	1555	Venom dipeptidyl peptidase 4
Maker002446	Pre02271	85.9	753	106	0	1	753	24	776	0	1342	Venom dipeptidyl peptidase 4 precursor
Maker002446	Pre05176	55.9	753	327	4	1	751	30	779	1.31000000000002e-310	861	Venom dipeptidyl peptidase 4 precursor
Maker002446	Add00151	55.6	753	329	4	1	751	26	775	7.49e-309	856	Venom dipeptidyl peptidase 4
Maker001372	Pre03285	43.7	87	43	3	399	481	293	377	1.2e-15	71.2	Thioredoxin domain-containing protein 5 homolog
Maker001601	Pre05258	51.7	29	14	0	4027	4055	7	35	15.8	25	Venom allergen 3-like
Maker001603	Pre05203	55.1	343	153	1	50	392	1	342	1.03e-135	387	Venom allergen acid phosphatase
Maker002234	Pre03285	29.6	247	148	10	24	261	152	381	7.41e-29	109	Thioredoxin domain-containing protein 5 homolog
Maker006667	Pre02258	65.8	228	74	3	1	225	1	227	6.81e-116	323	Venom allergen 5
Maker006726	Pre05224	78.1	389	85	0	19	407	19	407	3.22e-239	650	Group XV phospholipase A2
