# Supplementary material for: Multi‐Omics Analyses Elucidate the Venom Components of the Wasp Vespa mandarinia
Source: Ecol Evol. 2026 May 27;16(6):e73724. doi: 10.1002/ece3.73724 (PMC13240240; doi:10.1002/ece3.73724)
Supplement: Supplementary file 3 — Table S3: T3DB annotation of proteins identifications of V. mandarinia. [file ECE3-16-e73724-s005.xlsx]

## Sheet: Supplemental Table S3
Supplemental Table S3. T3DB annotation of proteins identifications of V. mandarinia.
Query_id	Subject_id	Identity	Align_length	Miss_match	Gap	Query_start	Query_end	Subject_start	Subject_end	E_value	Score	Subject_annotation
Maker008067	P10636	48.3	60	22	1	897	956	550	600	3.19e-08	54.7	Microtubule-associated protein tau
Maker008067	P11137	54.3	35	16	0	922	956	1666	1700	4.39e-05	44.7	Microtubule-associated protein 2
Maker008067	P27816	54.8	31	14	0	923	953	929	959	7.1e-05	43.9	Microtubule-associated protein 4
Maker008071	Q9Y646	50.8	461	224	2	15	475	14	471	5.65e-162	464	Carboxypeptidase Q
Maker008091	P84077	32	175	107	1	18	192	15	177	3.23e-29	103	ADP-ribosylation factor 1
Maker008120	Q9Y4W6	67.2	728	228	8	53	775	62	783	0	902	AFG3-like protein 2
Maker008157	O43451	41.8	878	483	16	149	1009	89	955	4.23e-222	680	Maltase-glucoamylase, intestinal
Maker008157	P14410	40.3	901	492	18	137	1009	50	932	1.92e-219	672	Sucrase-isomaltase, intestinal
Maker008167	Q9BV57	54	176	80	1	1	176	1	175	1.24e-70	209	1,2-dihydroxy-3-keto-5-methylthiopentene dioxygenase
Maker008171	P12277	43.8	338	178	5	55	382	32	367	2.98e-88	268	Creatine kinase B-type
Maker008171	P06732	43.2	338	180	5	55	382	32	367	2.98e-88	268	Creatine kinase M-type
Maker008171	P12532	41.7	338	183	6	56	382	66	400	8.15e-79	245	Creatine kinase U-type, mitochondrial
Maker008171	P17540	40.6	340	182	7	57	382	68	401	1.06e-76	240	Creatine kinase S-type, mitochondrial
Maker008185	P78352	42.4	92	52	1	91	182	311	401	6.22e-17	75.1	Disks large homolog 4
Maker008185	Q12923	39.5	81	46	1	94	171	1369	1449	6.65e-13	63.5	Tyrosine-protein phosphatase non-receptor type 13
Maker008196	P36957	62.3	424	131	7	63	483	56	453	8e-142	412	Dihydrolipoyllysine-residue succinyltransferase component of 2-oxoglutarate dehydrogenase complex, mitochondrial
Maker008196	O00330	27.4	468	276	14	59	476	44	497	3.86e-32	125	Pyruvate dehydrogenase protein X component, mitochondrial
Maker008196	P10515	32.4	429	262	9	78	480	220	646	2.48e-31	124	Dihydrolipoyllysine-residue acetyltransferase component of pyruvate dehydrogenase complex, mitochondrial
Maker008197	Q9Y4W6	42.7	248	137	2	183	426	307	553	3.64e-56	195	AFG3-like protein 2
Maker008202	P07237	51.5	452	215	2	24	471	23	474	1.19e-178	508	Protein disulfide-isomerase
Maker008218	P0DMV8	35	503	306	12	1	495	1	490	6.31e-83	276	Heat shock 70 kDa protein 1A
Maker008218	P0DMV9	35	503	306	12	1	495	1	490	6.31e-83	276	Heat shock 70 kDa protein 1B
Maker008218	P11142	34	497	307	12	7	495	7	490	1.28e-79	267	Heat shock cognate 71 kDa protein
Maker008218	P11021	32.7	499	314	11	5	495	29	513	1.68e-73	251	78 kDa glucose-regulated protein
Maker008237	P05090	29.8	188	116	5	9	190	10	187	6.05e-22	87.4	Apolipoprotein D
Maker008266	O95470	50	530	260	5	20	548	27	552	1.35e-191	546	Sphingosine-1-phosphate lyase 1
Maker008293	Q06830	76.1	188	44	1	4	190	8	195	8.89e-106	299	Peroxiredoxin-1
Maker008331	Q9BY49	25	200	134	6	75	265	16	208	6.05e-10	56.2	Peroxisomal trans-2-enoyl-CoA reductase
Maker008345	P49327	46.4	2516	1182	29	28	2396	2	2497	0	2169	Fatty acid synthase
Maker008345	Q08257	26.3	247	167	5	1516	1756	89	326	4.78e-18	84.7	Quinone oxidoreductase
Maker000039	P30043	48.4	186	94	2	3	186	4	189	1.62e-57	177	Flavin reductase (NADPH)
Maker000047	P45844	50	36	12	2	30	59	96	131	1.2	26.9	ATP-binding cassette sub-family G member 1
Maker000059	Q9BY32	61.4	184	71	0	1	184	6	189	1.26e-84	245	Inosine triphosphate pyrophosphatase
Maker000073	O96013	36.5	271	169	2	4	272	316	585	3.34e-50	179	Serine/threonine-protein kinase PAK 4
Maker000073	Q13163	35.9	256	151	5	12	259	169	419	2.09e-41	152	Dual specificity mitogen-activated protein kinase kinase 5
Maker000073	Q02750	34	300	149	9	9	262	68	364	1.3e-40	149	Dual specificity mitogen-activated protein kinase kinase 1
Maker000073	P36507	31.3	304	158	7	9	263	72	373	1.93e-36	137	Dual specificity mitogen-activated protein kinase kinase 2
Maker000081	Q15118	58.1	377	151	5	15	386	46	420	1.07e-156	446	[Pyruvate dehydrogenase (acetyl-transferring)] kinase isozyme 1, mitochondrial
Maker000081	Q15120	57.7	381	157	4	11	388	12	391	4.4e-156	444	[Pyruvate dehydrogenase (acetyl-transferring)] kinase isozyme 3, mitochondrial
Maker000081	Q15119	58.1	377	152	6	13	386	18	391	3.72e-150	429	[Pyruvate dehydrogenase (acetyl-transferring)] kinase isozyme 2, mitochondrial
Maker000081	Q16654	55.5	380	165	4	9	386	18	395	3.22e-147	421	[Pyruvate dehydrogenase (acetyl-transferring)] kinase isozyme 4, mitochondrial
Maker000140	P46926	76.4	267	63	0	1	267	1	267	1.65e-154	429	Glucosamine-6-phosphate isomerase 1
Maker000156	P62942	69.9	93	28	0	1	93	1	93	3.47e-49	148	Peptidyl-prolyl cis-trans isomerase FKBP1A
Maker000169	P20933	56.2	333	135	4	22	349	20	346	1.64e-124	359	N(4)-(beta-N-acetylglucosaminyl)-L-asparaginase
Maker000222	Q9Y243	63.2	514	145	7	18	530	6	476	1.12e-235	654	RAC-gamma serine/threonine-protein kinase
Maker000222	P31751	62	513	155	7	18	530	6	478	8.75e-231	641	RAC-beta serine/threonine-protein kinase
Maker000222	P31749	61.6	521	149	8	18	533	6	480	1.7e-230	640	RAC-alpha serine/threonine-protein kinase
Maker000222	O00141	52.3	333	149	4	199	527	97	423	2.26e-115	345	Serine/threonine-protein kinase Sgk1
Maker000239	Q04828	36.1	296	165	8	6	279	6	299	4.28e-56	181	Aldo-keto reductase family 1 member C1
Maker000239	P17516	36.2	293	165	7	8	279	8	299	3.35e-55	178	Aldo-keto reductase family 1 member C4
Maker000239	P42330	35.3	300	172	7	1	279	1	299	1.32e-54	177	Aldo-keto reductase family 1 member C3
Maker000239	P15121	36	289	161	8	8	276	5	289	9.48e-53	172	Aldose reductase
Maker000248	P68371	96.2	425	16	0	20	444	20	444	2.41999999998176e-313	845	Tubulin beta-4B chain
Maker000248	Q9BVA1	96	421	17	0	20	440	20	440	5.44999999999999e-310	836	Tubulin beta-2B chain
Maker000248	P07437	94.8	425	22	0	20	444	20	444	6.12e-309	833	Tubulin beta chain
Maker000248	Q13885	95.7	421	18	0	20	440	20	440	1.82e-308	832	Tubulin beta-2A chain
Maker000251	P68371	94.8	443	23	0	1	443	1	443	2.69018744160559e-320	862	Tubulin beta-4B chain
Maker000251	Q9BVA1	94.5	440	24	0	1	440	1	440	7.25999822624961e-319	858	Tubulin beta-2B chain
Maker000251	Q13885	94.3	440	25	0	1	440	1	440	2.43000012086444e-317	855	Tubulin beta-2A chain
Maker000251	P07437	93.7	443	28	0	1	443	1	443	1.10999999915458e-315	850	Tubulin beta chain
Maker000260	P22061	47.8	251	102	3	9	259	1	222	1.82e-74	223	Protein-L-isoaspartate(D-aspartate) O-methyltransferase
Maker000270	O60701	67.8	481	140	3	3	481	4	471	4.67e-237	655	UDP-glucose 6-dehydrogenase
Maker000276	P62942	50	68	34	0	15	82	40	107	6.76e-20	77	Peptidyl-prolyl cis-trans isomerase FKBP1A
Maker000293	Q9Y617	58.9	367	146	2	7	368	2	368	5.74e-160	450	Phosphoserine aminotransferase
Maker000315	Q8TAB3	25.1	561	375	17	39	576	108	646	2.41e-26	114	Protocadherin-19
Maker000315	Q9Y4C0	30.3	152	98	3	1145	1293	499	645	6.1e-10	60.8	Neurexin-3
Maker000315	Q9ULB1	28.3	145	96	3	1152	1293	539	678	1.17e-08	56.6	Neurexin-1
Maker000333	P30041	50.9	216	104	2	51	265	7	221	1.26e-75	226	Peroxiredoxin-6
Maker000335	P21695	65.1	350	120	2	1	349	1	349	9.24e-161	451	Glycerol-3-phosphate dehydrogenase [NAD(+)], cytoplasmic
Maker000337	P35610	45	20	11	0	451	470	469	488	52.3	23.1	Sterol O-acyltransferase 1
Maker000343	Q9NUB1	22.2	518	366	15	50	535	142	654	1.33e-23	101	Acetyl-coenzyme A synthetase 2-like, mitochondrial
Maker000343	P33121	27.3	326	184	12	187	465	271	590	9.89e-23	99	Long-chain-fatty-acid--CoA ligase 1
Maker000343	Q9NR19	25.7	369	245	13	188	535	313	673	3.54e-14	72	Acetyl-coenzyme A synthetase, cytoplasmic
Maker000348	P82675	35.8	321	162	6	49	327	85	403	3.82e-57	190	28S ribosomal protein S5, mitochondrial
Maker000354	P36969	52	173	76	2	28	197	28	196	2.82e-60	184	Phospholipid hydroperoxide glutathione peroxidase, mitochondrial
Maker000354	Q96SL4	43.6	149	80	2	45	192	25	170	8.18e-39	129	Glutathione peroxidase 7
Maker000354	Q8TED1	40.5	148	83	3	44	190	46	189	2.33e-34	118	Probable glutathione peroxidase 8
Maker000354	P07203	35.1	185	93	4	41	198	12	196	1.09e-26	98.2	Glutathione peroxidase 1
Maker000385	O75911	26.4	193	132	6	10	200	42	226	6.51e-13	63.9	Short-chain dehydrogenase/reductase 3
Maker000389	Q96GD0	32.1	293	179	5	63	349	12	290	1.51e-50	167	Pyridoxal phosphate phosphatase
Maker000390	Q96GD0	35.3	283	163	5	24	300	22	290	9.58e-53	172	Pyridoxal phosphate phosphatase
Maker000399	P30711	39.1	215	130	1	3	216	2	216	5.23e-52	165	Glutathione S-transferase theta-1
Maker000415	Q9UBX3	41.3	269	145	5	19	282	19	279	2.93e-62	195	Mitochondrial dicarboxylate carrier
Maker000415	Q9Y619	25.8	182	115	5	20	187	120	295	2.46e-09	53.9	Mitochondrial ornithine transporter 1
Maker000415	Q9BXI2	25.7	183	116	5	20	188	120	296	1.07e-08	52	Mitochondrial ornithine transporter 2
Maker000417	P49915	60.1	687	253	2	32	718	28	693	5.52e-308	853	GMP synthase [glutamine-hydrolyzing]
Maker000427	P48729	33.9	283	178	4	55	330	1	281	1.94e-42	155	Casein kinase I isoform alpha
Maker000427	P00519	26.1	268	182	9	76	339	247	502	1.55e-13	72	Tyrosine-protein kinase ABL1
Maker000427	O75582	25.5	204	141	5	75	277	430	623	3.5e-12	67.4	Ribosomal protein S6 kinase alpha-5
Maker000428	P00558	72.2	417	109	2	144	559	5	415	8.49e-215	599	Phosphoglycerate kinase 1
Maker000456	Q9Y4W6	41.1	253	136	5	451	697	289	534	1.18e-53	196	AFG3-like protein 2
Maker000465	P00441	62.3	154	57	1	1	153	1	154	2.39e-67	198	Superoxide dismutase [Cu-Zn]
Maker000465	O14618	47.3	146	72	3	5	149	89	230	1.3e-41	137	Copper chaperone for superoxide dismutase
Maker000472	P41252	56.4	1224	499	11	1	1212	1	1201	0	1418	Isoleucine--tRNA ligase, cytoplasmic
Maker000472	Q9NSE4	29.4	800	479	25	33	791	101	855	4.79e-78	276	Isoleucine--tRNA ligase, mitochondrial
Maker000472	P26640	22	806	499	23	47	790	343	1080	1.05e-34	141	Valine--tRNA ligase
Maker000472	Q15031	21.9	672	364	23	36	629	79	667	4.68e-15	77	Probable leucine--tRNA ligase, mitochondrial
Maker000502	Q13564	48.9	524	246	2	14	515	9	532	5.65e-189	536	NEDD8-activating enzyme E1 regulatory subunit
Maker000528	P62714	64.9	305	104	2	4	307	7	309	1.2e-156	437	Serine/threonine-protein phosphatase 2A catalytic subunit beta isoform
Maker000528	P67775	65.2	305	103	2	4	307	7	309	1.7e-156	436	Serine/threonine-protein phosphatase 2A catalytic subunit alpha isoform
Maker000528	P36873	48.1	285	139	3	20	303	30	306	8.87e-102	298	Serine/threonine-protein phosphatase PP1-gamma catalytic subunit
Maker000528	Q08209	43.6	266	135	4	28	279	64	328	7e-72	228	Serine/threonine-protein phosphatase 2B catalytic subunit alpha isoform
Maker000552	P29074	46.4	345	170	7	40	374	30	369	7.12e-85	294	Tyrosine-protein phosphatase non-receptor type 4
Maker000552	P26045	37.9	359	216	5	40	393	30	386	1.18e-64	234	Tyrosine-protein phosphatase non-receptor type 3
Maker000552	Q12923	30.7	313	184	8	29	315	562	867	2.06e-32	134	Tyrosine-protein phosphatase non-receptor type 13
Maker000560	P40925	61.6	331	126	1	2	331	3	333	1.09e-138	393	Malate dehydrogenase, cytoplasmic
Maker000563	O60656	25	348	233	13	39	374	28	359	8.74e-25	102	UDP-glucuronosyltransferase 1-9
Maker000578	P53396	70.2	1099	311	5	1	1084	1	1097	0	1563	ATP-citrate synthase
Maker000586	P13674	49.7	473	223	7	12	481	70	530	4.81e-166	477	Prolyl 4-hydroxylase subunit alpha-1
Maker000586	O15460	50.7	471	218	7	11	479	71	529	2.83e-165	475	Prolyl 4-hydroxylase subunit alpha-2
Maker000586	Q7Z4N8	36.1	493	265	12	9	480	76	539	3.04e-93	290	Prolyl 4-hydroxylase subunit alpha-3
Maker000586	Q9NXG6	30.3	201	91	6	316	469	261	459	4.38e-20	89.7	Transmembrane prolyl 4-hydroxylase
Maker000596	P19838	20.6	204	111	5	704	863	502	698	1.26e-05	45.8	Nuclear factor NF-kappa-B p105 subunit
Maker000596	O75762	45.5	44	24	0	40	83	328	371	0.0013	39.3	Transient receptor potential cation channel subfamily A member 1
Maker000655	Q15031	41.4	848	455	14	40	857	50	885	2.19e-220	644	Probable leucine--tRNA ligase, mitochondrial
Maker000655	P41252	21.7	300	166	12	396	685	439	679	4.61e-07	50.4	Isoleucine--tRNA ligase, cytoplasmic
Maker000656	Q02241	40.5	927	417	18	235	1050	16	918	2.42e-188	569	Kinesin-like protein KIF23
Maker000656	Q96Q89	33.1	444	255	9	242	661	56	481	4.76e-62	228	Kinesin-like protein KIF20B
Maker000656	O95235	33.8	456	252	11	243	659	63	507	6.91e-60	218	Kinesin-like protein KIF20A
Maker000656	Q9H1H9	38.5	239	127	5	428	659	127	352	3.69e-34	139	Kinesin-like protein KIF13A
Maker000657	P51452	48.6	148	75	1	66	212	30	177	7.95e-41	134	Dual specificity protein phosphatase 3
Maker000689	P63098	35.7	157	86	6	16	169	9	153	2.82e-19	77.8	Calcineurin subunit B type 1
Maker000689	Q96LZ3	38.2	131	68	4	40	169	35	153	3.95e-19	77.4	Calcineurin subunit B type 2
Maker000689	P0DP23	30.1	73	49	2	18	90	4	74	0.0897	29.3	Calmodulin
Maker000692	P53582	46.2	279	140	3	51	321	97	373	1.44e-84	257	Methionine aminopeptidase 1
Maker000693	Q9NXA8	59.5	262	106	0	4	265	40	301	1.16e-120	344	NAD-dependent protein deacylase sirtuin-5, mitochondrial
Maker000693	Q8IXJ6	29.6	216	118	8	17	222	79	270	4.67e-16	73.9	NAD-dependent protein deacetylase sirtuin-2
Maker000706	P63027	75	68	17	0	23	90	28	95	2.32e-30	102	Vesicle-associated membrane protein 2
Maker000711	Q9NY64	28.9	498	304	8	90	559	2	477	2.67e-59	202	Solute carrier family 2, facilitated glucose transporter member 8
Maker000711	Q9UGQ3	28.2	476	311	9	110	563	40	506	4.9e-47	169	Solute carrier family 2, facilitated glucose transporter member 6
Maker000711	P11168	26.1	433	282	13	154	567	97	510	4.05e-28	115	Solute carrier family 2, facilitated glucose transporter member 2
Maker000711	Q6PXP3	28.3	427	268	13	153	560	78	485	1.2e-27	113	Solute carrier family 2, facilitated glucose transporter member 7
Maker000718	O00217	75.9	174	40	1	28	199	37	210	9.34e-72	213	NADH dehydrogenase [ubiquinone] iron-sulfur protein 8, mitochondrial
Maker000738	P02689	32	125	62	5	6	108	7	130	2.82e-09	48.9	Myelin P2 protein
Maker000766	O15554	50	20	10	0	1348	1367	76	95	34.8	25.4	Intermediate conductance calcium-activated potassium channel protein 4
Maker000766	Q9Y4C1	34.1	44	29	0	467	510	142	185	591	21.6	Lysine-specific demethylase 3A
Maker000779	P51649	53.9	488	222	2	14	501	51	535	1.32e-186	530	Succinate-semialdehyde dehydrogenase, mitochondrial
Maker000779	Q9H2A2	34.4	479	301	5	27	498	13	485	1.27e-85	269	Aldehyde dehydrogenase family 8 member A1
Maker000779	P00352	36.2	483	285	10	27	498	24	494	1.01e-84	267	Retinal dehydrogenase 1
Maker000779	O75891	35.8	481	291	10	27	496	425	898	1.35e-82	271	Cytosolic 10-formyltetrahydrofolate dehydrogenase
Maker000780	P30405	69.9	163	49	0	147	309	45	207	3.85e-85	259	Peptidyl-prolyl cis-trans isomerase F, mitochondrial
Maker000780	P62937	67.9	162	52	0	147	308	3	164	1.36e-78	241	Peptidyl-prolyl cis-trans isomerase A
Maker000780	Q9BTZ2	48	254	132	0	291	544	25	278	6.65e-75	236	Dehydrogenase/reductase SDR family member 4
Maker000780	P23284	56.3	183	76	3	138	316	33	215	8.18e-65	207	Peptidyl-prolyl cis-trans isomerase B
Maker000783	P0DMV8	45.2	31	14	1	1387	1417	528	555	48.6	25	Heat shock 70 kDa protein 1A
Maker000783	P0DMV9	45.2	31	14	1	1387	1417	528	555	48.6	25	Heat shock 70 kDa protein 1B
Maker000807	Q9UBE0	26	393	219	11	47	428	12	343	5.09e-27	110	SUMO-activating enzyme subunit 1
Maker000853	P23468	26.6	980	586	36	55	958	91	1013	6.43e-70	256	Receptor-type tyrosine-protein phosphatase delta
Maker000854	P60709	32.3	431	232	9	10	439	3	374	1.01e-71	228	Actin, cytoplasmic 1
Maker000854	P63261	32.3	431	232	9	10	439	3	374	1.01e-71	228	Actin, cytoplasmic 2
Maker000854	P68133	31.6	431	235	9	10	439	5	376	9.87e-69	220	Actin, alpha skeletal muscle
Maker000854	P68032	31.6	431	235	9	10	439	5	376	1.39e-68	219	Actin, alpha cardiac muscle 1
Maker000888	Q13535	41.2	34	20	0	11	44	800	833	2.05	29.6	Serine/threonine-protein kinase ATR
Maker000898	P98164	43.9	4390	2143	81	270	4507	307	4528	0	1837	Low-density lipoprotein receptor-related protein 2
Maker000898	P98155	58.3	36	15	0	2665	2700	29	64	1.36e-07	54.7	Very low-density lipoprotein receptor
Maker000898	P07204	36.3	80	35	3	935	1014	245	308	4.51e-05	46.2	Thrombomodulin
Maker000899	P24298	55.4	478	210	3	93	567	19	496	4.93e-191	542	Alanine aminotransferase 1
Maker000899	Q8TD30	55.6	478	209	3	93	567	46	523	1.26e-190	542	Alanine aminotransferase 2
Maker000934	P10515	59.2	436	165	4	63	486	213	647	8.06e-153	447	Dihydrolipoyllysine-residue acetyltransferase component of pyruvate dehydrogenase complex, mitochondrial
Maker000934	O00330	39.4	457	221	9	67	481	55	497	4.81e-84	265	Pyruvate dehydrogenase protein X component, mitochondrial
Maker000959	Q9Y2K7	38.6	57	28	2	311	360	1019	1075	0.0379	33.9	Lysine-specific demethylase 2A
Maker001033	Q92616	49.1	2687	1315	21	2	2652	3	2671	0	2326	Translational activator GCN1
Maker001039	P10412	44	116	63	2	18	133	1	114	5.68e-16	72	Histone H1.4
Maker001039	P07305	49.4	87	42	2	41	126	11	96	2.52e-15	69.7	Histone H1.0
Maker001039	P16402	49	98	48	2	38	135	22	117	5.43e-15	69.3	Histone H1.3
Maker001039	P16401	50.6	89	42	2	45	133	31	117	2.83e-14	67.4	Histone H1.5
Maker001043	P62805	99	103	1	0	1	103	1	103	8.07e-69	198	Histone H4
Maker001043	Q99525	83.7	98	16	0	1	98	1	98	2.68e-48	146	Histone H4-like protein type G
Maker001044	Q99880	82.8	122	15	1	2	123	11	126	6.79e-62	182	Histone H2B type 1-L
Maker001044	Q99879	81.3	123	17	1	1	123	10	126	6.79e-62	182	Histone H2B type 1-M
Maker001044	P23527	83.6	122	14	1	2	123	11	126	6.79e-62	182	Histone H2B type 1-O
Maker001044	Q16778	83.6	122	14	1	2	123	11	126	6.79e-62	182	Histone H2B type 2-E
Maker001065	P78352	48.3	406	105	3	7	412	423	723	1.43e-116	353	Disks large homolog 4
Maker001072	O75762	35.1	77	44	2	24	94	323	399	0.00658	36.2	Transient receptor potential cation channel subfamily A member 1
Maker001072	O00329	52	25	12	0	581	605	77	101	30.5	24.3	Phosphatidylinositol 4,5-bisphosphate 3-kinase catalytic subunit delta isoform
Maker001077	Q9NNW7	57	486	204	4	56	538	39	522	1.73e-201	568	Thioredoxin reductase 2, mitochondrial
Maker001077	Q16881	55.1	490	213	4	54	538	160	647	5.58e-185	531	Thioredoxin reductase 1, cytoplasmic
Maker001077	Q86VQ6	53.8	489	219	4	55	538	155	641	1.25e-179	517	Thioredoxin reductase 3
Maker001077	P00390	38.5	480	261	15	56	523	64	521	3.64e-88	278	Glutathione reductase, mitochondrial
Maker001112	O15530	49.6	568	184	9	68	630	72	542	2.22e-169	492	3-phosphoinositide-dependent protein kinase 1
Maker001112	O00141	32.1	368	184	8	75	439	95	399	3.3e-52	182	Serine/threonine-protein kinase Sgk1
Maker001112	P17612	29.6	345	180	5	81	416	47	337	7.38e-46	163	cAMP-dependent protein kinase catalytic subunit alpha
Maker001112	P05129	31.9	339	177	4	77	410	350	639	9.54e-46	169	Protein kinase C gamma type
Maker009326	P23381	68.3	388	122	1	19	405	81	468	6.5e-203	565	Tryptophan--tRNA ligase, cytoplasmic
Maker009330	Q2KJY2	34.1	44	23	1	86	129	270	307	0.441	30	Kinesin-like protein KIF26B
Maker009333	P28331	65.7	703	234	4	19	718	21	719	0	931	NADH-ubiquinone oxidoreductase 75 kDa subunit, mitochondrial
Maker009337	P21912	76.6	239	56	0	30	268	38	276	7.39e-144	402	Succinate dehydrogenase [ubiquinone] iron-sulfur subunit, mitochondrial
Maker009337	P07014	56.7	233	93	6	34	262	5	233	1.76e-89	263	Succinate dehydrogenase iron-sulfur subunit
Maker009406	P11177	69.8	344	103	1	8	351	17	359	3.58e-177	493	Pyruvate dehydrogenase E1 component subunit beta, mitochondrial
Maker009407	O60678	42.5	513	272	6	19	518	26	528	8.64e-133	393	Protein arginine N-methyltransferase 3
Maker009407	Q99873	42.6	305	173	2	212	515	43	346	3.07e-86	267	Protein arginine N-methyltransferase 1
Maker009407	Q86X55	30.9	301	192	7	205	491	138	436	9.24e-38	143	Histone-arginine methyltransferase CARM1
Maker009419	O43617	67.8	171	54	1	26	195	10	180	1.39e-82	239	Trafficking protein particle complex subunit 3
Maker009426	Q12882	69.1	1016	305	4	6	1014	5	1018	0	1419	Dihydropyrimidine dehydrogenase [NADP(+)]
Maker009428	P24752	39.1	396	231	6	6	399	40	427	7.52e-81	251	Acetyl-CoA acetyltransferase, mitochondrial
Maker009502	P0DP23	100	119	0	0	1	119	1	119	1.84e-65	194	Calmodulin
Maker009502	P02585	48.4	126	62	1	5	127	12	137	5.41e-32	109	Troponin C, skeletal muscle
Maker009502	P63316	66.7	78	25	1	3	79	10	87	2.49e-27	97.8	Troponin C, slow skeletal and cardiac muscles
Maker009502	P63098	28.1	146	96	3	1	141	11	152	2.27e-10	53.5	Calcineurin subunit B type 1
Maker009509	Q04656	35.3	34	22	0	12	45	180	213	0.000243	34.3	Copper-transporting ATPase 1
Maker009548	P24752	69.6	398	120	1	13	410	31	427	9.35e-196	548	Acetyl-CoA acetyltransferase, mitochondrial
Maker009566	P51553	53.1	337	149	3	40	373	53	383	4.4e-116	340	Isocitrate dehydrogenase [NAD] subunit gamma, mitochondrial
Maker009566	P50213	43.1	327	181	2	45	369	35	358	2.32e-87	265	Isocitrate dehydrogenase [NAD] subunit alpha, mitochondrial
Maker009573	P19113	62.8	487	180	1	1	487	2	487	8.44e-227	647	Histidine decarboxylase
Maker009573	Q6IBS8	56.2	477	205	2	1	475	1	475	4.91e-199	569	DDC protein
Maker009573	P20711	56.2	477	205	2	1	475	1	475	9.84e-199	568	Aromatic-L-amino-acid decarboxylase
Maker009573	Q9Y600	26.2	367	248	6	26	386	40	389	8.73e-34	132	Cysteine sulfinic acid decarboxylase
Maker008453	O60271	44.4	27	15	0	356	382	93	119	63.8	23.5	C-Jun-amino-terminal kinase-interacting protein 4
Maker008454	Q99873	73.7	334	86	1	49	382	30	361	1.18e-188	523	Protein arginine N-methyltransferase 1
Maker008454	O60678	47.4	329	167	3	41	365	196	522	9.35e-104	313	Protein arginine N-methyltransferase 3
Maker008454	Q86X55	35.3	323	182	8	62	368	149	460	1.02e-50	176	Histone-arginine methyltransferase CARM1
Maker008472	P09471	84.4	243	38	0	1	243	106	348	6.23e-150	424	Guanine nucleotide-binding protein G(o) subunit alpha
Maker008472	P63096	77.3	229	51	1	18	245	122	350	2.49e-127	367	Guanine nucleotide-binding protein G(i) subunit alpha-1
Maker008472	P04899	73.4	237	62	1	10	245	115	351	3.4e-125	361	Guanine nucleotide-binding protein G(i) subunit alpha-2
Maker008472	A8MTJ3	65.1	229	79	1	18	245	122	350	3.8e-106	313	Guanine nucleotide-binding protein G(t) subunit alpha-3
Maker008481	P08758	48.4	312	159	1	38	349	8	317	1.03e-92	276	Annexin A5
Maker008481	P12429	43.5	310	175	0	40	349	11	320	1.95e-85	258	Annexin A3
Maker008481	P04083	43.7	309	174	0	41	349	36	344	8.05e-82	249	Annexin A1
Maker008508	P45844	40.3	429	225	7	9	412	68	490	5.35e-87	285	ATP-binding cassette sub-family G member 1
Maker008508	Q9UNQ0	34.9	312	171	9	18	316	37	329	4.95e-45	168	ATP-binding cassette sub-family G member 2
Maker008508	O95342	29.2	219	122	8	17	221	419	618	4.53e-13	69.7	Bile salt export pump
Maker008508	P08183	27.8	248	152	9	17	252	391	623	1.81e-10	61.2	Multidrug resistance protein 1
Maker008514	Q12882	23.9	477	311	21	1586	2039	53	500	4.7e-20	94.4	Dihydropyrimidine dehydrogenase [NADP(+)]
Maker008519	P54709	30.5	315	155	15	24	321	8	275	9.94e-29	108	Sodium/potassium-transporting ATPase subunit beta-3
Maker008519	P51164	21.6	320	203	11	18	324	6	290	3.21e-17	77.4	Potassium-transporting ATPase subunit beta
Maker008523	Q9Y4W6	44.6	251	134	2	144	390	304	553	2.05e-63	214	AFG3-like protein 2
Maker008525	Q13838	37	370	227	6	44	408	47	415	9.94e-80	249	Spliceosome RNA helicase DDX39B
Maker008552	P11217	72.7	840	229	0	1	840	1	840	0	1302	Glycogen phosphorylase, muscle form
Maker008552	P11216	73	837	226	0	7	843	7	843	0	1300	Glycogen phosphorylase, brain form
Maker008552	Q59GM9	72.8	837	228	0	7	843	29	865	0	1296	Alpha-1,4 glucan phosphorylase
Maker008552	P06737	73.2	838	225	0	7	844	7	844	0	1285	Glycogen phosphorylase, liver form
Maker008559	P84095	29.9	174	106	4	13	172	5	176	2.09e-18	76.3	Rho-related GTP-binding protein RhoG
Maker008606	Q08257	24.1	373	213	16	31	386	8	327	5.79e-15	72	Quinone oxidoreductase
Maker008609	O43252	61.8	610	225	4	29	638	22	623	9.1e-291	803	Bifunctional 3'-phosphoadenosine 5'-phosphosulfate synthase 1
Maker008614	O75380	56.7	90	38	1	35	123	35	124	6.46e-34	111	NADH dehydrogenase [ubiquinone] iron-sulfur protein 6, mitochondrial
Maker008618	O96013	37.3	271	155	4	23	292	316	572	2.41e-50	184	Serine/threonine-protein kinase PAK 4
Maker008618	P52564	33.1	269	165	8	29	291	54	313	1.43e-32	126	Dual specificity mitogen-activated protein kinase kinase 6
Maker008618	P51955	31.1	286	174	10	28	302	8	281	4.08e-32	127	Serine/threonine-protein kinase Nek2
Maker008618	Q13163	31.9	270	155	8	32	292	170	419	4.26e-32	127	Dual specificity mitogen-activated protein kinase kinase 5
Maker003159	P17612	37	349	200	6	299	647	3	331	2.15e-68	224	cAMP-dependent protein kinase catalytic subunit alpha
Maker003159	P51812	33.5	343	206	5	315	645	26	358	6.84e-56	199	Ribosomal protein S6 kinase alpha-3
Maker003159	Q05655	35.4	302	184	6	362	660	355	648	1.45e-55	197	Protein kinase C delta type
Maker003159	Q04759	34.8	313	193	6	351	660	375	679	3.65e-54	194	Protein kinase C theta type
Maker003173	P14927	55.9	93	40	1	15	107	17	108	2.14e-33	109	Cytochrome b-c1 complex subunit 7
Maker003199	O60502	42.7	939	426	20	2	910	43	899	1.04e-243	706	Protein O-GlcNAcase
Maker003231	P11142	87.2	648	81	1	1	648	1	646	0	1100	Heat shock cognate 71 kDa protein
Maker003231	P0DMV8	83	648	103	1	1	648	1	641	0	1070	Heat shock 70 kDa protein 1A
Maker003231	P0DMV9	83	648	103	1	1	648	1	641	0	1070	Heat shock 70 kDa protein 1B
Maker003231	P11021	65.8	617	205	5	7	620	31	644	2.97e-282	783	78 kDa glucose-regulated protein
Maker003243	P47895	32.3	362	228	9	167	527	149	494	1.77e-43	159	Aldehyde dehydrogenase family 1 member A3
Maker003268	P04179	67.9	196	62	1	18	212	22	217	1.43e-102	293	Superoxide dismutase [Mn], mitochondrial
Maker003294	P34896	64	455	160	3	79	530	30	483	1.26e-215	602	Serine hydroxymethyltransferase, cytosolic
Maker003294	P34897	58.5	453	186	2	79	530	53	504	2.41e-201	567	Serine hydroxymethyltransferase, mitochondrial
Maker003294	Q53ET4	58.5	453	186	2	79	530	53	504	6.88e-201	566	Serine hydroxymethyltransferase
Maker003295	P04271	30.2	53	32	1	672	724	14	61	0.541	28.9	Protein S100-B
Maker003324	Q6IA69	60.6	706	262	2	1	705	1	691	2.29999998712063e-316	875	Glutamine-dependent NAD(+) synthetase
Maker003335	P07237	24.9	457	235	11	30	385	21	470	9.28e-32	122	Protein disulfide-isomerase
Maker003337	P30837	59.9	484	193	1	7	489	33	516	1.72e-213	597	Aldehyde dehydrogenase X, mitochondrial
Maker003337	O94788	57.7	485	204	1	6	489	33	517	1.48e-207	582	Retinal dehydrogenase 2
Maker003337	P00352	55.9	488	214	1	3	489	13	500	1.26e-204	573	Retinal dehydrogenase 1
Maker003337	P05091	58.7	479	197	1	12	489	38	516	4.43e-204	573	Aldehyde dehydrogenase, mitochondrial
Maker003363	P45880	59.1	281	114	1	19	299	15	294	1.12e-120	345	Voltage-dependent anion-selective channel protein 2
Maker003363	P21796	53.7	281	129	1	19	299	4	283	8.58e-113	324	Voltage-dependent anion-selective channel protein 1
Maker003363	Q9Y277	56.4	280	121	1	20	299	5	283	9.3e-110	317	Voltage-dependent anion-selective channel protein 3
Maker003384	P06132	54.1	351	158	3	6	355	11	359	6.57e-135	386	Uroporphyrinogen decarboxylase
Maker003416	P08559	63.4	350	128	0	27	376	29	378	6.47e-163	459	Pyruvate dehydrogenase E1 component subunit alpha, somatic form, mitochondrial
Maker003416	P29803	56.6	380	161	1	2	381	6	381	1.79e-152	433	Pyruvate dehydrogenase E1 component subunit alpha, testis-specific form, mitochondrial
Maker003464	Q15046	29.5	227	149	8	153	373	192	413	6.09e-18	84.3	Lysine--tRNA ligase
Maker003468	P49588	61.6	971	363	5	1	968	1	964	0	1180	Alanine--tRNA ligase, cytoplasmic
Maker003468	Q5JTZ9	43.9	972	503	19	10	967	42	985	1.16e-262	766	Alanine--tRNA ligase, mitochondrial
Maker003471	O60927	60.7	56	19	2	406	461	35	87	1.48e-15	70.1	Protein phosphatase 1 regulatory subunit 11
Maker003474	P00568	50.5	188	88	2	2	187	9	193	4.24e-64	193	Adenylate kinase isoenzyme 1
Maker003474	Q9Y6K8	45.7	188	97	3	2	187	377	561	9.6e-51	168	Adenylate kinase isoenzyme 5
Maker003474	P27144	34.1	123	75	2	6	128	10	126	3.52e-21	84	Adenylate kinase 4, mitochondrial
Maker003474	Q9UIJ7	26.8	194	109	3	6	172	12	199	5.5e-20	80.9	GTP:AMP phosphotransferase AK3, mitochondrial
Maker003548	P40926	64.1	320	115	0	18	337	15	334	2.22e-146	413	Malate dehydrogenase, mitochondrial
Maker003551	P12081	64.2	472	161	3	133	597	31	501	1.02e-212	599	Histidine--tRNA ligase, cytoplasmic
Maker003562	P08183	30.5	505	319	11	613	1099	772	1262	3.9e-52	197	Multidrug resistance protein 1
Maker003562	O95342	44.9	234	125	2	876	1105	1078	1311	1.25e-51	195	Bile salt export pump
Maker003562	P33527	27.4	303	196	6	802	1099	574	857	8.34e-25	108	Multidrug resistance-associated protein 1
Maker003562	P13569	25.3	269	178	5	859	1126	411	657	7.29e-22	99.4	Cystic fibrosis transmembrane conductance regulator
Maker003574	P31930	54	448	205	1	29	476	33	479	1.1e-177	504	Cytochrome b-c1 complex subunit 1, mitochondrial
Maker003586	P51151	37.1	175	104	3	20	189	3	176	1.3e-30	108	Ras-related protein Rab-9A
Maker003586	Q15669	27.6	163	111	5	22	178	2	163	1.64e-15	68.9	Rho-related GTP-binding protein RhoH
Maker003586	O00212	27.9	172	108	5	26	183	19	188	1.59e-14	66.6	Rho-related GTP-binding protein RhoD
Maker003586	Q96L33	28	168	104	5	26	178	33	198	2.27e-14	66.6	Rho-related GTP-binding protein RhoV
Maker003650	Q99798	76.5	750	175	1	29	778	30	778	0	1198	Aconitate hydratase, mitochondrial
Maker003661	O60494	24.9	398	232	18	257	628	1993	2349	3.7e-22	102	Cubilin
Maker003661	P98164	45.9	37	20	0	201	237	2988	3024	0.000245	43.9	Low-density lipoprotein receptor-related protein 2
Maker003661	P07204	31.6	38	26	0	1046	1083	323	360	0.0317	36.6	Thrombomodulin
Maker003671	P07202	33.4	605	345	18	186	752	150	734	7.02e-84	283	Thyroid peroxidase
Maker003671	P05164	31.9	599	359	20	181	752	167	743	1.72e-78	264	Myeloperoxidase
Maker003671	P11678	31.8	592	354	20	186	750	144	712	9.32e-77	259	Eosinophil peroxidase
Maker003671	P22079	32.1	608	345	21	181	751	132	708	4.37e-75	254	Lactoperoxidase
Maker003726	P28074	66.7	201	67	0	73	273	58	258	3.55e-103	298	Proteasome subunit beta type-5
Maker003739	P01130	26.2	279	180	10	1036	1296	430	700	2.85e-13	71.2	Low-density lipoprotein receptor
Maker003739	P98164	24.1	166	119	2	1074	1233	4141	4305	6.79e-11	63.9	Low-density lipoprotein receptor-related protein 2
Maker003782	Q04206	43.7	316	160	6	69	382	14	313	1.61e-73	248	Transcription factor p65
Maker003782	Q00653	37.7	345	183	6	23	354	3	328	1.71e-62	224	Nuclear factor NF-kappa-B p100 subunit
Maker003782	P19838	41.7	312	148	6	74	353	42	351	4.1e-62	223	Nuclear factor NF-kappa-B p105 subunit
Maker003791	P99999	77.5	102	23	0	15	116	2	103	1.85e-60	177	Cytochrome c
Maker005536	P50897	30.1	183	118	4	94	268	107	287	6.92e-22	90.1	Palmitoyl-protein thioesterase 1
Maker005548	Q9Y697	78.6	351	75	0	50	400	57	407	9.45e-200	556	Cysteine desulfurase, mitochondrial
Maker005548	Q96I15	32.3	390	221	11	50	400	30	415	1.49e-50	173	Selenocysteine lyase
Maker005572	Q93096	63.7	168	59	1	10	175	6	173	1.02e-75	221	Protein tyrosine phosphatase type IVA 1
Maker005572	Q12974	62	166	62	1	10	175	3	167	6.51e-73	214	Protein tyrosine phosphatase type IVA 2
Maker005572	O75365	61.1	167	63	1	10	174	6	172	3.73e-71	209	Protein tyrosine phosphatase type IVA 3
Maker005573	P12081	24.1	468	312	16	1027	1476	66	508	2.1e-29	121	Histidine--tRNA ligase, cytoplasmic
Maker005573	P51955	31.4	220	106	8	757	964	82	268	1.56e-18	87.4	Serine/threonine-protein kinase Nek2
Maker005573	P51812	27.5	200	112	5	757	955	143	310	1.53e-14	75.9	Ribosomal protein S6 kinase alpha-3
Maker005573	P46734	25.5	239	137	8	757	985	136	343	1.21e-12	68.2	Dual specificity mitogen-activated protein kinase kinase 3
Maker005636	P51151	40.7	167	93	3	11	172	7	172	2.95e-41	136	Ras-related protein Rab-9A
Maker005636	Q15669	32.3	161	100	5	13	166	6	164	4.01e-18	75.9	Rho-related GTP-binding protein RhoH
Maker005651	P01375	24.7	73	51	1	38	106	71	143	0.0185	32.7	Tumor necrosis factor
Maker005684	P20815	31.9	492	311	11	18	502	22	496	4.92e-73	237	Cytochrome P450 3A5
Maker005684	P08684	32.4	491	311	10	18	502	22	497	1.94e-72	235	Cytochrome P450 3A4
Maker005684	Q9HB55	31.6	491	307	9	18	498	22	493	1.05e-71	233	Cytochrome P450 3A43
Maker005684	P24557	30.7	524	311	10	12	498	22	530	2.35e-69	228	Thromboxane-A synthase
Maker005709	P63000	72.3	191	53	0	8	198	2	192	6e-106	299	Ras-related C3 botulinum toxin substrate 1
Maker005709	P15153	69.6	191	58	0	8	198	2	192	5.46e-102	289	Ras-related C3 botulinum toxin substrate 2
Maker005709	P60763	70.2	188	56	0	8	195	2	189	3.15e-101	287	Ras-related C3 botulinum toxin substrate 3
Maker005709	P60953	66.5	191	63	1	8	198	2	191	6.18e-94	269	Cell division control protein 42 homolog
Maker005746	P61088	49.3	144	73	0	4	147	6	149	3.61e-45	142	Ubiquitin-conjugating enzyme E2 N
Maker005773	P27797	31.2	397	202	10	49	441	22	351	2.25e-33	128	Calreticulin
Maker005774	P04114	48.5	33	16	1	413	445	2170	2201	0.0877	32.7	Apolipoprotein B-100
Maker005788	Q9Y4W6	36.1	252	143	10	134	373	298	543	1.09e-33	131	AFG3-like protein 2
Maker005789	P35813	28.5	151	75	6	237	384	125	245	8.59e-07	47.8	Protein phosphatase 1A
Maker005803	P36873	92.1	328	21	1	1	328	1	323	4.55e-232	629	Serine/threonine-protein phosphatase PP1-gamma catalytic subunit
Maker005803	P62714	50.2	275	135	2	29	302	22	295	3.65e-103	302	Serine/threonine-protein phosphatase 2A catalytic subunit beta isoform
Maker005803	P67775	49.8	275	136	2	29	302	22	295	4.19e-102	299	Serine/threonine-protein phosphatase 2A catalytic subunit alpha isoform
Maker005803	Q08209	39.2	278	156	3	26	290	52	329	7.7e-71	226	Serine/threonine-protein phosphatase 2B catalytic subunit alpha isoform
Maker005813	Q99757	54.4	103	47	0	31	133	61	163	6.38e-41	131	Thioredoxin, mitochondrial
Maker005817	Q02809	29.9	134	89	2	648	780	377	506	2e-13	71.2	Procollagen-lysine,2-oxoglutarate 5-dioxygenase 1
Maker005822	Q96SW2	36.2	406	243	8	3	393	18	422	3.4e-77	243	Protein cereblon
Maker005837	Q6YP21	51.4	424	201	4	27	448	30	450	1.86e-157	450	Kynurenine--oxoglutarate transaminase 3
Maker005837	Q16773	44.6	406	213	4	49	447	18	418	3.04e-130	380	Kynurenine--oxoglutarate transaminase 1
Maker005840	P00966	58.5	402	167	0	560	961	3	404	1.35e-169	498	Argininosuccinate synthase
Maker005840	Q5T6L4	58.5	402	167	0	560	961	3	404	1.35e-169	498	Argininosuccinate synthetase, isoform CRA_a
Maker005846	P67775	56.6	304	126	3	3	303	9	309	8.37e-130	369	Serine/threonine-protein phosphatase 2A catalytic subunit alpha isoform
Maker005846	P62714	56.3	304	127	3	3	303	9	309	1.19e-129	368	Serine/threonine-protein phosphatase 2A catalytic subunit beta isoform
Maker005846	P36873	44.3	282	152	3	17	297	30	307	2.2e-88	264	Serine/threonine-protein phosphatase PP1-gamma catalytic subunit
Maker005846	Q08209	42	255	133	4	32	272	71	324	1.13e-63	206	Serine/threonine-protein phosphatase 2B catalytic subunit alpha isoform
Maker005847	Q05193	72.5	793	208	5	3	789	2	790	0	1150	Dynamin-1
Maker005859	O14618	52.4	254	108	4	2	250	10	255	4.03e-90	265	Copper chaperone for superoxide dismutase
Maker005859	P00441	46.4	138	67	3	93	225	15	150	2.08e-35	121	Superoxide dismutase [Cu-Zn]
Maker005859	P35670	37.8	37	23	0	12	48	368	404	0.00478	35	Copper-transporting ATPase 2
Maker005866	Q96L33	31	171	103	4	15	171	33	202	2.14e-21	85.1	Rho-related GTP-binding protein RhoV
Maker005866	Q7L0Q8	28.7	209	124	5	15	199	51	258	2.27e-20	82.8	Rho-related GTP-binding protein RhoU
Maker005912	Q01082	39.6	601	294	8	1	593	39	578	7.85e-122	405	Spectrin beta chain, non-erythrocytic 1
Maker005912	P46939	27	560	348	17	26	566	35	552	3.43e-48	184	Utrophin
Maker005949	P31939	68.7	587	184	0	13	599	6	592	2.23e-306	840	Bifunctional purine biosynthesis protein PURH
Maker005951	Q02790	55.3	85	37	1	301	384	50	134	7.02e-19	84.7	Peptidyl-prolyl cis-trans isomerase FKBP4
Maker005973	P00367	71.4	521	140	3	33	553	46	557	4.22e-279	767	Glutamate dehydrogenase 1, mitochondrial
Maker005973	P49448	71.4	521	140	3	33	553	46	557	1.33e-275	758	Glutamate dehydrogenase 2, mitochondrial
Maker005979	P17612	29	276	177	7	2771	3036	8	274	1.14e-22	99.4	cAMP-dependent protein kinase catalytic subunit alpha
Maker005979	O15530	29.6	253	153	9	2808	3047	88	328	8.76e-22	99.4	3-phosphoinositide-dependent protein kinase 1
Maker005979	P51812	30.3	241	149	6	2805	3035	71	302	6.59e-19	90.9	Ribosomal protein S6 kinase alpha-3
Maker005979	P24941	26.1	291	172	10	2802	3056	4	287	8.36e-16	77.8	Cyclin-dependent kinase 2
Maker006016	P00441	55.8	138	61	0	36	173	15	152	1.81e-51	160	Superoxide dismutase [Cu-Zn]
Maker006016	O14618	45.4	130	63	2	53	177	115	241	1.8e-35	123	Copper chaperone for superoxide dismutase
Maker006016	P08294	35.5	155	88	4	30	180	72	218	1.32e-24	94	Extracellular superoxide dismutase [Cu-Zn]
Maker006017	P00441	54.3	140	61	2	81	217	12	151	5.59e-48	152	Superoxide dismutase [Cu-Zn]
Maker006017	P08294	45.7	105	50	2	113	217	114	211	1.32e-23	91.7	Extracellular superoxide dismutase [Cu-Zn]
Maker006038	P19961	52.8	494	204	11	21	487	19	510	1.13e-175	500	Alpha-amylase 2B
Maker006038	P04745	52.7	490	203	10	25	487	23	510	5.24e-174	496	Alpha-amylase 1
Maker006038	P04746	52.4	494	206	11	21	487	19	510	1.05e-173	495	Pancreatic alpha-amylase
Maker006043	P06756	30.7	691	431	20	20	682	182	852	2.78e-82	290	Integrin alpha-V
Maker006043	P08514	28.8	688	434	19	23	682	198	857	1.53e-75	270	Integrin alpha-IIb
Maker006049	Q07075	38.6	903	521	17	72	965	71	949	4.07e-222	653	Glutamyl aminopeptidase
Maker006058	P06730	34.7	173	103	3	44	211	36	203	2.41e-35	121	Eukaryotic translation initiation factor 4E
Maker006060	P11498	66.8	1186	354	4	31	1215	32	1178	0	1594	Pyruvate carboxylase, mitochondrial
Maker006060	Q96RQ3	44.9	468	235	4	34	501	47	491	5.41e-119	383	Methylcrotonoyl-CoA carboxylase subunit alpha, mitochondrial
Maker006060	P05165	43.6	484	245	8	22	501	47	506	1.57e-115	374	Propionyl-CoA carboxylase alpha chain, mitochondrial
Maker006060	O00763	32	507	298	10	34	500	258	757	6.25e-65	239	Acetyl-CoA carboxylase 2
Maker006063	P00352	31.7	482	308	11	1	472	23	493	4.06e-63	210	Retinal dehydrogenase 1
Maker006063	P49189	29.9	478	319	9	2	471	14	483	1.91e-61	206	4-trimethylaminobutyraldehyde dehydrogenase
Maker006063	P43353	24.5	368	254	8	61	426	39	384	2.99e-25	105	Aldehyde dehydrogenase family 3 member B1
Maker006079	P36542	56.8	278	120	0	21	298	21	298	1.83e-110	319	ATP synthase subunit gamma, mitochondrial
Maker006087	P50897	54	274	120	2	20	292	34	302	1.87e-109	317	Palmitoyl-protein thioesterase 1
Maker006128	P61088	34.7	144	92	2	5	147	6	148	2.51e-27	97.1	Ubiquitin-conjugating enzyme E2 N
Maker006134	Q14978	45.5	33	18	0	632	664	618	650	0.00377	37.4	Nucleolar and coiled-body phosphoprotein 1
Maker006153	O96013	36.6	273	169	2	18	288	317	587	6.63e-57	196	Serine/threonine-protein kinase PAK 4
Maker006153	Q02750	35.2	301	145	8	19	273	65	361	6.43e-50	173	Dual specificity mitogen-activated protein kinase kinase 1
Maker006153	P36507	32.5	332	164	9	2	277	46	373	1.46e-48	169	Dual specificity mitogen-activated protein kinase kinase 2
Maker006153	Q13163	35	314	164	10	4	296	150	444	2.09e-48	170	Dual specificity mitogen-activated protein kinase kinase 5
Maker006177	P19367	40.1	446	236	8	34	451	470	912	1.42e-89	288	Hexokinase-1
Maker006177	P35557	35.9	459	259	8	20	447	2	456	2.38e-86	269	Glucokinase
Maker006227	Q9UIJ7	51.5	200	97	0	40	239	9	208	2.63e-70	212	GTP:AMP phosphotransferase AK3, mitochondrial
Maker006227	P27144	48.5	200	103	0	40	239	7	206	1.4e-66	202	Adenylate kinase 4, mitochondrial
Maker006227	P54819	40.6	202	114	2	40	235	17	218	1.35e-48	157	Adenylate kinase 2, mitochondrial
Maker006235	P05106	42.3	710	379	10	154	854	100	787	1.46e-154	469	Integrin beta-3
Maker006235	P05107	37.4	716	379	19	162	853	97	767	1.29e-132	411	Integrin beta-2
Maker006250	P16870	46.2	394	180	7	447	815	51	437	9.59e-108	349	Carboxypeptidase E
Maker006769	Q9Y4W6	38.5	265	154	3	156	416	293	552	1.72e-54	190	AFG3-like protein 2
Maker006769	P24752	34.2	38	25	0	62	99	344	381	4.57	26.2	Acetyl-CoA acetyltransferase, mitochondrial
Maker006770	Q01082	38.5	104	63	1	537	640	177	279	2.41e-15	80.1	Spectrin beta chain, non-erythrocytic 1
Maker006776	P07814	48.9	1652	681	23	3	1634	4	1512	0	1450	Bifunctional glutamate/proline--tRNA ligase
Maker006783	P09958	61.7	527	185	5	9	529	59	574	3.47e-217	627	Furin
Maker006783	P29120	52.1	551	239	9	12	541	65	611	3.49e-183	539	Neuroendocrine convertase 1
Maker006783	P16519	49.9	539	248	10	12	532	64	598	4.57e-164	486	Neuroendocrine convertase 2
Maker006783	Q16549	45.2	526	257	10	70	567	143	665	1.42e-132	409	Proprotein convertase subtilisin/kexin type 7
Maker006798	O14964	52.7	518	217	5	7	496	8	525	5.06e-153	464	Hepatocyte growth factor-regulated tyrosine kinase substrate
Maker006827	Q6UWM7	40.5	469	265	9	30	488	34	498	1.12e-116	365	Lactase-like protein
Maker006827	Q9UEF7	36.5	444	228	9	520	943	61	470	3.06e-84	289	Klotho
Maker006850	P27487	34.9	189	109	6	68	249	203	384	1.29e-27	108	Dipeptidyl peptidase 4
Maker006854	P63098	39.5	185	95	4	1	185	1	168	4.12e-41	134	Calcineurin subunit B type 1
Maker006854	Q96LZ3	38.5	161	90	3	23	183	15	166	1.37e-33	114	Calcineurin subunit B type 2
Maker006865	P08237	61.5	754	277	4	19	771	15	756	0	932	ATP-dependent 6-phosphofructokinase, muscle type
Maker006865	Q01813	60.8	766	289	6	10	775	15	769	0	927	ATP-dependent 6-phosphofructokinase, platelet type
Maker006865	P17858	59.1	755	297	3	16	770	12	754	0	896	ATP-dependent 6-phosphofructokinase, liver type
Maker006871	P51151	38.2	170	91	5	14	172	8	174	5.8e-29	105	Ras-related protein Rab-9A
Maker006871	Q15669	30.4	168	100	6	11	167	2	163	1.49e-19	80.1	Rho-related GTP-binding protein RhoH
Maker006871	Q96L33	29.5	173	105	6	10	167	28	198	1.19e-15	70.5	Rho-related GTP-binding protein RhoV
Maker006886	Q96I99	59.5	395	159	1	28	422	36	429	4.36e-159	452	Succinyl-CoA ligase [GDP-forming] subunit beta, mitochondrial
Maker006886	Q9P2R7	49.2	394	199	1	26	419	49	441	6.74e-122	359	Succinyl-CoA ligase [ADP-forming] subunit beta, mitochondrial
Maker006917	P20674	61.5	122	44	2	19	140	31	149	3.35e-51	157	Cytochrome c oxidase subunit 5A, mitochondrial
Maker006924	Q8IZS8	30.1	1218	649	40	26	1224	40	1074	1.32e-154	489	Voltage-dependent calcium channel subunit alpha-2/delta-3
Maker006924	Q7Z3S7	29.6	1235	641	40	28	1227	77	1118	5.59e-153	486	Voltage-dependent calcium channel subunit alpha-2/delta-4
Maker006924	Q9NY47	24.6	1247	688	41	28	1223	70	1115	6.1e-97	333	Voltage-dependent calcium channel subunit alpha-2/delta-2
Maker006924	P54289	30.3	482	270	16	24	497	29	452	1.25e-57	214	Voltage-dependent calcium channel subunit alpha-2/delta-1
Maker006953	P53041	60.7	476	185	1	13	486	20	495	8.14e-222	617	Serine/threonine-protein phosphatase 5
Maker006953	P36873	44.5	247	130	4	211	456	46	286	3.62e-70	223	Serine/threonine-protein phosphatase PP1-gamma catalytic subunit
Maker006953	P62714	37.3	295	174	6	181	471	6	293	2.14e-63	205	Serine/threonine-protein phosphatase 2A catalytic subunit beta isoform
Maker006953	P67775	36.5	299	182	5	174	471	2	293	3.23e-62	202	Serine/threonine-protein phosphatase 2A catalytic subunit alpha isoform
Maker006958	O60264	56.5	23	10	0	39	61	895	917	2.92	27.3	SWI/SNF-related matrix-associated actin-dependent regulator of chromatin subfamily A member 5
Maker006962	P68400	86.2	348	44	2	144	491	5	348	2.37e-228	629	Casein kinase II subunit alpha
Maker006962	O15264	31	303	189	10	172	465	19	310	8.61e-37	136	Mitogen-activated protein kinase 13
Maker006962	P06493	29.9	301	183	11	176	463	2	287	3.73e-36	132	Cyclin-dependent kinase 1
Maker006962	Q15759	31.3	313	172	11	172	463	18	308	4.21e-36	134	Mitogen-activated protein kinase 11
Maker006995	P51648	51.9	484	227	3	107	590	5	482	1.23e-171	493	Fatty aldehyde dehydrogenase
Maker006995	P30838	50.9	444	215	2	104	547	5	445	2.26e-166	479	Aldehyde dehydrogenase, dimeric NADP-preferring
Maker006995	P43353	49	453	228	2	105	557	6	455	2.07e-160	464	Aldehyde dehydrogenase family 3 member B1
Maker006995	P48448	50.7	375	179	3	185	556	2	373	3.01e-135	397	Aldehyde dehydrogenase family 3 member B2
Maker007013	O60264	26.6	606	289	20	1514	2110	179	637	1.4e-39	158	SWI/SNF-related matrix-associated actin-dependent regulator of chromatin subfamily A member 5
Maker007013	O14646	35.6	177	91	2	1929	2105	784	937	3.26e-22	102	Chromodomain-helicase-DNA-binding protein 1
Maker007022	P25963	40.9	164	82	3	156	318	64	213	1.1e-29	114	NF-kappa-B inhibitor alpha
Maker007022	P19838	35.9	259	140	7	160	409	535	776	2.75e-25	105	Nuclear factor NF-kappa-B p105 subunit
Maker007046	Q9UBN7	45.3	782	394	4	107	887	86	834	3.12e-237	707	Histone deacetylase 6
Maker007046	Q9UQL6	44	377	179	8	537	884	685	1058	4.03e-83	291	Histone deacetylase 5
Maker007046	Q9UKV0	43.8	372	179	8	537	880	635	1004	6.62e-81	283	Histone deacetylase 9
Maker007046	P56524	42.3	400	190	9	537	903	656	1047	1.96e-78	277	Histone deacetylase 4
Maker007084	Q9NUB1	23.9	527	351	15	102	595	142	651	5.06e-27	112	Acetyl-coenzyme A synthetase 2-like, mitochondrial
Maker007084	Q9NR19	22.4	548	357	15	102	595	137	670	3.81e-26	110	Acetyl-coenzyme A synthetase, cytoplasmic
Maker007097	P26640	55	1084	373	9	69	1143	280	1257	0	1201	Valine--tRNA ligase
Maker007099	P63098	88.9	162	18	0	1	162	9	170	3.66e-104	292	Calcineurin subunit B type 1
Maker007099	Q96LZ3	77	161	37	0	2	162	10	170	1.82e-88	253	Calcineurin subunit B type 2
Maker007099	Q7L5N7	27.5	120	79	2	28	147	377	488	1.39e-12	61.2	Lysophosphatidylcholine acyltransferase 2
Maker007099	P0DP23	26.7	120	83	3	3	118	1	119	1.57e-05	39.7	Calmodulin
Maker007125	O96013	36	264	162	2	32	295	316	572	1.14e-50	187	Serine/threonine-protein kinase PAK 4
Maker007125	Q00534	29.8	319	163	13	31	301	7	312	6.21e-27	110	Cyclin-dependent kinase 6
Maker007125	Q9P0L2	29.5	258	167	7	43	296	66	312	7.33e-26	112	Serine/threonine-protein kinase MARK1
Maker007144	O15399	60	15	6	0	9	23	852	866	30.3	23.9	Glutamate receptor ionotropic, NMDA 2D
Maker007148	P15531	71.8	156	40	2	18	173	1	152	4.26e-79	229	Nucleoside diphosphate kinase A
Maker007160	P52788	45.5	323	167	3	50	366	44	363	9.12e-99	294	Spermine synthase
Maker007176	P07451	30.4	257	159	7	21	262	4	255	2.21e-32	117	Carbonic anhydrase 3
Maker007664	Q8TC12	31	113	72	1	1	107	37	149	7.57e-13	63.9	Retinol dehydrogenase 11
Maker007664	Q96NR8	34.7	95	62	0	1	95	35	129	8.47e-12	60.8	Retinol dehydrogenase 12
Maker007669	Q16270	27.7	101	55	4	259	341	166	266	0.00059	39.3	Insulin-like growth factor-binding protein 7
Maker007681	P08574	63.5	244	89	0	29	272	48	291	6.66e-115	331	Cytochrome c1, heme protein, mitochondrial
Maker007691	P51151	38.1	168	98	3	48	210	7	173	2.96e-34	118	Ras-related protein Rab-9A
Maker007691	Q15669	35.3	102	56	3	50	146	6	102	6.63e-14	64.7	Rho-related GTP-binding protein RhoH
Maker007691	Q96L33	26	123	88	3	46	167	29	149	2.69e-11	58.2	Rho-related GTP-binding protein RhoV
Maker007734	Q15435	48.1	52	27	0	267	318	308	359	2.78e-10	57.4	Protein phosphatase 1 regulatory subunit 7
Maker007735	P67775	95.8	309	13	0	1	309	1	309	4.54e-235	635	Serine/threonine-protein phosphatase 2A catalytic subunit alpha isoform
Maker007735	P62714	94.8	309	16	0	1	309	1	309	1.52e-233	631	Serine/threonine-protein phosphatase 2A catalytic subunit beta isoform
Maker007735	P36873	48.6	282	142	3	22	302	29	308	4.75e-102	299	Serine/threonine-protein phosphatase PP1-gamma catalytic subunit
Maker007735	P53041	41.2	294	162	6	7	293	191	480	3.74e-74	233	Serine/threonine-protein phosphatase 5
Maker007737	P51151	26.8	71	48	3	40	107	8	77	0.376	28.9	Ras-related protein Rab-9A
Maker007737	P26640	32.7	55	28	2	299	353	1216	1261	260	20.4	Valine--tRNA ligase
Maker007739	P01008	32.1	380	230	8	62	436	105	461	2.98e-53	182	Antithrombin-III
Maker007739	P05121	29.9	402	234	13	47	436	37	402	1.14e-36	135	Plasminogen activator inhibitor 1
Maker007766	P23434	53.8	132	61	0	37	168	39	170	3.67e-47	149	Glycine cleavage system H protein, mitochondrial
Maker007770	P45954	33.8	391	245	5	33	419	47	427	2.79e-65	212	Short/branched chain specific acyl-CoA dehydrogenase, mitochondrial
Maker007820	O60488	46.8	693	358	8	19	705	21	708	8.22e-224	639	Long-chain-fatty-acid--CoA ligase 4
Maker007820	P33121	32.8	600	366	13	123	707	118	695	3.93e-90	293	Long-chain-fatty-acid--CoA ligase 1
Maker007820	Q9NUB1	26.1	176	93	6	133	290	152	308	0.00244	37.7	Acetyl-coenzyme A synthetase 2-like, mitochondrial
Maker007820	Q9NR19	46.9	49	21	2	267	312	307	353	0.0166	35	Acetyl-coenzyme A synthetase, cytoplasmic
Maker007826	Q12923	42.4	85	49	0	423	507	1367	1451	1.1e-11	65.9	Tyrosine-protein phosphatase non-receptor type 13
Maker007836	Q06203	62.5	510	170	4	44	533	7	515	1.63e-236	657	Amidophosphoribosyltransferase
Maker007854	P51151	35.9	170	105	2	12	177	6	175	5.64e-35	120	Ras-related protein Rab-9A
Maker007854	Q15669	32	169	100	6	10	168	1	164	1.83e-19	79.7	Rho-related GTP-binding protein RhoH
Maker007854	P61587	27.9	172	106	5	6	162	16	184	4.26e-15	68.9	Rho-related GTP-binding protein RhoE
Maker007880	Q969G6	55	140	62	1	9	147	4	143	1.99e-53	163	Riboflavin kinase
Maker007904	P60174	62.4	245	92	0	3	247	42	286	4.14e-110	315	Triosephosphate isomerase
Maker007904	P04789	50.6	243	112	5	10	247	11	250	1.7e-76	229	Triosephosphate isomerase, glycosomal
Maker007926	P53779	77.5	365	80	2	25	388	54	417	1.08e-209	581	Mitogen-activated protein kinase 10
Maker007926	P45983	76.3	363	84	2	25	386	16	377	1.11e-207	574	Mitogen-activated protein kinase 8
Maker007926	P45984	74.2	365	92	2	26	389	17	380	3.12e-204	565	Mitogen-activated protein kinase 9
Maker007926	Q16539	47.9	361	168	7	16	373	5	348	1.1e-110	325	Mitogen-activated protein kinase 14
Maker007927	P28482	80.4	373	58	2	1	373	1	358	1.56e-220	603	Mitogen-activated protein kinase 1
Maker007927	P27361	80.1	357	58	1	14	370	29	372	1.57e-213	587	Mitogen-activated protein kinase 3
Maker007927	Q16539	47.6	351	162	5	21	369	18	348	2.09e-107	317	Mitogen-activated protein kinase 14
Maker007927	Q13164	49.9	351	157	6	20	365	48	384	1.72e-105	325	Mitogen-activated protein kinase 7
Maker007929	Q32P28	34	47	31	0	735	781	391	437	248	22.7	Prolyl 3-hydroxylase 1
Maker007950	Q8NBN7	27.9	208	127	6	5	195	36	237	2.25e-10	56.6	Retinol dehydrogenase 13
Maker007950	Q8TC12	27.5	167	97	5	7	162	41	194	1.47e-07	48.1	Retinol dehydrogenase 11
Maker007950	Q96NR8	24.4	205	133	6	7	195	39	237	2.05e-06	44.7	Retinol dehydrogenase 12
Maker007950	P14060	23.1	130	83	4	5	130	1	117	0.128	30	3 beta-hydroxysteroid dehydrogenase/Delta 5-->4-isomerase type 1
Maker007966	P49821	81.3	433	81	0	29	461	19	451	3.33e-280	763	NADH dehydrogenase [ubiquinone] flavoprotein 1, mitochondrial
Maker007983	Q01082	23.4	1699	1228	23	236	1877	391	2072	1.66e-119	421	Spectrin beta chain, non-erythrocytic 1
Maker007985	O60494	37.1	89	38	5	88	159	224	311	9.72e-09	60.8	Cubilin
Maker007995	O60930	34	53	30	1	286	338	29	76	0.392	30.4	Ribonuclease H1
Maker008000	P00740	34	247	142	9	111	353	220	449	1.4e-34	134	Coagulation factor IX
Maker008000	P07478	35.3	241	125	8	114	351	20	232	3.7e-34	127	Trypsin-2
Maker008000	P07477	34	241	128	8	114	351	20	232	8.4e-31	118	Trypsin-1
Maker008000	P00760	33.2	241	130	10	114	351	20	232	7.07e-30	115	Cationic trypsin
Maker008002	P11766	74.9	371	93	0	6	376	3	373	8.06e-219	600	Alcohol dehydrogenase class-3
Maker008002	P08319	58.8	376	151	1	4	375	3	378	4.94e-165	464	Alcohol dehydrogenase 4
Maker008002	P00325	56.7	374	161	1	4	377	3	375	3.38e-164	461	Alcohol dehydrogenase 1B
Maker008002	P07327	57.5	374	158	1	4	377	3	375	6.8e-164	461	Alcohol dehydrogenase 1A
Maker008025	Q9H0B6	73.1	509	124	5	31	535	8	507	7.31e-114	350	Kinesin light chain 2
Maker008025	Q9NSK0	67.9	549	157	8	22	559	6	546	9.66e-110	339	Kinesin light chain 4
Maker008025	Q07866	68.1	514	153	4	31	536	15	525	3.73e-94	297	Kinesin light chain 1
Maker008025	Q6P597	53.9	241	95	4	35	267	18	250	2.01e-67	224	Kinesin light chain 3
Maker005038	P35498	58.8	17	7	0	412	428	43	59	9.27	25.8	Sodium channel protein type 1 subunit alpha
Maker005073	P00505	67.3	404	132	0	33	436	27	430	6.36e-205	569	Aspartate aminotransferase, mitochondrial
Maker005073	P17174	46.9	407	209	4	37	436	5	411	2.89e-130	379	Aspartate aminotransferase, cytoplasmic
Maker005073	Q2TU84	46.7	407	210	4	37	436	5	411	4.67e-129	376	Aspartate aminotransferase
Maker005087	P14550	43.3	330	168	7	4	326	6	323	2.11e-74	229	Alcohol dehydrogenase [NADP(+)]
Maker005087	P15121	37.8	325	183	5	6	327	7	315	8.03e-66	207	Aldose reductase
Maker005087	P17516	38	332	181	8	4	327	8	322	5.49e-65	205	Aldo-keto reductase family 1 member C4
Maker005087	P42330	38	332	181	9	4	327	8	322	1.09e-64	204	Aldo-keto reductase family 1 member C3
Maker005090	P14550	43.6	330	167	7	62	384	6	323	9.4e-77	237	Alcohol dehydrogenase [NADP(+)]
Maker005090	P15121	38.5	325	181	7	64	385	7	315	5.87e-66	209	Aldose reductase
Maker005090	P51857	35.7	333	192	8	60	385	8	325	1.47e-62	201	3-oxo-5-beta-steroid 4-dehydrogenase
Maker005090	P42330	37.5	333	181	10	62	385	8	322	2.68e-62	200	Aldo-keto reductase family 1 member C3
Maker005093	P04070	33.8	275	132	14	724	982	211	451	3.05e-27	113	Vitamin K-dependent protein C
Maker005093	Q9UNI1	29.1	258	154	8	369	621	18	251	5.6e-26	105	Chymotrypsin-like elastase family member 1
Maker005093	P06870	29.7	276	144	10	719	980	19	258	2.8e-25	103	Kallikrein-1
Maker005093	P00742	31.3	294	155	14	342	624	208	465	5.56e-25	106	Coagulation factor X
Maker005099	O43708	58.1	210	88	0	5	214	4	213	6.87e-85	248	Maleylacetoacetate isomerase
Maker005099	Q9NZA1	22.4	170	104	4	18	171	194	351	0.00585	33.9	Chloride intracellular channel protein 5
Maker005099	Q96NY7	54.5	22	10	0	150	171	626	647	0.0866	30.4	Chloride intracellular channel protein 6
Maker005099	O00299	50	22	11	0	150	171	163	184	0.367	28.1	Chloride intracellular channel protein 1
Maker005132	Q07343	62.8	484	160	4	28	511	233	696	5.01e-211	601	cAMP-specific 3',5'-cyclic phosphodiesterase 4B
Maker005132	Q08499	62.3	478	158	3	28	505	291	746	7.7e-207	593	cAMP-specific 3',5'-cyclic phosphodiesterase 4D
Maker005132	Q08493	63.7	444	139	2	28	471	220	641	2.46e-200	573	cAMP-specific 3',5'-cyclic phosphodiesterase 4C
Maker005132	P27815	64.2	444	157	2	28	471	245	686	1.12e-197	572	cAMP-specific 3',5'-cyclic phosphodiesterase 4A
Maker005163	P0DP23	53.1	145	68	0	35	179	5	149	6.19e-44	140	Calmodulin
Maker005163	P02585	42.5	153	85	2	27	176	4	156	1.72e-35	119	Troponin C, skeletal muscle
Maker005163	P63316	54.2	83	36	2	35	115	12	94	2.2e-20	80.1	Troponin C, slow skeletal and cardiac muscles
Maker005163	P63098	31.9	144	89	2	38	176	18	157	1.57e-18	75.5	Calcineurin subunit B type 1
Maker005166	P0DP23	46.8	62	33	0	92	153	12	73	3.97e-13	60.1	Calmodulin
Maker005166	P02585	40.3	67	40	0	87	153	14	80	1.91e-11	55.8	Troponin C, skeletal muscle
Maker005166	P63316	39.8	83	46	2	72	153	2	81	3.79e-10	52.4	Troponin C, slow skeletal and cardiac muscles
Maker005166	P23297	34.5	58	32	2	102	153	22	79	0.0077	31.2	Protein S100-A1
Maker005179	O60568	53.7	298	131	3	6	302	447	738	4.99e-118	353	Procollagen-lysine,2-oxoglutarate 5-dioxygenase 3
Maker005179	Q02809	51.8	299	134	4	6	302	437	727	6e-110	332	Procollagen-lysine,2-oxoglutarate 5-dioxygenase 1
Maker005182	O60568	44.9	425	229	3	26	449	32	452	2.29e-124	375	Procollagen-lysine,2-oxoglutarate 5-dioxygenase 3
Maker005182	Q02809	41.2	447	246	5	6	449	10	442	9.17e-121	365	Procollagen-lysine,2-oxoglutarate 5-dioxygenase 1
Maker005188	O00459	37.8	74	31	2	958	1016	5	78	2.42e-06	48.1	Phosphatidylinositol 3-kinase regulatory subunit beta
Maker005188	P27986	32	75	36	1	957	1016	3	77	9.46e-06	46.2	Phosphatidylinositol 3-kinase regulatory subunit alpha
Maker005193	P30405	75.8	161	39	0	49	209	46	206	2.32e-93	268	Peptidyl-prolyl cis-trans isomerase F, mitochondrial
Maker005193	P62937	73.3	161	43	0	49	209	4	164	2.5e-90	259	Peptidyl-prolyl cis-trans isomerase A
Maker005193	P23284	57.1	182	74	2	32	209	24	205	2.18e-69	208	Peptidyl-prolyl cis-trans isomerase B
Maker005193	P45877	65.5	139	48	0	50	188	39	177	4.12e-61	187	Peptidyl-prolyl cis-trans isomerase C
Maker005196	O60271	41.1	1434	582	37	21	1325	16	1316	2.13e-261	779	C-Jun-amino-terminal kinase-interacting protein 4
Maker005196	Q9UPT6	37.8	1451	648	32	7	1325	4	1331	2.08e-234	709	C-Jun-amino-terminal kinase-interacting protein 3
Maker005197	P04040	64.2	497	175	3	99	593	2	497	4.66e-242	674	Catalase
Maker005216	P07197	40.7	27	16	0	270	296	437	463	4.77	25.8	Neurofilament medium polypeptide
Maker005219	O00139	47.3	771	260	11	393	1150	18	655	1.75e-201	609	Kinesin-like protein KIF2A
Maker005219	Q99661	58.2	507	189	6	650	1152	190	677	4.13e-178	548	Kinesin-like protein KIF2C
Maker005219	Q8N4N8	58.6	403	163	2	650	1052	145	543	1.22e-147	465	Kinesin-like protein KIF2B
Maker005219	Q5T7B8	52	342	155	4	711	1052	214	546	1.65e-93	329	Kinesin-like protein KIF24
Maker005251	P04075	70.6	361	104	2	6	365	5	364	8.2e-176	490	Fructose-bisphosphate aldolase A
Maker005251	P05062	61.4	365	139	2	2	365	1	364	5.56e-150	424	Fructose-bisphosphate aldolase B
Maker005272	O96013	36.1	587	306	8	57	581	6	585	4.76e-100	313	Serine/threonine-protein kinase PAK 4
Maker005272	P17612	28.2	245	166	5	316	556	43	281	4.69e-30	118	cAMP-dependent protein kinase catalytic subunit alpha
Maker005272	P51955	29.5	268	169	6	317	568	8	271	1.38e-29	118	Serine/threonine-protein kinase Nek2
Maker005272	O94768	28	261	173	8	321	569	37	294	1.18e-24	102	Serine/threonine-protein kinase 17B
Maker005273	Q9P2E2	41.7	24	14	0	123	146	341	364	2.49	26.6	Kinesin-like protein KIF17
Maker005273	O15066	45.8	24	13	0	123	146	346	369	3.19	26.2	Kinesin-like protein KIF3B
Maker005273	O14782	45.8	24	13	0	123	146	371	394	3.21	26.2	Kinesin-like protein KIF3C
Maker005284	P49902	27.1	494	312	13	115	580	16	489	4.48e-47	170	Cytosolic purine 5'-nucleotidase
Maker005284	O00764	28.9	45	32	0	233	277	130	174	0.122	31.6	Pyridoxal kinase
Maker005331	P08758	52.6	310	145	1	11	320	8	315	1.09e-103	303	Annexin A5
Maker005331	P04083	47.6	307	161	0	14	320	36	342	1.23e-90	271	Annexin A1
Maker005331	P12429	46.4	308	165	0	13	320	11	318	6.83e-90	268	Annexin A3
Maker005379	Q9H936	40.7	302	144	4	338	608	11	308	3e-63	210	Mitochondrial glutamate carrier 1
Maker005379	Q9H1K4	41.4	297	141	5	338	606	11	302	6.53e-62	206	Mitochondrial glutamate carrier 2
Maker005379	P12235	30	273	170	8	339	594	12	280	1.85e-30	118	ADP/ATP translocase 1
Maker005379	P12236	27.1	280	185	7	331	594	4	280	4.5e-28	111	ADP/ATP translocase 3
Maker005393	Q9BW91	57.7	279	115	3	37	313	62	339	6.73e-112	325	ADP-ribose pyrophosphatase, mitochondrial
Maker005415	P51151	42	200	105	6	8	201	7	201	1.33e-38	129	Ras-related protein Rab-9A
Maker005415	Q15669	32.6	187	110	6	10	185	6	187	1.21e-22	87.4	Rho-related GTP-binding protein RhoH
Maker005415	O00212	32.5	166	97	4	10	161	19	183	1.82e-22	87.4	Rho-related GTP-binding protein RhoD
Maker005415	Q9HBH0	30.7	166	100	4	10	161	21	185	3.04e-18	76.3	Rho-related GTP-binding protein RhoF
Maker005416	P16298	61.6	73	27	1	287	359	24	95	5.69e-20	88.2	Serine/threonine-protein phosphatase 2B catalytic subunit beta isoform
Maker005416	P48454	56.2	73	30	1	287	359	12	82	1.79e-19	86.7	Serine/threonine-protein phosphatase 2B catalytic subunit gamma isoform
Maker005416	Q08209	56.2	73	31	1	287	359	15	86	4.41e-19	85.5	Serine/threonine-protein phosphatase 2B catalytic subunit alpha isoform
Maker005417	P16298	91.2	170	15	0	11	180	223	392	2.34e-116	339	Serine/threonine-protein phosphatase 2B catalytic subunit beta isoform
Maker005417	Q08209	91.1	169	15	0	11	179	214	382	6.9e-115	335	Serine/threonine-protein phosphatase 2B catalytic subunit alpha isoform
Maker005417	P48454	90.4	167	16	0	11	177	210	376	4.84e-113	330	Serine/threonine-protein phosphatase 2B catalytic subunit gamma isoform
Maker005417	P53041	36.4	129	66	3	11	137	368	482	3.07e-18	79.7	Serine/threonine-protein phosphatase 5
Maker005418	Q08209	67	112	27	1	36	137	384	495	4.84e-39	135	Serine/threonine-protein phosphatase 2B catalytic subunit alpha isoform
Maker005418	P48454	66.7	102	24	1	40	131	382	483	6.07e-38	132	Serine/threonine-protein phosphatase 2B catalytic subunit gamma isoform
Maker005418	P16298	67	106	24	2	36	131	394	498	4.73e-36	127	Serine/threonine-protein phosphatase 2B catalytic subunit beta isoform
Maker005420	O60760	33.8	201	125	4	3	201	1	195	1.58e-34	118	Hematopoietic prostaglandin D synthase
Maker005420	P28161	28.2	202	127	8	8	198	5	199	5.06e-14	65.1	Glutathione S-transferase Mu 2
Maker005424	P47989	30	1331	816	31	11	1251	2	1306	1.32e-170	539	Xanthine dehydrogenase/oxidase
Maker005424	Q06278	30.9	1335	804	38	10	1251	2	1311	4.18e-168	533	Aldehyde oxidase
Maker005429	P30041	60.5	220	85	2	2	219	5	224	1.46e-91	265	Peroxiredoxin-6
Maker005429	P18858	42.3	26	15	0	190	215	801	826	2.07	26.2	DNA ligase 1
Maker005455	Q9Y4W6	29.5	129	67	5	514	631	299	414	2.19e-05	45.1	AFG3-like protein 2
Maker005460	P61221	21.9	498	280	17	146	613	103	521	2.44e-07	50.4	ATP-binding cassette sub-family E member 1
Maker005460	O95255	25	244	122	9	136	362	646	845	0.00037	40.4	Multidrug resistance-associated protein 6
Maker005462	O14646	39.3	853	422	18	499	1326	302	1083	5.03e-158	528	Chromodomain-helicase-DNA-binding protein 1
Maker005462	O60264	43.2	532	271	7	699	1224	162	668	6.2e-125	418	SWI/SNF-related matrix-associated actin-dependent regulator of chromatin subfamily A member 5
Maker005492	P47985	49.3	284	120	4	1	273	2	272	6.57e-94	275	Cytochrome b-c1 complex subunit Rieske, mitochondrial
Maker003834	P60953	93.7	191	12	0	1	191	1	191	3.8e-132	365	Cell division control protein 42 homolog
Maker003834	P63000	72	193	51	2	1	191	1	192	6.85e-101	286	Ras-related C3 botulinum toxin substrate 1
Maker003834	P60763	70.3	192	54	2	1	190	1	191	3.77e-98	279	Ras-related C3 botulinum toxin substrate 3
Maker003834	P15153	69.8	192	57	1	1	191	1	192	1.53e-97	278	Ras-related C3 botulinum toxin substrate 2
Maker003846	P15104	66.8	361	119	1	45	405	4	363	6.93e-192	533	Glutamine synthetase
Maker003865	O94760	40.3	290	140	5	5	281	12	281	7.5e-65	202	N(G),N(G)-dimethylarginine dimethylaminohydrolase 1
Maker003865	O95865	34.6	298	158	7	3	284	8	284	1.83e-46	154	N(G),N(G)-dimethylarginine dimethylaminohydrolase 2
Maker003903	O00764	49.2	307	138	6	8	296	6	312	6.2e-94	277	Pyridoxal kinase
Maker003905	P30049	46.2	158	77	1	9	158	9	166	2.62e-39	128	ATP synthase subunit delta, mitochondrial
Maker003946	P08684	33.9	511	307	15	1	503	9	496	6.91e-83	264	Cytochrome P450 3A4
Maker003946	P20815	33.2	494	301	15	2	488	10	481	2.3e-79	254	Cytochrome P450 3A5
Maker003946	P24462	32.2	500	309	13	2	493	10	487	2.36e-79	254	Cytochrome P450 3A7
Maker003946	Q9HB55	33.3	501	294	15	1	488	9	482	4.63e-79	254	Cytochrome P450 3A43
Maker003957	Q96NR8	37.2	285	171	5	1	284	37	314	6.73e-53	172	Retinol dehydrogenase 12
Maker003975	P43304	57.7	761	266	8	8	752	7	727	1.66e-302	842	Glycerol-3-phosphate dehydrogenase, mitochondrial
Maker003976	O14782	41.9	31	18	0	424	454	366	396	5.95	26.2	Kinesin-like protein KIF3C
Maker003976	O15066	38.7	31	19	0	424	454	341	371	17.7	24.6	Kinesin-like protein KIF3B
Maker004000	O75880	52.9	210	96	3	45	252	89	297	1.17e-76	231	Protein SCO1 homolog, mitochondrial
Maker004027	P0DMV8	72.7	640	166	5	3	637	6	641	0	909	Heat shock 70 kDa protein 1A
Maker004027	P0DMV9	72.7	640	166	5	3	637	6	641	0	909	Heat shock 70 kDa protein 1B
Maker004027	P11142	70.7	645	177	4	2	637	5	646	0	897	Heat shock cognate 71 kDa protein
Maker004027	P11021	59.7	618	236	7	4	616	31	640	4.03e-255	714	78 kDa glucose-regulated protein
Maker004057	Q13231	32.8	424	208	17	27	434	23	385	1.22e-53	182	Chitotriosidase-1
Maker004060	P51151	32.5	163	106	1	63	221	7	169	4.86e-29	106	Ras-related protein Rab-9A
Maker004060	Q15669	29.7	165	99	6	65	218	6	164	5.36e-17	73.9	Rho-related GTP-binding protein RhoH
Maker004060	Q96L33	27.5	120	84	3	65	183	33	150	5.99e-13	63.5	Rho-related GTP-binding protein RhoV
Maker004060	Q9BYZ6	25.7	206	109	11	57	221	2	204	1.86e-08	51.6	Rho-related BTB domain-containing protein 2
Maker004061	Q9NWM0	31.4	526	310	9	27	504	26	548	9.84e-87	275	Spermine oxidase
Maker004065	Q7Z4W1	55.1	243	109	0	1	243	1	243	3.43e-96	278	L-xylulose reductase
Maker004065	Q9BTZ2	29.8	242	160	4	8	240	33	273	6.41e-26	99.4	Dehydrogenase/reductase SDR family member 4
Maker004065	P28845	26.8	213	127	7	6	204	33	230	2.94e-08	50.1	Corticosteroid 11-beta-dehydrogenase isozyme 1
Maker004065	Q16706	40	25	15	0	31	55	45	69	9.93	24.3	Alpha-mannosidase 2
Maker004067	P05121	28.4	366	242	8	24	376	43	401	7.3e-42	148	Plasminogen activator inhibitor 1
Maker004067	P01008	29.6	371	243	9	20	374	90	458	5.68e-40	144	Antithrombin-III
Maker004089	P61221	27.3	187	104	7	434	590	106	290	5.87e-08	52.4	ATP-binding cassette sub-family E member 1
Maker004089	P13569	54.8	31	14	0	232	262	549	579	0.00313	37.4	Cystic fibrosis transmembrane conductance regulator
Maker004089	P33527	35.6	45	29	0	521	565	1428	1472	0.186	31.6	Multidrug resistance-associated protein 1
Maker004109	P49354	56.7	312	128	5	18	327	63	369	7.62e-63	201	Protein farnesyltransferase/geranylgeranyltransferase type-1 subunit alpha
Maker004185	Q7KZA3	57.9	366	153	1	26	390	46	411	4.85e-164	463	Ferrochelatase
Maker004185	P22830	57.9	366	153	1	26	390	53	418	6.18e-164	463	Ferrochelatase, mitochondrial
Maker004204	O95477	28.7	2202	1209	52	2057	3959	87	2227	6.23e-230	764	ATP-binding cassette sub-family A member 1
Maker004204	O95255	27.8	227	136	6	2819	3027	1280	1496	9.72e-13	71.6	Multidrug resistance-associated protein 6
Maker004204	P61221	28.8	205	124	7	2823	3017	359	551	1.09e-10	64.3	ATP-binding cassette sub-family E member 1
Maker004204	P33527	28.3	240	157	7	2799	3027	1289	1524	6.22e-10	62.4	Multidrug resistance-associated protein 1
Maker004225	P56524	41.6	994	426	25	23	943	152	1064	1.89e-205	614	Histone deacetylase 4
Maker004225	Q9UQL6	41.5	1007	474	27	26	969	167	1121	2.57e-202	607	Histone deacetylase 5
Maker004225	Q9UKV0	41.3	945	427	25	23	903	124	1004	7.71e-186	561	Histone deacetylase 9
Maker004225	Q8WUI4	57.5	454	180	4	502	943	479	931	1.49e-170	520	Histone deacetylase 7
Maker004244	P36896	30.4	138	70	3	717	841	289	413	6.12e-06	46.6	Activin receptor type-1B
Maker004244	P11309	25.9	135	75	5	738	870	241	352	4.87e-05	43.5	Serine/threonine-protein kinase pim-1
Maker004256	P29401	62.3	612	224	3	10	620	15	620	1.92e-273	758	Transketolase
Maker004256	P28074	55	20	9	0	109	128	24	43	18.7	24.6	Proteasome subunit beta type-5
Maker004271	Q12923	36.2	47	29	1	40	85	1821	1867	0.0328	35.8	Tyrosine-protein phosphatase non-receptor type 13
Maker004275	P31930	26.7	469	304	11	59	518	38	475	2.15e-36	138	Cytochrome b-c1 complex subunit 1, mitochondrial
Maker004276	P07339	55.3	394	151	4	18	386	16	409	1.49e-157	446	Cathepsin D
Maker004276	P00797	45.2	376	191	6	25	387	33	406	6.02e-115	338	Renin
Maker004301	P45954	41.9	382	221	1	25	406	52	432	2.07e-97	295	Short/branched chain specific acyl-CoA dehydrogenase, mitochondrial
Maker004314	P48729	86	307	39	1	11	313	8	314	5.55e-182	505	Casein kinase I isoform alpha
Maker004314	P48730	73	270	69	1	16	281	5	274	1.29e-146	418	Casein kinase I isoform delta
Maker004314	O14965	25.5	235	150	7	20	247	133	349	4.71e-11	60.5	Aurora kinase A
Maker004315	Q9NQT8	41.5	65	37	1	6	70	1704	1767	3.57e-11	64.7	Kinesin-like protein KIF13B
Maker004320	P84077	84.2	177	28	0	1	177	1	177	3.46e-107	301	ADP-ribosylation factor 1
Maker004321	P30153	85.6	201	27	1	1	201	1	199	1.84e-110	340	Serine/threonine-protein phosphatase 2A 65 kDa regulatory subunit A alpha isoform
Maker004321	P30154	81.9	193	35	0	9	201	19	211	9.34e-103	320	Serine/threonine-protein phosphatase 2A 65 kDa regulatory subunit A beta isoform
Maker004349	Q9Y6I3	44.1	145	80	1	15	159	12	155	3.98e-37	145	Epsin-1
Maker004349	Q9UPP1	25	76	47	1	1024	1099	613	678	424	21.9	Histone lysine demethylase PHF8
Maker004354	Q16706	36.4	893	520	20	38	903	270	1141	9.67e-169	518	Alpha-mannosidase 2
Maker004354	P49641	35.9	907	511	24	38	903	270	1147	4.32e-157	488	Alpha-mannosidase 2x
Maker004354	O00754	25.4	717	441	24	47	739	186	832	1.12e-42	165	Lysosomal alpha-mannosidase
Maker004366	P61088	47.2	123	64	1	7	128	6	128	3.91e-38	124	Ubiquitin-conjugating enzyme E2 N
Maker004387	P00167	57.8	83	35	0	12	94	9	91	2.31e-33	110	Cytochrome b5
Maker004387	O95864	40.5	74	43	1	19	91	25	98	8.85e-14	62.8	Fatty acid desaturase 2
Maker004404	P10768	62.9	280	102	1	49	328	3	280	4.35e-135	382	S-formylglutathione hydrolase
Maker004411	Q63HM1	35.5	293	176	7	55	343	16	299	4.7e-52	171	Kynurenine formamidase
Maker004440	P30405	74.8	155	39	0	2	156	44	198	7.06e-88	252	Peptidyl-prolyl cis-trans isomerase F, mitochondrial
Maker004440	P62937	72.5	153	42	0	4	156	4	156	5.24e-83	238	Peptidyl-prolyl cis-trans isomerase A
Maker004440	P23284	66.9	145	48	0	5	149	45	189	6.77e-69	204	Peptidyl-prolyl cis-trans isomerase B
Maker004440	P45877	67.6	139	45	0	5	143	39	177	4.96e-63	189	Peptidyl-prolyl cis-trans isomerase C
Maker010851	P35813	56.5	372	154	2	1	365	1	371	1.65e-150	427	Protein phosphatase 1A
Maker010875	Q6GMR7	42.5	518	264	8	23	509	15	529	2.09e-137	404	Fatty-acid amide hydrolase 2
Maker010875	O00519	32.4	247	148	5	61	307	82	309	3.47e-31	124	Fatty-acid amide hydrolase 1
Maker010888	O00141	36.5	342	190	10	120	449	97	423	5.01e-61	213	Serine/threonine-protein kinase Sgk1
Maker010888	Q02156	36.3	317	177	9	115	421	402	703	1.43e-57	211	Protein kinase C epsilon type
Maker010888	P51812	37.4	340	184	12	120	449	67	387	8.69e-57	208	Ribosomal protein S6 kinase alpha-3
Maker010888	Q9Y243	37.6	303	171	7	120	417	147	436	2.25e-55	198	RAC-gamma serine/threonine-protein kinase
Maker010893	Q16555	42.5	666	262	6	13	671	15	566	2.88e-178	517	Dihydropyrimidinase-related protein 2
Maker010906	Q16720	66.1	1051	325	8	11	1044	27	1063	0	1315	Plasma membrane calcium-transporting ATPase 3
Maker010906	Q01814	64.6	1078	328	10	10	1044	23	1089	0	1302	Plasma membrane calcium-transporting ATPase 2
Maker010906	P20020	64.5	1059	332	8	11	1044	27	1066	0	1289	Plasma membrane calcium-transporting ATPase 1
Maker010906	P23634	64	1062	337	8	5	1044	16	1054	0	1283	Plasma membrane calcium-transporting ATPase 4
Maker010953	Q6GMR7	42	498	268	8	53	534	38	530	2.01e-120	362	Fatty-acid amide hydrolase 2
Maker010953	O00519	23.1	549	324	15	46	525	51	570	1.01e-23	101	Fatty-acid amide hydrolase 1
Maker010969	P35499	42.4	33	19	0	271	303	34	66	421	20	Sodium channel protein type 4 subunit alpha
Maker010973	Q9BY49	28.3	205	119	7	5	198	17	204	1.38e-11	60.1	Peroxisomal trans-2-enoyl-CoA reductase
Maker010973	Q8TC12	27.2	206	136	9	6	203	41	240	3.22e-09	53.1	Retinol dehydrogenase 11
Maker010973	Q96NR8	24.9	209	137	10	6	203	39	238	3.6e-07	47	Retinol dehydrogenase 12
Maker010991	P00338	62.1	330	125	0	1	330	1	330	4.93e-149	419	L-lactate dehydrogenase A chain
Maker011014	O95685	32.7	202	111	5	674	871	99	279	3.6e-20	89	Protein phosphatase 1 regulatory subunit 3D
Maker011034	P10599	46.1	102	55	0	4	105	2	103	5.25e-27	98.6	Thioredoxin
Maker011037	Q9Y4W6	43.2	465	247	7	274	725	285	745	6.27e-112	355	AFG3-like protein 2
Maker011045	Q96I59	30.5	331	202	10	218	526	148	472	2.43e-33	129	Probable asparagine--tRNA ligase, mitochondrial
Maker011063	O00754	45.3	993	480	19	36	1001	48	1004	5.02e-282	810	Lysosomal alpha-mannosidase
Maker011063	Q9Y2E5	26.9	1049	588	34	55	999	31	1004	3.96e-84	290	Epididymis-specific alpha-mannosidase
Maker011063	Q16706	27	852	495	25	49	816	164	972	2.72e-76	269	Alpha-mannosidase 2
Maker011063	P49641	27	857	495	26	49	816	164	978	2.73e-70	251	Alpha-mannosidase 2x
Maker011087	P51151	37.1	159	96	1	11	165	7	165	6.12e-35	119	Ras-related protein Rab-9A
Maker011087	Q15669	33.9	165	90	7	13	165	6	163	8.27e-20	80.1	Rho-related GTP-binding protein RhoH
Maker011087	P84095	30.8	120	80	3	13	131	5	122	1.2e-18	77	Rho-related GTP-binding protein RhoG
Maker011087	P17081	32.8	119	77	3	11	128	9	125	2.2e-18	76.6	Rho-related GTP-binding protein RhoQ
Maker011137	O94768	38.6	267	156	6	30	289	28	293	2.54e-54	189	Serine/threonine-protein kinase 17B
Maker011137	P51812	33.6	271	170	5	25	289	413	679	1.24e-43	166	Ribosomal protein S6 kinase alpha-3
Maker011137	P49137	32.2	270	166	7	32	289	61	325	3.71e-37	141	MAP kinase-activated protein kinase 2
Maker011137	O75582	31.1	273	171	7	30	289	419	687	2.74e-36	144	Ribosomal protein S6 kinase alpha-5
Maker011147	P30044	57.1	168	68	2	21	184	43	210	1.01e-63	192	Peroxiredoxin-5, mitochondrial
Maker011149	P02461	37.8	267	146	4	1248	1501	1206	1465	1.39e-50	193	Collagen alpha-1(III) chain
Maker011154	Q02156	56.1	765	263	11	342	1068	8	737	1.43e-294	834	Protein kinase C epsilon type
Maker011154	P24723	51.9	734	284	13	342	1068	12	683	1.98e-255	732	Protein kinase C eta type
Maker011154	P17252	46.7	660	232	14	509	1066	22	663	3.94e-185	551	Protein kinase C alpha type
Maker011154	Q05655	44.3	680	323	10	387	1066	47	670	1.25e-184	550	Protein kinase C delta type
Maker011177	P04181	57.3	403	168	3	24	424	39	439	8.41e-176	495	Ornithine aminotransferase, mitochondrial
Maker011177	Q59HE2	59.3	270	106	3	157	424	14	281	1.23e-116	339	Ornithine aminotransferase variant
Maker011178	P04181	71.3	401	108	2	35	428	39	439	6.46e-215	595	Ornithine aminotransferase, mitochondrial
Maker011178	Q59HE2	72.4	268	67	2	168	428	14	281	1.57e-138	395	Ornithine aminotransferase variant
Maker011213	A2QLK4	45.8	24	13	0	377	400	1138	1161	10.1	26.6	1,3-beta-glucan synthase component FKS1
Maker011263	O60942	50.3	533	248	6	12	537	6	528	7.46e-176	518	mRNA-capping enzyme
Maker011279	P00750	31	281	160	12	182	447	299	560	5.93e-27	110	Tissue-type plasminogen activator
Maker011279	P00760	32.7	220	121	8	231	447	48	243	6.69e-27	105	Cationic trypsin
Maker011279	P09871	30.7	277	151	10	182	443	425	675	1.51e-26	109	Complement C1s subcomponent
Maker011279	P08709	27.2	356	203	16	110	445	130	449	2.6e-23	99	Coagulation factor VII
Maker011302	Q13838	38.1	370	223	6	47	411	47	415	2.76e-80	251	Spliceosome RNA helicase DDX39B
Maker011321	P05771	68.3	537	163	3	23	552	135	671	6.28e-280	774	Protein kinase C beta type
Maker011321	P17252	69.4	536	155	5	23	552	135	667	1.51e-278	770	Protein kinase C alpha type
Maker011321	P05129	61.7	549	187	7	23	549	134	681	2.9e-243	682	Protein kinase C gamma type
Maker011321	Q02156	58.2	337	139	2	213	547	398	734	2.18e-141	423	Protein kinase C epsilon type
Maker009873	P16401	48.4	95	47	2	46	139	37	130	4.4e-14	67	Histone H1.5
Maker009873	P16402	46.3	95	49	2	46	139	35	128	6.8e-13	63.5	Histone H1.3
Maker009873	P16403	46.3	95	49	2	46	139	34	127	1.55e-12	62.4	Histone H1.2
Maker009873	P10412	50.7	75	36	1	46	120	34	107	3.12e-12	61.6	Histone H1.4
Maker009878	P54819	62.2	238	86	2	1	238	1	234	1.37e-100	290	Adenylate kinase 2, mitochondrial
Maker009878	Q9UIJ7	41.8	194	107	2	17	210	5	192	8.12e-48	155	GTP:AMP phosphotransferase AK3, mitochondrial
Maker009878	P27144	33.9	227	139	4	17	241	3	220	4.8e-39	132	Adenylate kinase 4, mitochondrial
Maker009878	P00568	33.5	206	105	5	23	227	12	186	3.85e-29	105	Adenylate kinase isoenzyme 1
Maker009905	Q8TES7	40.7	27	16	0	1505	1531	777	803	422	21.9	Fas-binding factor 1
Maker009918	P13637	75.1	867	178	1	28	894	10	838	0	1266	Sodium/potassium-transporting ATPase subunit alpha-3
Maker009918	P05023	74.2	860	184	1	35	894	27	848	0	1254	Sodium/potassium-transporting ATPase subunit alpha-1
Maker009918	P50993	74	861	185	2	34	894	24	845	0	1236	Sodium/potassium-transporting ATPase subunit alpha-2
Maker009918	Q13733	68.7	871	233	3	24	894	24	854	0	1149	Sodium/potassium-transporting ATPase subunit alpha-4
Maker009960	Q9H3S7	24.4	762	518	23	4	734	9	743	1.97e-55	204	Tyrosine-protein phosphatase non-receptor type 23
Maker009969	P17050	53.6	392	169	7	18	405	15	397	1.2e-147	423	Alpha-N-acetylgalactosaminidase
Maker009978	P31153	68.5	429	99	2	8	436	1	393	1.94e-217	600	S-adenosylmethionine synthase isoform type-2
Maker009978	Q00266	65.7	429	111	2	8	436	1	393	1.17e-211	585	S-adenosylmethionine synthase isoform type-1
Maker009982	Q12923	32.4	241	140	9	141	368	642	872	1.42e-25	109	Tyrosine-protein phosphatase non-receptor type 13
Maker010012	P36873	93	273	19	0	1	273	30	302	3.13e-202	552	Serine/threonine-protein phosphatase PP1-gamma catalytic subunit
Maker010012	P62714	47.5	276	143	2	1	275	23	297	5e-101	295	Serine/threonine-protein phosphatase 2A catalytic subunit beta isoform
Maker010012	P67775	47.1	276	144	2	1	275	23	297	5.74e-100	293	Serine/threonine-protein phosphatase 2A catalytic subunit alpha isoform
Maker010012	Q08209	38.7	274	155	3	1	261	56	329	1.54e-71	226	Serine/threonine-protein phosphatase 2B catalytic subunit alpha isoform
Maker010064	Q6IBS8	61.7	475	180	1	1	473	1	475	2.18e-224	622	DDC protein
Maker010064	P20711	61.7	475	180	1	1	473	1	475	4.39e-224	622	Aromatic-L-amino-acid decarboxylase
Maker010064	P19113	51	480	234	1	1	479	2	481	2.86e-182	522	Histidine decarboxylase
Maker010096	O14920	19.7	309	202	11	8	287	318	609	0.0288	32.7	Inhibitor of nuclear factor kappa-B kinase subunit beta
Maker010122	P67870	89.8	215	21	1	1	215	1	214	2.02e-152	419	Casein kinase II subunit beta
Maker010124	P13716	58.4	327	136	0	4	330	1	327	1.44e-146	413	Delta-aminolevulinic acid dehydratase
Maker010125	P11021	82.7	636	105	2	26	660	23	654	0	1038	78 kDa glucose-regulated protein
Maker010125	P11142	63.1	634	218	5	31	650	4	635	6.21e-278	772	Heat shock cognate 71 kDa protein
Maker010125	P0DMV8	62.7	614	224	4	34	644	7	618	1.64e-269	751	Heat shock 70 kDa protein 1A
Maker010125	P0DMV9	62.7	614	224	4	34	644	7	618	1.64e-269	751	Heat shock 70 kDa protein 1B
Maker010129	P60709	96.5	374	13	0	3	376	2	375	1.69e-275	743	Actin, cytoplasmic 1
Maker010129	P63261	96	374	15	0	3	376	2	375	1.39e-274	741	Actin, cytoplasmic 2
Maker010129	P63267	93.4	376	25	0	1	376	1	376	1.8e-268	725	Actin, gamma-enteric smooth muscle
Maker010129	P68032	93.9	377	22	1	1	376	1	377	7.62e-268	724	Actin, alpha cardiac muscle 1
Maker008659	P08238	83.8	715	112	3	12	723	11	724	0	1100	Heat shock protein HSP 90-beta
Maker008659	P07900	83.4	718	112	3	12	723	16	732	0	1093	Heat shock protein HSP 90-alpha
Maker008659	P14625	49.4	698	329	8	14	700	74	758	6.45e-199	579	Endoplasmin
Maker008659	Q12931	30.3	687	393	13	11	683	83	697	4.51e-100	320	Heat shock protein 75 kDa, mitochondrial
Maker008668	O14974	61.9	302	112	1	8	309	4	302	1.83e-46	178	Protein phosphatase 1 regulatory subunit 12A
Maker008668	O60237	65.4	295	93	1	6	291	11	305	9.73e-41	160	Protein phosphatase 1 regulatory subunit 12B
Maker008668	Q9BZL4	40.3	293	155	3	17	291	25	315	2.17e-24	107	Protein phosphatase 1 regulatory subunit 12C
Maker008674	P15374	48.9	139	69	2	5	142	3	140	2.17e-41	136	Ubiquitin carboxyl-terminal hydrolase isozyme L3
Maker008674	P09936	40.7	135	74	3	6	138	1	131	3.4e-28	102	Ubiquitin carboxyl-terminal hydrolase isozyme L1
Maker008680	Q9NUB1	23.3	524	355	16	55	537	137	654	4.44e-25	106	Acetyl-coenzyme A synthetase 2-like, mitochondrial
Maker008680	P33121	24.9	333	182	7	193	467	268	590	4.91e-19	87.4	Long-chain-fatty-acid--CoA ligase 1
Maker008680	Q9NR19	26.6	379	231	16	193	537	308	673	2.51e-17	82	Acetyl-coenzyme A synthetase, cytoplasmic
Maker008680	O60488	26	423	221	22	145	488	212	621	9.66e-16	77	Long-chain-fatty-acid--CoA ligase 4
Maker008689	P35968	21.7	433	247	17	1260	1636	339	735	7.7e-12	71.2	Vascular endothelial growth factor receptor 2
Maker008689	P19320	22.6	407	255	14	11424	11815	236	597	1.33e-09	63.5	Vascular cell adhesion protein 1
Maker008689	P11362	26.6	237	115	10	21781	21994	158	358	1.39e-07	57	Fibroblast growth factor receptor 1
Maker008689	P21802	27.2	228	108	8	21790	21994	167	359	3.56e-06	52.4	Fibroblast growth factor receptor 2
Maker008702	P63000	91.1	180	16	0	61	240	13	192	2.34e-123	345	Ras-related C3 botulinum toxin substrate 1
Maker008702	P60763	90.4	177	17	0	61	237	13	189	2.73e-122	342	Ras-related C3 botulinum toxin substrate 3
Maker008702	P15153	87.8	180	22	0	61	240	13	192	3.04e-119	335	Ras-related C3 botulinum toxin substrate 2
Maker008702	P60953	67.8	180	57	1	61	240	13	191	2.76e-89	259	Cell division control protein 42 homolog
Maker008772	P78362	40	30	18	0	33	62	401	430	28.6	23.5	SRSF protein kinase 2
Maker008822	P61088	57.7	111	46	1	78	188	39	148	3.27e-39	130	Ubiquitin-conjugating enzyme E2 N
Maker008830	Q9Y3D8	59.3	167	68	0	9	175	4	170	4.96e-72	212	Adenylate kinase isoenzyme 6
Maker008831	Q99685	28.5	123	79	5	42	157	12	132	0.0074	34.7	Monoglyceride lipase
Maker008879	Q5JPH6	46.4	489	255	4	23	507	37	522	1.74e-151	440	Probable glutamate--tRNA ligase, mitochondrial
Maker008893	Q9Y285	59.6	492	187	5	4	484	5	495	1.1e-214	608	Phenylalanine--tRNA ligase alpha subunit
Maker008941	P14625	64.2	759	258	7	8	761	9	758	7.450509939286e-321	893	Endoplasmin
Maker008941	P08238	48	710	328	10	72	761	11	699	8.95e-201	584	Heat shock protein HSP 90-beta
Maker008941	P07900	46.5	707	336	9	72	756	16	702	1.51e-192	563	Heat shock protein HSP 90-alpha
Maker008941	Q12931	29.6	703	404	16	63	750	75	701	4.17e-93	303	Heat shock protein 75 kDa, mitochondrial
Maker008943	P14735	31.1	892	591	11	228	1110	86	962	1.2e-144	458	Insulin-degrading enzyme
Maker008950	Q15493	38.7	292	166	4	48	338	18	297	4.74e-66	207	Regucalcin
Maker008957	P43155	37.1	595	361	9	30	617	29	617	2.03e-129	391	Carnitine O-acetyltransferase
Maker008957	P28329	34.2	599	375	6	36	620	131	724	1.8e-114	356	Choline O-acetyltransferase
Maker008957	Q9UKG9	28.3	586	387	13	36	602	20	591	9.13e-72	239	Peroxisomal carnitine O-octanoyltransferase
Maker008957	Q92523	28.2	609	399	11	36	620	173	767	3.56e-65	225	Carnitine O-palmitoyltransferase 1, muscle isoform
Maker008998	O94925	24.6	65	49	0	714	778	542	606	0.427	31.2	Glutaminase kidney isoform, mitochondrial
Maker009000	P00568	42	176	97	3	17	192	5	175	3.1e-41	135	Adenylate kinase isoenzyme 1
Maker009000	Q9Y6K8	36.6	186	113	3	14	199	370	550	3.18e-34	124	Adenylate kinase isoenzyme 5
Maker009000	Q9UIJ7	27.8	209	116	6	14	195	1	201	2.65e-19	79.7	GTP:AMP phosphotransferase AK3, mitochondrial
Maker009016	Q9Y2I1	33.6	446	286	3	14	450	20	464	1.86e-65	225	Nischarin
Maker009021	Q13231	34.7	496	257	15	28	507	22	466	3.71e-94	291	Chitotriosidase-1
Maker009022	P10515	41.1	559	266	13	51	558	96	642	4.97e-115	353	Dihydrolipoyllysine-residue acetyltransferase component of pyruvate dehydrogenase complex, mitochondrial
Maker009022	O00330	41.3	443	214	8	166	562	59	501	2.1e-95	297	Pyruvate dehydrogenase protein X component, mitochondrial
Maker009022	P36957	26.2	420	247	10	166	563	73	451	6.07e-29	116	Dihydrolipoyllysine-residue succinyltransferase component of 2-oxoglutarate dehydrogenase complex, mitochondrial
Maker010490	P13569	26.3	160	95	4	421	567	440	589	3.37e-08	53.5	Cystic fibrosis transmembrane conductance regulator
Maker010490	O95255	25.6	238	130	9	405	617	629	844	5.83e-08	52.8	Multidrug resistance-associated protein 6
Maker010490	P61221	23.8	181	115	4	435	592	106	286	8.41e-06	45.4	ATP-binding cassette sub-family E member 1
Maker010490	Q92887	21.6	213	138	5	408	602	640	841	1.79e-05	44.7	Canalicular multispecific organic anion transporter 1
Maker010506	Q12923	28.3	254	138	6	321	570	1362	1575	1.54e-17	85.5	Tyrosine-protein phosphatase non-receptor type 13
Maker010531	P84077	67	176	46	1	8	183	12	175	1.66e-86	249	ADP-ribosylation factor 1
Maker010537	Q01082	25.3	699	459	14	155	826	159	821	6.94e-48	189	Spectrin beta chain, non-erythrocytic 1
Maker010537	P46939	18.5	1556	1042	39	6453	7876	1247	2708	1.22e-36	152	Utrophin
Maker010541	P07478	37.1	237	120	12	144	371	23	239	6.96e-34	123	Trypsin-2
Maker010541	Q9Y5Y6	31.9	263	153	11	126	375	604	853	5.18e-31	121	Suppressor of tumorigenicity 14 protein
Maker010541	P00734	29.6	257	150	10	144	373	363	615	4.05e-30	118	Prothrombin
Maker010541	P00747	33.6	259	141	16	124	371	565	803	9.48e-27	108	Plasminogen
Maker010565	Q04637	24.7	952	557	27	5	875	723	1595	7.9e-50	188	Eukaryotic translation initiation factor 4 gamma 1
Maker010569	P50579	73.5	373	97	1	112	484	108	478	7.39e-209	583	Methionine aminopeptidase 2
Maker010573	P00390	29.2	465	305	12	40	492	66	518	2.48e-49	174	Glutathione reductase, mitochondrial
Maker010573	Q16881	28.2	486	296	16	38	490	162	627	8.52e-46	166	Thioredoxin reductase 1, cytoplasmic
Maker010573	Q86VQ6	28.7	487	296	15	36	490	154	621	9.9e-45	163	Thioredoxin reductase 3
Maker010573	Q9NNW7	29	490	313	16	24	490	25	502	8.78e-42	153	Thioredoxin reductase 2, mitochondrial
Maker010594	P27487	26.1	674	391	28	187	830	164	760	2.69e-47	177	Dipeptidyl peptidase 4
Maker010610	P10599	43.6	101	57	0	1	101	1	101	3.79e-29	98.2	Thioredoxin
Maker010610	P07237	31.4	70	44	1	18	83	39	108	3.71e-09	49.3	Protein disulfide-isomerase
Maker010159	P12074	52.9	85	37	2	36	118	25	108	1.47e-30	102	Cytochrome c oxidase subunit 6A1, mitochondrial
Maker010159	Q02221	48.8	82	42	0	36	117	14	95	1.61e-27	94.4	Cytochrome c oxidase subunit 6A2, mitochondrial
Maker010178	P05413	44.4	133	68	3	3	134	2	129	5.2e-31	105	Fatty acid-binding protein, heart
Maker010178	O15540	43.2	125	66	2	11	134	9	129	8.18e-30	102	Fatty acid-binding protein, brain
Maker010178	P29373	40.9	132	66	6	11	134	8	135	8.19e-23	84.3	Cellular retinoic acid-binding protein 2
Maker010178	Q96R05	37	108	60	3	1	106	1	102	2.55e-17	70.1	Retinoid-binding protein 7
Maker010217	P33121	22.8	483	279	18	101	515	150	606	3.16e-19	88.2	Long-chain-fatty-acid--CoA ligase 1
Maker010217	Q9NUB1	23.4	564	353	22	54	564	117	654	4.37e-12	65.5	Acetyl-coenzyme A synthetase 2-like, mitochondrial
Maker010221	P84077	47.8	159	83	0	14	172	15	173	3.37e-54	167	ADP-ribosylation factor 1
Maker010221	P30679	35.5	31	20	0	6	36	32	62	1.83	25.8	Guanine nucleotide-binding protein subunit alpha-15
Maker010221	P04899	36.4	22	14	0	15	36	32	53	3.22	25	Guanine nucleotide-binding protein G(i) subunit alpha-2
Maker010236	Q13126	50	274	130	2	6	278	10	277	5.88e-90	266	S-methyl-5'-thioadenosine phosphorylase
Maker010268	P23526	78.1	433	94	1	1	433	1	432	7.27e-253	691	Adenosylhomocysteinase
Maker010275	Q71U36	97.8	445	10	0	1	445	1	445	0	903	Tubulin alpha-1A chain
Maker010275	Q13748	97.8	450	10	0	1	450	1	450	0	902	Tubulin alpha-3C/D chain
Maker010275	P68363	97.3	445	12	0	1	445	1	445	0	899	Tubulin alpha-1B chain
Maker010275	Q9BQE3	96.7	448	15	0	1	448	1	448	0	899	Tubulin alpha-1C chain
Maker010276	Q13748	94.7	450	24	0	1	450	1	450	0	883	Tubulin alpha-3C/D chain
Maker010276	Q71U36	93.6	451	28	1	1	450	1	451	0	880	Tubulin alpha-1A chain
Maker010276	P68363	93.6	451	28	1	1	450	1	451	0	879	Tubulin alpha-1B chain
Maker010276	Q9BQE3	93.7	446	28	0	1	446	1	446	0	878	Tubulin alpha-1C chain
Maker010283	P45954	61.2	381	148	0	32	412	52	432	7.59e-167	472	Short/branched chain specific acyl-CoA dehydrogenase, mitochondrial
Maker010320	O75911	35.5	256	158	4	1	252	33	285	6.08e-51	167	Short-chain dehydrogenase/reductase 3
Maker010328	P15121	47.2	318	162	4	3	317	2	316	6.7e-105	306	Aldose reductase
Maker010328	P14550	43.7	325	169	6	1	314	1	322	1.35e-88	265	Alcohol dehydrogenase [NADP(+)]
Maker010328	P51857	43.2	322	176	5	2	317	6	326	1.12e-87	263	3-oxo-5-beta-steroid 4-dehydrogenase
Maker010328	P52895	42.9	315	174	5	8	317	10	323	4.09e-87	261	Aldo-keto reductase family 1 member C2
Maker010329	P15121	43.9	310	169	2	9	313	7	316	2.85e-87	261	Aldose reductase
Maker010329	Q04828	43.2	315	166	5	7	310	8	320	1.48e-83	252	Aldo-keto reductase family 1 member C1
Maker010329	P52895	43.2	315	166	5	7	310	8	320	2.1e-83	251	Aldo-keto reductase family 1 member C2
Maker010329	P14550	41.3	320	175	4	7	313	6	325	2.53e-82	249	Alcohol dehydrogenase [NADP(+)]
Maker010330	P15121	54.3	304	137	1	12	313	9	312	7.03e-122	349	Aldose reductase
Maker010330	P14550	49.7	320	151	3	8	317	6	325	4.8e-117	337	Alcohol dehydrogenase [NADP(+)]
Maker010330	P51857	47.9	309	154	4	12	313	14	322	3.69e-99	292	3-oxo-5-beta-steroid 4-dehydrogenase
Maker010330	P52895	46.3	315	159	4	8	314	8	320	1.54e-97	288	Aldo-keto reductase family 1 member C2
Maker010345	P21802	38.4	896	382	22	27	906	41	782	1e-176	530	Fibroblast growth factor receptor 2
Maker010345	P11362	42.2	740	310	17	185	906	140	779	3.62e-170	513	Fibroblast growth factor receptor 1
Maker010345	P22455	39.9	734	328	20	189	911	141	772	6.34e-153	468	Fibroblast growth factor receptor 4
Maker010345	P07949	47.2	345	166	7	583	919	702	1038	1.28e-95	322	Proto-oncogene tyrosine-protein kinase receptor Ret
Maker010385	P21399	67.6	887	283	3	15	899	3	887	0	1249	Cytoplasmic aconitate hydratase
Maker010385	P48200	55.6	954	348	2	17	897	10	960	0	1111	Iron-responsive element-binding protein 2
Maker010408	O15382	51.1	366	175	3	34	399	31	392	3.3e-135	389	Branched-chain-amino-acid aminotransferase, mitochondrial
Maker010408	P54687	50.1	367	179	3	34	400	24	386	2.33e-131	379	Branched-chain-amino-acid aminotransferase, cytosolic
Maker010420	P16662	25.2	468	319	11	612	1057	34	492	8.83e-39	150	UDP-glucuronosyltransferase 2B7
Maker010420	O60656	26.7	405	264	14	702	1089	138	526	1.45e-34	137	UDP-glucuronosyltransferase 1-9
Maker010420	P22309	24.3	507	340	15	612	1089	38	529	5.11e-32	130	UDP-glucuronosyltransferase 1-1
Maker010420	Q6NUS8	23.2	462	321	12	1055	1496	19	466	8.58e-27	114	UDP-glucuronosyltransferase 3A1
Maker010427	P23141	32	482	282	12	37	494	50	509	5.54e-65	218	Liver carboxylesterase 1
Maker010427	P22303	31.5	504	298	18	36	516	62	541	1.37e-60	207	Acetylcholinesterase
Maker010427	O00748	32	488	269	16	31	494	52	500	1.83e-59	203	Cocaine esterase
Maker010427	P06276	30	546	322	20	17	537	39	549	2.72e-56	196	Cholinesterase
Maker009674	P49841	73	400	73	2	10	403	32	402	3.48e-214	592	Glycogen synthase kinase-3 beta
Maker009674	P24941	35.6	323	153	11	40	350	10	289	1.46e-51	172	Cyclin-dependent kinase 2
Maker009674	P06493	30.8	331	177	11	34	353	4	293	2.88e-43	150	Cyclin-dependent kinase 1
Maker009674	O15264	30	333	187	9	27	352	20	313	3.75e-43	152	Mitogen-activated protein kinase 13
Maker009713	Q07912	36.8	38	24	0	299	336	10	47	9.13	26.6	Activated CDC42 kinase 1
Maker009720	O43447	79.1	172	35	1	13	184	7	177	4.81e-105	296	Peptidyl-prolyl cis-trans isomerase H
Maker009720	P23284	56.6	166	66	2	19	184	46	205	5.33e-61	186	Peptidyl-prolyl cis-trans isomerase B
Maker009720	P45877	54.8	166	69	2	19	184	40	199	4.07e-57	176	Peptidyl-prolyl cis-trans isomerase C
Maker009720	P30405	52.7	169	73	3	16	184	45	206	1.41e-56	174	Peptidyl-prolyl cis-trans isomerase F, mitochondrial
Maker009722	Q96PD5	40.2	164	94	3	31	191	380	542	4.14e-40	140	N-acetylmuramoyl-L-alanine amidase
Maker009733	P61088	34.3	137	74	3	12	148	10	130	1.46e-26	95.5	Ubiquitin-conjugating enzyme E2 N
Maker009772	P41597	37.9	29	18	0	470	498	38	66	13.9	26.2	C-C chemokine receptor type 2
Maker009774	P49747	59.5	590	234	3	477	1064	162	748	2.57e-126	401	Cartilage oligomeric matrix protein
Maker009774	O60494	26.4	129	45	5	492	574	302	426	8.61e-05	43.5	Cubilin
Maker009794	P31040	78.6	632	132	1	42	670	33	664	0	1021	Succinate dehydrogenase [ubiquinone] flavoprotein subunit, mitochondrial
Maker009815	Q13838	35.6	396	248	6	39	428	30	424	1.58e-76	242	Spliceosome RNA helicase DDX39B
Maker009825	Q9BZX2	67.4	215	69	1	27	241	17	230	2.62e-100	290	Uridine-cytidine kinase 2
Maker009825	Q9NWZ5	47.1	221	109	2	23	243	91	303	2.13e-63	204	Uridine-cytidine kinase-like 1
Maker009040	P46734	65.1	324	112	1	5	327	20	343	9.38e-154	432	Dual specificity mitogen-activated protein kinase kinase 3
Maker009040	P52564	63.9	332	115	2	1	327	1	332	1.39e-152	429	Dual specificity mitogen-activated protein kinase kinase 6
Maker009040	P45985	60.8	288	109	2	45	328	99	386	2.43e-122	354	Dual specificity mitogen-activated protein kinase kinase 4
Maker009040	O14733	50.2	297	141	4	34	327	106	398	9.57e-95	285	Dual specificity mitogen-activated protein kinase kinase 7
Maker009058	P0DP23	46.8	62	33	0	86	147	12	73	8.86e-14	61.6	Calmodulin
Maker009058	P02585	44.1	68	38	0	80	147	13	80	1.6e-12	58.5	Troponin C, skeletal muscle
Maker009058	P63316	40.3	72	42	1	77	147	10	81	3.25e-08	47	Troponin C, slow skeletal and cardiac muscles
Maker009058	P23297	28.9	76	47	3	79	147	4	79	0.0485	28.9	Protein S100-A1
Maker009075	P05067	49.2	59	30	0	2046	2104	291	349	4.88e-12	68.6	Amyloid beta A4 protein
Maker009077	Q9BY49	23.9	264	171	9	1	249	15	263	4.26e-12	61.6	Peroxisomal trans-2-enoyl-CoA reductase
Maker009081	Q9BY49	24	267	169	9	1	250	15	264	5.12e-13	64.3	Peroxisomal trans-2-enoyl-CoA reductase
Maker009104	P51812	37.5	296	143	8	27	316	420	679	1.06e-54	189	Ribosomal protein S6 kinase alpha-3
Maker009104	P49137	38.3	253	138	7	78	316	77	325	5.55e-53	178	MAP kinase-activated protein kinase 2
Maker009104	Q8IW41	38	242	119	5	108	321	71	309	1.44e-50	174	MAP kinase-activated protein kinase 5
Maker009104	O75582	35.2	293	160	4	35	325	432	696	2.2e-49	175	Ribosomal protein S6 kinase alpha-5
Maker009105	P51553	57.1	357	149	4	53	407	31	385	2.26e-133	385	Isocitrate dehydrogenase [NAD] subunit gamma, mitochondrial
Maker009105	P50213	42	336	190	3	75	406	29	363	1.29e-81	252	Isocitrate dehydrogenase [NAD] subunit alpha, mitochondrial
Maker009160	P05091	69.6	497	150	1	15	510	21	517	1.66e-264	727	Aldehyde dehydrogenase, mitochondrial
Maker009160	P30837	64.6	503	177	1	9	510	15	517	7.63e-249	687	Aldehyde dehydrogenase X, mitochondrial
Maker009160	O94788	64.7	493	173	1	19	510	26	518	7.76e-242	669	Retinal dehydrogenase 2
Maker009160	P00352	64.1	496	177	1	16	510	6	501	5.04e-236	654	Retinal dehydrogenase 1
Maker009196	P16435	56.8	688	277	9	16	694	1	677	3.2e-287	798	NADPH--cytochrome P450 reductase
Maker009196	P35228	32.2	624	380	17	89	693	529	1128	4.73e-81	276	Nitric oxide synthase, inducible
Maker009196	P29475	30.7	671	355	23	101	693	762	1400	7.53e-81	277	Nitric oxide synthase, brain
Maker009196	P29474	29.8	674	357	22	101	693	522	1160	5.09e-74	256	Nitric oxide synthase, endothelial
Maker009202	P06730	63.1	187	69	0	27	213	31	217	1.26e-91	265	Eukaryotic translation initiation factor 4E
Maker009204	Q92769	78.9	479	93	2	7	485	8	478	1.1e-283	773	Histone deacetylase 2
Maker009204	Q13547	80.6	443	85	1	1	443	1	442	1.53e-277	758	Histone deacetylase 1
Maker009204	O15379	57.5	426	169	5	9	429	3	421	8.44e-193	541	Histone deacetylase 3
Maker009204	Q9BY41	43.4	341	191	2	32	371	35	374	9.06e-113	335	Histone deacetylase 8
Maker009279	O14727	54.5	22	10	0	219	240	890	911	0.126	30.8	Apoptotic protease-activating factor 1
Maker009289	P32322	41.7	271	152	3	9	276	1	268	3.29e-64	201	Pyrroline-5-carboxylate reductase 1, mitochondrial
Maker009289	Q96C36	41	271	154	3	9	276	1	268	1.07e-62	197	Pyrroline-5-carboxylate reductase 2
Maker009289	Q53H96	40.4	270	154	3	10	278	10	273	6.4e-59	186	Pyrroline-5-carboxylate reductase 3
Maker009289	Q4W8W1	46	176	94	1	102	276	92	267	2.78e-45	152	Pyrroline-5-carboxylate reductase
Maker009303	P41250	62.4	680	254	2	77	755	53	731	2.37e-309	860	Glycine--tRNA ligase
Maker010641	P12268	72.5	523	135	4	1	523	1	514	3.34e-269	739	Inosine-5'-monophosphate dehydrogenase 2
Maker010641	P20839	71.9	523	138	4	1	523	1	514	3.88e-268	736	Inosine-5'-monophosphate dehydrogenase 1
Maker010681	P09958	51.9	582	190	13	63	622	61	574	6.25e-171	526	Furin
Maker010681	P29120	48.7	540	209	8	94	625	119	598	3.3e-160	496	Neuroendocrine convertase 1
Maker010681	P16519	47.3	539	212	13	97	625	122	598	1.68e-140	440	Neuroendocrine convertase 2
Maker010681	Q16549	41.1	543	253	9	96	632	145	626	5.75e-117	381	Proprotein convertase subtilisin/kexin type 7
Maker010693	P14618	65.2	511	178	0	9	519	20	530	7.3e-235	654	Pyruvate kinase PKM
Maker010693	P30613	60.2	512	204	0	9	520	63	574	3.29e-217	610	Pyruvate kinase PKLR
Maker010698	P10109	57.4	115	48	1	52	166	62	175	3.41e-45	144	Adrenodoxin, mitochondrial
Maker010744	O75306	69.2	461	132	2	4	463	12	463	2.21e-239	659	NADH dehydrogenase [ubiquinone] iron-sulfur protein 2, mitochondrial
Maker010763	P13639	37.8	874	492	10	120	962	4	856	1.61e-211	623	Elongation factor 2
Maker010771	Q9UBE0	27.4	95	54	4	70	158	189	274	1.19	26.9	SUMO-activating enzyme subunit 1
Maker010778	O60282	34.1	41	23	1	47	83	320	360	3.44	25.4	Kinesin heavy chain isoform 5C
Maker010789	Q9Y5Y6	28.9	235	140	10	497	709	603	832	3.26e-18	86.7	Suppressor of tumorigenicity 14 protein
Maker010789	P00738	25.1	219	133	8	518	710	171	384	0.00024	41.2	Haptoglobin
Maker010790	Q13085	22.3	229	158	5	532	747	274	495	3.03e-11	65.1	Acetyl-CoA carboxylase 1
Maker010790	O00763	24.7	231	157	7	526	745	412	636	1.54e-10	62.8	Acetyl-CoA carboxylase 2
Maker010798	P35368	46.2	26	14	0	237	262	153	178	228	20	Alpha-1B adrenergic receptor
Maker010803	Q9Y4W6	44.4	620	315	11	133	733	152	760	4.73e-158	475	AFG3-like protein 2
Maker004508	O14920	38.9	36	22	0	66	101	319	354	0.0801	30.4	Inhibitor of nuclear factor kappa-B kinase subunit beta
Maker004528	Q9NS18	42	100	58	0	5	104	47	146	2.46e-24	87.8	Glutaredoxin-2, mitochondrial
Maker004528	P35754	38.7	93	54	1	15	104	3	95	4.33e-19	72.8	Glutaredoxin-1
Maker004533	P55263	51	343	166	2	3	343	19	361	4.95e-123	355	Adenosine kinase
Maker004589	P17612	44.3	296	160	3	223	518	41	331	9.31e-90	276	cAMP-dependent protein kinase catalytic subunit alpha
Maker004589	P51812	42.3	307	166	5	229	527	71	374	9.96e-74	245	Ribosomal protein S6 kinase alpha-3
Maker004589	Q9Y243	36.7	311	186	4	215	517	130	437	4.99e-63	211	RAC-gamma serine/threonine-protein kinase
Maker004589	P31749	35.7	314	188	5	221	523	145	455	5.41e-61	205	RAC-alpha serine/threonine-protein kinase
Maker004598	Q9HCS2	30.9	479	274	9	7	479	66	493	2.55e-71	233	Cytochrome P450 4F12
Maker004598	P13584	30.2	467	261	10	15	475	67	474	3.85e-62	208	Cytochrome P450 4B1
Maker004598	Q02928	28.6	447	252	11	39	479	97	482	2.4e-49	174	Cytochrome P450 4A11
Maker004598	P08684	23.1	420	255	10	69	482	113	470	2.41e-35	135	Cytochrome P450 3A4
Maker004618	Q9UBE0	42.8	327	167	7	10	321	11	332	8.37e-83	251	SUMO-activating enzyme subunit 1
Maker004623	O76082	31.4	423	283	5	1005	1423	103	522	1.91e-61	218	Solute carrier family 22 member 5
Maker004623	O75751	31.9	420	274	4	1017	1433	130	540	8.44e-61	216	Solute carrier family 22 member 3
Maker004623	Q8TCC7	29.6	514	323	11	945	1428	6	510	1.72e-59	211	Solute carrier family 22 member 8
Maker004623	Q86VW1	29.9	425	293	3	1017	1437	128	551	8.62e-56	201	Solute carrier family 22 member 16
Maker004627	Q04760	61.4	184	67	1	5	184	1	184	3.03e-85	246	Lactoylglutathione lyase
Maker004662	Q01082	36.9	141	80	5	279	411	170	309	1.55e-18	88.2	Spectrin beta chain, non-erythrocytic 1
Maker004686	P63261	36.6	404	217	7	4	406	4	369	5.37e-85	261	Actin, cytoplasmic 2
Maker004686	P60709	36.5	403	217	7	5	406	5	369	1.07e-84	260	Actin, cytoplasmic 1
Maker004686	P68133	36.9	401	214	7	7	406	9	371	1.79e-83	257	Actin, alpha skeletal muscle
Maker004686	P68032	36.9	401	214	7	7	406	9	371	3.56e-83	256	Actin, alpha cardiac muscle 1
Maker004729	P50213	66.8	365	99	2	11	374	19	362	3.85e-171	479	Isocitrate dehydrogenase [NAD] subunit alpha, mitochondrial
Maker004729	P51553	41.6	351	177	4	27	374	58	383	1.37e-88	270	Isocitrate dehydrogenase [NAD] subunit gamma, mitochondrial
Maker004732	O14646	66.7	18	6	0	796	813	198	215	9.31	28.5	Chromodomain-helicase-DNA-binding protein 1
Maker004821	P37059	33.8	314	188	9	55	359	58	360	2.46e-39	140	Estradiol 17-beta-dehydrogenase 2
Maker004821	O14756	31.7	290	186	6	76	364	30	308	3.13e-38	136	17-beta-hydroxysteroid dehydrogenase type 6
Maker004829	Q9Y2T3	45.2	438	224	5	5	428	12	447	6.61e-124	364	Guanine deaminase
Maker004830	P24666	52.6	152	68	3	5	154	7	156	1.14e-46	151	Low molecular weight phosphotyrosine protein phosphatase
Maker004847	P11413	68.6	491	153	1	26	516	22	511	9.43e-256	705	Glucose-6-phosphate 1-dehydrogenase
Maker004854	P49137	65.7	344	115	1	77	417	55	398	3.35e-171	482	MAP kinase-activated protein kinase 2
Maker004854	Q8IW41	41.8	359	177	8	77	409	12	364	4.27e-84	262	MAP kinase-activated protein kinase 5
Maker004854	O75582	35.8	288	171	7	84	364	424	704	1.74e-54	190	Ribosomal protein S6 kinase alpha-5
Maker004854	P17612	31.1	312	184	10	48	348	8	299	2.3e-37	136	cAMP-dependent protein kinase catalytic subunit alpha
Maker004862	P52788	28.8	240	141	11	12	229	120	351	3.37e-16	74.7	Spermine synthase
Maker004869	Q9HCS2	34.9	427	244	8	55	469	99	503	4.51e-83	275	Cytochrome P450 4F12
Maker004869	P13584	31.1	469	291	8	1	464	39	480	1.57e-69	238	Cytochrome P450 4B1
Maker004869	Q02928	30	467	292	12	3	464	46	482	2.16e-61	215	Cytochrome P450 4A11
Maker004869	P08684	25.7	478	292	14	8	467	38	470	1.57e-43	162	Cytochrome P450 3A4
Maker004883	O75762	21.7	773	436	25	518	1193	290	990	5.53e-19	90.1	Transient receptor potential cation channel subfamily A member 1
Maker004904	P07858	23.7	262	150	10	684	904	77	329	3.65e-20	89.7	Cathepsin B
Maker004934	P17612	81.6	353	63	1	1	353	1	351	2.21e-218	597	cAMP-dependent protein kinase catalytic subunit alpha
Maker004934	O00141	42.2	303	169	4	45	342	97	398	1.75e-85	262	Serine/threonine-protein kinase Sgk1
Maker004934	Q9Y243	42.3	307	173	3	43	345	145	451	1.14e-82	256	RAC-gamma serine/threonine-protein kinase
Maker004934	P31751	42.4	304	171	3	43	343	149	451	1.2e-82	256	RAC-beta serine/threonine-protein kinase
Maker004947	P51151	36.5	178	98	4	8	180	7	174	3.31e-31	110	Ras-related protein Rab-9A
Maker004947	Q15669	32.8	177	95	6	10	176	6	168	1.53e-19	79.7	Rho-related GTP-binding protein RhoH
Maker004947	Q7L0Q8	28	107	66	2	10	115	51	147	1.39e-10	56.2	Rho-related GTP-binding protein RhoU
Maker004947	Q96L33	25.8	198	116	7	10	188	33	218	1.6e-10	55.8	Rho-related GTP-binding protein RhoV
Maker004986	O94768	40.1	257	149	4	8324	8575	37	293	2.37e-55	197	Serine/threonine-protein kinase 17B
Maker004986	P04049	26.8	205	136	7	8326	8522	355	553	7.15e-18	89	RAF proto-oncogene serine/threonine-protein kinase
Maker004986	P10398	28.3	205	133	7	8322	8518	312	510	3.35e-17	86.7	Serine/threonine-protein kinase A-Raf
Maker004986	Q6WRI0	22.5	782	430	30	8613	9301	1632	2330	8.47e-16	83.2	Immunoglobulin superfamily member 10
Maker004992	Q01082	33.7	2222	1271	17	59	2262	40	2077	0	1162	Spectrin beta chain, non-erythrocytic 1
Maker004992	P46939	45.8	236	118	5	64	295	22	251	1.95e-51	199	Utrophin
Maker005002	P06733	71.7	434	122	1	1	434	1	433	2.59e-228	629	Alpha-enolase
Maker005028	P24752	32.2	438	253	8	30	463	29	426	3.17e-54	184	Acetyl-CoA acetyltransferase, mitochondrial
Maker007206	P46939	54.5	686	270	12	4	663	2691	3360	2.17e-218	679	Utrophin
Maker007209	P46939	27.7	1719	1101	27	36	1656	70	1745	4.88e-180	619	Utrophin
Maker007209	Q01082	22.6	1270	807	42	43	1249	100	1256	1.09e-54	209	Spectrin beta chain, non-erythrocytic 1
Maker007250	P22695	36.4	418	256	6	33	442	38	453	6.42e-79	249	Cytochrome b-c1 complex subunit 2, mitochondrial
Maker007266	P68371	96.2	443	17	0	1	443	1	443	0	877	Tubulin beta-4B chain
Maker007266	Q9BVA1	94.8	440	23	0	1	440	1	440	0	867	Tubulin beta-2B chain
Maker007266	P07437	94.6	443	24	0	1	443	1	443	1.34978734443829e-320	863	Tubulin beta chain
Maker007266	Q13885	94.3	440	25	0	1	440	1	440	6.71978684908679e-320	861	Tubulin beta-2A chain
Maker007301	P35813	38.8	196	111	4	474	668	114	301	4.64e-36	137	Protein phosphatase 1A
Maker007301	Q15750	26.8	183	110	8	485	645	165	345	1.41e-10	60.8	TGF-beta-activated kinase 1 and MAP3K7-binding protein 1
Maker007303	P43304	50	20	10	0	286	305	667	686	3.97	26.9	Glycerol-3-phosphate dehydrogenase, mitochondrial
Maker007309	P50148	58.2	285	31	2	2	286	163	359	6.16e-105	306	Guanine nucleotide-binding protein G(q) subunit alpha
Maker007309	P30679	37.5	296	85	4	3	286	167	374	1.84e-55	180	Guanine nucleotide-binding protein subunit alpha-15
Maker007309	P63096	43.5	214	76	3	2	214	158	327	1.89e-49	164	Guanine nucleotide-binding protein G(i) subunit alpha-1
Maker007309	P04899	43	214	77	3	2	214	159	328	3.82e-49	163	Guanine nucleotide-binding protein G(i) subunit alpha-2
Maker007314	P61221	80.4	598	116	1	11	608	3	599	0	987	ATP-binding cassette sub-family E member 1
Maker007322	P41240	33.3	75	47	2	344	415	82	156	1e-05	44.3	Tyrosine-protein kinase CSK
Maker007338	Q15465	40.7	27	16	0	67	93	337	363	9.34	24.3	Sonic hedgehog protein
Maker007339	P30084	62.9	259	96	0	37	295	32	290	1.41e-114	329	Enoyl-CoA hydratase, mitochondrial
Maker007339	Q6NVY1	32.6	178	111	4	53	223	47	222	7.52e-18	79.7	3-hydroxyisobutyryl-CoA hydrolase, mitochondrial
Maker007344	P27797	70.5	356	103	2	10	364	11	365	1.83e-136	394	Calreticulin
Maker007399	P16278	43.8	609	300	11	33	614	32	625	1.3e-167	491	Beta-galactosidase
Maker007450	P61586	88.6	193	21	1	1	192	1	193	1.46e-123	343	Transforming protein RhoA
Maker007450	P08134	88.8	188	21	0	1	188	1	188	6.96e-122	339	Rho-related GTP-binding protein RhoC
Maker007450	P62745	86.7	180	24	0	1	180	1	180	3.92e-115	322	Rho-related GTP-binding protein RhoB
Maker007450	P63000	58.5	188	76	1	7	192	5	192	2.11e-74	219	Ras-related C3 botulinum toxin substrate 1
Maker007452	P53597	73.4	301	80	0	27	327	42	342	1.14e-162	454	Succinyl-CoA ligase [ADP/GDP-forming] subunit alpha, mitochondrial
Maker007481	Q96GD0	31.4	51	35	0	884	934	213	263	0.00185	38.1	Pyridoxal phosphate phosphatase
Maker007522	P07814	34	497	311	6	264	754	196	681	1.92e-75	264	Bifunctional glutamate/proline--tRNA ligase
Maker007523	P23921	71.2	812	208	3	13	824	7	792	0	1182	Ribonucleoside-diphosphate reductase large subunit
Maker007557	P26640	45.3	821	413	9	137	927	309	1123	2.87e-237	704	Valine--tRNA ligase
Maker007557	Q9NSE4	21.6	800	479	18	163	879	115	849	6.79e-38	150	Isoleucine--tRNA ligase, mitochondrial
Maker007559	P51151	54.3	173	79	0	5	177	4	176	5.84e-68	204	Ras-related protein Rab-9A
Maker007559	O00212	32	181	103	5	9	175	18	192	4.37e-21	84	Rho-related GTP-binding protein RhoD
Maker007559	Q9HBH0	32.2	183	100	5	9	175	20	194	3.42e-19	79	Rho-related GTP-binding protein RhoF
Maker007559	Q15669	25.9	174	118	4	9	176	5	173	3.52e-15	67.8	Rho-related GTP-binding protein RhoH
Maker007566	P80404	55.3	456	201	2	30	485	44	496	7.67e-193	543	4-aminobutyrate aminotransferase, mitochondrial
Maker007577	P08238	81.9	718	122	4	8	719	9	724	0	1090	Heat shock protein HSP 90-beta
Maker007577	P07900	83.4	721	109	4	8	719	14	732	0	1089	Heat shock protein HSP 90-alpha
Maker007577	P14625	49.6	693	330	7	12	693	74	758	5.54e-202	587	Endoplasmin
Maker007577	Q12931	31	684	389	13	9	678	83	697	1.28e-103	329	Heat shock protein 75 kDa, mitochondrial
Maker007579	P08588	37.5	32	20	0	227	258	321	352	25.9	24.6	Beta-1 adrenergic receptor
Maker007591	O75489	64.8	213	74	1	228	440	42	253	2.85e-98	292	NADH dehydrogenase [ubiquinone] iron-sulfur protein 3, mitochondrial
Maker007613	P35626	69.7	694	196	7	1	687	1	687	0	978	Beta-adrenergic receptor kinase 2
Maker007613	P25098	69.8	691	202	6	1	687	1	688	0	968	Beta-adrenergic receptor kinase 1
Maker007613	Q9Y243	38.5	312	173	6	187	494	144	440	1.37e-64	218	RAC-gamma serine/threonine-protein kinase
Maker007613	P31751	37.5	325	183	7	185	504	146	455	5.29e-63	214	RAC-beta serine/threonine-protein kinase
Maker007619	P19440	44	536	288	5	51	578	38	569	1.89e-151	444	Gamma-glutamyltranspeptidase 1
Maker007620	P00747	33.7	249	129	15	149	382	576	803	7.82e-24	100	Plasminogen
Maker007620	Q9Y5Y6	29.8	258	156	11	146	386	604	853	1.45e-23	99.8	Suppressor of tumorigenicity 14 protein
Maker007620	P04070	31.7	246	141	12	153	382	211	445	2.29e-19	86.3	Vitamin K-dependent protein C
Maker007620	P00750	28.2	266	156	14	146	383	299	557	1.34e-15	75.1	Tissue-type plasminogen activator
Maker002419	P48637	41.1	467	267	6	16	478	12	474	2.5e-117	350	Glutathione synthetase
Maker002445	P78352	27.2	497	264	15	167	632	292	721	2.09e-42	160	Disks large homolog 4
Maker002446	P27487	35	757	446	21	16	749	32	765	1.21e-135	416	Dipeptidyl peptidase 4
Maker002483	Q92736	63.2	19	7	0	227	245	2010	2028	1.24	27.7	Ryanodine receptor 2
Maker002512	Q9BY49	29.7	202	115	7	8	198	19	204	6.72e-16	72.4	Peroxisomal trans-2-enoyl-CoA reductase
Maker002542	Q13085	61.7	2284	781	14	77	2302	97	2344	0	2801	Acetyl-CoA carboxylase 1
Maker002542	O00763	61.7	2259	789	15	78	2302	240	2455	0	2759	Acetyl-CoA carboxylase 2
Maker002542	P05165	29	741	411	22	96	794	61	728	1.71e-71	253	Propionyl-CoA carboxylase alpha chain, mitochondrial
Maker002542	Q96RQ3	28.3	743	417	23	98	797	49	718	2.99e-67	240	Methylcrotonoyl-CoA carboxylase subunit alpha, mitochondrial
Maker002597	P63261	98.1	374	7	0	3	376	2	375	2.15e-278	750	Actin, cytoplasmic 2
Maker002597	P60709	98.1	374	7	0	3	376	2	375	3.05e-278	750	Actin, cytoplasmic 1
Maker002597	P63267	94.1	376	22	0	1	376	1	376	5.39e-270	729	Actin, gamma-enteric smooth muscle
Maker002597	P68032	94.4	377	20	1	1	376	1	377	9.28e-269	726	Actin, alpha cardiac muscle 1
Maker002601	Q16775	59.7	263	104	1	50	310	42	304	1.63e-119	343	Hydroxyacylglutathione hydrolase, mitochondrial
Maker002621	P17948	30.2	1204	660	35	65	1160	42	1173	5.73e-144	471	Vascular endothelial growth factor receptor 1
Maker002621	P35968	28	1318	718	41	67	1260	44	1254	7.15e-123	412	Vascular endothelial growth factor receptor 2
Maker002621	P35916	27.4	1207	695	33	58	1149	34	1174	4.69e-113	385	Vascular endothelial growth factor receptor 3
Maker002621	P10721	30.8	702	387	15	525	1159	270	939	5.95e-82	288	Mast/stem cell growth factor receptor Kit
Maker002624	Q93088	24.9	334	187	15	3	312	21	314	3.26e-11	60.5	Betaine--homocysteine S-methyltransferase 1
Maker002624	Q9H2M3	24.9	309	162	9	28	312	43	305	3.88e-11	60.1	S-methylmethionine--homocysteine S-methyltransferase BHMT2
Maker002625	Q9P2J5	59.1	1184	459	7	11	1179	2	1175	0	1471	Leucine--tRNA ligase, cytoplasmic
Maker002694	O43463	38.4	445	193	10	231	669	43	412	2.47e-96	300	Histone-lysine N-methyltransferase SUV39H1
Maker002694	Q96KQ7	35	240	136	7	378	608	926	1154	4.83e-35	139	Histone-lysine N-methyltransferase EHMT2
Maker002705	Q6P996	34.9	682	383	17	79	749	61	692	7.58e-126	392	Pyridoxal-dependent decarboxylase domain-containing protein 1
Maker002709	P23786	49	625	316	3	20	644	33	654	5.24e-213	607	Carnitine O-palmitoyltransferase 2, mitochondrial
Maker002709	Q9UKG9	28.9	609	369	17	32	618	16	582	5.77e-69	233	Peroxisomal carnitine O-octanoyltransferase
Maker002709	P43155	30.1	632	378	17	33	643	32	620	1.87e-63	218	Carnitine O-acetyltransferase
Maker002709	Q92523	28.5	655	372	21	25	637	161	761	3.44e-62	217	Carnitine O-palmitoyltransferase 1, muscle isoform
Maker002742	Q16836	31.3	291	192	4	359	641	24	314	9.78e-39	143	Hydroxyacyl-coenzyme A dehydrogenase, mitochondrial
Maker002742	P30084	30.1	229	140	6	47	275	45	253	9.98e-24	99	Enoyl-CoA hydratase, mitochondrial
Maker002746	P98164	45.7	35	18	1	114	147	3510	3544	0.00607	36.2	Low-density lipoprotein receptor-related protein 2
Maker002749	P49638	36.6	205	128	2	131	334	44	247	2.83e-40	140	Alpha-tocopherol transfer protein
Maker002749	Q9UDX4	23.5	247	166	7	105	335	5	244	8.22e-12	62.8	SEC14-like protein 3
Maker002749	Q9UDX3	22.5	253	161	9	105	335	5	244	8.36e-12	62.8	SEC14-like protein 4
Maker002749	O76054	19.8	247	175	7	105	335	5	244	1.41e-08	52.8	SEC14-like protein 2
Maker002750	P49638	35.3	201	127	3	75	274	49	247	1.4e-36	129	Alpha-tocopherol transfer protein
Maker002750	Q9UDX3	26	242	161	7	51	279	12	248	7.29e-15	71.2	SEC14-like protein 4
Maker002756	P16615	72.9	957	258	1	3	959	40	995	0	1379	Sarcoplasmic/endoplasmic reticulum calcium ATPase 2
Maker002756	O14983	73.3	950	254	0	3	952	40	989	0	1367	Sarcoplasmic/endoplasmic reticulum calcium ATPase 1
Maker002756	Q93084	69.7	950	288	0	3	952	40	989	0	1310	Sarcoplasmic/endoplasmic reticulum calcium ATPase 3
Maker002756	P98194	34.4	978	513	24	3	971	62	919	3.09e-144	450	Calcium-transporting ATPase type 2C member 1
Maker002787	P07202	40.3	703	401	11	530	1219	36	732	8.15e-174	537	Thyroid peroxidase
Maker002787	P05164	39.6	699	395	13	531	1219	60	741	6.11e-165	508	Myeloperoxidase
Maker002787	P11678	39.4	703	397	14	527	1219	29	712	4.06e-162	499	Eosinophil peroxidase
Maker002787	P22079	36.4	738	420	18	490	1220	13	708	8.72e-143	448	Lactoperoxidase
Maker002790	P78417	41.6	214	116	4	2	212	5	212	9.53e-54	170	Glutathione S-transferase omega-1
Maker002790	Q9H4Y5	40.1	237	132	5	2	234	5	235	1.43e-53	170	Glutathione S-transferase omega-2
Maker002803	P68032	55.3	365	156	3	1	360	15	377	9.05e-146	414	Actin, alpha cardiac muscle 1
Maker002803	P60709	55.1	365	157	3	1	360	13	375	1.2e-145	414	Actin, cytoplasmic 1
Maker002803	P63261	55.1	365	157	3	1	360	13	375	1.2e-145	414	Actin, cytoplasmic 2
Maker002803	P68133	54.8	365	158	3	1	360	15	377	5.19e-145	412	Actin, alpha skeletal muscle
Maker002808	P49902	63.7	529	182	5	45	569	28	550	2.09e-250	696	Cytosolic purine 5'-nucleotidase
Maker002852	P17174	55.3	403	175	1	5	402	7	409	5.88e-162	459	Aspartate aminotransferase, cytoplasmic
Maker002852	Q2TU84	55.1	403	176	1	5	402	7	409	9.61e-161	456	Aspartate aminotransferase
Maker002852	P00505	47.6	403	208	3	2	403	30	430	2.73e-134	389	Aspartate aminotransferase, mitochondrial
Maker002861	P54868	54.6	456	203	1	2	453	50	505	1.53e-179	509	Hydroxymethylglutaryl-CoA synthase, mitochondrial
Maker002898	Q8N8N7	38.4	341	180	8	15	338	16	343	1.56e-61	197	Prostaglandin reductase 2
Maker002905	P22102	53	1007	463	7	6	1007	5	1006	0	1070	Trifunctional purine biosynthetic protein adenosine-3
Maker002911	P51151	34.7	213	116	6	10	218	8	201	5.98e-32	112	Ras-related protein Rab-9A
Maker002911	Q15669	35.2	176	98	7	11	178	6	173	2.88e-20	81.6	Rho-related GTP-binding protein RhoH
Maker002911	Q96L33	33.5	170	97	8	11	168	33	198	1.31e-17	75.5	Rho-related GTP-binding protein RhoV
Maker002916	Q9Y4W6	39.8	254	148	2	129	378	300	552	1e-55	192	AFG3-like protein 2
Maker002918	P62312	89.5	76	8	0	3	78	4	79	1.14e-46	140	U6 snRNA-associated Sm-like protein LSm6
Maker002921	O60488	26	620	381	19	107	687	128	708	5.84e-37	144	Long-chain-fatty-acid--CoA ligase 4
Maker002967	P49916	41.7	24	14	0	112	135	735	758	8.98	23.9	DNA ligase 3
Maker003001	P53609	50.3	342	153	3	9	336	24	362	4.77e-125	360	Geranylgeranyl transferase type-1 subunit beta
Maker003001	P49356	28.2	340	205	10	5	324	73	393	9.04e-31	117	Protein farnesyltransferase subunit beta
Maker003046	P19404	63.9	219	78	1	32	250	32	249	4.03e-100	289	NADH dehydrogenase [ubiquinone] flavoprotein 2, mitochondrial
Maker003050	Q9NQX3	42.3	726	308	6	740	1360	15	734	4.03e-166	512	Gephyrin
Maker003104	P98164	31.1	373	215	16	816	1173	3200	3545	9.67e-46	179	Low-density lipoprotein receptor-related protein 2
Maker003104	P98155	60	35	14	0	1141	1175	33	67	9.32e-07	50.8	Very low-density lipoprotein receptor
Maker003105	Q01082	43.6	140	77	1	69	208	2199	2336	1.95e-32	120	Spectrin beta chain, non-erythrocytic 1
Maker003107	Q01082	61.8	2068	786	3	22	2088	26	2089	0	2496	Spectrin beta chain, non-erythrocytic 1
Maker003107	P46939	47.8	230	116	4	41	268	22	249	1.67e-56	215	Utrophin
Maker003112	P11021	27.1	527	341	14	47	568	23	511	1.84e-45	171	78 kDa glucose-regulated protein
Maker003119	O96013	40.1	272	140	8	234	505	327	575	9.19e-47	172	Serine/threonine-protein kinase PAK 4
Maker003119	Q13163	26.9	301	185	6	208	501	146	418	4.63e-32	126	Dual specificity mitogen-activated protein kinase kinase 5
Maker003119	P45985	29.8	289	182	7	219	501	93	366	1.33e-28	115	Dual specificity mitogen-activated protein kinase kinase 4
Maker003119	Q02750	27	322	170	7	226	505	66	364	2.4e-27	111	Dual specificity mitogen-activated protein kinase kinase 1
Maker003127	P22455	27.3	322	179	10	3080	3367	37	337	1.19e-15	80.9	Fibroblast growth factor receptor 4
Maker003127	P21802	24.6	313	179	9	3092	3367	54	346	3.6e-13	72.8	Fibroblast growth factor receptor 2
Maker003127	P98164	32.8	67	44	1	838	904	995	1060	0.00143	41.6	Low-density lipoprotein receptor-related protein 2
Maker003127	P01130	43.6	55	24	3	590	642	27	76	0.00208	40.8	Low-density lipoprotein receptor
Maker003129	P98155	47.1	34	18	0	328	361	34	67	0.000412	39.7	Very low-density lipoprotein receptor
Maker003129	P01130	32.8	58	35	1	305	358	1	58	0.00487	36.2	Low-density lipoprotein receptor
Maker003132	P32929	59.1	381	152	2	10	387	18	397	2.39e-162	458	Cystathionine gamma-lyase
Maker003136	P52209	73	486	123	3	6	489	4	483	2.71e-261	716	6-phosphogluconate dehydrogenase, decarboxylating
Maker003138	O75390	74.4	438	112	0	33	470	24	461	5e-253	694	Citrate synthase, mitochondrial
Maker001131	P01008	32.2	388	244	9	31	400	77	463	1.44e-61	204	Antithrombin-III
Maker001131	P05121	30.1	369	240	11	44	398	38	402	1.73e-42	151	Plasminogen activator inhibitor 1
Maker001139	P14324	42.8	355	184	4	59	410	79	417	3.89e-92	281	Farnesyl pyrophosphate synthase
Maker001161	Q9P2R7	62	416	157	1	531	945	47	462	2.81e-173	509	Succinyl-CoA ligase [ADP-forming] subunit beta, mitochondrial
Maker001161	Q96I99	51.2	391	190	1	535	924	36	426	1.02e-117	363	Succinyl-CoA ligase [GDP-forming] subunit beta, mitochondrial
Maker001170	Q9H3S7	42	748	389	9	1	743	1	708	4.5e-162	536	Tyrosine-protein phosphatase non-receptor type 23
Maker001170	P28827	27.3	330	197	13	1467	1762	1129	1449	4.13e-15	78.2	Receptor-type tyrosine-protein phosphatase mu
Maker001175	Q13231	35.5	512	251	16	1800	2297	19	465	2.02e-88	294	Chitotriosidase-1
Maker001204	P30793	76.6	184	43	0	73	256	65	248	6.76e-99	286	GTP cyclohydrolase 1
Maker001223	Q9NSD9	59.6	591	235	3	1	589	1	589	2.5e-259	720	Phenylalanine--tRNA ligase beta subunit
Maker001237	P68133	47.4	384	181	5	9	392	10	372	4.37e-119	348	Actin, alpha skeletal muscle
Maker001237	P68032	46.8	391	187	5	2	392	3	372	6.19e-119	347	Actin, alpha cardiac muscle 1
Maker001237	P60709	47.1	384	182	5	9	392	8	370	1.16e-118	347	Actin, cytoplasmic 1
Maker001237	P63261	47.1	384	182	5	9	392	8	370	1.16e-118	347	Actin, cytoplasmic 2
Maker001244	P08758	44.4	18	10	0	7	24	57	74	7.49	22.3	Annexin A5
Maker001245	P16152	46.9	273	143	2	804	1074	5	277	1.86e-75	247	Carbonyl reductase [NADPH] 1
Maker001282	P36969	51.5	165	77	2	36	198	34	197	5.28e-58	178	Phospholipid hydroperoxide glutathione peroxidase, mitochondrial
Maker001282	Q8TED1	46.2	143	63	4	42	179	46	179	1.02e-32	114	Probable glutathione peroxidase 8
Maker001303	P61088	82.1	151	27	0	1	151	1	151	3.58e-95	268	Ubiquitin-conjugating enzyme E2 N
Maker001308	P26639	73	678	179	2	43	716	46	723	0	1044	Threonine--tRNA ligase, cytoplasmic
Maker001308	Q9BW92	51.7	690	312	3	48	716	29	718	3.25e-261	735	Threonine--tRNA ligase, mitochondrial
Maker001314	P07196	26.6	376	230	5	50	425	87	416	2.93e-21	94.4	Neurofilament light polypeptide
Maker001314	P12036	26.4	371	213	4	53	413	97	417	4.44e-21	94.7	Neurofilament heavy polypeptide
Maker001314	P07197	30.1	166	116	0	245	410	248	413	2.53e-15	76.3	Neurofilament medium polypeptide
Maker001314	Q99456	26	377	218	9	53	416	125	453	3.57e-11	62.4	Keratin, type I cytoskeletal 12
Maker001318	P08581	25.2	401	267	12	369	764	525	897	7.02e-29	122	Hepatocyte growth factor receptor
Maker001322	P41240	42.4	66	37	1	102	166	4	69	1.84e-11	60.8	Tyrosine-protein kinase CSK
Maker001322	Q06124	34.1	91	45	3	13	92	112	198	2.94e-06	45.1	Tyrosine-protein phosphatase non-receptor type 11
Maker001322	P29350	51.2	43	21	0	13	55	110	152	5.05e-05	41.2	Tyrosine-protein phosphatase non-receptor type 6
Maker001329	P23284	68.6	185	58	0	60	244	32	216	1.46e-94	273	Peptidyl-prolyl cis-trans isomerase B
Maker001329	P45877	60.1	208	81	1	38	245	6	211	2.54e-82	242	Peptidyl-prolyl cis-trans isomerase C
Maker001329	O43447	58.1	172	67	1	65	231	4	175	3.3e-62	190	Peptidyl-prolyl cis-trans isomerase H
Maker001329	P30405	52.9	172	80	1	60	231	34	204	2.53e-58	181	Peptidyl-prolyl cis-trans isomerase F, mitochondrial
Maker001371	Q9BYZ6	25.9	174	100	7	37	185	44	213	5.29e-07	46.2	Rho-related BTB domain-containing protein 2
Maker001371	O94844	25.3	174	101	7	37	185	44	213	7.47e-06	42.7	Rho-related BTB domain-containing protein 1
Maker001372	P07237	33.6	459	283	11	34	481	23	470	2.32e-71	233	Protein disulfide-isomerase
Maker001373	P51151	37.1	167	99	3	6	167	7	172	3.42e-33	115	Ras-related protein Rab-9A
Maker001373	Q15669	28.9	159	106	5	8	160	6	163	5.63e-16	70.1	Rho-related GTP-binding protein RhoH
Maker001373	Q96L33	26.7	172	101	7	8	160	33	198	1.52e-14	67	Rho-related GTP-binding protein RhoV
Maker001380	P12931	39	105	55	6	77	172	150	254	6.68e-10	59.3	Proto-oncogene tyrosine-protein kinase Src
Maker001386	P45954	33.5	370	236	6	77	444	58	419	6.06e-58	198	Short/branched chain specific acyl-CoA dehydrogenase, mitochondrial
Maker001386	Q92947	29	352	227	10	111	455	97	432	5.82e-31	122	Glutaryl-CoA dehydrogenase, mitochondrial
Maker001387	Q9UIC8	46.7	304	157	3	6	305	21	323	3.16e-94	280	Leucine carboxyl methyltransferase 1
Maker001387	O60294	35.7	308	191	3	10	310	12	319	1.6e-53	182	tRNA wybutosine-synthesizing protein 4
Maker001389	O43681	69.3	332	98	2	29	360	17	344	5.65e-171	477	ATPase ASNA1
Maker001391	Q8IXJ6	56.1	342	138	6	58	396	23	355	6.11e-128	371	NAD-dependent protein deacetylase sirtuin-2
Maker001391	Q9NTG7	49.8	293	128	4	102	394	122	395	2.52e-94	285	NAD-dependent protein deacetylase sirtuin-3, mitochondrial
Maker001391	Q96EB6	40.7	290	139	8	101	383	236	499	1.71e-57	197	NAD-dependent protein deacetylase sirtuin-1
Maker001399	Q07075	35.1	924	523	27	174	1074	80	949	2.27e-170	523	Glutamyl aminopeptidase
Maker001423	P24752	43.8	390	216	2	4	393	40	426	5.82e-106	316	Acetyl-CoA acetyltransferase, mitochondrial
Maker001442	P61088	34.5	139	77	2	10	148	6	130	1.45e-24	92.4	Ubiquitin-conjugating enzyme E2 N
Maker001446	P02100	24.6	134	94	4	25	156	5	133	2.36e-05	39.3	Hemoglobin subunit epsilon
Maker001458	Q12923	37.3	67	42	0	71	137	1792	1858	2.13e-06	47.8	Tyrosine-protein phosphatase non-receptor type 13
Maker001460	Q9Y263	35.4	804	467	11	6	773	8	795	3.16e-148	450	Phospholipase A-2-activating protein
Maker001464	P55809	64	478	170	1	60	535	41	518	9.48e-220	615	Succinyl-CoA:3-ketoacid coenzyme A transferase 1, mitochondrial
Maker001464	Q9BYC2	59.4	478	193	1	58	535	39	515	1.36e-201	568	Succinyl-CoA:3-ketoacid coenzyme A transferase 2, mitochondrial
Maker001472	P35520	52.2	504	228	3	8	499	45	547	9.34e-177	505	Cystathionine beta-synthase
Maker001472	P54619	25.6	43	32	0	392	434	284	326	2.28	27.3	5'-AMP-activated protein kinase subunit gamma-1
Maker001492	P06213	30.2	775	439	22	1419	2151	578	1292	4.3e-77	280	Insulin receptor
Maker001492	Q9UM73	42.1	356	198	6	1793	2145	1033	1383	4.54e-77	281	ALK tyrosine kinase receptor
Maker001492	P08069	30.2	771	433	25	1421	2153	568	1271	6.48e-76	276	Insulin-like growth factor 1 receptor
Maker001492	Q16620	36.3	386	209	8	1803	2161	442	817	1.15e-60	222	BDNF/NT-3 growth factors receptor
Maker001503	Q9H2P9	59.3	273	110	1	1	273	1	272	3.34e-122	347	Diphthine methyl ester synthase
Maker001523	Q9NPH2	63.9	509	179	4	2	509	4	508	6.4e-235	654	Inositol-3-phosphate synthase 1
Maker001530	P78352	31.5	257	153	6	627	881	156	391	2.29e-22	101	Disks large homolog 4
Maker001530	Q12923	35.2	108	63	3	1210	1317	1361	1461	3.08e-10	62.4	Tyrosine-protein phosphatase non-receptor type 13
Maker001542	P17405	40.3	576	324	9	99	669	50	610	8.88e-156	462	Sphingomyelin phosphodiesterase
Maker001555	Q9Y4W6	41.5	260	147	2	163	418	295	553	2.42e-63	215	AFG3-like protein 2
Maker001569	Q04637	33.5	1018	597	22	254	1205	593	1596	5.35e-141	463	Eukaryotic translation initiation factor 4 gamma 1
Maker001576	Q13838	86.6	426	52	3	1	422	1	425	1.1e-269	733	Spliceosome RNA helicase DDX39B
Maker001601	Q01082	39	277	135	4	228	503	43	286	2.24e-45	181	Spectrin beta chain, non-erythrocytic 1
Maker001601	P46939	36	275	142	4	235	509	27	267	2.51e-38	158	Utrophin
Maker001640	P51151	36.6	186	99	4	9	193	5	172	3.56e-33	116	Ras-related protein Rab-9A
Maker001640	Q96L33	23.8	189	106	6	13	186	33	198	1.84e-09	53.1	Rho-related GTP-binding protein RhoV
Maker001666	Q12840	58.3	940	376	6	14	953	7	930	0	974	Kinesin heavy chain isoform 5A
Maker001666	P33176	59.7	942	359	8	13	950	5	929	0	913	Kinesin-1 heavy chain
Maker001666	O60282	59.8	966	358	8	13	967	5	951	2.59e-304	863	Kinesin heavy chain isoform 5C
Maker001666	O15066	45	378	184	8	10	372	3	371	8.04e-83	280	Kinesin-like protein KIF3B
Maker001672	P50416	54.4	767	335	9	1	758	1	761	3.87e-289	810	Carnitine O-palmitoyltransferase 1, liver isoform
Maker001672	Q92523	52.3	767	351	5	1	758	1	761	1.05e-278	784	Carnitine O-palmitoyltransferase 1, muscle isoform
Maker001672	P43155	31.4	617	371	17	168	762	32	618	1.02e-85	281	Carnitine O-acetyltransferase
Maker001672	Q9UKG9	32.1	616	378	15	165	762	14	607	2.81e-84	277	Peroxisomal carnitine O-octanoyltransferase
Maker001677	Q15046	68.8	568	176	1	3	570	12	578	3.6e-288	793	Lysine--tRNA ligase
Maker001698	O43766	66	332	105	3	35	359	37	367	2.62e-156	441	Lipoyl synthase, mitochondrial
Maker001708	O43272	48.8	512	248	5	4	509	96	599	1.57e-160	466	Proline dehydrogenase 1, mitochondrial
Maker001724	P11021	52.2	611	270	10	52	648	23	625	2.18e-201	579	78 kDa glucose-regulated protein
Maker001724	P11142	54.5	563	239	8	57	608	3	559	4.51e-196	565	Heat shock cognate 71 kDa protein
Maker001724	P0DMV8	53.1	599	253	11	57	635	3	593	2.17e-195	563	Heat shock 70 kDa protein 1A
Maker001724	P0DMV9	53.1	599	253	11	57	635	3	593	2.17e-195	563	Heat shock 70 kDa protein 1B
Maker001770	Q9NYY3	32.1	287	172	9	629	905	87	360	1.05e-32	133	Serine/threonine-protein kinase PLK2
Maker001770	O14965	31.3	272	169	8	616	882	125	383	5.31e-31	124	Aurora kinase A
Maker001770	P06493	34.6	208	129	6	621	825	1	204	7.44e-26	106	Cyclin-dependent kinase 1
Maker001770	Q13163	31.5	267	164	7	623	882	165	419	7.48e-26	109	Dual specificity mitogen-activated protein kinase kinase 5
Maker001793	P11142	85.9	653	75	2	1	643	1	646	0	1093	Heat shock cognate 71 kDa protein
Maker001793	P0DMV8	83.2	644	104	2	1	643	1	641	0	1058	Heat shock 70 kDa protein 1A
Maker001793	P0DMV9	83.2	644	104	2	1	643	1	641	0	1058	Heat shock 70 kDa protein 1B
Maker001793	P11021	64.9	612	209	5	7	615	31	639	2.91e-276	768	78 kDa glucose-regulated protein
Maker001795	Q9UHD2	54.2	24	11	0	62	85	683	706	85.9	21.2	Serine/threonine-protein kinase TBK1
Maker001808	P14735	52.4	967	450	5	48	1011	54	1013	0	1037	Insulin-degrading enzyme
Maker001814	O43776	68.4	548	173	0	12	559	1	548	3.4e-296	810	Asparagine--tRNA ligase, cytoplasmic
Maker001814	Q96I59	31	448	268	13	137	557	42	475	4.28e-52	182	Probable asparagine--tRNA ligase, mitochondrial
Maker001817	Q9BW92	26.6	229	141	8	78	298	78	287	5.98e-18	81.6	Threonine--tRNA ligase, mitochondrial
Maker001830	P51151	34.1	205	120	5	6	206	7	200	2.47e-31	110	Ras-related protein Rab-9A
Maker001830	Q15669	27.8	176	96	6	7	167	5	164	1.86e-15	68.6	Rho-related GTP-binding protein RhoH
Maker001922	P17612	32.2	348	181	8	84	426	41	338	5.7e-62	202	cAMP-dependent protein kinase catalytic subunit alpha
Maker001922	P51812	35.8	372	181	11	87	448	68	391	8.52e-59	202	Ribosomal protein S6 kinase alpha-3
Maker001922	P24723	33.2	364	189	10	80	437	348	663	1.4e-56	196	Protein kinase C eta type
Maker001922	O75582	33.6	387	198	13	81	451	43	386	2e-56	197	Ribosomal protein S6 kinase alpha-5
Maker001929	Q9Y4W6	34.3	265	151	7	196	456	291	536	2.29e-31	127	AFG3-like protein 2
Maker001949	Q9UDX3	26.8	138	61	2	320	457	284	381	3.16e-05	42.7	SEC14-like protein 4
Maker001949	Q9UDX4	20	140	72	1	318	457	282	381	0.00479	35.8	SEC14-like protein 3
Maker001949	O76054	18.4	147	80	1	311	457	275	381	0.00634	35.4	SEC14-like protein 2
Maker001976	Q96FN5	41.7	24	14	0	372	395	376	399	59.1	23.1	Kinesin-like protein KIF12
Maker001980	P12236	78.8	293	62	0	8	300	6	298	1.05e-171	474	ADP/ATP translocase 3
Maker001980	P05141	80.3	290	57	0	8	297	6	295	8.63e-171	472	ADP/ATP translocase 2
Maker001980	P12235	78.8	288	61	0	10	297	8	295	1.58e-166	461	ADP/ATP translocase 1
Maker001980	Q9H2D1	24.7	299	200	8	12	300	24	307	4.69e-18	79.7	Mitochondrial folate transporter/carrier
Maker002007	Q07075	33.8	875	540	19	102	954	92	949	4.96e-161	494	Glutamyl aminopeptidase
Maker002012	O95749	60.3	297	118	0	12	308	2	298	1.19e-139	394	Geranylgeranyl pyrophosphate synthase
Maker002024	Q99873	24.7	198	132	6	36	227	40	226	5.02e-10	58.5	Protein arginine N-methyltransferase 1
Maker002024	O60678	26	215	127	8	51	244	232	435	5.87e-07	49.3	Protein arginine N-methyltransferase 3
Maker002027	Q8NF37	38.3	515	242	7	16	527	20	461	1.6e-110	337	Lysophosphatidylcholine acyltransferase 1
Maker002027	Q7L5N7	43.3	395	217	4	167	558	111	501	4.18e-103	318	Lysophosphatidylcholine acyltransferase 2
Maker002033	P49589	57.6	736	304	4	14	744	12	744	1.36e-300	837	Cysteine--tRNA ligase, cytoplasmic
Maker002033	Q9HA77	33.1	635	276	15	19	634	41	545	1.92e-91	294	Probable cysteine--tRNA ligase, mitochondrial
Maker002033	Q9P2J5	34.7	75	47	1	361	433	668	742	0.000561	40	Leucine--tRNA ligase, cytoplasmic
Maker002040	Q12931	54.1	656	287	5	46	695	57	704	1.91e-248	701	Heat shock protein 75 kDa, mitochondrial
Maker002040	P07900	33.8	690	366	14	79	692	22	696	8.63e-121	374	Heat shock protein HSP 90-alpha
Maker002040	P08238	34	677	351	16	79	678	17	674	5.81e-119	369	Heat shock protein HSP 90-beta
Maker002040	P14625	33.5	641	351	17	76	652	75	704	6.03e-106	337	Endoplasmin
Maker002060	O00748	29.1	522	308	14	25	531	42	516	2.25e-54	190	Cocaine esterase
Maker002060	P23141	30.3	554	310	24	19	532	7	524	2.25e-51	182	Liver carboxylesterase 1
Maker002060	P06276	28.7	533	313	18	38	537	34	532	3.34e-49	177	Cholinesterase
Maker002071	P06576	85	526	69	3	2	517	1	526	6.23e-309	840	ATP synthase subunit beta, mitochondrial
Maker002105	P35557	46.6	453	223	7	19	459	14	459	1.22e-140	408	Glucokinase
Maker002105	P19367	46.2	446	223	6	20	455	469	907	1.51e-132	402	Hexokinase-1
Maker002119	P23141	29.7	590	334	19	10	559	3	551	1.03e-62	213	Liver carboxylesterase 1
Maker002119	P22303	29.5	559	326	22	34	560	46	568	2.52e-62	213	Acetylcholinesterase
Maker002119	O00748	29	558	332	16	24	560	29	543	4.54e-62	211	Cocaine esterase
Maker002119	P06276	26.6	567	358	20	18	560	23	555	2.79e-52	185	Cholinesterase
Maker002120	O00748	28	554	343	13	24	560	29	543	4.5e-64	216	Cocaine esterase
Maker002120	P22303	29.4	561	324	24	34	560	46	568	1.82e-62	213	Acetylcholinesterase
Maker002120	P23141	30.2	567	329	22	24	559	21	551	1.43e-61	210	Liver carboxylesterase 1
Maker002120	P06276	26.6	567	358	19	18	560	23	555	1.18e-54	192	Cholinesterase
Maker002127	P49356	53.9	397	159	5	28	412	37	421	2.13e-155	443	Protein farnesyltransferase subunit beta
Maker002131	P53582	65.4	384	122	3	2	375	3	385	6.29e-193	535	Methionine aminopeptidase 1
Maker002139	P21397	48.9	45	19	2	3	47	17	57	0.0215	33.9	Amine oxidase [flavin-containing] A
Maker002144	Q9ULB1	24.3	1092	672	43	183	1189	280	1301	4.11e-70	255	Neurexin-1
Maker002144	Q9Y4C0	25	352	205	15	213	513	897	1240	2.03e-11	65.5	Neurexin-3
Maker002144	P00740	40.9	44	25	1	976	1019	96	138	5.37e-05	43.9	Coagulation factor IX
Maker002168	Q9BZZ2	25.4	240	142	9	89	311	1405	1624	1.84e-09	56.2	Sialoadhesin
Maker002187	P48506	63.5	624	212	6	1	612	1	620	4.64e-289	799	Glutamate--cysteine ligase catalytic subunit
Maker002218	Q05193	39.5	769	400	14	1	730	6	748	1.26e-154	468	Dynamin-1
Maker002234	P07237	37.9	103	59	3	24	122	26	127	1.63e-17	81.3	Protein disulfide-isomerase
Maker002244	O43181	59.7	124	50	0	66	189	52	175	3.12e-52	162	NADH dehydrogenase [ubiquinone] iron-sulfur protein 4, mitochondrial
Maker002257	P54577	68.2	512	148	5	8	509	9	515	1.98e-250	692	Tyrosine--tRNA ligase, cytoplasmic
Maker002270	Q16539	75.8	351	82	1	2	352	6	353	1.64e-197	545	Mitogen-activated protein kinase 14
Maker002270	Q15759	69.5	357	106	1	4	360	8	361	2.31e-184	511	Mitogen-activated protein kinase 11
Maker002270	P53778	61	346	132	1	4	349	11	353	1.46e-157	444	Mitogen-activated protein kinase 12
Maker002270	O15264	58.5	347	139	3	4	349	9	351	5.34e-150	424	Mitogen-activated protein kinase 13
Maker002279	P42336	31.4	70	31	4	425	484	658	720	4.53	27.3	Phosphatidylinositol 4,5-bisphosphate 3-kinase catalytic subunit alpha isoform
Maker002287	P0DP23	38.2	110	64	2	19	126	12	119	2.73e-18	73.6	Calmodulin
Maker002305	Q02790	32	147	85	4	84	218	264	407	1.44e-08	53.9	Peptidyl-prolyl cis-trans isomerase FKBP4
Maker002315	Q06830	67.4	190	60	2	47	235	7	195	6.07e-90	261	Peroxiredoxin-1
Maker002333	P00374	41.8	182	102	3	4	181	4	185	1.72e-47	150	Dihydrofolate reductase
Maker002333	P16184	35.7	199	107	4	4	181	6	204	4.57e-35	119	Dihydrofolate reductase
Maker002376	P38606	84.6	612	93	1	6	616	6	617	0	1050	V-type proton ATPase catalytic subunit A
Maker011551	P08758	49.4	314	159	0	232	545	2	315	2.48e-99	300	Annexin A5
Maker011551	P12429	45.1	308	169	0	238	545	11	318	9.68e-87	268	Annexin A3
Maker011551	P04083	42.3	307	177	0	239	545	36	342	3.18e-77	244	Annexin A1
Maker011553	O75340	60.4	182	59	2	7	188	22	190	3.29e-75	221	Programmed cell death protein 6
Maker011507	Q13228	54.7	475	205	9	11	480	3	472	1.18e-196	552	Selenium-binding protein 1
Maker011516	P08243	53.6	563	252	6	1	558	1	559	9.22e-213	600	Asparagine synthetase [glutamine-hydrolyzing]
Maker011528	P13639	71.3	861	109	3	379	1105	2	858	0	1186	Elongation factor 2
Maker011548	P06493	42.5	292	163	3	62	351	1	289	4.37e-76	235	Cyclin-dependent kinase 1
Maker011548	P24941	41.7	295	160	4	62	351	1	288	2.53e-75	233	Cyclin-dependent kinase 2
Maker011548	Q00534	39.5	304	169	9	57	351	5	302	3.49e-63	203	Cyclin-dependent kinase 6
Maker011548	Q96Q40	35.8	293	176	5	63	349	101	387	4.84e-54	182	Cyclin-dependent kinase 15
Maker011335	P84077	96.1	179	7	0	1	179	1	179	2.83e-127	352	ADP-ribosylation factor 1
Maker011344	P78417	34.6	214	131	3	2	212	5	212	3.43e-44	145	Glutathione S-transferase omega-1
Maker011344	Q9H4Y5	39	187	102	5	6	184	9	191	2.15e-39	133	Glutathione S-transferase omega-2
Maker011349	P63208	82.8	163	27	1	1	162	1	163	6.81e-87	248	S-phase kinase-associated protein 1
Maker011368	Q9HB55	31.4	494	306	14	7	489	13	484	1e-70	231	Cytochrome P450 3A43
Maker011368	P24557	26.3	468	288	14	71	497	77	528	2.01e-43	158	Thromboxane-A synthase
Maker011368	P05093	21.3	512	337	19	24	500	14	494	1.98e-11	62.8	Steroid 17-alpha-hydroxylase/17,20 lyase
Maker011387	P04818	60.1	278	82	2	33	282	37	313	5.95e-123	350	Thymidylate synthase
Maker011413	P48507	32.9	255	150	7	5	239	18	271	1.95e-39	134	Glutamate--cysteine ligase regulatory subunit
Maker006259	Q01082	29.5	44	31	0	1591	1634	11	54	84.1	25	Spectrin beta chain, non-erythrocytic 1
Maker006269	Q9Y6A5	34.1	173	113	1	735	906	663	835	1.81e-21	97.1	Transforming acidic coiled-coil-containing protein 3
Maker006274	P00167	52.9	87	39	1	4	88	9	95	3.93e-27	95.1	Cytochrome b5
Maker006274	O95864	33.3	57	38	0	2	58	16	72	1.39e-07	45.8	Fatty acid desaturase 2
Maker006279	P02792	41.9	167	94	1	2	165	3	169	2.45e-46	146	Ferritin light chain
Maker006293	Q8IUE6	90.2	122	11	1	1	121	1	122	1.48e-73	212	Histone H2A type 2-B
Maker006293	Q9BTM1	89.5	124	12	1	1	123	1	124	2.89e-73	211	Histone H2A.J
Maker006293	Q96QV6	90.2	122	11	1	1	121	1	122	6.22e-73	210	Histone H2A type 1-A
Maker006293	Q93077	90.2	122	11	1	1	121	1	122	1.73e-72	209	Histone H2A type 1-C
Maker006341	P49591	68.4	490	153	2	1	489	1	489	4.05e-236	654	Serine--tRNA ligase, cytoplasmic
Maker006364	P14550	43.7	293	159	5	7	298	6	293	9.01e-77	235	Alcohol dehydrogenase [NADP(+)]
Maker006364	Q04828	40.1	322	177	8	7	322	8	319	5.45e-72	223	Aldo-keto reductase family 1 member C1
Maker006364	P15121	40.7	317	174	8	9	322	7	312	1.25e-71	221	Aldose reductase
Maker006364	P52895	40.1	322	177	8	7	322	8	319	4.34e-71	220	Aldo-keto reductase family 1 member C2
Maker006418	Q99873	29.8	295	193	5	1	288	56	343	5.51e-47	159	Protein arginine N-methyltransferase 1
Maker006418	O60678	32.3	303	186	6	1	293	233	526	3.48e-45	158	Protein arginine N-methyltransferase 3
Maker006418	Q86X55	30.9	301	185	8	1	287	162	453	1.62e-32	124	Histone-arginine methyltransferase CARM1
Maker006419	P19388	85.2	209	31	0	1	209	1	209	7.97e-132	366	DNA-directed RNA polymerases I, II, and III subunit RPABC1
Maker006420	P41240	36.8	144	80	2	2	134	13	156	5.83e-26	100	Tyrosine-protein kinase CSK
Maker006420	P42684	35	140	86	2	4	138	113	252	1.02e-24	98.2	Abelson tyrosine-protein kinase 2
Maker006420	P00519	35.7	140	85	2	4	138	67	206	1.37e-24	97.8	Tyrosine-protein kinase ABL1
Maker006420	P12931	36.1	144	79	5	4	134	90	233	1.75e-21	88.6	Proto-oncogene tyrosine-protein kinase Src
Maker006453	P16402	46.7	107	55	2	22	127	19	124	5.13e-16	71.6	Histone H1.3
Maker006453	P10412	46.6	103	53	2	25	126	21	122	2.49e-15	69.7	Histone H1.4
Maker006453	P16401	48.4	95	47	2	34	127	33	126	5.24e-15	68.9	Histone H1.5
Maker006453	P16403	48.4	91	45	2	38	127	34	123	2.14e-14	67	Histone H1.2
Maker006488	O75251	77.9	172	36	1	13	184	44	213	1.94e-103	293	NADH dehydrogenase [ubiquinone] iron-sulfur protein 7, mitochondrial
Maker006495	P10109	37	108	66	1	50	155	62	169	2.19e-23	88.2	Adrenodoxin, mitochondrial
Maker006511	P05121	25.1	355	254	6	81	429	54	402	4.32e-29	117	Plasminogen activator inhibitor 1
Maker006524	Q6NVY1	52.7	347	153	4	111	449	36	379	2.25e-120	353	3-hydroxyisobutyryl-CoA hydrolase, mitochondrial
Maker006527	P23526	50.8	427	208	2	106	531	7	432	3.67e-155	447	Adenosylhomocysteinase
Maker006550	O94903	50.4	236	116	1	7	242	16	250	1.39e-81	243	Proline synthase co-transcribed bacterial homolog protein
Maker006560	P16152	32.2	59	39	1	72	130	123	180	4.42	27.3	Carbonyl reductase [NADPH] 1
Maker006619	Q9UHD2	27.9	244	152	9	713	937	15	253	2.12e-14	76.3	Serine/threonine-protein kinase TBK1
Maker006619	O43353	27.7	267	159	10	713	954	24	281	1.06e-13	73.6	Receptor-interacting serine/threonine-protein kinase 2
Maker006623	P02585	37.4	147	92	0	12	158	12	158	1.43e-28	100	Troponin C, skeletal muscle
Maker006623	P0DP23	28.9	152	105	1	8	159	1	149	3.83e-15	65.5	Calmodulin
Maker006623	P63316	44.7	76	41	1	82	156	6	81	2.91e-10	52.8	Troponin C, slow skeletal and cardiac muscles
Maker006623	P43304	32.4	68	46	0	12	79	620	687	1.43e-05	40.8	Glycerol-3-phosphate dehydrogenase, mitochondrial
Maker006648	P13639	37.6	149	72	3	46	178	19	162	7.66e-17	81.6	Elongation factor 2
Maker006712	P04406	78.9	331	69	1	3	332	5	335	4.57e-188	518	Glyceraldehyde-3-phosphate dehydrogenase
Maker006712	O14556	70.6	330	96	1	4	332	78	407	6.37e-168	470	Glyceraldehyde-3-phosphate dehydrogenase, testis-specific
Maker006728	P12931	29.9	77	47	3	123	199	317	386	0.58	29.6	Proto-oncogene tyrosine-protein kinase Src
Maker011556	Q9GZT9	52.2	46	21	1	6	50	17	62	2.61e-10	58.9	Egl nine homolog 1
