# Supplementary material for: Multi‐Omics Analyses Elucidate the Venom Components of the Wasp Vespa mandarinia
Source: Ecol Evol. 2026 May 27;16(6):e73724. doi: 10.1002/ece3.73724 (PMC13240240; doi:10.1002/ece3.73724)
Supplement: Supplementary file 4 — Table S4: GO enrichment analysis of V. mandarinia proteins. [file ECE3-16-e73724-s011.xlsx]

## Sheet: Supplemental Table S4
Supplemental Table S4. GO analysis of V. mandarinia proteins.
	ID	Level1	Level2	Description	GeneRatio	BgRatio	pvalue	p.adjust	qvalue	geneID	Count
BP	GO:0043312	biological_process	immune system process||localization||response to stimulus||cellular process	neutrophil degranulation	97/2046	171/9754	6.58958e-25	1.60917e-21	1.44e-21	Maker006309/Maker001555/Maker000505/Maker005282/Maker000337/Maker005197/Maker008995/Maker000578/Maker010239/Maker003231/Maker006722/Maker001399/Maker011222/Maker003335/Maker007726/Maker004909/Maker006809/Maker002721/Maker003536/Maker009880/Maker004706/Maker008659/Maker005403/Maker008378/Maker011351/Maker002540/Maker002979/Maker000333/Maker005162/Maker006687/Maker009845/Maker005579/Maker000456/Mak…	97
	GO:0006413	biological_process	metabolic process||cellular process	translational initiation	51/2046	66/9754	1.42369e-22	1.73832e-19	1.55556e-19	Maker008806/Maker000846/Maker001850/Maker002695/Maker011201/Maker005216/Maker009688/Maker008026/Maker009540/Maker009202/Maker010446/Maker009219/Maker008720/Maker000527/Maker007987/Maker005633/Maker003248/Maker001569/Maker009324/Maker009689/Maker008444/Maker010673/Maker008571/Maker002483/Maker008174/Maker009745/Maker007859/Maker004089/Maker008952/Maker007075/Maker006744/Maker009148/Maker001435/Mak…	51
	GO:0006412	biological_process	metabolic process||cellular process	translation	129/2046	285/9754	9.24913e-21	7.52879e-18	6.73726e-18	Maker002625/Maker004508/Maker010959/Maker008806/Maker001223/Maker000846/Maker001850/Maker011201/Maker011045/Maker000882/Maker010880/Maker006907/Maker003712/Maker003385/Maker005216/Maker007252/Maker009688/Maker010680/Maker008194/Maker009540/Maker001817/Maker001726/Maker005175/Maker005280/Maker005265/Maker002556/Maker000703/Maker005599/Maker000057/Maker004963/Maker005552/Maker004326/Maker004269/Mak…	129
	GO:0038061	biological_process	regulation of biological process||response to stimulus||signaling||cellular process||biological regulation	NIK/NF-kappaB signaling	36/2046	44/9754	8.78493e-18	5.3632e-15	4.79935e-15	Maker001555/Maker006722/Maker004912/Maker000691/Maker000177/Maker011086/Maker000050/Maker002946/Maker010771/Maker005403/Maker007077/Maker002540/Maker002979/Maker003029/Maker003066/Maker001699/Maker002981/Maker009713/Maker000596/Maker000770/Maker005013/Maker003298/Maker006769/Maker008523/Maker002984/Maker003726/Maker011349/Maker010770/Maker009785/Maker002916/Maker004905/Maker003782/Maker008197/Mak…	36
	GO:0002479	biological_process	immune system process	antigen processing and presentation of exogenous peptide antigen via MHC class I, TAP-dependent	32/2046	37/9754	2.31206e-17	1.12921e-14	1.01049e-14	Maker001555/Maker006722/Maker000691/Maker011086/Maker000050/Maker010771/Maker005403/Maker007077/Maker002540/Maker002979/Maker003029/Maker003066/Maker001699/Maker001372/Maker002981/Maker009713/Maker000770/Maker005013/Maker003298/Maker005241/Maker006769/Maker008523/Maker002984/Maker003726/Maker010770/Maker009785/Maker002916/Maker004905/Maker008197/Maker011120/Maker005853/Maker001241	32
	GO:0038095	biological_process	regulation of biological process||immune system process||response to stimulus||signaling||cellular process||biological regulation	Fc-epsilon receptor signaling pathway	42/2046	61/9754	9.61846e-16	3.91471e-13	3.50314e-13	Maker001555/Maker006722/Maker004912/Maker000691/Maker000177/Maker011086/Maker000050/Maker010771/Maker007926/Maker005403/Maker007077/Maker002540/Maker002979/Maker003029/Maker003066/Maker001699/Maker002981/Maker009713/Maker000596/Maker000770/Maker005272/Maker005709/Maker007927/Maker005013/Maker003298/Maker008702/Maker006769/Maker008523/Maker002984/Maker003726/Maker006420/Maker011349/Maker001112/Mak…	42
	GO:0019083	biological_process	interspecies interaction between organisms	viral transcription	43/2046	64/9754	1.75034e-15	6.1062e-13	5.46423e-13	Maker009429/Maker009083/Maker008806/Maker000846/Maker001850/Maker011201/Maker001821/Maker005216/Maker009688/Maker009540/Maker005043/Maker010446/Maker009219/Maker008720/Maker000527/Maker003557/Maker005633/Maker001479/Maker003248/Maker008902/Maker009324/Maker005433/Maker006440/Maker006129/Maker010673/Maker008571/Maker009745/Maker005411/Maker006744/Maker002126/Maker009521/Maker009148/Maker010287/Mak…	43
	GO:0002181	biological_process	metabolic process||cellular process	cytoplasmic translation	45/2046	69/9754	2.12198e-15	6.43975e-13	5.76272e-13	Maker004508/Maker008806/Maker000846/Maker011201/Maker000882/Maker010880/Maker003712/Maker005216/Maker009688/Maker010680/Maker009540/Maker005280/Maker001546/Maker000703/Maker009434/Maker010446/Maker008616/Maker008713/Maker005971/Maker008720/Maker000527/Maker000466/Maker008175/Maker005225/Maker008571/Maker009832/Maker009745/Maker002891/Maker003092/Maker006150/Maker003848/Maker010287/Maker004317/Mak…	45
	GO:0043488	biological_process	metabolic process||regulation of biological process||negative regulation of biological process||cellular process||biological regulation	regulation of mRNA stability	49/2046	79/9754	2.37337e-15	6.43975e-13	5.76272e-13	Maker001555/Maker008733/Maker003231/Maker004107/Maker006722/Maker006929/Maker000691/Maker011086/Maker000050/Maker010771/Maker006470/Maker005403/Maker007077/Maker002540/Maker002979/Maker006213/Maker004854/Maker003029/Maker003066/Maker008276/Maker001699/Maker001569/Maker002420/Maker002981/Maker009713/Maker000770/Maker005304/Maker001701/Maker005013/Maker003298/Maker006769/Maker008523/Maker002984/Mak…	49
	GO:0061418	biological_process	metabolic process||regulation of biological process||response to stimulus||cellular process||biological regulation	regulation of transcription from RNA polymerase II promoter in response to hypoxia	33/2046	43/9754	6.864e-15	1.67619e-12	1.49996e-12	Maker001555/Maker006722/Maker000691/Maker011086/Maker000050/Maker010771/Maker005403/Maker007077/Maker002540/Maker002979/Maker003029/Maker003066/Maker001699/Maker002981/Maker009713/Maker000770/Maker005013/Maker003298/Maker000713/Maker006769/Maker008523/Maker002984/Maker003726/Maker010770/Maker009785/Maker002916/Maker004905/Maker008197/Maker001003/Maker011120/Maker000547/Maker005853/Maker001241	33
	GO:0002223	biological_process	regulation of biological process||immune system process||interspecies interaction between organisms||signaling||response to stimulus||cellular process||positive regulation of biological process||biological regulation	stimulatory C-type lectin receptor signaling pathway	38/2046	55/9754	1.9133e-14	4.24752e-12	3.80096e-12	Maker001555/Maker006722/Maker004912/Maker001821/Maker000691/Maker004934/Maker000177/Maker011086/Maker000050/Maker010771/Maker005403/Maker007077/Maker002540/Maker002979/Maker003029/Maker003066/Maker001699/Maker002981/Maker009713/Maker000596/Maker000770/Maker005272/Maker005013/Maker003298/Maker006769/Maker008523/Maker002984/Maker003726/Maker011349/Maker001112/Maker010770/Maker009785/Maker002916/Mak…	38
	GO:0006521	biological_process	metabolic process||regulation of biological process||cellular process||biological regulation	regulation of cellular amino acid metabolic process	30/2046	38/9754	3.09113e-14	6.29045e-12	5.62911e-12	Maker001555/Maker006722/Maker000691/Maker011086/Maker000050/Maker010771/Maker005403/Maker007077/Maker002540/Maker002979/Maker003029/Maker003066/Maker001699/Maker002981/Maker009713/Maker000770/Maker005013/Maker003298/Maker006769/Maker008523/Maker002984/Maker003726/Maker010770/Maker009785/Maker002916/Maker004905/Maker008197/Maker011120/Maker005853/Maker001241	30
	GO:0033209	biological_process	regulation of biological process||response to stimulus||signaling||cellular process||biological regulation	tumor necrosis factor-mediated signaling pathway	35/2046	49/9754	4.21421e-14	7.45515e-12	6.67136e-12	Maker003115/Maker001555/Maker006722/Maker006405/Maker000691/Maker011086/Maker000050/Maker010771/Maker005403/Maker007077/Maker002540/Maker002979/Maker003029/Maker003066/Maker001699/Maker002981/Maker009713/Maker000770/Maker005651/Maker001677/Maker005013/Maker003298/Maker006769/Maker008523/Maker002984/Maker003726/Maker010770/Maker007022/Maker009785/Maker002916/Maker004905/Maker008197/Maker011120/Mak…	35
	GO:0043687	biological_process	metabolic process||cellular process	post-translational protein modification	69/2046	139/9754	4.27404e-14	7.45515e-12	6.67136e-12	Maker011362/Maker007370/Maker002234/Maker002798/Maker005221/Maker001555/Maker005282/Maker007303/Maker001269/Maker006722/Maker004912/Maker003829/Maker008314/Maker000691/Maker000177/Maker011086/Maker000050/Maker010771/Maker003234/Maker009541/Maker005927/Maker008941/Maker009583/Maker005403/Maker007077/Maker002540/Maker002979/Maker007044/Maker003378/Maker003029/Maker008674/Maker003066/Maker006931/Mak…	69
	GO:0006614	biological_process	localization	SRP-dependent cotranslational protein targeting to membrane	34/2046	47/9754	5.3162e-14	8.65477e-12	7.74486e-12	Maker008806/Maker000846/Maker001850/Maker011201/Maker009491/Maker005216/Maker009688/Maker009540/Maker010446/Maker009219/Maker008720/Maker000527/Maker005633/Maker003248/Maker009324/Maker010673/Maker008571/Maker009745/Maker006856/Maker010348/Maker006744/Maker009148/Maker010287/Maker009675/Maker008458/Maker003005/Maker004537/Maker001089/Maker005583/Maker010018/Maker001123/Maker007058/Maker000875/Mak…	34
	GO:0070498	biological_process	regulation of biological process||response to stimulus||signaling||cellular process||biological regulation	interleukin-1-mediated signaling pathway	37/2046	54/9754	6.40405e-14	9.44888e-12	8.45548e-12	Maker001555/Maker001303/Maker006722/Maker004912/Maker000691/Maker000177/Maker011086/Maker000050/Maker010771/Maker005403/Maker007077/Maker002540/Maker002979/Maker003029/Maker003066/Maker006301/Maker001699/Maker002981/Maker009713/Maker000596/Maker000770/Maker005013/Maker003298/Maker006769/Maker008523/Maker002984/Maker003726/Maker011349/Maker010770/Maker007022/Maker009785/Maker002916/Maker004905/Mak…	37
	GO:0010972	biological_process	regulation of biological process||negative regulation of biological process||cellular process||biological regulation	negative regulation of G2/M transition of mitotic cell cycle	33/2046	45/9754	6.57784e-14	9.44888e-12	8.45548e-12	Maker002796/Maker001555/Maker006722/Maker004912/Maker000691/Maker011086/Maker000050/Maker010771/Maker005403/Maker007077/Maker002540/Maker002979/Maker003029/Maker003066/Maker001699/Maker002981/Maker009713/Maker000770/Maker005013/Maker003298/Maker006769/Maker008523/Maker002984/Maker003726/Maker011349/Maker010770/Maker009785/Maker002916/Maker004905/Maker008197/Maker011120/Maker005853/Maker001241	33
	GO:0050852	biological_process	regulation of biological process||immune system process||signaling||response to stimulus||cellular process||positive regulation of biological process||biological regulation	T cell receptor signaling pathway	47/2046	81/9754	3.12212e-13	4.23568e-11	3.79037e-11	Maker001555/Maker001303/Maker006722/Maker004912/Maker000691/Maker000177/Maker011086/Maker000050/Maker010771/Maker005403/Maker007077/Maker002540/Maker002979/Maker001322/Maker007987/Maker003029/Maker003066/Maker001699/Maker002981/Maker004258/Maker009713/Maker000596/Maker000770/Maker008174/Maker006619/Maker005272/Maker007859/Maker007927/Maker005013/Maker003298/Maker006769/Maker008523/Maker002984/Mak…	47
	GO:0016032	biological_process	interspecies interaction between organisms	viral process	100/2046	252/9754	5.83523e-12	7.49981e-10	6.71132e-10	Maker009429/Maker009083/Maker001323/Maker002797/Maker005221/Maker007145/Maker009070/Maker003880/Maker003231/Maker006722/Maker004912/Maker006929/Maker001821/Maker003549/Maker000691/Maker003514/Maker000177/Maker002076/Maker006419/Maker003565/Maker011274/Maker010771/Maker007306/Maker004706/Maker005043/Maker003750/Maker001949/Maker006213/Maker006557/Maker007995/Maker007798/Maker008311/Maker011127/Mak…	100
	GO:0000184	biological_process	metabolic process||regulation of biological process||negative regulation of biological process||cellular process||biological regulation	nuclear-transcribed mRNA catabolic process, nonsense-mediated decay	44/2046	78/9754	6.80881e-12	8.31356e-10	7.43953e-10	Maker008806/Maker000846/Maker001850/Maker011201/Maker004107/Maker006768/Maker005216/Maker009688/Maker008194/Maker009540/Maker004321/Maker009992/Maker010446/Maker009219/Maker008720/Maker000527/Maker005633/Maker007036/Maker003248/Maker001569/Maker009324/Maker010673/Maker008571/Maker006251/Maker008894/Maker008497/Maker009745/Maker007735/Maker007453/Maker011302/Maker003682/Maker006744/Maker009148/Mak…	44
	GO:0006457	biological_process	cellular process	protein folding	78/2046	183/9754	2.11956e-11	2.46475e-09	2.20562e-09	Maker009429/Maker009083/Maker001297/Maker011362/Maker004440/Maker002234/Maker009070/Maker003231/Maker001724/Maker006405/Maker008744/Maker006864/Maker004823/Maker009905/Maker001793/Maker003514/Maker009720/Maker003473/Maker010610/Maker005463/Maker001763/Maker008659/Maker008941/Maker007577/Maker001486/Maker005068/Maker009305/Maker007723/Maker005162/Maker001098/Maker002967/Maker007907/Maker000456/Mak…	78
	GO:0070125	biological_process	metabolic process||cellular process	mitochondrial translational elongation	32/2046	51/9754	1.12008e-10	1.24329e-08	1.11258e-08	Maker001508/Maker006719/Maker007462/Maker001449/Maker004698/Maker006302/Maker007252/Maker001817/Maker001726/Maker009922/Maker008828/Maker005082/Maker000821/Maker007504/Maker004234/Maker007024/Maker007514/Maker004875/Maker009127/Maker008892/Maker003469/Maker000339/Maker010769/Maker002516/Maker004883/Maker005890/Maker001522/Maker006179/Maker000348/Maker011109/Maker006648/Maker005632	32
	GO:1902036	biological_process	developmental process||regulation of biological process||immune system process||multicellular organismal process||cellular process||biological regulation	regulation of hematopoietic stem cell differentiation	33/2046	54/9754	1.58797e-10	1.68601e-08	1.50875e-08	Maker001555/Maker006722/Maker000691/Maker011086/Maker000050/Maker010771/Maker005403/Maker007077/Maker002540/Maker002979/Maker007397/Maker003029/Maker003066/Maker001699/Maker002981/Maker009713/Maker000770/Maker005013/Maker003298/Maker011335/Maker006769/Maker008523/Maker009014/Maker002984/Maker003726/Maker010770/Maker009785/Maker002916/Maker004905/Maker008197/Maker011120/Maker005853/Maker001241	33
	GO:0000165	biological_process	metabolic process||regulation of biological process||response to stimulus||signaling||cellular process||biological regulation	MAPK cascade	56/2046	120/9754	2.3248e-10	2.36548e-08	2.11679e-08	Maker007322/Maker001555/Maker000505/Maker006722/Maker010345/Maker003549/Maker000691/Maker003107/Maker011086/Maker000050/Maker004992/Maker010771/Maker007926/Maker005403/Maker007077/Maker009900/Maker002540/Maker002979/Maker003105/Maker004854/Maker004243/Maker003029/Maker003066/Maker001770/Maker001699/Maker007669/Maker002981/Maker009713/Maker000770/Maker005651/Maker009898/Maker001371/Maker002270/Mak…	56
	GO:0050821	biological_process	biological regulation	protein stabilization	65/2046	151/9754	6.09634e-10	5.95491e-08	5.32884e-08	Maker001297/Maker007309/Maker000435/Maker006405/Maker008858/Maker006864/Maker003514/Maker003473/Maker001763/Maker011043/Maker005693/Maker003489/Maker005431/Maker008659/Maker007577/Maker005547/Maker009305/Maker005037/Maker004349/Maker003967/Maker008297/Maker004082/Maker001427/Maker009712/Maker010416/Maker009779/Maker000396/Maker009778/Maker001207/Maker010911/Maker006153/Maker004244/Maker000165/Mak…	65
	GO:1901990	biological_process	regulation of biological process||cellular process||biological regulation	regulation of mitotic cell cycle phase transition	34/2046	60/9754	1.43871e-09	1.35128e-07	1.20922e-07	Maker005221/Maker001555/Maker006722/Maker004912/Maker000691/Maker000177/Maker011086/Maker000050/Maker010771/Maker005403/Maker007077/Maker002540/Maker002979/Maker003029/Maker003066/Maker001699/Maker002981/Maker009713/Maker000770/Maker005013/Maker003298/Maker006769/Maker008523/Maker002984/Maker003726/Maker011349/Maker010770/Maker009785/Maker002916/Maker004905/Maker008197/Maker011120/Maker005853/Mak…	34
	GO:0070126	biological_process	metabolic process||cellular process||cellular component organization or biogenesis	mitochondrial translational termination	29/2046	48/9754	3.02873e-09	2.73932e-07	2.45132e-07	Maker001508/Maker007462/Maker001449/Maker004698/Maker006302/Maker007252/Maker001817/Maker001726/Maker009922/Maker008828/Maker005082/Maker000821/Maker007504/Maker007024/Maker007514/Maker004875/Maker009127/Maker008892/Maker003469/Maker000339/Maker010769/Maker002516/Maker004883/Maker005890/Maker001522/Maker006179/Maker000348/Maker011109/Maker005632	29
	GO:0031145	biological_process	metabolic process||cellular process	anaphase-promoting complex-dependent catabolic process	34/2046	62/9754	4.60298e-09	3.87603e-07	3.46853e-07	Maker001555/Maker006722/Maker000691/Maker011086/Maker000050/Maker010771/Maker005403/Maker007077/Maker002540/Maker002979/Maker003029/Maker003066/Maker001699/Maker002981/Maker009713/Maker000770/Maker005013/Maker003298/Maker000713/Maker006769/Maker008523/Maker000065/Maker005746/Maker002984/Maker003726/Maker006127/Maker010770/Maker009785/Maker002916/Maker004905/Maker008197/Maker011120/Maker005853/Mak…	34
	GO:0060071	biological_process	developmental process||regulation of biological process||response to stimulus||signaling||multicellular organismal process||cellular process||biological regulation	Wnt signaling pathway, planar cell polarity pathway	34/2046	62/9754	4.60298e-09	3.87603e-07	3.46853e-07	Maker001555/Maker005354/Maker006722/Maker000691/Maker011086/Maker000050/Maker010771/Maker005403/Maker007077/Maker002540/Maker002979/Maker003029/Maker003066/Maker001699/Maker002981/Maker009713/Maker000770/Maker005709/Maker005013/Maker003298/Maker008702/Maker006769/Maker008523/Maker002984/Maker003726/Maker010770/Maker009785/Maker002916/Maker004905/Maker008197/Maker011120/Maker005853/Maker011202/Mak…	34
	GO:0031146	biological_process	metabolic process||cellular process	SCF-dependent proteasomal ubiquitin-dependent protein catabolic process	36/2046	68/9754	5.79056e-09	4.71351e-07	4.21796e-07	Maker001555/Maker006722/Maker004912/Maker000691/Maker000177/Maker011086/Maker000050/Maker010771/Maker009541/Maker005403/Maker007077/Maker002540/Maker002979/Maker007044/Maker003029/Maker003066/Maker001699/Maker002981/Maker009713/Maker000770/Maker005013/Maker003298/Maker000713/Maker006769/Maker008523/Maker002984/Maker003726/Maker011349/Maker010770/Maker009785/Maker002916/Maker004905/Maker008197/Mak…	36
	GO:0045451	biological_process	developmental process||reproduction||reproductive process||localization||multicellular organismal process||cellular process||multi-organism process||cellular component organization or biogenesis	pole plasm oskar mRNA localization	16/2046	19/9754	6.75127e-09	5.31826e-07	4.75913e-07	Maker008450/Maker006768/Maker001629/Maker009992/Maker005547/Maker001220/Maker006760/Maker002929/Maker006871/Maker007453/Maker011302/Maker000936/Maker001666/Maker001691/Maker004977/Maker011202	16
	GO:0061077	biological_process	cellular process	chaperone-mediated protein folding	21/2046	30/9754	1.02974e-08	7.85818e-07	7.03202e-07	Maker003914/Maker008857/Maker003231/Maker008858/Maker001793/Maker003514/Maker008257/Maker001328/Maker006710/Maker000277/Maker002040/Maker000536/Maker008856/Maker009015/Maker005018/Maker005016/Maker001329/Maker000429/Maker000156/Maker001002/Maker007443	21
	GO:0051028	biological_process	localization	mRNA transport	39/2046	78/9754	1.13268e-08	8.38187e-07	7.50065e-07	Maker009429/Maker009083/Maker000176/Maker000058/Maker006768/Maker005269/Maker001821/Maker002178/Maker002076/Maker006659/Maker005043/Maker005351/Maker003351/Maker003557/Maker007036/Maker010305/Maker009801/Maker008276/Maker002420/Maker005433/Maker006440/Maker006129/Maker010262/Maker007453/Maker003757/Maker011302/Maker000936/Maker010778/Maker005958/Maker009521/Maker004315/Maker001576/Maker008256/Mak…	39
	GO:0090263	biological_process	regulation of biological process||response to stimulus||signaling||positive regulation of biological process||cellular process||biological regulation	positive regulation of canonical Wnt signaling pathway	51/2046	117/9754	2.58719e-08	1.85821e-06	1.66285e-06	Maker004610/Maker002796/Maker001555/Maker003880/Maker006722/Maker010345/Maker009111/Maker000691/Maker011086/Maker000050/Maker010771/Maker003037/Maker006659/Maker008903/Maker005403/Maker003750/Maker007077/Maker002540/Maker002979/Maker006154/Maker003967/Maker000456/Maker003378/Maker003029/Maker003066/Maker001699/Maker002981/Maker009713/Maker000596/Maker000770/Maker006619/Maker010851/Maker005013/Mak…	51
	GO:0043161	biological_process	metabolic process||cellular process	proteasome-mediated ubiquitin-dependent protein catabolic process	65/2046	166/9754	5.58351e-08	3.89569e-06	3.48612e-06	Maker005221/Maker001555/Maker003893/Maker009070/Maker006722/Maker004912/Maker009129/Maker001391/Maker001460/Maker000691/Maker000177/Maker011086/Maker002721/Maker000050/Maker011274/Maker010771/Maker005596/Maker005403/Maker007077/Maker002540/Maker002979/Maker007338/Maker001135/Maker000456/Maker006594/Maker007044/Maker003029/Maker003066/Maker001699/Maker010854/Maker002981/Maker001331/Maker009713/Mak…	65
	GO:0006418	biological_process	metabolic process||cellular process	tRNA aminoacylation for protein translation	20/2046	30/9754	8.37846e-08	5.52978e-06	4.94842e-06	Maker006776/Maker002625/Maker001223/Maker011045/Maker000655/Maker001817/Maker000032/Maker007522/Maker002257/Maker002626/Maker001308/Maker003464/Maker009303/Maker000472/Maker001677/Maker007097/Maker005321/Maker007557/Maker001814/Maker009326	20
	GO:0046034	biological_process	metabolic process	ATP metabolic process	20/2046	30/9754	8.37846e-08	5.52978e-06	4.94842e-06	Maker003474/Maker009509/Maker006079/Maker010239/Maker003231/Maker001793/Maker007252/Maker003905/Maker002071/Maker000456/Maker000632/Maker006227/Maker010353/Maker009878/Maker009333/Maker000047/Maker001911/Maker002376/Maker007789/Maker003908	20
	GO:0030239	biological_process	developmental process||cellular process||cellular component organization or biogenesis	myofibril assembly	16/2046	22/9754	2.70595e-07	1.73893e-05	1.55611e-05	Maker003899/Maker003914/Maker000272/Maker009980/Maker001437/Maker006043/Maker004272/Maker009779/Maker009778/Maker006280/Maker003127/Maker011134/Maker001438/Maker010397/Maker006553/Maker004271	16
	GO:0000209	biological_process	metabolic process||cellular process	protein polyubiquitination	63/2046	166/9754	3.36643e-07	2.1079e-05	1.88629e-05	Maker001555/Maker007682/Maker001303/Maker006722/Maker004912/Maker007046/Maker003829/Maker005667/Maker000691/Maker000177/Maker011086/Maker000050/Maker010771/Maker009541/Maker006659/Maker005403/Maker007077/Maker002540/Maker002979/Maker011127/Maker006128/Maker002066/Maker003029/Maker003066/Maker006931/Maker009554/Maker001699/Maker002981/Maker001331/Maker001267/Maker004258/Maker009713/Maker005187/Mak…	63
	GO:0019886	biological_process	immune system process	antigen processing and presentation of exogenous peptide antigen via MHC class II	25/2046	45/9754	3.6699e-07	2.24047e-05	2.00492e-05	Maker005354/Maker003107/Maker004158/Maker006855/Maker009220/Maker005043/Maker001612/Maker005219/Maker001026/Maker003613/Maker006887/Maker007559/Maker008803/Maker001666/Maker004315/Maker002803/Maker005380/Maker009551/Maker004904/Maker000656/Maker003405/Maker000202/Maker008091/Maker011202/Maker003339	25
	GO:0010499	biological_process	metabolic process||cellular process	proteasomal ubiquitin-independent protein catabolic process	14/2046	18/9754	3.9716e-07	2.35986e-05	2.11176e-05	Maker006722/Maker000691/Maker011086/Maker005403/Maker007338/Maker003029/Maker003066/Maker001699/Maker000770/Maker010865/Maker003726/Maker009785/Maker011120/Maker001241	14
	GO:0006749	biological_process	metabolic process||cellular process	glutathione metabolic process	20/2046	32/9754	4.05873e-07	2.35986e-05	2.11176e-05	Maker000399/Maker004627/Maker003268/Maker002790/Maker000779/Maker004205/Maker005420/Maker005099/Maker011189/Maker006017/Maker008284/Maker006125/Maker002187/Maker004528/Maker011344/Maker003853/Maker003132/Maker011413/Maker004847/Maker008119	20
	GO:1900034	biological_process	regulation of biological process||response to stimulus||cellular process||biological regulation	regulation of cellular response to heat	28/2046	54/9754	5.03876e-07	2.86154e-05	2.5607e-05	Maker009429/Maker009083/Maker003231/Maker006405/Maker001821/Maker003549/Maker008659/Maker005043/Maker004854/Maker003557/Maker001479/Maker000888/Maker008902/Maker005433/Maker006440/Maker006129/Maker007927/Maker005411/Maker009674/Maker002126/Maker009015/Maker009521/Maker009279/Maker005706/Maker003383/Maker001002/Maker008067/Maker008218	28
	GO:0010498	biological_process	metabolic process||cellular process	proteasomal protein catabolic process	20/2046	33/9754	8.27375e-07	4.59193e-05	4.10916e-05	Maker005221/Maker006722/Maker000691/Maker005403/Maker007338/Maker000456/Maker007044/Maker003029/Maker003066/Maker007676/Maker001699/Maker000770/Maker007937/Maker010865/Maker003726/Maker009785/Maker002717/Maker011120/Maker000023/Maker001241	20
	GO:0006446	biological_process	metabolic process||regulation of biological process||cellular process||biological regulation	regulation of translational initiation	17/2046	26/9754	1.22261e-06	6.56375e-05	5.87368e-05	Maker010565/Maker008026/Maker007987/Maker002262/Maker000944/Maker001569/Maker008444/Maker008952/Maker003587/Maker000485/Maker008913/Maker008525/Maker007763/Maker006775/Maker005573/Maker002649/Maker003313	17
	GO:0006979	biological_process	response to stimulus	response to oxidative stress	52/2046	133/9754	1.23642e-06	6.56375e-05	5.87368e-05	Maker010744/Maker005197/Maker002315/Maker008573/Maker007226/Maker009468/Maker001303/Maker011147/Maker005813/Maker002419/Maker003671/Maker010610/Maker007252/Maker003268/Maker007926/Maker009900/Maker000333/Maker006687/Maker000718/Maker004208/Maker003119/Maker000596/Maker007720/Maker008293/Maker001282/Maker000222/Maker004244/Maker009898/Maker005032/Maker006017/Maker002888/Maker005429/Maker002270/Mak…	52
	GO:0006886	biological_process	localization	intracellular protein transport	75/2046	215/9754	1.31517e-06	6.83328e-05	6.11487e-05	Maker000176/Maker002426/Maker005354/Maker006908/Maker001830/Maker003088/Maker011222/Maker004686/Maker007046/Maker008025/Maker010612/Maker006809/Maker000880/Maker003234/Maker004706/Maker003637/Maker006855/Maker009220/Maker005547/Maker005043/Maker003750/Maker000865/Maker009931/Maker005888/Maker010912/Maker001612/Maker001026/Maker005636/Maker006871/Maker003407/Maker008798/Maker004060/Maker001640/Mak…	75
	GO:0016579	biological_process	metabolic process||cellular process	protein deubiquitination	55/2046	144/9754	1.46756e-06	7.46622e-05	6.68127e-05	Maker002796/Maker001555/Maker007145/Maker009049/Maker009070/Maker006722/Maker000691/Maker011086/Maker000050/Maker010771/Maker008903/Maker010809/Maker005403/Maker011014/Maker000865/Maker007077/Maker005037/Maker003931/Maker002540/Maker002979/Maker006798/Maker008297/Maker007317/Maker000456/Maker003029/Maker008674/Maker003066/Maker001699/Maker010911/Maker002981/Maker009713/Maker000770/Maker007146/Mak…	55
	GO:0006888	biological_process	localization	endoplasmic reticulum to Golgi vesicle-mediated transport	51/2046	131/9754	1.8125e-06	9.03292e-05	8.08325e-05	Maker008935/Maker000435/Maker003107/Maker001074/Maker004992/Maker000880/Maker004706/Maker006855/Maker008673/Maker005043/Maker010912/Maker003105/Maker000434/Maker001612/Maker004083/Maker004082/Maker000456/Maker010056/Maker005634/Maker004882/Maker003613/Maker006887/Maker008645/Maker004863/Maker011087/Maker009334/Maker005805/Maker003209/Maker008803/Maker008495/Maker004315/Maker006127/Maker009044/Mak…	51
	GO:0090090	biological_process	regulation of biological process||negative regulation of biological process||response to stimulus||signaling||cellular process||biological regulation	negative regulation of canonical Wnt signaling pathway	45/2046	113/9754	3.55427e-06	0.000173591	0.00015534	Maker001555/Maker006722/Maker004912/Maker009204/Maker000691/Maker011086/Maker000050/Maker010771/Maker003037/Maker006659/Maker005403/Maker007077/Maker002540/Maker002979/Maker000456/Maker003378/Maker003029/Maker003066/Maker007450/Maker001699/Maker002981/Maker006153/Maker009713/Maker000770/Maker002270/Maker005013/Maker002229/Maker003298/Maker009674/Maker006769/Maker008523/Maker005113/Maker002984/Mak…	45
	GO:0061024	biological_process	cellular process||cellular component organization or biogenesis	membrane organization	35/2046	81/9754	4.98106e-06	0.000238505	0.00021343	Maker002426/Maker000738/Maker005354/Maker008746/Maker003231/Maker004686/Maker003549/Maker008521/Maker007306/Maker000925/Maker005431/Maker008734/Maker006711/Maker000865/Maker006798/Maker004062/Maker003353/Maker000706/Maker005774/Maker002428/Maker003270/Maker007273/Maker003407/Maker008736/Maker002067/Maker000594/Maker005328/Maker006420/Maker000898/Maker005668/Maker008559/Maker006854/Maker004439/Mak…	35
	GO:0006120	biological_process	metabolic process||cellular process	mitochondrial electron transport, NADH to ubiquinone	17/2046	28/9754	5.43955e-06	0.000255449	0.000228593	Maker004025/Maker010744/Maker009045/Maker007966/Maker000718/Maker010908/Maker009333/Maker006488/Maker004163/Maker003046/Maker008614/Maker008964/Maker011102/Maker007591/Maker010706/Maker000261/Maker010573	17
	GO:0034214	biological_process	cellular process||cellular component organization or biogenesis	protein hexamerization	9/2046	10/9754	6.29427e-06	0.000290011	0.000259521	Maker001821/Maker011177/Maker000456/Maker000270/Maker009978/Maker011178/Maker009275/Maker011037/Maker006672	9
	GO:0007339	biological_process	reproduction||reproductive process||cellular process||multi-organism process	binding of sperm to zona pellucida	11/2046	14/9754	6.52223e-06	0.00029495	0.000263941	Maker001297/Maker003363/Maker003473/Maker009305/Maker000396/Maker005773/Maker005251/Maker005151/Maker003503/Maker008580/Maker010093	11
	GO:0008103	biological_process	developmental process||reproduction||reproductive process||multicellular organismal process||cellular process||multi-organism process||cellular component organization or biogenesis	oocyte microtubule cytoskeleton polarization	10/2046	12/9754	7.02133e-06	0.000311747	0.000278972	Maker002173/Maker003549/Maker006864/Maker004934/Maker002076/Maker005547/Maker006871/Maker007453/Maker001666/Maker011202	10
	GO:0016192	biological_process	localization	vesicle-mediated transport	59/2046	167/9754	1.11609e-05	0.000479485	0.000429075	Maker008935/Maker001830/Maker003231/Maker005418/Maker001793/Maker003107/Maker003234/Maker003637/Maker009220/Maker003422/Maker003834/Maker005547/Maker011351/Maker003900/Maker005888/Maker003105/Maker006254/Maker004083/Maker001026/Maker000706/Maker005636/Maker007273/Maker006871/Maker000766/Maker006909/Maker011373/Maker004060/Maker001640/Maker011087/Maker007691/Maker005979/Maker005840/Maker009921/Mak…	59
	GO:0032543	biological_process	metabolic process||cellular process	mitochondrial translation	27/2046	58/9754	1.1322e-05	0.000479485	0.000429075	Maker010959/Maker000655/Maker001449/Maker004698/Maker000379/Maker006302/Maker007252/Maker001817/Maker001726/Maker003551/Maker009922/Maker008828/Maker009706/Maker005082/Maker002221/Maker007504/Maker007514/Maker009127/Maker005342/Maker003469/Maker010769/Maker007233/Maker000348/Maker005632/Maker010593/Maker010590/Maker007168	27
	GO:0006606	biological_process	localization	protein import into nucleus	33/2046	77/9754	1.13883e-05	0.000479485	0.000429075	Maker009429/Maker004719/Maker002797/Maker003231/Maker007877/Maker006929/Maker001821/Maker002178/Maker001793/Maker011043/Maker005043/Maker005969/Maker009931/Maker001427/Maker006557/Maker003557/Maker001479/Maker008902/Maker005433/Maker006440/Maker006129/Maker008547/Maker000822/Maker004045/Maker009147/Maker005411/Maker010807/Maker007022/Maker005544/Maker007099/Maker006930/Maker003033/Maker004235	33
	GO:0048208	biological_process	localization||cellular process||cellular component organization or biogenesis	COPII vesicle coating	23/2046	46/9754	1.15924e-05	0.000479809	0.000429365	Maker007558/Maker008935/Maker006855/Maker008673/Maker005043/Maker001612/Maker004082/Maker005634/Maker005846/Maker011373/Maker004863/Maker011087/Maker009334/Maker003209/Maker006127/Maker002204/Maker005380/Maker002674/Maker009419/Maker000202/Maker008278/Maker008091/Maker001929	23
	GO:0045727	biological_process	metabolic process||regulation of biological process||positive regulation of biological process||cellular process||biological regulation	positive regulation of translation	25/2046	52/9754	1.17893e-05	0.000479823	0.000429377	Maker010565/Maker011201/Maker004535/Maker001629/Maker005351/Maker007995/Maker008276/Maker001569/Maker009231/Maker004244/Maker005357/Maker004711/Maker008894/Maker007927/Maker010175/Maker011302/Maker004089/Maker007844/Maker002738/Maker010287/Maker001576/Maker004977/Maker003033/Maker001659/Maker005056	25
	GO:0001732	biological_process	metabolic process||cellular process||cellular component organization or biogenesis	formation of cytoplasmic translation initiation complex	16/2046	27/9754	1.59948e-05	0.000639124	0.00057193	Maker003093/Maker003088/Maker008026/Maker000944/Maker002032/Maker008444/Maker002483/Maker008513/Maker007075/Maker001435/Maker009130/Maker011398/Maker008722/Maker008913/Maker010826/Maker006775	16
	GO:0032981	biological_process	cellular process||cellular component organization or biogenesis	mitochondrial respiratory chain complex I assembly	20/2046	38/9754	1.62267e-05	0.000639124	0.00057193	Maker010744/Maker009045/Maker002244/Maker000718/Maker010908/Maker002277/Maker009333/Maker002888/Maker006488/Maker004163/Maker008614/Maker008964/Maker011102/Maker003958/Maker007591/Maker007795/Maker010706/Maker000796/Maker000261/Maker005129	20
	GO:0098761	biological_process	response to stimulus||cellular process	cellular response to interleukin-7	11/2046	15/9754	1.97982e-05	0.000767416	0.000686735	Maker009070/Maker002071/Maker005949/Maker001322/Maker010758/Maker001372/Maker003393/Maker006698/Maker000792/Maker007021/Maker007900	11
	GO:0006090	biological_process	metabolic process||cellular process	pyruvate metabolic process	13/2046	20/9754	2.54933e-05	0.00097273	0.000870463	Maker004627/Maker009406/Maker006060/Maker010693/Maker006481/Maker009022/Maker002813/Maker000081/Maker008270/Maker002601/Maker010991/Maker000934/Maker010573	13
	GO:1904851	biological_process	regulation of biological process||localization||positive regulation of biological process||biological regulation	positive regulation of establishment of protein localization to telomere	9/2046	11/9754	2.81204e-05	0.00104351	0.000933798	Maker001297/Maker003473/Maker009305/Maker000396/Maker005151/Maker005854/Maker003503/Maker008580/Maker010093	9
	GO:0034599	biological_process	response to stimulus||cellular process	cellular response to oxidative stress	30/2046	70/9754	2.82029e-05	0.00104351	0.000933798	Maker005197/Maker002315/Maker007226/Maker001391/Maker000239/Maker011147/Maker002637/Maker003268/Maker007619/Maker007926/Maker000333/Maker010416/Maker005859/Maker006678/Maker009689/Maker007720/Maker008293/Maker004244/Maker005429/Maker009289/Maker001077/Maker004528/Maker002608/Maker003531/Maker000546/Maker001980/Maker006016/Maker005455/Maker004847/Maker005056	30
	GO:0017148	biological_process	metabolic process||regulation of biological process||negative regulation of biological process||cellular process||biological regulation	negative regulation of translation	31/2046	74/9754	3.57985e-05	0.00130478	0.0011676	Maker006776/Maker011387/Maker004107/Maker004535/Maker009202/Maker009992/Maker001807/Maker005971/Maker007397/Maker007995/Maker010758/Maker004208/Maker009511/Maker008276/Maker008433/Maker001905/Maker009815/Maker007680/Maker004901/Maker000165/Maker011302/Maker007714/Maker006269/Maker006058/Maker010863/Maker004977/Maker007344/Maker001716/Maker005056/Maker005573/Maker010732	31
	GO:0006635	biological_process	metabolic process||cellular process	fatty acid beta-oxidation	19/2046	37/9754	4.1505e-05	0.00149052	0.00133381	Maker009548/Maker007770/Maker001423/Maker007339/Maker001672/Maker009428/Maker004301/Maker004927/Maker005028/Maker002742/Maker006020/Maker001386/Maker002756/Maker005868/Maker009275/Maker003958/Maker006215/Maker008176/Maker002709	19
	GO:0006464	biological_process	metabolic process||cellular process	cellular protein modification process	23/2046	49/9754	4.25198e-05	0.00150191	0.00134401	Maker001387/Maker007370/Maker002798/Maker007226/Maker001303/Maker008314/Maker002338/Maker011274/Maker006228/Maker006128/Maker001922/Maker003879/Maker007727/Maker005182/Maker011078/Maker006339/Maker000380/Maker005746/Maker001614/Maker010259/Maker001442/Maker000742/Maker011063	23
	GO:0006405	biological_process	localization	RNA export from nucleus	20/2046	40/9754	4.30522e-05	0.00150191	0.00134401	Maker006768/Maker001821/Maker009982/Maker000136/Maker009992/Maker007036/Maker006137/Maker010305/Maker011173/Maker005433/Maker006440/Maker002726/Maker005411/Maker002126/Maker004870/Maker001576/Maker004977/Maker003949/Maker008256/Maker010254	20
	GO:0006414	biological_process	metabolic process||cellular process	translational elongation	11/2046	16/9754	5.13039e-05	0.00176457	0.00157905	Maker011201/Maker006719/Maker004963/Maker005552/Maker004326/Maker008616/Maker003482/Maker004234/Maker007078/Maker003079/Maker001252	11
	GO:0045214	biological_process	developmental process||cellular process||cellular component organization or biogenesis	sarcomere organization	31/2046	76/9754	6.61933e-05	0.00224505	0.00200902	Maker002173/Maker008857/Maker008858/Maker007000/Maker001437/Maker006043/Maker003351/Maker009779/Maker009778/Maker004986/Maker006280/Maker010291/Maker005325/Maker006770/Maker006710/Maker011134/Maker001438/Maker009373/Maker010397/Maker008689/Maker008856/Maker000806/Maker009015/Maker006235/Maker003237/Maker001351/Maker000805/Maker007099/Maker004271/Maker002928/Maker005912	31
	GO:0006098	biological_process	metabolic process||cellular process	pentose-phosphate shunt	10/2046	14/9754	7.0033e-05	0.00231412	0.00207083	Maker005777/Maker003136/Maker004515/Maker010136/Maker002219/Maker002142/Maker004268/Maker001251/Maker004256/Maker004847	10
	GO:0051085	biological_process	cellular process	chaperone cofactor-dependent protein refolding	14/2046	24/9754	7.01249e-05	0.00231412	0.00207083	Maker003231/Maker010125/Maker001724/Maker000587/Maker001793/Maker007907/Maker000536/Maker007901/Maker005018/Maker004027/Maker009472/Maker005016/Maker010635/Maker008218	14
	GO:0016197	biological_process	localization	endosomal transport	26/2046	60/9754	7.58135e-05	0.00246849	0.00220896	Maker000337/Maker003976/Maker010612/Maker000865/Maker006798/Maker000566/Maker006301/Maker000596/Maker002155/Maker005703/Maker005415/Maker007691/Maker004204/Maker008592/Maker002376/Maker005328/Maker000898/Maker006217/Maker000546/Maker008240/Maker003356/Maker008998/Maker006102/Maker008223/Maker005788/Maker000742	26
	GO:0022904	biological_process	metabolic process||cellular process	respiratory electron transport chain	12/2046	19/9754	8.01854e-05	0.00257648	0.00230561	Maker004000/Maker009468/Maker003268/Maker007003/Maker009337/Maker000779/Maker002163/Maker005022/Maker009794/Maker004244/Maker003046/Maker008614	12
	GO:1904874	biological_process	regulation of biological process||localization||positive regulation of biological process||biological regulation	positive regulation of telomerase RNA localization to Cajal body	9/2046	12/9754	9.14178e-05	0.00289925	0.00259444	Maker001297/Maker003473/Maker008903/Maker000396/Maker005854/Maker005113/Maker003503/Maker008580/Maker010093	9
	GO:0006508	biological_process	metabolic process	proteolysis	59/2046	178/9754	9.32881e-05	0.00292064	0.00261358	Maker007045/Maker006309/Maker011039/Maker001303/Maker001399/Maker001798/Maker004276/Maker004909/Maker002171/Maker010594/Maker006049/Maker004158/Maker007619/Maker001669/Maker010809/Maker007602/Maker011279/Maker007077/Maker007104/Maker006250/Maker011127/Maker000456/Maker005245/Maker005093/Maker008120/Maker010617/Maker001267/Maker008736/Maker001911/Maker009772/Maker011331/Maker005013/Maker000961/Mak…	59
	GO:0008063	biological_process	regulation of biological process||response to stimulus||signaling||cellular process||biological regulation	Toll signaling pathway	17/2046	33/9754	0.000100038	0.0030923	0.0027672	Maker000050/Maker005403/Maker002979/Maker007338/Maker005093/Maker005013/Maker010865/Maker008523/Maker006745/Maker002984/Maker010770/Maker004905/Maker007369/Maker003782/Maker008197/Maker006511/Maker005853	17
	GO:0016925	biological_process	metabolic process||cellular process	protein sumoylation	20/2046	42/9754	0.000103785	0.00316803	0.00283496	Maker009429/Maker009083/Maker005269/Maker001821/Maker004214/Maker011274/Maker003557/Maker001479/Maker008902/Maker005433/Maker006440/Maker006129/Maker005404/Maker002364/Maker005411/Maker002126/Maker009521/Maker005706/Maker004618/Maker009961	20
	GO:0045454	biological_process	regulation of biological process||cellular process||biological regulation	cell redox homeostasis	26/2046	61/9754	0.000106045	0.0031807	0.0028463	Maker004000/Maker002329/Maker002234/Maker002315/Maker007083/Maker003335/Maker011147/Maker005813/Maker010610/Maker000333/Maker005162/Maker006006/Maker001166/Maker008202/Maker001372/Maker008293/Maker005429/Maker011034/Maker007070/Maker001077/Maker002187/Maker004528/Maker009472/Maker005862/Maker010573/Maker003837	26
	GO:0007291	biological_process	developmental process||reproduction||reproductive process||cellular process||multicellular organismal process||multi-organism process	sperm individualization	13/2046	22/9754	0.000106805	0.0031807	0.0028463	Maker000253/Maker003363/Maker005969/Maker002597/Maker002032/Maker005847/Maker003407/Maker003613/Maker006887/Maker005056/Maker007876/Maker011202/Maker002928	13
	GO:0000338	biological_process	metabolic process||cellular process	protein deneddylation	8/2046	10/9754	0.000110649	0.00325547	0.00291321	Maker003489/Maker000536/Maker005546/Maker003027/Maker008343/Maker001027/Maker003362/Maker008530	8
	GO:0006103	biological_process	metabolic process||cellular process	2-oxoglutarate metabolic process	11/2046	17/9754	0.000117762	0.00338324	0.00302754	Maker000899/Maker008196/Maker009105/Maker009566/Maker005073/Maker010162/Maker005837/Maker006125/Maker002852/Maker004729/Maker010573	11
	GO:0007016	biological_process	localization||cellular process||biological regulation||cellular component organization or biogenesis	obsolete cytoskeletal anchoring at plasma membrane	11/2046	17/9754	0.000117762	0.00338324	0.00302754	Maker000435/Maker000315/Maker000434/Maker002690/Maker000184/Maker010630/Maker004860/Maker007520/Maker004861/Maker005912/Maker000552	11
	GO:0034976	biological_process	response to stimulus||cellular process	response to endoplasmic reticulum stress	29/2046	72/9754	0.000146995	0.00417398	0.00373516	Maker005282/Maker005197/Maker010125/Maker008673/Maker008941/Maker006470/Maker005162/Maker003900/Maker004082/Maker010319/Maker008202/Maker011278/Maker001770/Maker005701/Maker007294/Maker001372/Maker009689/Maker002483/Maker010695/Maker005411/Maker010230/Maker006360/Maker002921/Maker001236/Maker010094/Maker001659/Maker005573/Maker003837/Maker003112	29
	GO:0000398	biological_process	metabolic process||cellular process	mRNA splicing, via spliceosome	75/2046	243/9754	0.000160292	0.00447368	0.00400334	Maker011006/Maker003894/Maker000058/Maker006019/Maker008450/Maker003880/Maker003231/Maker004535/Maker003481/Maker006768/Maker009720/Maker006419/Maker001068/Maker011213/Maker009992/Maker010001/Maker003242/Maker007995/Maker002918/Maker008561/Maker010763/Maker011266/Maker006760/Maker002688/Maker004339/Maker007036/Maker006137/Maker010305/Maker010407/Maker009322/Maker003087/Maker009231/Maker002726/Mak…	75
	GO:0075733	biological_process	localization||interspecies interaction between organisms||multi-organism process	intracellular transport of virus	17/2046	34/9754	0.000161214	0.00447368	0.00400334	Maker009429/Maker009083/Maker001821/Maker005043/Maker003557/Maker001479/Maker008902/Maker005433/Maker006440/Maker006129/Maker005411/Maker002126/Maker009521/Maker005544/Maker005706/Maker003916/Maker000742	17
	GO:0007005	biological_process	cellular process||cellular component organization or biogenesis	mitochondrion organization	42/2046	118/9754	0.000163572	0.00448813	0.00401627	Maker003115/Maker009509/Maker009576/Maker002315/Maker006538/Maker004054/Maker007756/Maker003363/Maker006043/Maker003268/Maker011043/Maker007456/Maker005095/Maker010319/Maker002218/Maker007574/Maker008120/Maker006301/Maker010911/Maker006751/Maker004244/Maker006710/Maker008798/Maker004323/Maker004354/Maker002067/Maker003127/Maker011134/Maker009373/Maker010689/Maker005882/Maker002279/Maker006235/Mak…	42
	GO:0048255	biological_process	metabolic process||regulation of biological process||negative regulation of biological process||positive regulation of biological process||cellular process||biological regulation	mRNA stabilization	10/2046	15/9754	0.000170503	0.0046263	0.00413992	Maker002946/Maker008194/Maker004854/Maker010758/Maker011266/Maker009571/Maker005304/Maker004977/Maker003033/Maker007276	10
	GO:0008380	biological_process	metabolic process||cellular process	RNA splicing	59/2046	182/9754	0.000185481	0.00497741	0.00445412	Maker003894/Maker006591/Maker006019/Maker008450/Maker003880/Maker003231/Maker006768/Maker001793/Maker009720/Maker008194/Maker011213/Maker004321/Maker006470/Maker005351/Maker007397/Maker007995/Maker002918/Maker010758/Maker011266/Maker003351/Maker004339/Maker006137/Maker010305/Maker011278/Maker011173/Maker002420/Maker006129/Maker003087/Maker002726/Maker005304/Maker006220/Maker003393/Maker001575/Mak…	59
	GO:0007349	biological_process	developmental process||multicellular organismal process	cellularization	14/2046	26/9754	0.000225221	0.00597814	0.00534964	Maker003834/Maker005037/Maker009511/Maker007450/Maker008276/Maker010261/Maker005847/Maker003613/Maker000383/Maker002862/Maker004315/Maker009551/Maker007737/Maker007929	14
	GO:0042542	biological_process	response to stimulus	response to hydrogen peroxide	19/2046	41/9754	0.000241022	0.00629463	0.00563285	Maker007322/Maker005197/Maker002315/Maker008858/Maker003268/Maker011127/Maker007772/Maker000822/Maker006710/Maker006017/Maker002270/Maker000073/Maker010689/Maker009015/Maker004528/Maker003531/Maker010064/Maker000156/Maker008998	19
	GO:0006409	biological_process	localization	tRNA export from nucleus	15/2046	29/9754	0.000242299	0.00629463	0.00563285	Maker009429/Maker009083/Maker001821/Maker005043/Maker003557/Maker001479/Maker008902/Maker005433/Maker006440/Maker006129/Maker008811/Maker005411/Maker002126/Maker009521/Maker005706	15
	GO:0005977	biological_process	metabolic process||cellular process	glycogen metabolic process	11/2046	18/9754	0.000245429	0.00630881	0.00564554	Maker001184/Maker005702/Maker011014/Maker009674/Maker005803/Maker003591/Maker000380/Maker008552/Maker008157/Maker005116/Maker010012	11
	GO:0006110	biological_process	metabolic process||regulation of biological process||cellular process||biological regulation	regulation of glycolytic process	18/2046	38/9754	0.00024888	0.00633089	0.0056653	Maker009429/Maker009083/Maker007145/Maker001821/Maker005043/Maker003557/Maker001479/Maker008902/Maker005433/Maker006440/Maker006129/Maker007146/Maker010175/Maker005411/Maker002126/Maker009521/Maker002105/Maker005706	18
	GO:0008090	biological_process	localization||cellular process	retrograde axonal transport	8/2046	11/9754	0.000330724	0.00799631	0.00715563	Maker011222/Maker010537/Maker006017/Maker000936/Maker002902/Maker004315/Maker002803/Maker009551	8
	GO:0008637	biological_process	cellular process||cellular component organization or biogenesis	apoptotic mitochondrial changes	8/2046	11/9754	0.000330724	0.00799631	0.00715563	Maker006302/Maker003268/Maker002218/Maker005193/Maker009333/Maker002888/Maker011413/Maker007900	8
	GO:0019853	biological_process	metabolic process||cellular process	L-ascorbic acid biosynthetic process	8/2046	11/9754	0.000330724	0.00799631	0.00715563	Maker006364/Maker002790/Maker000929/Maker008950/Maker005090/Maker005087/Maker002601/Maker011344	8
	GO:0033539	biological_process	metabolic process||cellular process	fatty acid beta-oxidation using acyl-CoA dehydrogenase	8/2046	11/9754	0.000330724	0.00799631	0.00715563	Maker007770/Maker009468/Maker007003/Maker004301/Maker005022/Maker001386/Maker003645/Maker003958	8
	GO:0035722	biological_process	regulation of biological process||response to stimulus||signaling||cellular process||biological regulation	interleukin-12-mediated signaling pathway	8/2046	11/9754	0.000330724	0.00799631	0.00715563	Maker010897/Maker001724/Maker003268/Maker004515/Maker002790/Maker003503/Maker011344/Maker008559	8
	GO:0030036	biological_process	cellular process||cellular component organization or biogenesis	actin cytoskeleton organization	48/2046	144/9754	0.000349702	0.00830814	0.00743467	Maker003899/Maker007322/Maker009980/Maker000253/Maker003976/Maker004535/Maker004686/Maker003514/Maker009982/Maker001074/Maker007000/Maker001437/Maker004992/Maker003834/Maker007793/Maker004272/Maker008982/Maker005579/Maker000737/Maker004062/Maker001939/Maker007450/Maker002428/Maker003270/Maker001356/Maker003407/Maker010291/Maker006770/Maker004662/Maker005703/Maker009016/Maker000308/Maker005709/Mak…	48
	GO:0032212	biological_process	metabolic process||regulation of biological process||positive regulation of biological process||cellular process||cellular component organization or biogenesis||biological regulation	positive regulation of telomere maintenance via telomerase	13/2046	24/9754	0.000350425	0.00830814	0.00743467	Maker001297/Maker003473/Maker006659/Maker009305/Maker007907/Maker000888/Maker000396/Maker007927/Maker005151/Maker005854/Maker003503/Maker008580/Maker010093	13
	GO:0061025	biological_process	cellular process||cellular component organization or biogenesis	membrane fusion	14/2046	27/9754	0.000377953	0.00887463	0.00794161	Maker004054/Maker000267/Maker002218/Maker000706/Maker005847/Maker010854/Maker009334/Maker002229/Maker005241/Maker006100/Maker005331/Maker004026/Maker006854/Maker007118	14
	GO:0042026	biological_process	cellular process	protein refolding	17/2046	36/9754	0.000385914	0.00897527	0.00803166	Maker004440/Maker008857/Maker003231/Maker010125/Maker001724/Maker008858/Maker001793/Maker009720/Maker005193/Maker006710/Maker000780/Maker008856/Maker009015/Maker004027/Maker001329/Maker000156/Maker007900	17
	GO:0046716	biological_process	cellular process||biological regulation	muscle cell cellular homeostasis	21/2046	49/9754	0.000437984	0.0100902	0.00902935	Maker003115/Maker007000/Maker006043/Maker000456/Maker008433/Maker006280/Maker006017/Maker003127/Maker011134/Maker005251/Maker009373/Maker000814/Maker006235/Maker002902/Maker008157/Maker006865/Maker001980/Maker000428/Maker009961/Maker007206/Maker007209	21
	GO:0009117	biological_process	metabolic process||cellular process	nucleotide metabolic process	11/2046	19/9754	0.000472638	0.0107868	0.0096527	Maker004938/Maker010239/Maker003536/Maker001432/Maker002808/Maker005337/Maker010705/Maker007998/Maker000059/Maker001422/Maker007148	11
	GO:0072659	biological_process	localization	protein localization to plasma membrane	35/2046	98/9754	0.000516687	0.0116829	0.0104546	Maker002063/Maker000435/Maker006405/Maker003107/Maker003463/Maker004992/Maker006855/Maker003834/Maker005547/Maker005043/Maker006481/Maker003105/Maker000434/Maker004082/Maker001878/Maker010617/Maker005636/Maker005847/Maker001425/Maker006619/Maker005651/Maker005709/Maker004060/Maker004947/Maker007691/Maker005840/Maker007520/Maker003209/Maker000806/Maker006553/Maker008453/Maker008460/Maker004583/Mak…	35
	GO:0006986	biological_process	response to stimulus	response to unfolded protein	18/2046	40/9754	0.000545621	0.0120014	0.0107396	Maker005282/Maker003231/Maker010125/Maker001724/Maker001793/Maker009774/Maker002721/Maker008659/Maker005162/Maker010319/Maker001336/Maker005701/Maker000536/Maker010507/Maker004027/Maker010635/Maker008218/Maker007900	18
	GO:0006611	biological_process	localization	protein export from nucleus	12/2046	22/9754	0.000545994	0.0120014	0.0107396	Maker000176/Maker001724/Maker005269/Maker002178/Maker009931/Maker005411/Maker009674/Maker001455/Maker007344/Maker003916/Maker004235/Maker006854	12
	GO:0051252	biological_process	metabolic process||regulation of biological process||cellular process||biological regulation	regulation of RNA metabolic process	12/2046	22/9754	0.000545994	0.0120014	0.0107396	Maker002946/Maker003565/Maker001629/Maker009992/Maker005351/Maker011278/Maker005304/Maker001380/Maker005100/Maker005957/Maker004977/Maker010415	12
	GO:0007294	biological_process	developmental process||reproduction||reproductive process||multicellular organismal process||cellular process||multi-organism process	germarium-derived oocyte fate determination	9/2046	14/9754	0.000550433	0.0120014	0.0107396	Maker006768/Maker003549/Maker006864/Maker002076/Maker008276/Maker010291/Maker002902/Maker009551/Maker007983	9
	GO:0006997	biological_process	cellular process||cellular component organization or biogenesis	nucleus organization	14/2046	28/9754	0.000610975	0.0131959	0.0118086	Maker007877/Maker004302/Maker007306/Maker005058/Maker008300/Maker001425/Maker003407/Maker011030/Maker000190/Maker001601/Maker001839/Maker001314/Maker005788/Maker008301	14
	GO:0006406	biological_process	metabolic process||localization	mRNA export from nucleus	32/2046	88/9754	0.000616027	0.0131959	0.0118086	Maker009429/Maker009083/Maker003880/Maker006768/Maker001821/Maker000136/Maker009992/Maker005043/Maker003557/Maker007036/Maker001479/Maker006137/Maker010305/Maker011173/Maker008902/Maker005433/Maker006440/Maker006129/Maker002726/Maker008497/Maker005411/Maker009407/Maker002126/Maker004870/Maker009521/Maker001576/Maker004977/Maker003949/Maker008256/Maker005706/Maker007899/Maker010254	32
	GO:0006006	biological_process	metabolic process	glucose metabolic process	25/2046	64/9754	0.000710568	0.0150888	0.0135024	Maker007780/Maker006712/Maker009406/Maker004007/Maker001672/Maker005927/Maker010693/Maker008378/Maker004065/Maker000779/Maker004243/Maker005245/Maker009022/Maker005651/Maker009016/Maker002270/Maker000081/Maker005090/Maker008237/Maker008157/Maker002105/Maker001251/Maker004847/Maker000934/Maker003416	25
	GO:0033962	biological_process	cellular process||cellular component organization or biogenesis	P-body assembly	8/2046	12/9754	0.000809336	0.01647	0.0147384	Maker011006/Maker005796/Maker001220/Maker001905/Maker009815/Maker001575/Maker004855/Maker009551	8
	GO:0035195	biological_process	metabolic process||regulation of biological process||negative regulation of biological process||cellular process||biological regulation	gene silencing by miRNA	8/2046	12/9754	0.000809336	0.01647	0.0147384	Maker002946/Maker001220/Maker001905/Maker009815/Maker010175/Maker010498/Maker010863/Maker006016	8
	GO:0046688	biological_process	response to stimulus	response to copper ion	8/2046	12/9754	0.000809336	0.01647	0.0147384	Maker009509/Maker003905/Maker000596/Maker006017/Maker007786/Maker002414/Maker002187/Maker006016	8
	GO:0048312	biological_process	localization||cellular process||cellular component organization or biogenesis	intracellular distribution of mitochondria	8/2046	12/9754	0.000809336	0.01647	0.0147384	Maker007145/Maker004054/Maker010319/Maker002218/Maker007146/Maker005882/Maker001666/Maker008067	8
	GO:0061343	biological_process	developmental process||biological adhesion||multicellular organismal process	cell adhesion involved in heart morphogenesis	8/2046	12/9754	0.000809336	0.01647	0.0147384	Maker009971/Maker008472/Maker006920/Maker002168/Maker002144/Maker008519/Maker008520/Maker000552	8
	GO:0060964	biological_process	metabolic process||regulation of biological process||negative regulation of biological process||cellular process||biological regulation	regulation of gene silencing by miRNA	20/2046	48/9754	0.000919041	0.0184809	0.016538	Maker009429/Maker009083/Maker002797/Maker001821/Maker006419/Maker005599/Maker005043/Maker003557/Maker001479/Maker003895/Maker008902/Maker001569/Maker005433/Maker006440/Maker006129/Maker005411/Maker010498/Maker002126/Maker009521/Maker005706	20
	GO:0034097	biological_process	response to stimulus	response to cytokine	12/2046	23/9754	0.000924973	0.0184809	0.016538	Maker011387/Maker007000/Maker004854/Maker005417/Maker003001/Maker000596/Maker005668/Maker002127/Maker000061/Maker003782/Maker004109/Maker005416	12
	GO:0043928	biological_process	metabolic process||regulation of biological process||negative regulation of biological process||cellular process||biological regulation	exonucleolytic catabolism of deadenylated mRNA	15/2046	32/9754	0.000930857	0.0184809	0.016538	Maker011006/Maker001432/Maker001220/Maker002918/Maker001905/Maker009815/Maker001701/Maker001575/Maker001244/Maker003590/Maker004855/Maker004290/Maker006967/Maker002495/Maker008885	15
	GO:0051603	biological_process	metabolic process||cellular process	proteolysis involved in cellular protein catabolic process	14/2046	29/9754	0.000955073	0.0188088	0.0168313	Maker005282/Maker010125/Maker000691/Maker008943/Maker004158/Maker010617/Maker001911/Maker010865/Maker006266/Maker004904/Maker005455/Maker001808/Maker005535/Maker001241	14
	GO:0009408	biological_process	response to stimulus	response to heat	28/2046	76/9754	0.00104202	0.020357	0.0182168	Maker002063/Maker008857/Maker008858/Maker001793/Maker007577/Maker007926/Maker005351/Maker009900/Maker007907/Maker007987/Maker001336/Maker008174/Maker009898/Maker006710/Maker006017/Maker007859/Maker002270/Maker003590/Maker006698/Maker005411/Maker005251/Maker008856/Maker002187/Maker009015/Maker004883/Maker001659/Maker002649/Maker010635	28
	GO:0005978	biological_process	metabolic process||cellular process	glycogen biosynthetic process	9/2046	15/9754	0.00112033	0.0213738	0.0191266	Maker007770/Maker001184/Maker009880/Maker008378/Maker005142/Maker003591/Maker002105/Maker001251/Maker005116	9
	GO:0007021	biological_process	cellular process||cellular component organization or biogenesis	tubulin complex assembly	9/2046	15/9754	0.00112033	0.0213738	0.0191266	Maker008858/Maker010221/Maker001486/Maker006710/Maker001823/Maker003503/Maker009015/Maker005624/Maker009153	9
	GO:0036258	biological_process	cellular process||cellular component organization or biogenesis	multivesicular body assembly	9/2046	15/9754	0.00112033	0.0213738	0.0191266	Maker009960/Maker000865/Maker006798/Maker005636/Maker002155/Maker001935/Maker006102/Maker005788/Maker000742	9
	GO:0005980	biological_process	metabolic process||cellular process	glycogen catabolic process	7/2046	10/9754	0.00116235	0.0216676	0.0193896	Maker008378/Maker005142/Maker000380/Maker008552/Maker008157/Maker006865/Maker001251	7
	GO:0070935	biological_process	metabolic process||regulation of biological process||negative regulation of biological process||positive regulation of biological process||cellular process||biological regulation	3'-UTR-mediated mRNA stabilization	7/2046	10/9754	0.00116235	0.0216676	0.0193896	Maker004854/Maker003351/Maker011278/Maker009189/Maker005304/Maker007844/Maker003033	7
	GO:0099003	biological_process	localization	vesicle-mediated transport in synapse	7/2046	10/9754	0.00116235	0.0216676	0.0193896	Maker007926/Maker003750/Maker005636/Maker004947/Maker001458/Maker005615/Maker001530	7
	GO:0016311	biological_process	metabolic process||cellular process	dephosphorylation	16/2046	36/9754	0.00129451	0.0239484	0.0214306	Maker009063/Maker005418/Maker005620/Maker003536/Maker001432/Maker005789/Maker000390/Maker000657/Maker010705/Maker001603/Maker011263/Maker010851/Maker000389/Maker000528/Maker005803/Maker001604	16
	GO:0006892	biological_process	localization	post-Golgi vesicle-mediated transport	10/2046	18/9754	0.00133193	0.0240943	0.0215612	Maker000706/Maker001883/Maker001392/Maker011373/Maker003104/Maker005241/Maker011335/Maker008453/Maker007118/Maker004439	10
	GO:0048026	biological_process	metabolic process||regulation of biological process||cellular process||positive regulation of biological process||biological regulation	positive regulation of mRNA splicing, via spliceosome	10/2046	18/9754	0.00133193	0.0240943	0.0215612	Maker003231/Maker001793/Maker003565/Maker001629/Maker005351/Maker000333/Maker008561/Maker005429/Maker007937/Maker010415	10
	GO:0006936	biological_process	multicellular organismal process	muscle contraction	22/2046	56/9754	0.001332	0.0240943	0.0215612	Maker002836/Maker007187/Maker001437/Maker009779/Maker001878/Maker009778/Maker004986/Maker002929/Maker006280/Maker002287/Maker004860/Maker011134/Maker008068/Maker001438/Maker010397/Maker008689/Maker008614/Maker009015/Maker008590/Maker004861/Maker001236/Maker000156	22
	GO:0043066	biological_process	regulation of biological process||negative regulation of biological process||cellular process||biological regulation	negative regulation of apoptotic process	89/2046	317/9754	0.00137795	0.0245819	0.0219975	Maker003115/Maker007322/Maker004440/Maker004610/Maker002796/Maker007309/Maker005221/Maker005282/Maker008618/Maker005197/Maker003739/Maker002315/Maker008733/Maker010125/Maker001724/Maker004912/Maker004627/Maker006405/Maker001391/Maker003335/Maker004054/Maker009204/Maker011147/Maker010328/Maker009774/Maker003268/Maker011043/Maker005693/Maker009854/Maker005431/Maker008659/Maker008941/Maker006154/Mak…	89
	GO:0032482	biological_process	regulation of biological process||response to stimulus||signaling||cellular process||biological regulation	Rab protein signal transduction	15/2046	33/9754	0.00137908	0.0245819	0.0219975	Maker001830/Maker005547/Maker005636/Maker006871/Maker004060/Maker001640/Maker005415/Maker011087/Maker004947/Maker007691/Maker007854/Maker007559/Maker003586/Maker001373/Maker002911	15
	GO:0048268	biological_process	cellular process||cellular component organization or biogenesis	clathrin coat assembly	11/2046	21/9754	0.00145219	0.0256975	0.0229958	Maker002426/Maker009220/Maker005431/Maker008734/Maker004349/Maker004860/Maker005328/Maker004861/Maker001977/Maker001299/Maker011202	11
	GO:0035774	biological_process	regulation of biological process||response to stimulus||signaling||localization||cellular process||positive regulation of biological process||biological regulation	positive regulation of insulin secretion involved in cellular response to glucose stimulus	12/2046	24/9754	0.00149952	0.0258333	0.0231174	Maker003739/Maker007975/Maker001464/Maker005417/Maker000632/Maker007294/Maker002667/Maker005709/Maker002067/Maker008702/Maker008998/Maker005416	12
	GO:0036498	biological_process	regulation of biological process||response to stimulus||signaling||cellular process||biological regulation	IRE1-mediated unfolded protein response	12/2046	24/9754	0.00149952	0.0258333	0.0231174	Maker002234/Maker000736/Maker005282/Maker001612/Maker000817/Maker010291/Maker004860/Maker001386/Maker004315/Maker004861/Maker009675/Maker000276	12
	GO:0001889	biological_process	developmental process||multicellular organismal process	liver development	27/2046	74/9754	0.00150218	0.0258333	0.0231174	Maker011362/Maker009509/Maker009548/Maker007770/Maker001423/Maker003268/Maker010693/Maker004821/Maker007793/Maker001612/Maker003650/Maker002861/Maker006093/Maker004354/Maker002067/Maker000190/Maker000383/Maker008936/Maker002608/Maker010790/Maker001576/Maker010531/Maker004977/Maker005640/Maker008668/Maker002340/Maker004500	27
	GO:0006631	biological_process	metabolic process||cellular process	fatty acid metabolic process	27/2046	74/9754	0.00150218	0.0258333	0.0231174	Maker006995/Maker010283/Maker007820/Maker007619/Maker000925/Maker001672/Maker006726/Maker003713/Maker006274/Maker004301/Maker000797/Maker008345/Maker008957/Maker001386/Maker006205/Maker008815/Maker008707/Maker008614/Maker003735/Maker002921/Maker000563/Maker007483/Maker007069/Maker009081/Maker009077/Maker006052/Maker008266	27
	GO:1902600	biological_process	localization	proton transmembrane transport	18/2046	43/9754	0.00153449	0.0262043	0.0234493	Maker004422/Maker000337/Maker006079/Maker007252/Maker003905/Maker002071/Maker007406/Maker010353/Maker007786/Maker008030/Maker002376/Maker009918/Maker004313/Maker003908/Maker006672/Maker010237/Maker004147/Maker010356	18
	GO:0006734	biological_process	metabolic process	NADH metabolic process	8/2046	13/9754	0.00171771	0.0287304	0.0257099	Maker008196/Maker000560/Maker009105/Maker000456/Maker009566/Maker003548/Maker004729/Maker003975	8
	GO:0045862	biological_process	metabolic process||regulation of biological process||cellular process||positive regulation of biological process||biological regulation	positive regulation of proteolysis	8/2046	13/9754	0.00171771	0.0287304	0.0257099	Maker007145/Maker003231/Maker009204/Maker001793/Maker000177/Maker003199/Maker007146/Maker001935	8
	GO:0071711	biological_process	cellular process||cellular component organization or biogenesis	basement membrane organization	8/2046	13/9754	0.00171771	0.0287304	0.0257099	Maker003739/Maker002063/Maker000783/Maker010630/Maker006235/Maker010073/Maker005317/Maker010071	8
	GO:0006099	biological_process	metabolic process||cellular process	tricarboxylic acid cycle	24/2046	64/9754	0.00175264	0.0291153	0.0260543	Maker002050/Maker009406/Maker001161/Maker008196/Maker000560/Maker009337/Maker009105/Maker003650/Maker002163/Maker009022/Maker000707/Maker009566/Maker009794/Maker006886/Maker003548/Maker006125/Maker003138/Maker008270/Maker004729/Maker010385/Maker007452/Maker000934/Maker010573/Maker003416	24
	GO:0031116	biological_process	regulation of biological process||positive regulation of biological process||cellular process||cellular component organization or biogenesis||biological regulation	positive regulation of microtubule polymerization	15/2046	34/9754	0.00199492	0.0329162	0.0294556	Maker008954/Maker004581/Maker010221/Maker004208/Maker003460/Maker004829/Maker005272/Maker005709/Maker008702/Maker006269/Maker004315/Maker000325/Maker004734/Maker008067/Maker007929	15
	GO:0043248	biological_process	cellular process||cellular component organization or biogenesis	proteasome assembly	9/2046	16/9754	0.00208611	0.0341897	0.0305952	Maker007953/Maker000050/Maker001940/Maker005596/Maker007577/Maker002540/Maker005140/Maker005627/Maker010770	9
	GO:0007520	biological_process	developmental process||cellular process	myoblast fusion	14/2046	31/9754	0.00213714	0.0347926	0.0311347	Maker004686/Maker000853/Maker001835/Maker001322/Maker001214/Maker008827/Maker001837/Maker011028/Maker009373/Maker008702/Maker009674/Maker008689/Maker009372/Maker001351	14
	GO:0006754	biological_process	metabolic process||cellular process	ATP biosynthetic process	10/2046	19/9754	0.00228669	0.0369808	0.0330929	Maker006079/Maker003905/Maker002071/Maker010693/Maker007406/Maker009217/Maker005251/Maker005379/Maker007789/Maker003908	10
	GO:0050807	biological_process	regulation of biological process||cellular process||cellular component organization or biogenesis||biological regulation	regulation of synapse organization	11/2046	22/9754	0.00235839	0.0376418	0.0336843	Maker009104/Maker003107/Maker003105/Maker000456/Maker008276/Maker010261/Maker010630/Maker005651/Maker008702/Maker004320/Maker007983	11
	GO:0070584	biological_process	developmental process||cellular process||cellular component organization or biogenesis	mitochondrion morphogenesis	11/2046	22/9754	0.00235839	0.0376418	0.0336843	Maker001724/Maker004054/Maker004937/Maker010319/Maker002218/Maker006751/Maker009962/Maker008614/Maker008936/Maker001236/Maker006672	11
	GO:0010458	biological_process	cellular process||cellular component organization or biogenesis	exit from mitosis	7/2046	11/9754	0.00261769	0.0412412	0.0369054	Maker008993/Maker004581/Maker003967/Maker002163/Maker010894/Maker000658/Maker004583	7
	GO:0060236	biological_process	regulation of biological process||cellular process||cellular component organization or biogenesis||biological regulation	regulation of mitotic spindle organization	7/2046	11/9754	0.00261769	0.0412412	0.0369054	Maker006440/Maker005411/Maker006269/Maker002126/Maker004315/Maker009551/Maker011202	7
	GO:1901998	biological_process	localization	toxin transport	15/2046	35/9754	0.0028231	0.0441924	0.0395462	Maker001297/Maker010125/Maker003473/Maker000880/Maker009305/Maker001336/Maker000396/Maker005847/Maker011373/Maker005151/Maker003503/Maker000336/Maker008580/Maker004362/Maker010093	15
	GO:0009060	biological_process	metabolic process||cellular process	aerobic respiration	14/2046	32/9754	0.00307536	0.0475318	0.0425346	Maker005197/Maker003905/Maker007250/Maker009337/Maker003173/Maker002163/Maker000718/Maker003699/Maker006488/Maker003548/Maker008592/Maker010689/Maker008270/Maker010159	14
	GO:0051017	biological_process	cellular process||cellular component organization or biogenesis	actin filament bundle assembly	14/2046	32/9754	0.00307536	0.0475318	0.0425346	Maker010897/Maker001437/Maker008982/Maker000737/Maker007450/Maker006887/Maker010291/Maker010894/Maker001438/Maker008702/Maker002883/Maker010893/Maker008668/Maker005912	14
	GO:0007314	biological_process	developmental process||reproduction||reproductive process||cellular process||multicellular organismal process||multi-organism process	oocyte anterior/posterior axis specification	8/2046	14/9754	0.00327407	0.0499705	0.0447169	Maker006768/Maker004934/Maker009982/Maker000315/Maker009992/Maker004066/Maker004977/Maker001027	8
	GO:0051403	biological_process	metabolic process||regulation of biological process||response to stimulus||signaling||cellular process||biological regulation	stress-activated MAPK cascade	8/2046	14/9754	0.00327407	0.0499705	0.0447169	Maker004912/Maker000177/Maker001770/Maker000596/Maker002270/Maker007927/Maker009015/Maker011349	8
	GO:1903078	biological_process	regulation of biological process||localization||positive regulation of biological process||biological regulation	positive regulation of protein localization to plasma membrane	13/2046	29/9754	0.00331511	0.0502825	0.0449961	Maker003739/Maker003107/Maker004992/Maker003105/Maker005636/Maker006301/Maker005188/Maker006619/Maker005651/Maker004984/Maker006235/Maker001112/Maker010531	13
	GO:0007623	biological_process	rhythmic process	circadian rhythm	34/2046	104/9754	0.00343277	0.0517459	0.0463056	Maker011387/Maker006962/Maker004535/Maker003549/Maker000050/Maker001672/Maker005403/Maker002979/Maker003967/Maker007338/Maker007995/Maker008276/Maker009231/Maker000222/Maker008547/Maker001371/Maker002270/Maker005013/Maker010865/Maker009674/Maker008523/Maker005132/Maker005803/Maker006745/Maker011102/Maker002984/Maker010770/Maker004905/Maker006029/Maker008197/Maker009118/Maker010641/Maker009426/Mak…	34
	GO:0035099	biological_process	developmental process||immune system process||locomotion||localization||multicellular organismal process||cellular process	hemocyte migration	9/2046	17/9754	0.00361362	0.0534815	0.0478588	Maker006043/Maker000315/Maker003834/Maker008982/Maker007450/Maker001371/Maker008702/Maker006235/Maker005390	9
	GO:0050766	biological_process	regulation of biological process||localization||positive regulation of biological process||cellular process||biological regulation	positive regulation of phagocytosis	9/2046	17/9754	0.00361362	0.0534815	0.0478588	Maker003739/Maker001830/Maker003231/Maker001793/Maker009722/Maker005651/Maker006017/Maker007344/Maker010083	9
	GO:0071276	biological_process	response to stimulus||cellular process	cellular response to cadmium ion	9/2046	17/9754	0.00361362	0.0534815	0.0478588	Maker009509/Maker001793/Maker007926/Maker006017/Maker000879/Maker002270/Maker007927/Maker009961/Maker006953	9
	GO:0051881	biological_process	biological regulation	regulation of mitochondrial membrane potential	10/2046	20/9754	0.00372135	0.0547443	0.0489888	Maker010096/Maker002315/Maker007252/Maker003268/Maker002244/Maker004244/Maker009333/Maker006017/Maker009289/Maker010689	10
MF	GO:0003735	molecular_function	structural molecule activity	structural constituent of ribosome	115/2022	243/9426	1.00512e-19	5.89e-17	5.00443e-17	Maker004508/Maker010959/Maker008806/Maker000846/Maker001850/Maker011201/Maker000882/Maker010880/Maker001449/Maker003712/Maker003385/Maker004698/Maker000379/Maker006302/Maker005216/Maker007252/Maker009688/Maker010680/Maker009540/Maker001817/Maker001726/Maker005280/Maker005265/Maker002556/Maker001546/Maker000703/Maker004269/Maker009434/Maker006757/Maker000532/Maker003043/Maker010446/Maker008616/Mak…	115
	GO:0045296	molecular_function	binding	cadherin binding	91/2022	206/9426	1.34115e-13	3.92957e-11	3.33876e-11	Maker010565/Maker001033/Maker000435/Maker006908/Maker003231/Maker003771/Maker004985/Maker005269/Maker003549/Maker010612/Maker003107/Maker000853/Maker008026/Maker008521/Maker004992/Maker000315/Maker008903/Maker009341/Maker008659/Maker005949/Maker008734/Maker007793/Maker004349/Maker004955/Maker000333/Maker003900/Maker006481/Maker003105/Maker001807/Maker010446/Maker000434/Maker001322/Maker004350/Mak…	91
	GO:0003743	molecular_function	binding||translation regulator activity	translation initiation factor activity	41/2022	76/9426	4.83036e-10	9.43531e-08	8.01671e-08	Maker010565/Maker002695/Maker003093/Maker003088/Maker002199/Maker008026/Maker009202/Maker005599/Maker007987/Maker003895/Maker002262/Maker000944/Maker002032/Maker001569/Maker009689/Maker008444/Maker002483/Maker008174/Maker005038/Maker007859/Maker007422/Maker010175/Maker008513/Maker008952/Maker007075/Maker006058/Maker002738/Maker006471/Maker001435/Maker009130/Maker011398/Maker008722/Maker008913/Mak…	41
	GO:0051082	molecular_function	binding	unfolded protein binding	63/2022	146/9426	2.5274e-09	3.70264e-07	3.14594e-07	Maker001297/Maker004440/Maker000736/Maker008857/Maker003231/Maker010125/Maker001724/Maker008858/Maker000587/Maker004823/Maker009905/Maker001793/Maker009720/Maker003473/Maker005463/Maker007035/Maker004007/Maker008659/Maker008941/Maker007577/Maker005068/Maker009305/Maker001098/Maker002967/Maker002163/Maker001336/Maker002969/Maker000817/Maker000396/Maker008120/Maker001207/Maker005193/Maker006710/Mak…	63
	GO:0004298	molecular_function	catalytic activity	threonine-type endopeptidase activity	13/2022	14/9426	2.21773e-08	2.59918e-06	2.20839e-06	Maker006722/Maker000691/Maker005403/Maker007338/Maker003029/Maker003066/Maker001699/Maker000770/Maker010865/Maker003726/Maker009785/Maker011120/Maker001241	13
	GO:0003729	molecular_function	binding	mRNA binding	75/2022	196/9426	4.622e-08	4.51416e-06	3.83545e-06	Maker002333/Maker001496/Maker010565/Maker003894/Maker011387/Maker000058/Maker001103/Maker003880/Maker004107/Maker004535/Maker003481/Maker006768/Maker000239/Maker000697/Maker005216/Maker008193/Maker003565/Maker001629/Maker000136/Maker008194/Maker005599/Maker009992/Maker006470/Maker005351/Maker010912/Maker005971/Maker007995/Maker008561/Maker010758/Maker002223/Maker011266/Maker003351/Maker004208/Mak…	75
	GO:0031625	molecular_function	binding	ubiquitin protein ligase binding	75/2022	200/9426	1.22478e-07	1.00498e-05	8.53877e-06	Maker010744/Maker010096/Maker004508/Maker003893/Maker002173/Maker002836/Maker003231/Maker010125/Maker001724/Maker001303/Maker004912/Maker009129/Maker006405/Maker005273/Maker007046/Maker005269/Maker003549/Maker001793/Maker004934/Maker002721/Maker000502/Maker008659/Maker005037/Maker002979/Maker000333/Maker010319/Maker001135/Maker006128/Maker000456/Maker007044/Maker001336/Maker002218/Maker002690/Mak…	75
	GO:0003779	molecular_function	binding	actin binding	80/2022	218/9426	1.37198e-07	1.00498e-05	8.53877e-06	Maker003899/Maker009980/Maker010897/Maker004686/Maker007046/Maker003829/Maker003107/Maker009982/Maker001437/Maker004992/Maker001835/Maker005431/Maker005547/Maker007793/Maker009387/Maker004272/Maker003105/Maker009497/Maker008982/Maker005579/Maker000737/Maker004062/Maker001939/Maker008827/Maker003365/Maker002690/Maker003353/Maker001237/Maker007450/Maker001922/Maker002929/Maker010630/Maker005847/Mak…	80
	GO:0051087	molecular_function	binding	chaperone binding	42/2022	92/9426	1.72487e-07	1.12308e-05	9.54225e-06	Maker009509/Maker005282/Maker003231/Maker006405/Maker003293/Maker000587/Maker001793/Maker001763/Maker007306/Maker010217/Maker008257/Maker010171/Maker008196/Maker007723/Maker001098/Maker007907/Maker001336/Maker001207/Maker001331/Maker006986/Maker001795/Maker008973/Maker006017/Maker008829/Maker003548/Maker009918/Maker005805/Maker007901/Maker001823/Maker000343/Maker005018/Maker000898/Maker009153/Mak…	42
	GO:0044877	molecular_function	binding	protein-containing complex binding	119/2022	369/9426	5.76096e-07	3.37592e-05	2.86835e-05	Maker009429/Maker009083/Maker003115/Maker011362/Maker007322/Maker007309/Maker005221/Maker002426/Maker003739/Maker007145/Maker002836/Maker009129/Maker000253/Maker006405/Maker004054/Maker007726/Maker000697/Maker005813/Maker008858/Maker009410/Maker003107/Maker007252/Maker001187/Maker004992/Maker006012/Maker003905/Maker007306/Maker003234/Maker009220/Maker005789/Maker001204/Maker010809/Maker005927/Mak…	119
	GO:0009055	molecular_function	catalytic activity	electron transfer activity	34/2022	72/9426	9.67094e-07	5.15197e-05	4.37737e-05	Maker005424/Maker005850/Maker002329/Maker010744/Maker009160/Maker007083/Maker009468/Maker010283/Maker009091/Maker010328/Maker010698/Maker007003/Maker008002/Maker009337/Maker006274/Maker002163/Maker009566/Maker005022/Maker006495/Maker003243/Maker005684/Maker003791/Maker009794/Maker009333/Maker006093/Maker005090/Maker008614/Maker009114/Maker001077/Maker004528/Maker003645/Maker009307/Maker007591/Mak…	34
	GO:0005200	molecular_function	structural molecule activity	structural constituent of cytoskeleton	31/2022	66/9426	3.33638e-06	0.000162927	0.000138431	Maker000435/Maker008746/Maker008954/Maker004686/Maker003107/Maker002076/Maker004992/Maker010969/Maker005431/Maker003105/Maker000434/Maker002690/Maker003353/Maker000184/Maker001237/Maker004986/Maker003270/Maker000854/Maker010275/Maker010276/Maker005188/Maker010291/Maker004860/Maker007266/Maker000251/Maker000248/Maker008689/Maker004861/Maker007983/Maker001314/Maker000552	31
	GO:0008135	molecular_function	binding||translation regulator activity	translation factor activity, RNA binding	13/2022	18/9426	5.62673e-06	0.000253635	0.000215501	Maker010565/Maker002695/Maker001033/Maker008026/Maker003482/Maker002262/Maker001569/Maker002483/Maker004089/Maker006058/Maker000436/Maker007763/Maker005056	13
	GO:0004032	molecular_function	catalytic activity	alditol:NADP+ 1-oxidoreductase activity	9/2022	10/9426	7.65955e-06	0.000299233	0.000254243	Maker000239/Maker010328/Maker006364/Maker010329/Maker001166/Maker000929/Maker005090/Maker005087/Maker010330	9
	GO:0008106	molecular_function	catalytic activity	alcohol dehydrogenase (NADP+) activity	9/2022	10/9426	7.65955e-06	0.000299233	0.000254243	Maker000239/Maker010328/Maker006364/Maker010329/Maker001166/Maker000929/Maker005090/Maker005087/Maker010330	9
	GO:0004364	molecular_function	catalytic activity	glutathione transferase activity	11/2022	14/9426	8.21122e-06	0.000300736	0.00025552	Maker000399/Maker002790/Maker004205/Maker005420/Maker005099/Maker011189/Maker008284/Maker011344/Maker003853/Maker005794/Maker008119	11
	GO:0008139	molecular_function	binding	nuclear localization sequence binding	13/2022	19/9426	1.43087e-05	0.000465828	0.000395791	Maker004719/Maker006929/Maker001821/Maker006134/Maker005969/Maker006557/Maker000822/Maker009147/Maker010807/Maker009521/Maker007022/Maker005544/Maker006930	13
	GO:0044183	molecular_function	protein folding chaperone	protein folding chaperone	13/2022	19/9426	1.43087e-05	0.000465828	0.000395791	Maker003231/Maker010125/Maker001724/Maker004823/Maker001793/Maker003514/Maker005463/Maker008659/Maker000396/Maker001328/Maker005773/Maker009015/Maker004027	13
	GO:0003730	molecular_function	binding	mRNA 3'-UTR binding	28/2022	61/9426	1.69725e-05	0.000523467	0.000444763	Maker004535/Maker001629/Maker008194/Maker009992/Maker006470/Maker005351/Maker007995/Maker011266/Maker003351/Maker011278/Maker009571/Maker008276/Maker002420/Maker009231/Maker009189/Maker005304/Maker008547/Maker000165/Maker006276/Maker005100/Maker008580/Maker004977/Maker003033/Maker007276/Maker005056/Maker009096/Maker008223/Maker010732	28
	GO:0043022	molecular_function	binding	ribosome binding	27/2022	59/9426	2.56013e-05	0.000750119	0.000637338	Maker001033/Maker010125/Maker003855/Maker001807/Maker006340/Maker003879/Maker009689/Maker008444/Maker005038/Maker005357/Maker008894/Maker004319/Maker002047/Maker010175/Maker006856/Maker005202/Maker003682/Maker010348/Maker000814/Maker005882/Maker004089/Maker009407/Maker007709/Maker006672/Maker005056/Maker000023/Maker005764	27
	GO:0016787	molecular_function	catalytic activity	hydrolase activity	35/2022	85/9426	2.9678e-05	0.000828159	0.000703645	Maker011362/Maker003265/Maker008863/Maker007029/Maker007723/Maker003210/Maker004653/Maker007399/Maker001004/Maker006678/Maker008188/Maker004411/Maker007294/Maker010353/Maker011248/Maker000247/Maker006527/Maker011078/Maker010412/Maker004354/Maker005891/Maker005284/Maker006769/Maker007517/Maker008523/Maker004950/Maker010807/Maker002378/Maker007069/Maker001382/Maker004734/Maker002334/Maker006749/Mak…	35
	GO:0019003	molecular_function	binding	GDP binding	23/2022	48/9426	4.09052e-05	0.00108957	0.00092575	Maker002355/Maker001830/Maker010221/Maker008631/Maker007987/Maker008823/Maker004711/Maker001371/Maker006886/Maker001640/Maker005415/Maker004947/Maker007691/Maker007854/Maker007559/Maker005866/Maker003586/Maker007148/Maker001373/Maker008559/Maker005390/Maker004235/Maker007452	23
	GO:0061608	molecular_function	transporter activity	nuclear import signal receptor activity	12/2022	18/9426	4.62637e-05	0.00117872	0.0010015	Maker004719/Maker006929/Maker002178/Maker005969/Maker001427/Maker006557/Maker000822/Maker004045/Maker009147/Maker010807/Maker005544/Maker006930	12
	GO:0016491	molecular_function	catalytic activity	oxidoreductase activity	57/2022	165/9426	6.37923e-05	0.0015576	0.00132341	Maker005850/Maker003894/Maker004137/Maker001076/Maker008508/Maker009468/Maker010862/Maker000239/Maker010328/Maker006364/Maker010610/Maker003268/Maker002790/Maker004061/Maker010001/Maker010329/Maker008167/Maker004243/Maker001166/Maker009196/Maker001485/Maker010973/Maker008926/Maker008606/Maker000929/Maker000707/Maker009445/Maker005022/Maker006406/Maker000766/Maker004601/Maker009794/Maker006770/Mak…	57
	GO:0048027	molecular_function	binding	mRNA 5'-UTR binding	13/2022	21/9426	6.92773e-05	0.00157834	0.00134103	Maker001437/Maker001629/Maker005351/Maker007995/Maker000165/Maker001438/Maker010287/Maker008580/Maker003005/Maker003294/Maker010385/Maker001490/Maker010732	13
	GO:0004175	molecular_function	catalytic activity	endopeptidase activity	32/2022	78/9426	7.00286e-05	0.00157834	0.00134103	Maker007045/Maker006722/Maker002171/Maker000691/Maker010541/Maker005403/Maker007338/Maker010056/Maker005093/Maker003029/Maker003066/Maker003574/Maker001699/Maker001267/Maker007620/Maker000770/Maker010681/Maker006653/Maker000961/Maker005790/Maker010865/Maker000190/Maker003726/Maker010827/Maker006266/Maker009785/Maker006783/Maker004275/Maker001808/Maker011120/Maker005853/Maker001241	32
	GO:0008253	molecular_function	catalytic activity	5'-nucleotidase activity	10/2022	14/9426	8.57804e-05	0.00184038	0.00156367	Maker000618/Maker003536/Maker001432/Maker002808/Maker001603/Maker011012/Maker001422/Maker000617/Maker005284/Maker001604	10
	GO:0050750	molecular_function	binding	low-density lipoprotein particle receptor binding	14/2022	24/9426	9.08838e-05	0.00184038	0.00156367	Maker002745/Maker005354/Maker004985/Maker003129/Maker008941/Maker001336/Maker005774/Maker001528/Maker008645/Maker003127/Maker005328/Maker000898/Maker005794/Maker011202	14
	GO:0031072	molecular_function	binding	heat shock protein binding	23/2022	50/9426	9.10766e-05	0.00184038	0.00156367	Maker003893/Maker003231/Maker010125/Maker001724/Maker009204/Maker001793/Maker008659/Maker008196/Maker004676/Maker003482/Maker001207/Maker001331/Maker000596/Maker005411/Maker006276/Maker005018/Maker004027/Maker005016/Maker003383/Maker010083/Maker008067/Maker006953/Maker011202	23
	GO:0048037	molecular_function	binding	obsolete cofactor binding	12/2022	19/9426	0.000101044	0.00197372	0.00167697	Maker011387/Maker000578/Maker002719/Maker001448/Maker010162/Maker010412/Maker006653/Maker008270/Maker004256/Maker007452/Maker000597/Maker008708	12
	GO:0048029	molecular_function	binding	monosaccharide binding	9/2022	12/9426	0.000110093	0.00208111	0.00176822	Maker007145/Maker004515/Maker010136/Maker002219/Maker007146/Maker002142/Maker006865/Maker004256/Maker004500	9
	GO:0051287	molecular_function	binding	NAD binding	29/2022	70/9426	0.000122793	0.00224864	0.00191056	Maker010744/Maker009160/Maker004137/Maker006712/Maker003337/Maker007966/Maker000560/Maker007664/Maker009105/Maker002163/Maker003368/Maker010349/Maker000270/Maker009566/Maker002813/Maker008798/Maker002742/Maker002229/Maker006125/Maker002414/Maker006861/Maker009114/Maker008270/Maker004729/Maker000696/Maker000335/Maker009081/Maker009077/Maker010573	29
	GO:0015035	molecular_function	catalytic activity	protein-disulfide reductase activity	12/2022	20/9426	0.000203347	0.00361095	0.00306804	Maker004000/Maker002329/Maker007083/Maker005813/Maker010610/Maker002637/Maker005859/Maker011034/Maker007070/Maker004528/Maker002608/Maker009472	12
	GO:0005198	molecular_function	structural molecule activity	structural molecule activity	38/2022	103/9426	0.000228334	0.00393541	0.00334372	Maker002426/Maker003565/Maker004706/Maker010598/Maker005043/Maker002540/Maker004272/Maker010912/Maker000434/Maker001612/Maker007376/Maker002690/Maker008300/Maker000184/Maker009801/Maker010537/Maker001425/Maker008736/Maker010291/Maker007589/Maker004860/Maker006356/Maker008446/Maker008803/Maker008495/Maker009015/Maker004861/Maker010770/Maker000325/Maker001977/Maker004362/Maker001299/Maker005317/Mak…	38
	GO:0000062	molecular_function	binding	fatty-acyl-CoA binding	11/2022	18/9426	0.000302539	0.00506536	0.00430378	Maker006063/Maker001159/Maker001949/Maker005465/Maker004301/Maker002742/Maker001386/Maker004933/Maker003958/Maker005129/Maker006959	11
	GO:0043531	molecular_function	binding	ADP binding	22/2022	51/9426	0.000401417	0.00653418	0.00555177	Maker008508/Maker003231/Maker001793/Maker001437/Maker002071/Maker008903/Maker010693/Maker000456/Maker000766/Maker003407/Maker008823/Maker000721/Maker001438/Maker005113/Maker002187/Maker002297/Maker002105/Maker005973/Maker000428/Maker005455/Maker001002/Maker006953	22
	GO:0046961	molecular_function	transporter activity	proton-transporting ATPase activity, rotational mechanism	10/2022	16/9426	0.000447498	0.00690089	0.00586334	Maker004422/Maker002071/Maker006406/Maker007786/Maker008030/Maker002376/Maker000336/Maker010237/Maker004147/Maker010356	10
	GO:0070628	molecular_function	binding	proteasome binding	10/2022	16/9426	0.000447498	0.00690089	0.00586334	Maker009070/Maker009129/Maker011086/Maker005596/Maker003931/Maker005140/Maker009830/Maker000023/Maker005853/Maker008822	10
	GO:0004177	molecular_function	catalytic activity	aminopeptidase activity	18/2022	39/9426	0.000496719	0.00709944	0.00603204	Maker000692/Maker001399/Maker001752/Maker001798/Maker010594/Maker006049/Maker006711/Maker001267/Maker009772/Maker010569/Maker006653/Maker002446/Maker002866/Maker001097/Maker002007/Maker001705/Maker005382/Maker007838	18
	GO:0051020	molecular_function	binding	GTPase binding	18/2022	39/9426	0.000496719	0.00709944	0.00603204	Maker006776/Maker002426/Maker010897/Maker003107/Maker004992/Maker007306/Maker003422/Maker003105/Maker010319/Maker010758/Maker000766/Maker000472/Maker005272/Maker007520/Maker001380/Maker000806/Maker001985/Maker010500	18
	GO:0051537	molecular_function	binding	2 iron, 2 sulfur cluster binding	18/2022	39/9426	0.000496719	0.00709944	0.00603204	Maker005424/Maker007083/Maker009091/Maker010698/Maker010598/Maker009337/Maker007376/Maker002163/Maker001485/Maker006495/Maker009333/Maker007589/Maker003046/Maker010689/Maker004185/Maker004528/Maker005492/Maker007566	18
	GO:0043130	molecular_function	binding	ubiquitin binding	26/2022	66/9426	0.000688566	0.00960714	0.00816271	Maker003893/Maker009070/Maker001303/Maker009129/Maker000253/Maker001391/Maker007046/Maker001460/Maker002721/Maker005175/Maker005596/Maker008297/Maker001135/Maker008674/Maker007676/Maker006301/Maker008022/Maker010854/Maker006440/Maker004258/Maker002126/Maker009238/Maker001006/Maker008223/Maker007091/Maker000742	26
	GO:0051117	molecular_function	binding	ATPase binding	21/2022	51/9426	0.00112816	0.0153745	0.0130629	Maker000435/Maker008903/Maker010809/Maker004272/Maker000434/Maker001135/Maker010854/Maker006871/Maker001795/Maker008973/Maker005709/Maker004204/Maker008702/Maker006276/Maker005113/Maker006027/Maker006266/Maker000336/Maker008559/Maker000429/Maker008179	21
	GO:0005536	molecular_function	binding	glucose binding	7/2022	10/9426	0.00133925	0.01744	0.0148179	Maker002909/Maker009880/Maker006177/Maker003591/Maker002105/Maker004847/Maker005116	7
	GO:0031406	molecular_function	binding	carboxylic acid binding	7/2022	10/9426	0.00133925	0.01744	0.0148179	Maker006060/Maker003368/Maker005073/Maker010162/Maker006653/Maker002852/Maker006861	7
	GO:0019904	molecular_function	binding	protein domain specific binding	63/2022	208/9426	0.00160476	0.0204433	0.0173696	Maker003893/Maker007145/Maker002173/Maker001830/Maker010125/Maker008185/Maker003549/Maker006864/Maker007820/Maker004934/Maker006134/Maker002946/Maker005702/Maker009387/Maker003900/Maker006798/Maker004243/Maker000456/Maker001392/Maker010305/Maker001770/Maker005636/Maker009815/Maker006871/Maker011248/Maker005188/Maker007146/Maker001935/Maker010695/Maker003550/Maker005703/Maker010122/Maker004074/Mak…	63
	GO:0031593	molecular_function	binding	polyubiquitin modification-dependent protein binding	12/2022	24/9426	0.00184089	0.0229524	0.0195015	Maker009070/Maker009129/Maker007046/Maker000050/Maker002104/Maker010809/Maker008734/Maker000456/Maker001070/Maker010695/Maker005142/Maker000023	12
	GO:0019899	molecular_function	binding	enzyme binding	72/2022	246/9426	0.00214811	0.0262249	0.022282	Maker000417/Maker002869/Maker008450/Maker005197/Maker009548/Maker003231/Maker010125/Maker007046/Maker009204/Maker003549/Maker001793/Maker003268/Maker011274/Maker009202/Maker006659/Maker002144/Maker011014/Maker009900/Maker002843/Maker000434/Maker006274/Maker007397/Maker007317/Maker006128/Maker010416/Maker000870/Maker004208/Maker005859/Maker007036/Maker005417/Maker004986/Maker006301/Maker001036/Mak…	72
	GO:0004722	molecular_function	catalytic activity	protein serine/threonine phosphatase activity	16/2022	37/9426	0.00235318	0.0281421	0.023911	Maker006538/Maker005418/Maker004321/Maker005789/Maker007301/Maker011014/Maker005417/Maker005846/Maker010851/Maker000528/Maker007735/Maker005803/Maker006754/Maker005416/Maker006953/Maker010012	16
	GO:0003924	molecular_function	catalytic activity	GTPase activity	74/2022	255/9426	0.00240591	0.0281973	0.0239578	Maker007309/Maker002355/Maker003265/Maker002695/Maker008472/Maker001830/Maker005273/Maker004054/Maker007868/Maker010221/Maker008026/Maker008631/Maker004963/Maker005552/Maker004326/Maker001204/Maker003834/Maker007478/Maker005547/Maker010319/Maker000037/Maker010763/Maker000267/Maker002218/Maker004234/Maker007450/Maker005636/Maker010261/Maker005847/Maker006871/Maker010275/Maker010276/Maker006251/Mak…	74
	GO:0031489	molecular_function	binding	myosin V binding	9/2022	16/9426	0.0024614	0.028282	0.0240298	Maker001830/Maker011266/Maker005636/Maker006871/Maker004060/Maker001640/Maker004947/Maker007691/Maker002911	9
	GO:0030234	molecular_function	molecular function regulator	enzyme regulator activity	13/2022	28/9426	0.00278818	0.0314207	0.0266966	Maker002979/Maker002981/Maker008950/Maker009713/Maker006623/Maker005013/Maker006745/Maker002984/Maker007734/Maker010159/Maker009058/Maker011413/Maker005166	13
	GO:0051536	molecular_function	binding	iron-sulfur cluster binding	11/2022	22/9426	0.0028478	0.031487	0.0267529	Maker002329/Maker000815/Maker009468/Maker005548/Maker008156/Maker010598/Maker007376/Maker008803/Maker010385/Maker009426/Maker007566	11
	GO:0003857	molecular_function	catalytic activity	3-hydroxyacyl-CoA dehydrogenase activity	7/2022	11/9426	0.00300121	0.0319765	0.0271688	Maker007950/Maker003713/Maker005028/Maker002742/Maker005868/Maker009081/Maker009077	7
	GO:0043394	molecular_function	binding	proteoglycan binding	7/2022	11/9426	0.00300121	0.0319765	0.0271688	Maker003739/Maker009774/Maker004158/Maker010319/Maker006949/Maker010617/Maker002518	7
	GO:0016791	molecular_function	catalytic activity	phosphatase activity	16/2022	38/9426	0.00326691	0.0341859	0.029046	Maker008863/Maker005620/Maker003536/Maker001432/Maker007881/Maker000390/Maker000657/Maker010913/Maker010705/Maker001603/Maker000389/Maker000528/Maker005803/Maker006953/Maker010012/Maker001604	16
	GO:0005525	molecular_function	binding	GTP binding	97/2022	353/9426	0.00368887	0.0379241	0.0322222	Maker007787/Maker007309/Maker002355/Maker003265/Maker002695/Maker008472/Maker001830/Maker005273/Maker004054/Maker007756/Maker007868/Maker006134/Maker006302/Maker010221/Maker008026/Maker008631/Maker004963/Maker005552/Maker004326/Maker001204/Maker003834/Maker007478/Maker008659/Maker005547/Maker007896/Maker010319/Maker006228/Maker000037/Maker010763/Maker000267/Maker007987/Maker002218/Maker004234/Mak…	97
	GO:0019888	molecular_function	molecular function regulator	protein phosphatase regulator activity	13/2022	29/9426	0.00407406	0.041162	0.0349733	Maker007558/Maker006962/Maker003037/Maker004321/Maker006213/Maker003967/Maker007062/Maker006594/Maker008831/Maker002235/Maker002922/Maker009935/Maker007734	13
	GO:0031369	molecular_function	binding	translation initiation factor binding	12/2022	26/9426	0.00428148	0.0425245	0.0361309	Maker006591/Maker001204/Maker001807/Maker000944/Maker001569/Maker002483/Maker008174/Maker003587/Maker007075/Maker006269/Maker008722/Maker001659	12
	GO:0051787	molecular_function	binding	misfolded protein binding	10/2022	20/9426	0.00441982	0.043167	0.0366768	Maker005282/Maker003231/Maker010125/Maker001724/Maker007046/Maker001793/Maker001331/Maker008973/Maker004027/Maker000023	10
	GO:0051015	molecular_function	binding	actin filament binding	47/2022	154/9426	0.00503497	0.0483687	0.0410965	Maker004574/Maker001547/Maker010897/Maker008746/Maker003976/Maker004686/Maker001437/Maker007306/Maker005431/Maker009497/Maker008982/Maker000737/Maker004062/Maker001939/Maker002690/Maker003353/Maker009779/Maker000184/Maker009778/Maker004986/Maker002929/Maker003270/Maker010537/Maker008213/Maker000766/Maker003407/Maker010291/Maker005325/Maker004860/Maker007520/Maker001438/Maker010397/Maker001454/Mak…	47
	GO:0005212	molecular_function	structural molecule activity	structural constituent of eye lens	7/2022	12/9426	0.00587498	0.0555281	0.0471794	Maker008857/Maker008858/Maker003713/Maker006710/Maker008856/Maker009015/Maker001805	7
CC	GO:0005759	cellular_component	cellular anatomical entity||intracellular	mitochondrial matrix	131/2078	279/9904	7.97224e-23	4.24921e-20	3.22246e-20	Maker005850/Maker007045/Maker010744/Maker006524/Maker007322/Maker004440/Maker009160/Maker002050/Maker010408/Maker011387/Maker002315/Maker009548/Maker008573/Maker007770/Maker006079/Maker007083/Maker011039/Maker009045/Maker001724/Maker009468/Maker010862/Maker010283/Maker006719/Maker005548/Maker005177/Maker002566/Maker003337/Maker007462/Maker011147/Maker000655/Maker005393/Maker009974/Maker005813/Mak…	131
	GO:0000502	cellular_component	intracellular||protein-containing complex	proteasome complex	43/2078	54/9904	3.92396e-20	8.68877e-18	6.58929e-18	Maker001555/Maker009070/Maker006722/Maker000691/Maker000050/Maker010771/Maker010809/Maker005596/Maker005403/Maker007077/Maker003931/Maker002540/Maker002979/Maker007338/Maker011127/Maker000456/Maker003029/Maker003066/Maker009554/Maker001699/Maker002981/Maker009713/Maker000770/Maker005140/Maker010695/Maker009830/Maker005013/Maker003298/Maker010865/Maker006769/Maker008523/Maker011034/Maker006745/Mak…	43
	GO:0043209	cellular_component	cellular anatomical entity	myelin sheath	54/2078	78/9904	4.89049e-20	8.68877e-18	6.58929e-18	Maker000738/Maker009971/Maker009960/Maker006079/Maker009045/Maker003231/Maker010125/Maker001391/Maker001793/Maker007252/Maker002071/Maker002790/Maker010693/Maker008196/Maker000560/Maker007250/Maker011351/Maker009900/Maker008982/Maker003650/Maker000456/Maker004234/Maker000396/Maker009022/Maker005847/Maker010353/Maker005073/Maker006017/Maker007266/Maker003046/Maker005251/Maker005151/Maker006917/Mak…	54
	GO:0034774	cellular_component	cellular anatomical entity||intracellular	secretory granule lumen	35/2078	43/9904	3.51754e-17	4.68712e-15	3.55457e-15	Maker001555/Maker005197/Maker010239/Maker003231/Maker006722/Maker011222/Maker007726/Maker009880/Maker008659/Maker005403/Maker011351/Maker002540/Maker000456/Maker003270/Maker009713/Maker000596/Maker002067/Maker004268/Maker005013/Maker005251/Maker003298/Maker000780/Maker005142/Maker006769/Maker005958/Maker010770/Maker009785/Maker001251/Maker008458/Maker004905/Maker006218/Maker003903/Maker005853/Mak…	35
	GO:1904813	cellular_component	cellular anatomical entity||intracellular	ficolin-1-rich granule lumen	40/2078	55/9904	2.25611e-16	2.40502e-14	1.82389e-14	Maker001555/Maker005197/Maker000578/Maker010239/Maker003231/Maker006722/Maker011222/Maker007726/Maker004909/Maker009880/Maker008659/Maker005403/Maker008378/Maker002540/Maker009845/Maker000456/Maker003270/Maker009713/Maker002067/Maker007927/Maker004268/Maker005013/Maker005251/Maker003298/Maker000780/Maker005142/Maker006769/Maker005958/Maker010770/Maker009785/Maker001251/Maker008458/Maker004905/Mak…	40
	GO:0022625	cellular_component	cellular anatomical entity||intracellular||protein-containing complex	cytosolic large ribosomal subunit	37/2078	52/9904	9.64731e-15	8.57003e-13	6.49924e-13	Maker008806/Maker001850/Maker011201/Maker010880/Maker003712/Maker009540/Maker005280/Maker000703/Maker010446/Maker008616/Maker008713/Maker005971/Maker008720/Maker000527/Maker005633/Maker003248/Maker008175/Maker009324/Maker005225/Maker008571/Maker009745/Maker002891/Maker000937/Maker003848/Maker010287/Maker011021/Maker004537/Maker001541/Maker000656/Maker007202/Maker005583/Maker010018/Maker003354/Mak…	37
	GO:0005925	cellular_component	cellular anatomical entity	focal adhesion	96/2078	223/9904	4.85187e-14	3.69436e-12	2.80168e-12	Maker003115/Maker003899/Maker001547/Maker000846/Maker001850/Maker008618/Maker005197/Maker009980/Maker009960/Maker011201/Maker010897/Maker008746/Maker002836/Maker003231/Maker001724/Maker003976/Maker001798/Maker004686/Maker004985/Maker003829/Maker003129/Maker003549/Maker005216/Maker000866/Maker006043/Maker010221/Maker008941/Maker011351/Maker004272/Maker002621/Maker006481/Maker010446/Maker005337/Mak…	96
	GO:0022626	cellular_component	cellular anatomical entity||intracellular	cytosolic ribosome	32/2078	45/9904	6.51944e-13	4.34358e-11	3.29403e-11	Maker000846/Maker011201/Maker003712/Maker005216/Maker010680/Maker005280/Maker001546/Maker000703/Maker009434/Maker008616/Maker008713/Maker005971/Maker008720/Maker000466/Maker008175/Maker005225/Maker009832/Maker009745/Maker008237/Maker006150/Maker003848/Maker010287/Maker004317/Maker011021/Maker004407/Maker001541/Maker000656/Maker005382/Maker007202/Maker001490/Maker005573/Maker003922	32
	GO:0035578	cellular_component	cellular anatomical entity||intracellular	azurophil granule lumen	28/2078	38/9904	4.49702e-12	2.66323e-10	2.01971e-10	Maker005282/Maker000578/Maker003335/Maker002721/Maker011351/Maker002979/Maker000333/Maker005579/Maker000456/Maker000396/Maker006329/Maker002981/Maker001935/Maker000308/Maker005429/Maker007414/Maker007266/Maker000251/Maker007927/Maker002984/Maker010260/Maker007739/Maker009551/Maker000597/Maker008278/Maker010093/Maker011063/Maker011332	28
	GO:1990904	cellular_component	protein-containing complex	ribonucleoprotein complex	62/2078	132/9904	1.82054e-11	9.7035e-10	7.35883e-10	Maker006776/Maker000058/Maker000846/Maker009980/Maker003231/Maker001572/Maker001793/Maker005216/Maker003565/Maker001629/Maker008194/Maker005796/Maker005599/Maker008903/Maker009992/Maker006470/Maker005351/Maker007995/Maker010763/Maker010758/Maker003557/Maker004208/Maker003895/Maker011278/Maker009571/Maker009511/Maker009815/Maker006440/Maker007680/Maker009231/Maker006259/Maker005304/Maker008547/Mak…	62
	GO:0005840	cellular_component	cellular anatomical entity||intracellular	ribosome	70/2078	159/9904	3.91909e-11	1.89898e-09	1.44012e-09	Maker004508/Maker010959/Maker008806/Maker000846/Maker001850/Maker001033/Maker000882/Maker010880/Maker006907/Maker001449/Maker003712/Maker003385/Maker005216/Maker001068/Maker010680/Maker009540/Maker005280/Maker005265/Maker001546/Maker000703/Maker004269/Maker009434/Maker006757/Maker000532/Maker003043/Maker008616/Maker009922/Maker008713/Maker005082/Maker009219/Maker005971/Maker000527/Maker000406/Mak…	70
	GO:0005743	cellular_component	cellular anatomical entity||intracellular	mitochondrial inner membrane	120/2078	339/9904	3.22118e-10	1.43074e-08	1.08503e-08	Maker005850/Maker004025/Maker006995/Maker011387/Maker009548/Maker006079/Maker006538/Maker009468/Maker001508/Maker004054/Maker007462/Maker001449/Maker007966/Maker004698/Maker006302/Maker000415/Maker000693/Maker007252/Maker003562/Maker006060/Maker011043/Maker003905/Maker002071/Maker001817/Maker001726/Maker010171/Maker001672/Maker009428/Maker007681/Maker007250/Maker004821/Maker009337/Maker005095/Mak…	120
	GO:0005839	cellular_component	intracellular||protein-containing complex	proteasome core complex	13/2078	13/9904	1.48232e-09	6.0775e-08	4.60899e-08	Maker006722/Maker000691/Maker005403/Maker007338/Maker003029/Maker003066/Maker001699/Maker000770/Maker010865/Maker003726/Maker009785/Maker011120/Maker001241	13
	GO:0022624	cellular_component	intracellular||protein-containing complex	proteasome accessory complex	18/2078	22/9904	1.77931e-09	6.77408e-08	5.13725e-08	Maker001555/Maker007953/Maker000050/Maker007077/Maker002540/Maker002979/Maker002981/Maker009713/Maker005013/Maker003298/Maker006769/Maker008523/Maker006745/Maker002984/Maker010770/Maker002916/Maker008197/Maker005853	18
	GO:0005838	cellular_component	intracellular||protein-containing complex	proteasome regulatory particle	16/2078	19/9904	6.78234e-09	2.40999e-07	1.82766e-07	Maker000050/Maker005596/Maker007077/Maker002540/Maker002979/Maker002981/Maker009713/Maker005013/Maker003298/Maker008523/Maker006745/Maker002984/Maker010770/Maker004905/Maker008197/Maker005853	16
	GO:0001725	cellular_component	cellular anatomical entity||intracellular	stress fiber	28/2078	47/9904	8.92821e-09	2.97421e-07	2.25555e-07	Maker003899/Maker001547/Maker009980/Maker010897/Maker002836/Maker003829/Maker007187/Maker001437/Maker004272/Maker008982/Maker000737/Maker010261/Maker010537/Maker005188/Maker011028/Maker007520/Maker001438/Maker003534/Maker002883/Maker000806/Maker002862/Maker003237/Maker006553/Maker004271/Maker011062/Maker011137/Maker009559/Maker005912	28
	GO:0022627	cellular_component	cellular anatomical entity||intracellular||protein-containing complex	cytosolic small ribosomal subunit	29/2078	50/9904	1.14064e-08	3.57623e-07	2.7121e-07	Maker004508/Maker000846/Maker000882/Maker005216/Maker009688/Maker010680/Maker002556/Maker001546/Maker009434/Maker000532/Maker003043/Maker009219/Maker004208/Maker006340/Maker000466/Maker010673/Maker005038/Maker009832/Maker000814/Maker006744/Maker006150/Maker006471/Maker009148/Maker004317/Maker004407/Maker003005/Maker001089/Maker001490/Maker007058	29
	GO:0005844	cellular_component	protein-containing complex	polysome	25/2078	40/9904	1.41857e-08	4.20054e-07	3.18556e-07	Maker000058/Maker001033/Maker001437/Maker008194/Maker005796/Maker000508/Maker005599/Maker001486/Maker011266/Maker004208/Maker003895/Maker008276/Maker001699/Maker001569/Maker005225/Maker009689/Maker001438/Maker008952/Maker007344/Maker007202/Maker007763/Maker005056/Maker004734/Maker005573/Maker001241	25
	GO:0030018	cellular_component	cellular anatomical entity||intracellular	Z disc	54/2078	133/9904	1.86356e-07	5.22778e-06	3.96459e-06	Maker002329/Maker003899/Maker003914/Maker009980/Maker000435/Maker006712/Maker008857/Maker005418/Maker007726/Maker008858/Maker007187/Maker001437/Maker004992/Maker007306/Maker009387/Maker004272/Maker000434/Maker004225/Maker007062/Maker001939/Maker002690/Maker005417/Maker001878/Maker004986/Maker001331/Maker010537/Maker005188/Maker006710/Maker005272/Maker006144/Maker007520/Maker005251/Maker001438/Mak…	54
	GO:0043202	cellular_component	cellular anatomical entity||intracellular	lysosomal lumen	28/2078	54/9904	5.07346e-07	1.35208e-05	1.02537e-05	Maker006716/Maker007985/Maker003231/Maker000972/Maker003335/Maker003129/Maker006809/Maker005536/Maker004158/Maker009880/Maker003661/Maker000040/Maker003378/Maker006508/Maker010617/Maker005774/Maker006329/Maker001542/Maker001603/Maker011078/Maker005891/Maker003127/Maker007414/Maker008157/Maker006087/Maker004904/Maker001604/Maker011063	28
	GO:0046540	cellular_component	cellular anatomical entity||intracellular||protein-containing complex	U4/U6 x U5 tri-snRNP complex	19/2078	31/9904	1.23314e-06	3.12982e-05	2.37356e-05	Maker011006/Maker006019/Maker008450/Maker009720/Maker010001/Maker002918/Maker010763/Maker002688/Maker004339/Maker009322/Maker006220/Maker001575/Maker001244/Maker001240/Maker005622/Maker008764/Maker002495/Maker010079/Maker007131	19
	GO:0008540	cellular_component	intracellular||protein-containing complex	proteasome regulatory particle, base subcomplex	12/2078	15/9904	1.70014e-06	4.11897e-05	3.1237e-05	Maker001555/Maker007953/Maker000050/Maker002979/Maker002981/Maker009713/Maker006769/Maker008523/Maker002984/Maker002916/Maker008197/Maker008817	12
	GO:0005763	cellular_component	cellular anatomical entity||intracellular||protein-containing complex	mitochondrial small ribosomal subunit	18/2078	29/9904	1.81928e-06	4.21598e-05	3.19727e-05	Maker010959/Maker001449/Maker004698/Maker006302/Maker007252/Maker009922/Maker008828/Maker009127/Maker005342/Maker008892/Maker003469/Maker000339/Maker010769/Maker004883/Maker001522/Maker007233/Maker000348/Maker007168	18
	GO:0005762	cellular_component	cellular anatomical entity||intracellular||protein-containing complex	mitochondrial large ribosomal subunit	23/2078	43/9904	2.6308e-06	5.84257e-05	4.43082e-05	Maker001508/Maker007462/Maker000379/Maker001817/Maker001726/Maker009922/Maker009706/Maker005082/Maker000821/Maker002221/Maker007504/Maker007024/Maker007514/Maker004875/Maker010769/Maker008964/Maker002516/Maker005890/Maker006179/Maker011109/Maker005632/Maker010593/Maker010590	23
	GO:0005635	cellular_component	cellular anatomical entity||intracellular	nuclear envelope	66/2078	186/9904	2.92736e-06	6.24112e-05	4.73307e-05	Maker009429/Maker009083/Maker002797/Maker003893/Maker003880/Maker007877/Maker009129/Maker008993/Maker005269/Maker003829/Maker009905/Maker002076/Maker004365/Maker011274/Maker007306/Maker008101/Maker006659/Maker009836/Maker006470/Maker005043/Maker009931/Maker001427/Maker002163/Maker008202/Maker005245/Maker003253/Maker001479/Maker002491/Maker008902/Maker001528/Maker005433/Maker006440/Maker010537/Mak…	66
	GO:0012505	cellular_component	cellular anatomical entity	endomembrane system	57/2078	156/9904	4.91114e-06	0.000100678	7.63514e-05	Maker002625/Maker002234/Maker001830/Maker003088/Maker010125/Maker003335/Maker004985/Maker009905/Maker003107/Maker004992/Maker008257/Maker009836/Maker005547/Maker010506/Maker003105/Maker006274/Maker006250/Maker000267/Maker008202/Maker009196/Maker004208/Maker001883/Maker005636/Maker010353/Maker006871/Maker008310/Maker003856/Maker007826/Maker005684/Maker011030/Maker008645/Maker002559/Maker004060/Mak…	57
	GO:0010494	cellular_component	cellular anatomical entity||intracellular	cytoplasmic stress granule	26/2078	55/9904	1.1691e-05	0.00023079	0.000175024	Maker004107/Maker004535/Maker008194/Maker005796/Maker009202/Maker008295/Maker010758/Maker000456/Maker007036/Maker011278/Maker009571/Maker009511/Maker008276/Maker008433/Maker002420/Maker009815/Maker007680/Maker009689/Maker004901/Maker006276/Maker000485/Maker005544/Maker003033/Maker007899/Maker010732/Maker009993	26
	GO:0016282	cellular_component	cellular anatomical entity||intracellular||protein-containing complex	eukaryotic 43S preinitiation complex	16/2078	27/9904	1.60578e-05	0.000305671	0.000231811	Maker002695/Maker003093/Maker003088/Maker002262/Maker000944/Maker002032/Maker008444/Maker002483/Maker007075/Maker001435/Maker009130/Maker011398/Maker008722/Maker008913/Maker010826/Maker006775	16
	GO:0043657	cellular_component	cellular anatomical entity	host cell	21/2078	41/9904	1.73704e-05	0.000319255	0.000242113	Maker009429/Maker009083/Maker004719/Maker011222/Maker001821/Maker005043/Maker005969/Maker003557/Maker001479/Maker008902/Maker005433/Maker006440/Maker006129/Maker000822/Maker005411/Maker002126/Maker009521/Maker005544/Maker005706/Maker003916/Maker000742	21
	GO:0005747	cellular_component	cellular anatomical entity||intracellular||protein-containing complex	mitochondrial respiratory chain complex I	17/2078	30/9904	1.97356e-05	0.000350636	0.000265911	Maker010744/Maker009045/Maker007966/Maker002244/Maker000718/Maker010908/Maker009333/Maker006488/Maker004163/Maker003046/Maker008614/Maker008964/Maker011102/Maker007591/Maker010706/Maker000796/Maker000261	17
	GO:0005788	cellular_component	cellular anatomical entity||intracellular	endoplasmic reticulum lumen	44/2078	117/9904	2.54287e-05	0.000429927	0.000326043	Maker011362/Maker002234/Maker005282/Maker007303/Maker010125/Maker003335/Maker009905/Maker007035/Maker005927/Maker008941/Maker000234/Maker005162/Maker004404/Maker008202/Maker003378/Maker000817/Maker010630/Maker005774/Maker001372/Maker004142/Maker008310/Maker004601/Maker004447/Maker005182/Maker008645/Maker008973/Maker004951/Maker007414/Maker000536/Maker005805/Maker005179/Maker010073/Maker004933/Mak…	44
	GO:0005758	cellular_component	cellular anatomical entity||intracellular	mitochondrial intermembrane space	26/2078	57/9904	2.58117e-05	0.000429927	0.000326043	Maker005197/Maker008573/Maker004054/Maker009091/Maker000693/Maker010221/Maker002637/Maker010171/Maker007104/Maker005337/Maker005859/Maker006227/Maker004081/Maker009878/Maker003791/Maker004244/Maker009333/Maker006017/Maker002888/Maker002040/Maker004163/Maker008592/Maker001606/Maker002608/Maker010500/Maker001805	26
	GO:0033181	cellular_component	cellular anatomical entity||protein-containing complex	plasma membrane proton-transporting V-type ATPase complex	9/2078	11/9904	2.81878e-05	0.000455276	0.000345267	Maker004422/Maker007406/Maker010353/Maker007786/Maker008030/Maker002376/Maker010237/Maker004147/Maker010356	9
	GO:0071013	cellular_component	cellular anatomical entity||intracellular||protein-containing complex	catalytic step 2 spliceosome	44/2078	118/9904	3.24307e-05	0.0005084	0.000385554	Maker011006/Maker003894/Maker006019/Maker008450/Maker004535/Maker003481/Maker006768/Maker008194/Maker009992/Maker010001/Maker007995/Maker008561/Maker010763/Maker011266/Maker004339/Maker006137/Maker002726/Maker008547/Maker006220/Maker003393/Maker001244/Maker007937/Maker001240/Maker007453/Maker006356/Maker011302/Maker005622/Maker008446/Maker006276/Maker000780/Maker000814/Maker004870/Maker004503/Mak…	44
	GO:0045169	cellular_component	cellular anatomical entity||intracellular	fusome	13/2078	21/9904	5.42371e-05	0.000825953	0.000626377	Maker003107/Maker004158/Maker003105/Maker000456/Maker008202/Maker010291/Maker009674/Maker009551/Maker004904/Maker007344/Maker007983/Maker007929/Maker001530	13
	GO:0005764	cellular_component	cellular anatomical entity||intracellular	lysosome	72/2078	225/9904	6.19743e-05	0.000917564	0.000695852	Maker002625/Maker006309/Maker000337/Maker005197/Maker000435/Maker006908/Maker001830/Maker003231/Maker000972/Maker005273/Maker004276/Maker001793/Maker006809/Maker005536/Maker004158/Maker006012/Maker004070/Maker001669/Maker003750/Maker006726/Maker000040/Maker000333/Maker000434/Maker007399/Maker006798/Maker008297/Maker005219/Maker001883/Maker002491/Maker010617/Maker006301/Maker006329/Maker002667/Mak…	72
	GO:0071011	cellular_component	cellular anatomical entity||intracellular||protein-containing complex	precatalytic spliceosome	28/2078	66/9904	6.47832e-05	0.000933229	0.000707732	Maker011006/Maker006019/Maker008450/Maker003880/Maker004535/Maker003481/Maker009992/Maker008561/Maker006760/Maker002688/Maker004339/Maker009322/Maker002726/Maker008547/Maker001244/Maker001240/Maker007453/Maker011302/Maker008446/Maker000780/Maker000814/Maker004870/Maker008764/Maker004977/Maker010079/Maker006652/Maker007131/Maker010254	28
	GO:0042788	cellular_component	cellular anatomical entity||intracellular||protein-containing complex	polysomal ribosome	14/2078	24/9904	7.03606e-05	0.0009869	0.000748434	Maker000058/Maker009540/Maker006470/Maker010446/Maker008720/Maker008175/Maker009745/Maker002891/Maker004089/Maker009130/Maker004407/Maker001089/Maker005583/Maker001123	14
	GO:0044297	cellular_component	cellular anatomical entity	cell body	26/2078	60/9904	7.62238e-05	0.00104173	0.000790012	Maker001297/Maker007309/Maker000337/Maker007046/Maker004934/Maker003473/Maker002790/Maker009305/Maker010912/Maker000396/Maker001922/Maker008571/Maker004244/Maker004074/Maker005151/Maker009674/Maker002862/Maker003503/Maker009148/Maker011344/Maker003846/Maker008580/Maker005056/Maker008067/Maker010893/Maker010093	26
	GO:0005687	cellular_component	cellular anatomical entity||intracellular||protein-containing complex	U4 snRNP	8/2078	10/9904	0.00011088	0.00144145	0.00109315	Maker006019/Maker008450/Maker009322/Maker001240/Maker008764/Maker001576/Maker010079/Maker007131	8
	GO:0005832	cellular_component	cellular anatomical entity||intracellular||protein-containing complex	chaperonin-containing T-complex	8/2078	10/9904	0.00011088	0.00144145	0.00109315	Maker001297/Maker003473/Maker009305/Maker000396/Maker005151/Maker003503/Maker008580/Maker010093	8
	GO:0005682	cellular_component	cellular anatomical entity||intracellular||protein-containing complex	U5 snRNP	11/2078	17/9904	0.000118082	0.00149852	0.00113643	Maker006019/Maker008450/Maker010001/Maker004339/Maker006220/Maker001240/Maker005622/Maker008764/Maker010079/Maker002744/Maker007131	11
	GO:0033290	cellular_component	cellular anatomical entity||intracellular||protein-containing complex	eukaryotic 48S preinitiation complex	14/2078	25/9904	0.000129114	0.00160041	0.0012137	Maker003093/Maker003088/Maker000944/Maker002032/Maker009689/Maker008444/Maker007075/Maker001435/Maker009130/Maker011398/Maker008722/Maker008913/Maker010826/Maker006775	14
	GO:0008180	cellular_component	cellular anatomical entity||intracellular||protein-containing complex	COP9 signalosome	12/2078	20/9904	0.000162691	0.00197078	0.00149458	Maker010125/Maker003489/Maker008659/Maker010397/Maker005546/Maker006420/Maker003027/Maker010500/Maker008343/Maker001027/Maker003362/Maker008530	12
	GO:0015629	cellular_component	cellular anatomical entity||intracellular	actin cytoskeleton	47/2078	137/9904	0.000190578	0.00225729	0.00171186	Maker003899/Maker000058/Maker009980/Maker010897/Maker008746/Maker003976/Maker004686/Maker002542/Maker007306/Maker004272/Maker002621/Maker009497/Maker008982/Maker010129/Maker002597/Maker000737/Maker004062/Maker006320/Maker002690/Maker003353/Maker000184/Maker001922/Maker001308/Maker003270/Maker001356/Maker010537/Maker005188/Maker002287/Maker004860/Maker005979/Maker007520/Maker005251/Maker009373/Mak…	47
	GO:0000932	cellular_component	cellular anatomical entity||intracellular	P-body	29/2078	73/9904	0.000196722	0.00227941	0.00172864	Maker011006/Maker001555/Maker004107/Maker009202/Maker005599/Maker009583/Maker005403/Maker001220/Maker002918/Maker006760/Maker003895/Maker009511/Maker006301/Maker001905/Maker009815/Maker007680/Maker001575/Maker008497/Maker001244/Maker003590/Maker004855/Maker010498/Maker007714/Maker006769/Maker010863/Maker001601/Maker011120/Maker008700/Maker001241	29
	GO:0005643	cellular_component	cellular anatomical entity||intracellular||protein-containing complex	nuclear pore	26/2078	63/9904	0.000201413	0.00228411	0.0017322	Maker009429/Maker009083/Maker004719/Maker002797/Maker000176/Maker005269/Maker001821/Maker002076/Maker006659/Maker005043/Maker005969/Maker006557/Maker003557/Maker008902/Maker005433/Maker006440/Maker006129/Maker000822/Maker009147/Maker005411/Maker002126/Maker009521/Maker001455/Maker005544/Maker007899/Maker003916	26
	GO:0005689	cellular_component	cellular anatomical entity||intracellular||protein-containing complex	U12-type spliceosomal complex	12/2078	21/9904	0.000307297	0.00334264	0.00253495	Maker006019/Maker008450/Maker003481/Maker010758/Maker001240/Maker008446/Maker001796/Maker004503/Maker008764/Maker000579/Maker002495/Maker010079	12
	GO:0030532	cellular_component	cellular anatomical entity||intracellular||protein-containing complex	small nuclear ribonucleoprotein complex	12/2078	21/9904	0.000307297	0.00334264	0.00253495	Maker006019/Maker008450/Maker006134/Maker002918/Maker004339/Maker001240/Maker005622/Maker004503/Maker008764/Maker010079/Maker000670/Maker007131	12
	GO:0017101	cellular_component	intracellular||protein-containing complex	aminoacyl-tRNA synthetase multienzyme complex	8/2078	11/9904	0.000331394	0.00346339	0.00262653	Maker006776/Maker002625/Maker011045/Maker000032/Maker007522/Maker002626/Maker000472/Maker001677	8
	GO:0101031	cellular_component	protein-containing complex	chaperone complex	8/2078	11/9904	0.000331394	0.00346339	0.00262653	Maker003231/Maker001793/Maker007907/Maker001207/Maker001331/Maker007021/Maker003383/Maker006953	8
	GO:0005685	cellular_component	cellular anatomical entity||intracellular||protein-containing complex	U1 snRNP	10/2078	16/9904	0.000370059	0.00372153	0.0028223	Maker006019/Maker008450/Maker003242/Maker008561/Maker001240/Maker008764/Maker000848/Maker010079/Maker004903/Maker007131	10
	GO:0016442	cellular_component	protein-containing complex	RISC complex	10/2078	16/9904	0.000370059	0.00372153	0.0028223	Maker000058/Maker002946/Maker009202/Maker005599/Maker010416/Maker003895/Maker008276/Maker009815/Maker010498/Maker008658	10
	GO:0042470	cellular_component	cellular anatomical entity||intracellular	melanosome	37/2078	104/9904	0.000397894	0.00392736	0.00297839	Maker001297/Maker002234/Maker009960/Maker001830/Maker003231/Maker003549/Maker001793/Maker006012/Maker008659/Maker008941/Maker006481/Maker004083/Maker008202/Maker008519/Maker006971/Maker001372/Maker010353/Maker008293/Maker008345/Maker000308/Maker006339/Maker005709/Maker005415/Maker011087/Maker008658/Maker005805/Maker008702/Maker003586/Maker006235/Maker000336/Maker001373/Maker001329/Maker001637/Mak…	37
	GO:0030863	cellular_component	cellular anatomical entity||intracellular	cortical cytoskeleton	10/2078	17/9904	0.000730025	0.00694827	0.00526935	Maker003107/Maker004992/Maker003105/Maker000434/Maker001939/Maker007520/Maker010397/Maker000806/Maker004066/Maker007983	10
	GO:0030904	cellular_component	cellular anatomical entity||protein-containing complex	retromer complex	10/2078	17/9904	0.000730025	0.00694827	0.00526935	Maker006908/Maker003463/Maker003750/Maker007317/Maker000596/Maker007559/Maker001374/Maker008998/Maker002125/Maker010650	10
	GO:1904115	cellular_component	cellular anatomical entity||intracellular	axon cytoplasm	22/2078	54/9904	0.000752471	0.00703627	0.00533608	Maker002355/Maker011222/Maker004054/Maker005269/Maker002843/Maker005888/Maker010319/Maker008276/Maker010537/Maker006017/Maker008592/Maker000936/Maker010689/Maker010778/Maker001666/Maker002902/Maker004315/Maker010803/Maker002803/Maker009551/Maker001065/Maker003486	22
	GO:0005852	cellular_component	cellular anatomical entity||intracellular||protein-containing complex	eukaryotic translation initiation factor 3 complex	11/2078	20/9904	0.000854167	0.0078495	0.00595282	Maker003088/Maker000944/Maker008444/Maker007075/Maker001435/Maker009130/Maker011398/Maker008722/Maker008913/Maker010826/Maker006775	11
	GO:0032587	cellular_component	cellular anatomical entity	ruffle membrane	22/2078	55/9904	0.00100902	0.00911539	0.00691283	Maker010897/Maker003976/Maker005431/Maker004930/Maker004208/Maker002428/Maker001207/Maker010537/Maker003407/Maker000222/Maker005272/Maker005709/Maker010894/Maker004860/Maker008702/Maker004320/Maker006235/Maker006212/Maker004861/Maker010531/Maker007148/Maker004583	22
	GO:0008541	cellular_component	intracellular||protein-containing complex	proteasome regulatory particle, lid subcomplex	9/2078	15/9904	0.0011227	0.00969696	0.00735387	Maker005596/Maker007077/Maker002540/Maker005013/Maker003298/Maker006745/Maker010770/Maker004905/Maker005853	9
	GO:0016272	cellular_component	protein-containing complex	prefoldin complex	7/2078	10/9904	0.00116436	0.00969696	0.00735387	Maker004823/Maker005463/Maker001486/Maker001098/Maker001823/Maker001290/Maker001402	7
	GO:0031256	cellular_component	cellular anatomical entity	leading edge membrane	7/2078	10/9904	0.00116436	0.00969696	0.00735387	Maker007306/Maker001160/Maker007669/Maker001380/Maker004066/Maker006212/Maker001065	7
	GO:0034663	cellular_component	cellular anatomical entity||intracellular||protein-containing complex	endoplasmic reticulum chaperone complex	7/2078	10/9904	0.00116436	0.00969696	0.00735387	Maker002234/Maker010125/Maker008941/Maker000817/Maker008973/Maker001329/Maker003112	7
	GO:0034709	cellular_component	cellular anatomical entity||intracellular||protein-containing complex	methylosome	7/2078	10/9904	0.00116436	0.00969696	0.00735387	Maker006019/Maker008450/Maker007765/Maker001240/Maker008764/Maker010079/Maker008454	7
	GO:0005771	cellular_component	cellular anatomical entity||intracellular	multivesicular body	13/2078	27/9904	0.00149696	0.0122751	0.00930906	Maker007046/Maker008993/Maker004158/Maker003536/Maker005636/Maker005140/Maker002155/Maker003104/Maker004313/Maker002914/Maker001637/Maker006102/Maker000742	13
	GO:0005938	cellular_component	cellular anatomical entity||intracellular	cell cortex	64/2078	216/9904	0.00152781	0.0123382	0.00935691	Maker002329/Maker001547/Maker002426/Maker007455/Maker002836/Maker007985/Maker003976/Maker010345/Maker007187/Maker009982/Maker004581/Maker001437/Maker000315/Maker003834/Maker005431/Maker002843/Maker010506/Maker008982/Maker001214/Maker005660/Maker007450/Maker001922/Maker010537/Maker003407/Maker000222/Maker006770/Maker003890/Maker005709/Maker010894/Maker003127/Maker007520/Maker001438/Maker000936/Mak…	64
	GO:0005791	cellular_component	cellular anatomical entity||intracellular	rough endoplasmic reticulum	17/2078	40/9904	0.00169248	0.0134641	0.0102107	Maker007303/Maker009905/Maker009900/Maker010446/Maker008202/Maker003879/Maker005182/Maker009898/Maker007176/Maker004951/Maker006339/Maker001640/Maker005179/Maker003846/Maker004407/Maker004140/Maker003922	17
	GO:0101003	cellular_component	cellular anatomical entity||intracellular	ficolin-1-rich granule membrane	8/2078	13/9904	0.00172096	0.0134893	0.0102298	Maker006309/Maker000337/Maker004706/Maker005709/Maker008702/Maker000336/Maker008157/Maker007876	8
	GO:0098794	cellular_component	cellular anatomical entity	postsynapse	36/2078	108/9904	0.00183102	0.014144	0.0107263	Maker003231/Maker001793/Maker003107/Maker004992/Maker009202/Maker009220/Maker005431/Maker008734/Maker003750/Maker009387/Maker003105/Maker009511/Maker008276/Maker010261/Maker001569/Maker009815/Maker003050/Maker006887/Maker010291/Maker005709/Maker005840/Maker007520/Maker008702/Maker009674/Maker006276/Maker008952/Maker008523/Maker003587/Maker000806/Maker005328/Maker001458/Maker005668/Maker007099/Mak…	36
	GO:0005915	cellular_component	cellular anatomical entity	zonula adherens	9/2078	16/9904	0.00209038	0.0159168	0.0120708	Maker003899/Maker009980/Maker000315/Maker004272/Maker002690/Maker000184/Maker004271/Maker009994/Maker005912	9
	GO:0030016	cellular_component	cellular anatomical entity||intracellular	myofibril	11/2078	22/9904	0.00236396	0.0177464	0.0134583	Maker004000/Maker000272/Maker009779/Maker009778/Maker004986/Maker010397/Maker001454/Maker008689/Maker006553/Maker009559/Maker001241	11
	GO:0042645	cellular_component	cellular anatomical entity||intracellular	mitochondrial nucleoid	16/2078	38/9904	0.00257872	0.0188469	0.0142929	Maker001724/Maker003363/Maker003268/Maker002071/Maker004234/Maker005028/Maker001911/Maker009962/Maker004323/Maker002742/Maker001386/Maker008936/Maker003958/Maker009081/Maker009077/Maker005455	16
	GO:0005905	cellular_component	cellular anatomical entity	clathrin-coated pit	21/2078	55/9904	0.00258128	0.0188469	0.0142929	Maker002426/Maker003739/Maker005354/Maker007985/Maker003129/Maker005431/Maker003661/Maker008734/Maker006711/Maker002746/Maker006254/Maker002218/Maker003407/Maker005415/Maker000594/Maker009014/Maker005328/Maker008714/Maker000898/Maker011202/Maker007900	21
	GO:0000159	cellular_component	intracellular||protein-containing complex	protein phosphatase type 2A complex	7/2078	11/9904	0.00262206	0.0188859	0.0143225	Maker003037/Maker004321/Maker003967/Maker007062/Maker006594/Maker002235/Maker007735	7
	GO:0030137	cellular_component	cellular anatomical entity||intracellular	COPI-coated vesicle	8/2078	14/9904	0.00328005	0.0233102	0.0176778	Maker004706/Maker010912/Maker004083/Maker006909/Maker004882/Maker003209/Maker002803/Maker010083	8
	GO:0005819	cellular_component	cellular anatomical entity||intracellular	spindle	44/2078	143/9904	0.00362926	0.0254526	0.0193024	Maker002869/Maker002426/Maker002355/Maker011222/Maker001391/Maker008954/Maker005269/Maker006065/Maker001437/Maker009836/Maker010506/Maker004930/Maker005219/Maker002788/Maker004208/Maker008300/Maker001479/Maker010261/Maker003751/Maker010275/Maker010276/Maker006770/Maker005572/Maker011241/Maker000427/Maker007937/Maker005411/Maker001438/Maker010839/Maker005174/Maker008803/Maker002862/Maker009015/Mak…	44
	GO:1903561	cellular_component	cellular anatomical entity	extracellular vesicle	11/2078	23/9904	0.00368078	0.0254786	0.0193222	Maker005282/Maker009960/Maker001245/Maker010906/Maker000308/Maker007266/Maker000251/Maker009918/Maker004904/Maker007983/Maker011202	11
	GO:0071005	cellular_component	cellular anatomical entity||intracellular||protein-containing complex	U2-type precatalytic spliceosome	20/2078	53/9904	0.00379005	0.0258987	0.0196407	Maker011006/Maker006019/Maker008450/Maker002918/Maker010763/Maker002688/Maker004339/Maker009322/Maker006220/Maker001575/Maker001244/Maker001240/Maker007453/Maker005622/Maker008446/Maker004503/Maker008764/Maker000579/Maker002495/Maker010079	20
	GO:0014069	cellular_component	cellular anatomical entity	postsynaptic density	66/2078	232/9904	0.00389064	0.0262495	0.0199068	Maker010565/Maker002445/Maker001850/Maker008618/Maker000435/Maker003231/Maker001793/Maker009104/Maker003107/Maker006043/Maker004992/Maker011043/Maker009540/Maker005431/Maker001160/Maker007926/Maker003750/Maker009387/Maker003105/Maker010446/Maker009219/Maker004930/Maker008311/Maker001939/Maker008827/Maker004208/Maker008276/Maker005847/Maker010537/Maker003050/Maker003856/Maker007826/Maker005188/Mak…	66
	GO:0005793	cellular_component	cellular anatomical entity||intracellular	endoplasmic reticulum-Golgi intermediate compartment	24/2078	68/9904	0.00442673	0.0294931	0.0223666	Maker002234/Maker007303/Maker010125/Maker001399/Maker009905/Maker002946/Maker004706/Maker005162/Maker004083/Maker010056/Maker001528/Maker005140/Maker001935/Maker007176/Maker004863/Maker000792/Maker003209/Maker002297/Maker002204/Maker002674/Maker010083/Maker006854/Maker010568/Maker004500	24
	GO:0005856	cellular_component	cellular anatomical entity||intracellular	cytoskeleton	91/2078	338/9904	0.00470821	0.0305748	0.023187	Maker004574/Maker001496/Maker000272/Maker001547/Maker002445/Maker003739/Maker000435/Maker002836/Maker003976/Maker010131/Maker010888/Maker009982/Maker002076/Maker001437/Maker007306/Maker003849/Maker010969/Maker003834/Maker005431/Maker006470/Maker010506/Maker004272/Maker000434/Maker008982/Maker004930/Maker010129/Maker002597/Maker000737/Maker009712/Maker010023/Maker002690/Maker005660/Maker007450/Mak…	91
	GO:0015030	cellular_component	cellular anatomical entity||intracellular	Cajal body	16/2078	40/9904	0.00476118	0.0305748	0.023187	Maker006591/Maker003265/Maker006134/Maker000598/Maker011213/Maker010763/Maker009322/Maker009189/Maker008830/Maker000426/Maker006397/Maker005854/Maker006027/Maker003916/Maker010867/Maker007131	16
	GO:0030667	cellular_component	cellular anatomical entity||intracellular	secretory granule membrane	16/2078	40/9904	0.00476118	0.0305748	0.023187	Maker001830/Maker001399/Maker004706/Maker000706/Maker007273/Maker006871/Maker007176/Maker006480/Maker005709/Maker007691/Maker007854/Maker007559/Maker008702/Maker006212/Maker000336/Maker004439	16
	GO:0031252	cellular_component	cellular anatomical entity	cell leading edge	23/2078	65/9904	0.00508554	0.031598	0.0239629	Maker003899/Maker009509/Maker009980/Maker002836/Maker007046/Maker007125/Maker010594/Maker010888/Maker001437/Maker008194/Maker004272/Maker003353/Maker009511/Maker010537/Maker005281/Maker001438/Maker006235/Maker003237/Maker011113/Maker005390/Maker004271/Maker004583/Maker005912	23
	GO:0005859	cellular_component	cellular anatomical entity||intracellular||protein-containing complex	muscle myosin complex	7/2078	12/9904	0.00515765	0.031598	0.0239629	Maker007187/Maker009779/Maker009778/Maker004986/Maker002287/Maker008068/Maker008689	7
	GO:0030126	cellular_component	cellular anatomical entity||intracellular||protein-containing complex	COPI vesicle coat	7/2078	12/9904	0.00515765	0.031598	0.0239629	Maker000880/Maker004706/Maker010912/Maker004882/Maker008495/Maker004362/Maker010568	7
	GO:0098993	cellular_component	cellular anatomical entity||intracellular	anchored component of synaptic vesicle membrane	7/2078	12/9904	0.00515765	0.031598	0.0239629	Maker004060/Maker001640/Maker005415/Maker007691/Maker007559/Maker003586/Maker001373	7
	GO:0031430	cellular_component	cellular anatomical entity||intracellular	M band	21/2078	58/9904	0.00536545	0.0324976	0.0246451	Maker003115/Maker000272/Maker000435/Maker006712/Maker003107/Maker006043/Maker004992/Maker003105/Maker000434/Maker007062/Maker001878/Maker004986/Maker006144/Maker003127/Maker005251/Maker009373/Maker008689/Maker009015/Maker006235/Maker000335/Maker000428	21
	GO:0036464	cellular_component	cellular anatomical entity||intracellular	cytoplasmic ribonucleoprotein granule	17/2078	44/9904	0.00556915	0.0333523	0.0252934	Maker001555/Maker000058/Maker008194/Maker009202/Maker001220/Maker010506/Maker010446/Maker006760/Maker008276/Maker009815/Maker008571/Maker005709/Maker004855/Maker008702/Maker009148/Maker007276/Maker008067	17
	GO:0005918	cellular_component	cellular anatomical entity	septate junction	11/2078	25/9904	0.00802079	0.0459931	0.0348798	Maker009971/Maker006920/Maker002168/Maker002144/Maker008519/Maker007826/Maker008520/Maker009918/Maker001065/Maker001530/Maker000552	11
	GO:0015934	cellular_component	cellular anatomical entity||intracellular||protein-containing complex	large ribosomal subunit	11/2078	25/9904	0.00802079	0.0459931	0.0348798	Maker001850/Maker010446/Maker005082/Maker005971/Maker007504/Maker003248/Maker006400/Maker002891/Maker000937/Maker003848/Maker010287	11
	GO:0005768	cellular_component	cellular anatomical entity||intracellular	endosome	66/2078	239/9904	0.00810519	0.0459931	0.0348798	Maker008891/Maker006716/Maker003739/Maker006908/Maker008746/Maker008508/Maker007985/Maker000253/Maker008521/Maker007306/Maker000221/Maker001669/Maker003661/Maker005547/Maker003750/Maker003900/Maker002621/Maker003105/Maker001612/Maker006798/Maker010023/Maker003213/Maker002491/Maker005636/Maker002428/Maker008433/Maker004648/Maker003270/Maker001528/Maker007273/Maker001542/Maker000596/Maker005357/Mak…	66
	GO:0005642	cellular_component	cellular anatomical entity	annulate lamellae	6/2078	10/9904	0.008125	0.0459931	0.0348798	Maker009429/Maker009083/Maker001821/Maker002076/Maker006440/Maker003916	6
	GO:0045495	cellular_component	cellular anatomical entity||intracellular	pole plasm	6/2078	10/9904	0.008125	0.0459931	0.0348798	Maker008450/Maker006259/Maker007453/Maker011302/Maker001458/Maker007131	6
	GO:0062023	cellular_component	cellular anatomical entity	collagen-containing extracellular matrix	40/2078	133/9904	0.00819765	0.0459931	0.0348798	Maker003739/Maker002063/Maker007985/Maker008744/Maker003129/Maker009774/Maker000783/Maker006809/Maker003671/Maker004158/Maker005927/Maker008941/Maker010693/Maker000234/Maker001214/Maker003378/Maker006949/Maker010630/Maker007669/Maker010911/Maker004142/Maker005182/Maker010681/Maker004863/Maker003127/Maker002787/Maker006212/Maker005179/Maker010073/Maker001318/Maker004904/Maker005331/Maker007344/Mak…	40
	GO:0071004	cellular_component	cellular anatomical entity||intracellular||protein-containing complex	U2-type prespliceosome	10/2078	22/9904	0.00865641	0.0480611	0.036448	Maker003242/Maker008561/Maker008446/Maker004503/Maker000848/Maker002495/Maker010079/Maker004903/Maker007131/Maker010254	10
	GO:0035145	cellular_component	cellular anatomical entity||intracellular||protein-containing complex	exon-exon junction complex	7/2078	13/9904	0.00916712	0.0503719	0.0382005	Maker006768/Maker007036/Maker010347/Maker008894/Maker008497/Maker007453/Maker011302	7
	GO:0098793	cellular_component	cellular anatomical entity	presynapse	45/2078	154/9904	0.00927365	0.0504373	0.0382501	Maker003231/Maker008185/Maker001793/Maker003107/Maker002076/Maker007306/Maker010906/Maker005431/Maker003750/Maker003105/Maker009219/Maker008276/Maker010326/Maker005847/Maker002667/Maker007273/Maker006871/Maker003856/Maker010291/Maker011087/Maker008592/Maker002229/Maker011154/Maker005241/Maker011335/Maker004320/Maker001454/Maker009857/Maker005803/Maker009014/Maker006420/Maker003531/Maker008714/Mak…	45
	GO:0016234	cellular_component	cellular anatomical entity||intracellular	inclusion body	8/2078	16/9904	0.00940081	0.0506125	0.0383829	Maker006405/Maker007046/Maker008659/Maker006301/Maker005142/Maker008523/Maker002916/Maker005116	8
	GO:0005765	cellular_component	cellular anatomical entity||intracellular	lysosomal membrane	59/2078	213/9904	0.0110671	0.0589875	0.0447343	Maker000505/Maker002355/Maker000337/Maker005354/Maker007985/Maker003231/Maker000972/Maker001399/Maker005273/Maker001793/Maker006049/Maker006809/Maker006012/Maker003536/Maker009220/Maker008659/Maker003661/Maker005043/Maker003750/Maker005888/Maker004243/Maker001427/Maker001026/Maker003213/Maker006508/Maker000706/Maker000807/Maker009801/Maker002491/Maker011204/Maker007087/Maker001542/Maker001603/Mak…	59
	GO:0012507	cellular_component	cellular anatomical entity||intracellular	ER to Golgi transport vesicle membrane	13/2078	33/9904	0.0121533	0.0630734	0.0478329	Maker006855/Maker005043/Maker001612/Maker004083/Maker004082/Maker004863/Maker009334/Maker003209/Maker002204/Maker005380/Maker002674/Maker000202/Maker008091	13
	GO:0030665	cellular_component	cellular anatomical entity||intracellular	clathrin-coated vesicle membrane	13/2078	33/9904	0.0121533	0.0630734	0.0478329	Maker009220/Maker005431/Maker005888/Maker006254/Maker001026/Maker000706/Maker007273/Maker003407/Maker005415/Maker000898/Maker003405/Maker001277/Maker004439	13
	GO:0044295	cellular_component	cellular anatomical entity	axonal growth cone	15/2078	40/9904	0.0121887	0.0630734	0.0478329	Maker003739/Maker011222/Maker008659/Maker002843/Maker010506/Maker001807/Maker007520/Maker009857/Maker000806/Maker010778/Maker000898/Maker004583/Maker008067/Maker007929/Maker002273	15
	GO:0030017	cellular_component	cellular anatomical entity||intracellular	sarcomere	18/2078	51/9904	0.0127637	0.0654138	0.0496078	Maker003976/Maker004225/Maker001214/Maker001939/Maker009779/Maker009778/Maker004986/Maker002929/Maker006301/Maker007669/Maker006280/Maker004863/Maker009373/Maker010397/Maker008689/Maker001351/Maker001601/Maker001241	18
