# Supplementary material for: Multi‐Omics Analyses Elucidate the Venom Components of the Wasp Vespa mandarinia
Source: Ecol Evol. 2026 May 27;16(6):e73724. doi: 10.1002/ece3.73724 (PMC13240240; doi:10.1002/ece3.73724)
Supplement: Supplementary file 5 — Table S5: KEGG pathway enrichment analysis of V. mandarinia proteins. [file ECE3-16-e73724-s007.xlsx]

## Sheet: Supplemental Table S5
Supplemental Table S5. KEGG pathway enrichment analysis of V. mandarinia proteins.
Pathway_level1	Pathway_level2	Number_of_Genes	Genes
Cellular Processes	Cell growth and death	84	Maker000065;Maker000177;Maker000222;Maker000354;Maker000658;Maker000729;Maker000792;Maker000848;Maker000888;Maker001080;Maker001112;Maker001282;Maker001542;Maker001770;Maker002067;Maker002163;Maker002187;Maker002218;Maker002270;Maker002493;Maker002505;Maker002745;Maker002888;Maker002922;Maker003356;Maker003363;Maker003364;Maker003549;Maker003791;Maker003846;Maker003893;Maker003985;Maker003993;Mak…
Cellular Processes	Cell motility	23	Maker000650;Maker001159;Maker001691;Maker002690;Maker002727;Maker002836;Maker003353;Maker004062;Maker004915;Maker005265;Maker005272;Maker005866;Maker005912;Maker006043;Maker006553;Maker007450;Maker007927;Maker008668;Maker008746;Maker009497;Maker009982;Maker010345;Maker011137
Cellular Processes	Cellular community - eukaryotes	65	Maker000184;Maker000222;Maker000272;Maker000772;Maker000783;Maker000805;Maker000848;Maker001065;Maker001112;Maker001159;Maker001237;Maker001299;Maker001438;Maker001530;Maker001770;Maker002063;Maker002270;Maker002287;Maker002621;Maker002641;Maker002690;Maker002836;Maker003170;Maker003642;Maker003856;Maker003967;Maker004066;Maker004321;Maker004589;Maker004686;Maker004697;Maker004860;Maker004930;Mak…
Cellular Processes	Transport and catabolism	151	Maker000040;Maker000065;Maker000222;Maker000253;Maker000315;Maker000429;Maker000457;Maker000658;Maker000670;Maker000742;Maker000792;Maker000865;Maker000866;Maker000925;Maker001026;Maker001112;Maker001374;Maker001542;Maker001637;Maker001666;Maker001716;Maker001935;Maker001939;Maker001949;Maker002067;Maker002125;Maker002163;Maker002376;Maker002559;Maker002719;Maker003268;Maker003297;Maker003339;Mak…
Environmental Information Processing	Membrane transport	3	Maker003170;Maker003562;Maker004204
Environmental Information Processing	Signal transduction	186	Maker000177;Maker000184;Maker000222;Maker000315;Maker000380;Maker000505;Maker000547;Maker000650;Maker000657;Maker000713;Maker000772;Maker000783;Maker000805;Maker000853;Maker000865;Maker000898;Maker000908;Maker001003;Maker001036;Maker001065;Maker001112;Maker001159;Maker001207;Maker001373;Maker001380;Maker001492;Maker001530;Maker001542;Maker001640;Maker001672;Maker001691;Maker001770;Maker002041;Mak…
Environmental Information Processing	Signaling molecules and interaction	18	Maker000783;Maker000853;Maker002041;Maker002063;Maker002144;Maker002498;Maker003127;Maker003170;Maker003373;Maker003642;Maker006043;Maker006920;Maker007669;Maker009774;Maker009971;Maker010001;Maker010506;Maker010630
Genetic Information Processing	Folding, sorting and degradation	144	Maker000023;Maker000065;Maker000177;Maker000202;Maker000344;Maker000430;Maker000456;Maker000547;Maker000691;Maker000706;Maker000713;Maker000770;Maker000807;Maker000827;Maker001003;Maker001135;Maker001220;Maker001241;Maker001244;Maker001303;Maker001331;Maker001336;Maker001372;Maker001442;Maker001460;Maker001509;Maker001575;Maker001612;Maker001699;Maker001701;Maker001724;Maker001770;Maker001905;Mak…
Genetic Information Processing	Replication and repair	20	Maker000023;Maker000792;Maker000888;Maker001070;Maker001497;Maker001883;Maker002745;Maker003890;Maker003985;Maker004007;Maker004349;Maker004365;Maker005221;Maker006422;Maker007017;Maker007044;Maker007772;Maker009070;Maker009129;Maker009962
Genetic Information Processing	Transcription	43	Maker000426;Maker000579;Maker000780;Maker001240;Maker001244;Maker001575;Maker001576;Maker001796;Maker002041;Maker002688;Maker002744;Maker002918;Maker003242;Maker003658;Maker003757;Maker003890;Maker004503;Maker004728;Maker005183;Maker005304;Maker005351;Maker005622;Maker006220;Maker006276;Maker006419;Maker006768;Maker007131;Maker007453;Maker007808;Maker008022;Maker008256;Maker008450;Maker008561;Mak…
Genetic Information Processing	Translation	179	Maker000032;Maker000344;Maker000348;Maker000379;Maker000436;Maker000466;Maker000527;Maker000532;Maker000598;Maker000655;Maker000703;Maker000821;Maker000875;Maker000882;Maker000937;Maker000944;Maker001089;Maker001123;Maker001245;Maker001308;Maker001435;Maker001490;Maker001576;Maker001629;Maker001659;Maker001677;Maker001807;Maker001814;Maker001821;Maker001864;Maker001872;Maker002033;Maker002126;Mak…
Metabolism	Amino acid metabolism	65	Maker000293;Maker000343;Maker000560;Maker000586;Maker000696;Maker000827;Maker000899;Maker001423;Maker001436;Maker001464;Maker001487;Maker001708;Maker002187;Maker002738;Maker002742;Maker002852;Maker002861;Maker003092;Maker003132;Maker003243;Maker003294;Maker003337;Maker003368;Maker003548;Maker003699;Maker003846;Maker004061;Maker004301;Maker004411;Maker004862;Maker004915;Maker005028;Maker005099;Mak…
Metabolism	Biosynthesis of other secondary metabolites	3	Maker002105;Maker006177;Maker010056
Metabolism	Carbohydrate metabolism	114	Maker000255;Maker000270;Maker000297;Maker000389;Maker000428;Maker000560;Maker000578;Maker000650;Maker000696;Maker000848;Maker000929;Maker000934;Maker001175;Maker001251;Maker001382;Maker001423;Maker001464;Maker001523;Maker002105;Maker002142;Maker002219;Maker002326;Maker002414;Maker002441;Maker002542;Maker002601;Maker002742;Maker002861;Maker003092;Maker003136;Maker003138;Maker003294;Maker003337;Mak…
Metabolism	Energy metabolism	48	Maker000261;Maker000342;Maker000718;Maker000827;Maker000879;Maker001205;Maker002071;Maker002244;Maker002376;Maker003846;Maker003905;Maker003908;Maker004147;Maker004163;Maker004313;Maker004422;Maker005367;Maker005423;Maker005492;Maker005973;Maker006079;Maker006917;Maker007176;Maker007250;Maker007252;Maker007422;Maker007591;Maker007681;Maker007786;Maker007789;Maker007966;Maker007989;Maker008000;Mak…
Metabolism	Global and overview maps	292	Maker000040;Maker000047;Maker000059;Maker000101;Maker000261;Maker000270;Maker000293;Maker000333;Maker000342;Maker000343;Maker000389;Maker000417;Maker000428;Maker000560;Maker000578;Maker000586;Maker000617;Maker000618;Maker000632;Maker000650;Maker000696;Maker000718;Maker000781;Maker000797;Maker000827;Maker000848;Maker000899;Maker000929;Maker000934;Maker001036;Maker001076;Maker001097;Maker001139;Mak…
Metabolism	Glycan biosynthesis and metabolism	24	Maker000040;Maker001036;Maker002441;Maker002705;Maker002804;Maker003033;Maker003303;Maker003753;Maker003879;Maker004354;Maker004951;Maker005338;Maker006329;Maker007145;Maker007399;Maker008973;Maker009580;Maker009969;Maker010500;Maker011063;Maker011078;Maker011113;Maker011248;Maker011332
Metabolism	Lipid metabolism	59	Maker000797;Maker000925;Maker000929;Maker001076;Maker001097;Maker001159;Maker001282;Maker001386;Maker001423;Maker001464;Maker001535;Maker001542;Maker001672;Maker001878;Maker001949;Maker002027;Maker002542;Maker002559;Maker002709;Maker002742;Maker002861;Maker002902;Maker002921;Maker003337;Maker003853;Maker003975;Maker004301;Maker004821;Maker004915;Maker005028;Maker005536;Maker005868;Maker006020;Mak…
Metabolism	Metabolism of cofactors and vitamins	55	Maker000101;Maker000293;Maker000343;Maker000617;Maker000618;Maker000632;Maker000781;Maker000929;Maker001076;Maker001204;Maker001238;Maker001422;Maker001432;Maker001634;Maker001698;Maker001805;Maker002139;Maker002333;Maker002532;Maker002790;Maker002808;Maker002871;Maker002905;Maker003050;Maker003294;Maker003324;Maker003384;Maker003536;Maker003903;Maker004185;Maker004915;Maker005284;Maker005423;Mak…
Metabolism	Metabolism of other amino acids	29	Maker000032;Maker000354;Maker000399;Maker001077;Maker001282;Maker001752;Maker002187;Maker002200;Maker002742;Maker002790;Maker003132;Maker003136;Maker003337;Maker003853;Maker004061;Maker004847;Maker004862;Maker005321;Maker005837;Maker005973;Maker006063;Maker006125;Maker006995;Maker007160;Maker007619;Maker009426;Maker010893;Maker011331;Maker011413
Metabolism	Metabolism of terpenoids and polyketides	15	Maker000190;Maker001139;Maker001282;Maker001423;Maker001716;Maker002012;Maker002127;Maker002573;Maker002861;Maker003130;Maker003337;Maker004950;Maker006995;Maker009366;Maker009548
Metabolism	Nucleotide metabolism	37	Maker000047;Maker000059;Maker000292;Maker000417;Maker000617;Maker000618;Maker001251;Maker001422;Maker001432;Maker002421;Maker002738;Maker002808;Maker002905;Maker003699;Maker004081;Maker004829;Maker005132;Maker005284;Maker005393;Maker005949;Maker006363;Maker006807;Maker007148;Maker007798;Maker007836;Maker007837;Maker008012;Maker008823;Maker008985;Maker009000;Maker009426;Maker009825;Maker009911;Mak…
Metabolism	Xenobiotics biodegradation and metabolism	20	Maker000059;Maker000399;Maker000417;Maker001076;Maker001878;Maker003853;Maker004915;Maker005371;Maker006441;Maker006807;Maker007148;Maker008002;Maker008012;Maker009000;Maker009426;Maker009825;Maker009911;Maker010056;Maker010893;Maker011248
Organismal Systems	Aging	24	Maker000222;Maker001614;Maker001724;Maker002187;Maker002199;Maker002270;Maker002559;Maker003268;Maker003587;Maker004711;Maker004934;Maker005084;Maker005197;Maker006016;Maker006058;Maker006266;Maker006864;Maker007808;Maker007900;Maker007926;Maker008857;Maker009202;Maker009204;Maker010911
Organismal Systems	Circulatory system	41	Maker000222;Maker000272;Maker001159;Maker002270;Maker002287;Maker002493;Maker003967;Maker004321;Maker004589;Maker004741;Maker004934;Maker005163;Maker005166;Maker005367;Maker005492;Maker006280;Maker006594;Maker006623;Maker006917;Maker006924;Maker007062;Maker007250;Maker007294;Maker007309;Maker007422;Maker007450;Maker007681;Maker007735;Maker007927;Maker008068;Maker008519;Maker008520;Maker008590;Mak…
Organismal Systems	Development	32	Maker000222;Maker000853;Maker000959;Maker001318;Maker001380;Maker002168;Maker002270;Maker002273;Maker002518;Maker003661;Maker003779;Maker004977;Maker005056;Maker005272;Maker005304;Maker005474;Maker006084;Maker006301;Maker006420;Maker006553;Maker007022;Maker007099;Maker007450;Maker007926;Maker007927;Maker007985;Maker009497;Maker009559;Maker009674;Maker009740;Maker009992;Maker010506
Organismal Systems	Digestive system	43	Maker000222;Maker000234;Maker000706;Maker000898;Maker001448;Maker001497;Maker001528;Maker002105;Maker002446;Maker002493;Maker002746;Maker002756;Maker003104;Maker003170;Maker003363;Maker003642;Maker004204;Maker004589;Maker004741;Maker004814;Maker004934;Maker004947;Maker005163;Maker005166;Maker005175;Maker005390;Maker005636;Maker006177;Maker006309;Maker006623;Maker007309;Maker007450;Maker007739;Mak…
Organismal Systems	Endocrine system	96	Maker000065;Maker000222;Maker000268;Maker000380;Maker000528;Maker000706;Maker000738;Maker000772;Maker000848;Maker000898;Maker000908;Maker000961;Maker001112;Maker001159;Maker001282;Maker001448;Maker001497;Maker001672;Maker002105;Maker002199;Maker002270;Maker002287;Maker002493;Maker002542;Maker002709;Maker002746;Maker002921;Maker002942;Maker003104;Maker003170;Maker003356;Maker003661;Maker003837;Mak…
Organismal Systems	Environmental adaptation	63	Maker000177;Maker000261;Maker000718;Maker000854;Maker000908;Maker001205;Maker001672;Maker001770;Maker002041;Maker002071;Maker002157;Maker002244;Maker002270;Maker002277;Maker002493;Maker002709;Maker003505;Maker003905;Maker003908;Maker004163;Maker004313;Maker004589;Maker004711;Maker004741;Maker004912;Maker004934;Maker005163;Maker005166;Maker005367;Maker005423;Maker005492;Maker006079;Maker006420;Mak…
Organismal Systems	Excretory system	31	Maker000315;Maker000560;Maker000706;Maker000936;Maker001112;Maker001497;Maker001929;Maker002376;Maker003339;Maker003586;Maker003613;Maker004147;Maker004315;Maker004934;Maker004985;Maker005354;Maker005636;Maker005847;Maker005973;Maker006887;Maker007309;Maker007786;Maker007927;Maker008030;Maker008519;Maker008520;Maker009014;Maker009551;Maker010237;Maker010353;Maker011202
Organismal Systems	Immune system	99	Maker000177;Maker000184;Maker000222;Maker000772;Maker000908;Maker000959;Maker001036;Maker001065;Maker001070;Maker001112;Maker001159;Maker001303;Maker001372;Maker002157;Maker002218;Maker002270;Maker002348;Maker002364;Maker002493;Maker002518;Maker002614;Maker002690;Maker002836;Maker003170;Maker003297;Maker003353;Maker003356;Maker003363;Maker003618;Maker003642;Maker003661;Maker003757;Maker003782;Mak…
Organismal Systems	Nervous system	73	Maker000222;Maker000261;Maker000706;Maker000718;Maker000772;Maker000908;Maker001112;Maker001205;Maker001666;Maker001770;Maker001883;Maker001929;Maker002041;Maker002244;Maker002270;Maker002376;Maker002493;Maker003050;Maker003549;Maker003846;Maker003967;Maker004142;Maker004147;Maker004163;Maker004321;Maker004422;Maker004589;Maker004741;Maker004934;Maker005163;Maker005166;Maker005354;Maker005390;Mak…
Organismal Systems	Sensory system	20	Maker000689;Maker000908;Maker001883;Maker002270;Maker002493;Maker004589;Maker004741;Maker004934;Maker005163;Maker005166;Maker006623;Maker007294;Maker007309;Maker007613;Maker007926;Maker009040;Maker009058;Maker009502;Maker010323;Maker010843
