# Supplementary material for: Multi‐Omics Analyses Elucidate the Venom Components of the Wasp Vespa mandarinia
Source: Ecol Evol. 2026 May 27;16(6):e73724. doi: 10.1002/ece3.73724 (PMC13240240; doi:10.1002/ece3.73724)
Supplement: Supplementary file 6 — Table S6: KEGG pathway analysis of V. mandarinia proteins. [file ECE3-16-e73724-s001.xlsx]

## Sheet: Supplemental Table S6
Supplemental Table S6. KEGG pathway analysis of V. mandarinia proteins.
Pathway	protemics (1533)	All-gene (5830)	Pvalue	Qvalue	Pathway ID	Level 1	Level 2	Genes	KOs
Metabolic pathways	289	714	6.58749e-19	1.62052e-16	ko01100	Metabolism	Global and overview maps	Maker000040;Maker000047;Maker000059;Maker000101;Maker000261;Maker000270;Maker000293;Maker000333;Maker000342;Maker000343;Maker000389;Maker000417;Maker000428;Maker000560;Maker000578;Maker000586;Maker000617;Maker000618;Maker000632;Maker000650;Maker000696;Maker000718;Maker000781;Maker000797;Maker000827;Maker000848;Maker000899;Maker000929;Maker000934;Maker001036;Maker001076;Maker001097;Maker001139;Mak…	K01565+K00942+K01519+K06127+K03950+K00012+K00831+K00430+K01082+K01904+K19269+K01951+K00927+K00025+K01648+K00472+K19970+K01081+K00858+K00920+K00049+K03941+K01698+K07512+K01011+K08074+K00814+K00011+K00627+K02366+K00079+K01254+K00787+K15728+K01183+K01495+K03953+K01737+K15779+K01836+K09479+K00626+K01620+K01858+K12408+K07748+K12350+K00949+K03644+K00318+K00869+K01255+K00228+K10251+K15680+K00804+K13510+…
Carbon metabolism	53	75	8.04898e-16	9.90025e-14	ko01200	Metabolism	Global and overview maps	Maker000293;Maker000389;Maker000428;Maker000560;Maker000848;Maker000899;Maker000934;Maker001423;Maker002105;Maker002142;Maker002219;Maker002742;Maker002852;Maker003136;Maker003138;Maker003294;Maker003548;Maker003650;Maker004256;Maker004301;Maker004515;Maker004729;Maker004847;Maker005002;Maker005197;Maker005423;Maker005620;Maker005973;Maker006060;Maker006063;Maker006125;Maker006177;Maker006712;Mak…	K00831+K19269+K00927+K00025+K08074+K00814+K00627+K00626+K00844+K01783+K01807+K07515+K14454+K00033+K01647+K00600+K00026+K01681+K00615+K00248+K00616+K00030+K00036+K01689+K03781+K00237+K01079+K00261+K01958+K00140+K00031+K00134+K00850+K01900+K01899+K01803+K00121+K00658+K00948+K00058+K00235+K00162+K01834+K00382+K00873
Ribosome	56	82	1.36486e-15	1.11918e-13	ko03010	Genetic Information Processing	Translation	Maker000348;Maker000379;Maker000466;Maker000527;Maker000532;Maker000703;Maker000821;Maker000875;Maker000882;Maker000937;Maker001089;Maker001123;Maker001490;Maker002516;Maker002556;Maker002850;Maker002891;Maker003207;Maker003248;Maker003354;Maker003712;Maker003848;Maker003922;Maker004208;Maker004317;Maker004537;Maker005082;Maker005225;Maker005280;Maker005583;Maker005632;Maker005633;Maker005971;Mak…	K02988+K02902+K02957+K02925+K02993+K02891+K02906+K02894+K02964+K02901+K02976+K02936+K02955+K02888+K02984+K02935+K02865+K02881+K02900+K02877+K02896+K02875+K02930+K02985+K02981+K02915+K02867+K02866+K02938+K02908+K02884+K02918+K02872+K02998+K02880+K02958+K02910+K02926+K02949+K02992+K02890+K02863+K02885+K02942+K02941+K02990+K02966+K02969+K02895+K02868+K02961+K02951+K02962+K02878+K02921+K02943
Biosynthesis of amino acids	35	44	1.94972e-13	1.19908e-11	ko01230	Metabolism	Global and overview maps	Maker000293;Maker000428;Maker000899;Maker001436;Maker002142;Maker002219;Maker002852;Maker003132;Maker003138;Maker003294;Maker003650;Maker003846;Maker004256;Maker004515;Maker004729;Maker005002;Maker005620;Maker006060;Maker006125;Maker006712;Maker006865;Maker007904;Maker008514;Maker008823;Maker008945;Maker008985;Maker009105;Maker009114;Maker009289;Maker009566;Maker009978;Maker010385;Maker010408;Mak…	K00831+K00927+K00814+K01620+K01783+K01807+K14454+K01758+K01647+K00600+K01681+K01915+K00615+K00616+K00030+K01689+K01079+K01958+K00031+K00134+K00850+K01803+K00264+K00948+K14677+K00058+K00286+K00789+K00826+K01834+K00873
Proteasome	26	33	4.02955e-10	1.98254e-08	ko03050	Genetic Information Processing	Folding, sorting and degradation	Maker000691;Maker000770;Maker001241;Maker001699;Maker002540;Maker002979;Maker003029;Maker003066;Maker003298;Maker003726;Maker004905;Maker005013;Maker005403;Maker005596;Maker005853;Maker006745;Maker006769;Maker007077;Maker007222;Maker008197;Maker008523;Maker009785;Maker010770;Maker010865;Maker011086;Maker011120	K02736+K02734+K02730+K02725+K03039+K03032+K02738+K02727+K03035+K02737+K03038+K03037+K02726+K06691+K03030+K03033+K03065+K03031+K06697+K03062+K03066+K02729+K03036+K02732+K06699+K02728
RNA transport	64	129	8.8481e-09	3.5332e-07	ko03013	Genetic Information Processing	Translation	Maker000436;Maker000944;Maker001245;Maker001435;Maker001576;Maker001659;Maker001807;Maker001821;Maker001864;Maker002126;Maker002199;Maker002483;Maker002649;Maker003093;Maker003313;Maker003557;Maker003587;Maker003916;Maker004235;Maker004243;Maker004387;Maker005043;Maker005269;Maker005411;Maker005433;Maker005544;Maker006058;Maker006129;Maker006137;Maker006274;Maker006356;Maker006440;Maker006768;Mak…	K03236+K03253+K01164+K03251+K12812+K03240+K14296+K12160+K14298+K03259+K03238+K03754+K03250+K03243+K14295+K18644+K14290+K07936+K14322+K14327+K14004+K14319+K09291+K14312+K14293+K14310+K13171+K13114+K14306+K12876+K03245+K14323+K03249+K12877+K03241+K14317+K03239+K03262+K03680+K13126+K12881+K15516+K14326+K03257+K14294+K14303+K03254+K03258+K13137+K03247+K12172+K14307+K03237+K14299+K03260+K03248+K12880+…
Oxidative phosphorylation	41	70	1.00538e-08	3.5332e-07	ko00190	Metabolism	Energy metabolism	Maker000261;Maker000718;Maker001205;Maker002071;Maker002244;Maker002376;Maker003905;Maker003908;Maker004147;Maker004163;Maker004313;Maker004422;Maker005367;Maker005423;Maker005492;Maker006079;Maker006917;Maker007250;Maker007252;Maker007422;Maker007591;Maker007681;Maker007786;Maker007789;Maker007966;Maker007989;Maker008000;Maker008030;Maker008614;Maker008964;Maker009045;Maker009188;Maker009333;Mak…	K03950+K03941+K03953+K02133+K03937+K02145+K02134+K02137+K02151+K03952+K02127+K02144+K02263+K00237+K00411+K02136+K02264+K00415+K02138+K02270+K03936+K00413+K02146+K02140+K03942+K03948+K11726+K02149+K03939+K03955+K03954+K03951+K03934+K00235+K02266+K02148+K02147+K03662+K03946+K03965
Protein processing in endoplasmic reticulum	54	108	9.31046e-08	2.60033e-06	ko04141	Genetic Information Processing	Folding, sorting and degradation	Maker000023;Maker000202;Maker000430;Maker000456;Maker001135;Maker001331;Maker001336;Maker001372;Maker001460;Maker001612;Maker001770;Maker002066;Maker002234;Maker002364;Maker002804;Maker003112;Maker003213;Maker003335;Maker003837;Maker003855;Maker003879;Maker004007;Maker004863;Maker004912;Maker005043;Maker005282;Maker005573;Maker005746;Maker005773;Maker005805;Maker006360;Maker006907;Maker007035;Mak…	K10839+K14007+K09562+K13525+K14015+K09561+K09502+K08056+K14018+K14005+K04426+K04555+K09584+K06689+K01228+K09486+K14011+K13984+K09582+K09481+K12667+K10080+K03347+K14004+K09523+K16196+K08054+K09586+K14026+K14000+K14008+K08057+K04440+K07953+K09485+K14001+K01456+K09542+K13719+K10950+K10100+K03237+K10575+K11718+K10082+K04523+K14016+K14012+K08288
Citrate cycle (TCA cycle)	20	26	9.51339e-08	2.60033e-06	ko00020	Metabolism	Carbohydrate metabolism	Maker000560;Maker000578;Maker000934;Maker003138;Maker003548;Maker003650;Maker004729;Maker005423;Maker006060;Maker006125;Maker006886;Maker007452;Maker008196;Maker009022;Maker009105;Maker009337;Maker009406;Maker009566;Maker010385;Maker010573	K00025+K01648+K00627+K01647+K00026+K01681+K00030+K00237+K01958+K00031+K01900+K01899+K00658+K00235+K00162+K00382
Pyruvate metabolism	19	26	7.89602e-07	1.94242e-05	ko00620	Metabolism	Carbohydrate metabolism	Maker000560;Maker000696;Maker000934;Maker001423;Maker002542;Maker002601;Maker003337;Maker003368;Maker003548;Maker006060;Maker006861;Maker006995;Maker007799;Maker009022;Maker009406;Maker009548;Maker010573;Maker010693;Maker010991	K00025+K00049+K00627+K00626+K11262+K01069+K00128+K00026+K01958+K01512+K00162+K00382+K00873+K00016
Fatty acid degradation	17	23	2.39052e-06	5.34607e-05	ko00071	Metabolism	Lipid metabolism	Maker001386;Maker001423;Maker001672;Maker001949;Maker002709;Maker002742;Maker002921;Maker003337;Maker004301;Maker004915;Maker005028;Maker006215;Maker006995;Maker008002;Maker008176;Maker009548;Maker010283	K09479+K00626+K08765+K13239+K08766+K07515+K15013+K00128+K00248+K13953+K07509+K13238+K00121+K00232+K09478
Glycolysis / Gluconeogenesis	23	37	4.50199e-06	9.22907e-05	ko00010	Metabolism	Carbohydrate metabolism	Maker000428;Maker000848;Maker000934;Maker001251;Maker002105;Maker003337;Maker004656;Maker004915;Maker005002;Maker006177;Maker006364;Maker006712;Maker006865;Maker006995;Maker007780;Maker007904;Maker008002;Maker009022;Maker009406;Maker010412;Maker010573;Maker010693;Maker010991	K00927+K08074+K00627+K15779+K00844+K00128+K01792+K13953+K01689+K00002+K00134+K00850+K01785+K01803+K00121+K00162+K01834+K00382+K00873+K00016
2-Oxocarboxylic acid metabolism	11	13	1.82544e-05	0.00034543	ko01210	Metabolism	Global and overview maps	Maker000899;Maker002852;Maker003138;Maker003650;Maker004729;Maker006125;Maker008945;Maker009105;Maker009566;Maker010385;Maker010408	K00814+K14454+K01647+K01681+K00030+K00031+K14677+K00826
Cysteine and methionine metabolism	18	28	2.61344e-05	0.000459219	ko00270	Metabolism	Amino acid metabolism	Maker000560;Maker000827;Maker002187;Maker002852;Maker003132;Maker003548;Maker004862;Maker005837;Maker006527;Maker006545;Maker006915;Maker007160;Maker009978;Maker010268;Maker010399;Maker010408;Maker010991;Maker011413	K00025+K01011+K11204+K14454+K01758+K00026+K00797+K00816+K01251+K08964+K09880+K00802+K00789+K08963+K00826+K00016+K11205
Glyoxylate and dicarboxylate metabolism	17	26	3.1887e-05	0.000522947	ko00630	Metabolism	Carbohydrate metabolism	Maker000389;Maker000560;Maker000696;Maker001423;Maker003138;Maker003294;Maker003368;Maker003548;Maker003650;Maker003846;Maker004411;Maker005197;Maker006861;Maker009366;Maker009548;Maker010385;Maker010573	K19269+K00025+K00049+K00626+K01647+K00600+K00026+K01681+K01915+K01432+K03781+K00382
Aminoacyl-tRNA biosynthesis	25	48	0.000117321	0.00180381	ko00970	Genetic Information Processing	Translation	Maker000032;Maker000655;Maker001308;Maker001677;Maker001814;Maker002033;Maker002257;Maker002625;Maker002626;Maker003464;Maker003468;Maker003551;Maker005263;Maker005321;Maker006341;Maker006776;Maker007097;Maker007522;Maker007557;Maker008879;Maker008893;Maker009303;Maker009326;Maker011045;Maker011338	K01874+K01869+K01868+K04567+K01893+K01883+K01866+K01887+K01876+K01872+K01892+K01890+K01875+K14163+K01873+K01886+K01885+K01889+K01880+K01867+K22503
Amino sugar and nucleotide sugar metabolism	26	51	0.000136692	0.00197802	ko00520	Metabolism	Carbohydrate metabolism	Maker000270;Maker000297;Maker001175;Maker001251;Maker001382;Maker002105;Maker002326;Maker002441;Maker003591;Maker003651;Maker004500;Maker006131;Maker006177;Maker006329;Maker007481;Maker007871;Maker009021;Maker009041;Maker009307;Maker010092;Maker010313;Maker010314;Maker010317;Maker010530;Maker010601;Maker011141	K00012+K01443+K01183+K15779+K01836+K00844+K00884+K00963+K00621+K00966+K12373+K01097+K17497+K02377+K00972+K01711+K00326
Glutathione metabolism	15	24	0.000200266	0.00273697	ko00480	Metabolism	Metabolism of other amino acids	Maker000354;Maker000399;Maker001282;Maker001752;Maker002187;Maker002200;Maker002790;Maker003136;Maker003853;Maker004847;Maker004862;Maker006125;Maker007160;Maker007619;Maker011413	K05361+K00799+K00432+K01255+K11204+K07232+K00310+K00033+K04097+K00036+K00797+K00031+K00802+K18592+K11205
Fatty acid metabolism	21	39	0.000223496	0.00289369	ko01212	Metabolism	Global and overview maps	Maker000797;Maker001386;Maker001423;Maker001672;Maker001878;Maker002542;Maker002709;Maker002742;Maker002921;Maker004301;Maker005028;Maker005536;Maker005868;Maker006020;Maker006087;Maker006959;Maker008176;Maker009548;Maker010283;Maker010632;Maker011018	K07512+K09479+K00626+K08765+K10251+K11262+K08766+K07515+K15013+K00248+K07509+K01074+K12405+K00645+K08764+K00232+K09478+K10258
Endocytosis	54	134	0.000244921	0.00301252	ko04144	Cellular Processes	Transport and catabolism	Maker000253;Maker000658;Maker000670;Maker000742;Maker000865;Maker001374;Maker001666;Maker001935;Maker001939;Maker002125;Maker002163;Maker003353;Maker003586;Maker003750;Maker004062;Maker004349;Maker004915;Maker004947;Maker004984;Maker005017;Maker005058;Maker005187;Maker005354;Maker005415;Maker005547;Maker005636;Maker005788;Maker005847;Maker006100;Maker006102;Maker006798;Maker006908;Maker007306;Mak…	K12184+K12194+K18442+K12183+K04705+K17920+K10396+K19476+K10365+K18466+K15053+K05756+K07889+K18468+K05757+K12471+K05754+K07901+K12484+K12483+K12476+K12198+K11839+K11826+K07876+K07904+K12196+K01528+K12480+K12199+K12182+K17917+K12562+K17918+K04679+K04513+K07897+K00910+K07903+K12190+K05758+K01115+K12191+K11824+K18462+K12200+K05093+K04237+K07941+K18467+K04646+K07937
Pyrimidine metabolism	18	32	0.000306112	0.00358589	ko00240	Metabolism	Nucleotide metabolism	Maker000617;Maker000618;Maker001422;Maker001432;Maker002738;Maker002808;Maker004081;Maker005284;Maker006807;Maker007148;Maker007798;Maker008012;Maker009000;Maker009426;Maker009825;Maker009911;Maker010893;Maker011387	K19970+K01081+K11540+K00943+K13421+K00940+K01937+K00757+K13800+K00207+K00876+K01464+K00560
mRNA surveillance pathway	30	65	0.000415827	0.0046497	ko03015	Genetic Information Processing	Translation	Maker001576;Maker001629;Maker002736;Maker003264;Maker003465;Maker003682;Maker003967;Maker004321;Maker004387;Maker005792;Maker006137;Maker006251;Maker006274;Maker006356;Maker006594;Maker006768;Maker007036;Maker007062;Maker007453;Maker007735;Maker007888;Maker008194;Maker008256;Maker008497;Maker008894;Maker009571;Maker010407;Maker011209;Maker011263;Maker011278	K12812+K14411+K00565+K15544+K14962+K03265+K04354+K03456+K14327+K06100+K13171+K03267+K13114+K11584+K12876+K14323+K12877+K04382+K14396+K13126+K12881+K14326+K14294+K14407+K14398+K13917
Glucagon signaling pathway	26	55	0.000631324	0.00675242	ko04922	Organismal Systems	Endocrine system	Maker000222;Maker000380;Maker000528;Maker001672;Maker002493;Maker002542;Maker004741;Maker004934;Maker005084;Maker005116;Maker005163;Maker005166;Maker006418;Maker006623;Maker007099;Maker007309;Maker008454;Maker008552;Maker009058;Maker009406;Maker009502;Maker010323;Maker010412;Maker010693;Maker010843;Maker010991	K04456+K07190+K15423+K08765+K02183+K11262+K04345+K17491+K00693+K11434+K06268+K04634+K00688+K00162+K01834+K00873+K00016
Necroptosis	23	47	0.000700772	0.00718292	ko04217	Cellular Processes	Cell growth and death	Maker000658;Maker000729;Maker000792;Maker001542;Maker002163;Maker002218;Maker002888;Maker003363;Maker003846;Maker003893;Maker003985;Maker004258;Maker005058;Maker005175;Maker005788;Maker005973;Maker006301;Maker007926;Maker008552;Maker008993;Maker010507;Maker010843;Maker011051	K12194+K17595+K10802+K12350+K15053+K17065+K04727+K15040+K01915+K20703+K11974+K12198+K00522+K12196+K00261+K14381+K04440+K00688+K12191+K11251+K11224
Pentose and glucuronate interconversions	12	19	0.00078127	0.0076877	ko00040	Metabolism	Carbohydrate metabolism	Maker000270;Maker000929;Maker002142;Maker002414;Maker003591;Maker004065;Maker005371;Maker005711;Maker006364;Maker006441;Maker010330;Maker011248	K00012+K00011+K01783+K00008+K00963+K03331+K00078+K00854+K00002+K00699+K01195
Spliceosome	39	95	0.00113338	0.0107235	ko03040	Genetic Information Processing	Transcription	Maker000426;Maker000579;Maker000780;Maker001240;Maker001244;Maker001575;Maker001576;Maker001796;Maker002041;Maker002688;Maker002744;Maker002918;Maker003242;Maker003757;Maker004503;Maker004728;Maker005304;Maker005351;Maker005622;Maker006220;Maker006276;Maker006768;Maker007131;Maker007453;Maker007808;Maker008022;Maker008256;Maker008450;Maker008561;Maker009720;Maker010001;Maker010079;Maker010254;Mak…	K12835+K12830+K09564+K11096+K12621+K12623+K12812+K12820+K12862+K12627+K12857+K12625+K12821+K12890+K12828+K12887+K12741+K12856+K12855+K12886+K12876+K11086+K12877+K12824+K12881+K11088+K11093+K09567+K12819+K11099+K12837+K12897+K12852+K12839+K12622+K12880
Nicotinate and nicotinamide metabolism	9	13	0.00144978	0.0132091	ko00760	Metabolism	Metabolism of cofactors and vitamins	Maker000617;Maker000618;Maker000632;Maker001422;Maker001432;Maker002808;Maker003324;Maker005284;Maker008971	K19970+K01081+K00858+K01950+K00763
Phagosome	26	59	0.00226758	0.0199223	ko04145	Cellular Processes	Transport and catabolism	Maker000315;Maker000866;Maker001637;Maker002376;Maker003339;Maker003586;Maker003613;Maker003855;Maker004083;Maker004147;Maker004158;Maker004422;Maker005773;Maker006798;Maker007344;Maker007559;Maker007786;Maker008030;Maker009551;Maker009774;Maker010237;Maker010353;Maker010356;Maker010617;Maker010628;Maker010798	K10414+K06560+K06528+K02145+K10416+K07889+K10415+K09481+K08517+K02151+K01365+K02144+K08054+K12182+K08057+K07897+K02146+K02149+K10413+K04659+K02148+K02147+K03662+K08488
Starch and sucrose metabolism	12	21	0.00264829	0.0224648	ko00500	Metabolism	Carbohydrate metabolism	Maker001251;Maker002105;Maker003591;Maker003648;Maker005116;Maker005142;Maker006177;Maker007332;Maker008157;Maker008552;Maker009063;Maker009880	K15779+K00844+K00963+K01194+K00693+K01196+K12316+K00688+K16055+K00750
Thermogenesis	47	125	0.00332179	0.0272387	ko04714	Organismal Systems	Environmental adaptation	Maker000261;Maker000718;Maker000854;Maker001205;Maker001672;Maker001770;Maker002071;Maker002157;Maker002244;Maker002270;Maker002277;Maker002709;Maker003505;Maker003905;Maker003908;Maker004163;Maker004313;Maker004589;Maker004711;Maker004934;Maker005367;Maker005423;Maker005492;Maker006079;Maker006420;Maker006917;Maker007250;Maker007252;Maker007422;Maker007591;Maker007681;Maker007789;Maker007795;Mak…	K03950+K03941+K11652+K03953+K08765+K04426+K02133+K18180+K03937+K04441+K09008+K08766+K18161+K02134+K02137+K03952+K02127+K07376+K07208+K04345+K02263+K00237+K00411+K02136+K04364+K02264+K00415+K02138+K02270+K03936+K00413+K02140+K18162+K03942+K03948+K03939+K03955+K04432+K03954+K03951+K08266+K03934+K00235+K02266+K03946+K03965
Pentose phosphate pathway	11	19	0.00348091	0.0276227	ko00030	Metabolism	Carbohydrate metabolism	Maker001251;Maker002142;Maker002219;Maker003136;Maker004256;Maker004515;Maker004847;Maker005777;Maker006865;Maker008823;Maker008985	K15779+K01783+K01807+K00033+K00615+K00616+K00036+K00852+K00850+K00948
Valine, leucine and isoleucine degradation	14	27	0.00398316	0.0306205	ko00280	Metabolism	Amino acid metabolism	Maker001423;Maker001464;Maker002742;Maker002861;Maker003092;Maker003337;Maker004301;Maker005028;Maker006063;Maker006995;Maker009548;Maker010283;Maker010408;Maker010573	K00626+K01027+K07515+K01641+K00167+K00128+K00248+K07509+K00140+K09478+K00826+K00382
Folate biosynthesis	12	22	0.00444638	0.0329034	ko00790	Metabolism	Metabolism of cofactors and vitamins	Maker000929;Maker001076;Maker001204;Maker001238;Maker002333;Maker002532;Maker002790;Maker003050;Maker005423;Maker006093;Maker008606;Maker010330	K00011+K00079+K01495+K01737+K00287+K00072+K00310+K15376+K01724+K00357
Long-term potentiation	15	30	0.00454762	0.0329034	ko04720	Organismal Systems	Nervous system	Maker002041;Maker002493;Maker004741;Maker004934;Maker005163;Maker005166;Maker005390;Maker006623;Maker007099;Maker007309;Maker007927;Maker009058;Maker009502;Maker010323;Maker010843	K05212+K02183+K04345+K04353+K06268+K04634+K04371
Primary bile acid biosynthesis	5	6	0.00586547	0.0404277	ko00120	Metabolism	Lipid metabolism	Maker001535;Maker005868;Maker006959;Maker007483;Maker011018	K12408+K12405+K08764+K01796
Fructose and mannose metabolism	11	20	0.00591625	0.0404277	ko00051	Metabolism	Carbohydrate metabolism	Maker000929;Maker002105;Maker002414;Maker006131;Maker006177;Maker006865;Maker007904;Maker009041;Maker009307;Maker010330;Maker010601	K00011+K00844+K00008+K00966+K00850+K01803+K17497+K02377+K01711
Phototransduction	10	18	0.00788241	0.0524074	ko04744	Organismal Systems	Sensory system	Maker000908;Maker002493;Maker004741;Maker005163;Maker005166;Maker006623;Maker009058;Maker009502;Maker010323;Maker010843	K04536+K02183
PPAR signaling pathway	11	21	0.00951101	0.0615713	ko03320	Organismal Systems	Endocrine system	Maker000738;Maker001112;Maker001672;Maker002709;Maker002921;Maker005187;Maker006959;Maker008176;Maker009129;Maker010178;Maker011018	K08756+K08753+K08752+K06276+K08765+K08766+K15013+K06086+K08764+K00232+K08770
One carbon pool by folate	7	11	0.0101025	0.0637232	ko00670	Metabolism	Metabolism of cofactors and vitamins	Maker002333;Maker002905;Maker003294;Maker005949;Maker006560;Maker006861;Maker011387	K00287+K11787+K00600+K00602+K00288+K13403+K00560
RNA degradation	27	68	0.010435	0.064175	ko03018	Genetic Information Processing	Folding, sorting and degradation	Maker000344;Maker001220;Maker001244;Maker001575;Maker001701;Maker001724;Maker001905;Maker002688;Maker002918;Maker003590;Maker003894;Maker004107;Maker004855;Maker005002;Maker005032;Maker006865;Maker006967;Maker007615;Maker007714;Maker007900;Maker008194;Maker008885;Maker008926;Maker009815;Maker010347;Maker010863;Maker011006	K12619+K12616+K12621+K12623+K12586+K04043+K12581+K12627+K12625+K12584+K12598+K12618+K12615+K01689+K12587+K00850+K03678+K12602+K12580+K04077+K13126+K12589+K12614+K01148+K12604+K12622
Porphyrin and chlorophyll metabolism	12	24	0.0108558	0.0651348	ko00860	Metabolism	Metabolism of cofactors and vitamins	Maker000781;Maker001805;Maker002139;Maker003384;Maker004185;Maker006441;Maker006776;Maker007060;Maker007710;Maker008879;Maker010689;Maker011248	K01698+K00228+K00231+K01599+K01772+K00699+K14163+K01719+K00798+K01885+K19054+K01195
beta-Alanine metabolism	10	19	0.012773	0.0748131	ko00410	Metabolism	Metabolism of other amino acids	Maker002742;Maker003337;Maker004061;Maker004862;Maker006063;Maker006995;Maker007160;Maker009426;Maker010893;Maker011331	K07515+K00128+K12259+K00797+K00140+K00802+K00207+K01464+K08660
Retrograde endocannabinoid signaling	22	54	0.0142129	0.0794629	ko04723	Organismal Systems	Nervous system	Maker000261;Maker000718;Maker000908;Maker001205;Maker002244;Maker002270;Maker004163;Maker004934;Maker007309;Maker007591;Maker007926;Maker007927;Maker007966;Maker007989;Maker008614;Maker008964;Maker009045;Maker009188;Maker009333;Maker010706;Maker010908;Maker011102	K03950+K03941+K04536+K03953+K03937+K04441+K03952+K04345+K04634+K03936+K04440+K04371+K03942+K03948+K03939+K03955+K03954+K03951+K03934+K03946+K03965
Dopaminergic synapse	22	54	0.0142129	0.0794629	ko04728	Organismal Systems	Nervous system	Maker000222;Maker000908;Maker001666;Maker002270;Maker002493;Maker003967;Maker004321;Maker004741;Maker004934;Maker005163;Maker005166;Maker006594;Maker006623;Maker007062;Maker007309;Maker007735;Maker007926;Maker009058;Maker009502;Maker009674;Maker010323;Maker010843	K04456+K04536+K10396+K04441+K02183+K04354+K03456+K04345+K11584+K04634+K04382+K04440+K03083
Glycine, serine and threonine metabolism	11	22	0.0145757	0.0796802	ko00260	Metabolism	Amino acid metabolism	Maker000293;Maker000696;Maker001436;Maker003132;Maker003294;Maker003368;Maker005620;Maker006861;Maker009114;Maker010412;Maker010573	K00831+K00049+K01620+K01758+K00600+K01079+K00058+K01834+K00382
Sulfur relay system	5	7	0.0160768	0.0859758	ko04122	Genetic Information Processing	Folding, sorting and degradation	Maker000827;Maker001509;Maker005548;Maker008772;Maker008818	K01011+K14169+K04487+K11996+K12161
Tight junction	32	87	0.0195687	0.100602	ko04530	Cellular Processes	Cellular community - eukaryotes	Maker000272;Maker001065;Maker001237;Maker001299;Maker001438;Maker001530;Maker001770;Maker002287;Maker002641;Maker003856;Maker003967;Maker004066;Maker004321;Maker004686;Maker004930;Maker004934;Maker004947;Maker004985;Maker005263;Maker005390;Maker005792;Maker005912;Maker006553;Maker006971;Maker007450;Maker007735;Maker007772;Maker007926;Maker008003;Maker008068;Maker009982;Maker010506	K10352+K12076+K17260+K05701+K16175+K04426+K12751+K04354+K06094+K03456+K18584+K21066+K04345+K07901+K13365+K04353+K06100+K05699+K12757+K04513+K04382+K04802+K04440+K06091+K05762+K04237
Alanine, aspartate and glutamate metabolism	10	20	0.0196297	0.100602	ko00250	Metabolism	Amino acid metabolism	Maker000899;Maker002738;Maker002852;Maker003243;Maker003699;Maker003846;Maker005973;Maker006363;Maker007836;Maker008514	K00814+K11540+K14454+K00294+K01756+K01915+K00261+K01939+K00764+K00264
Adrenergic signaling in cardiomyocytes	26	68	0.0200556	0.100687	ko04261	Organismal Systems	Circulatory system	Maker000222;Maker000272;Maker002270;Maker002493;Maker003967;Maker004321;Maker004741;Maker004934;Maker005163;Maker005166;Maker006280;Maker006594;Maker006623;Maker006924;Maker007062;Maker007309;Maker007735;Maker007927;Maker008519;Maker008520;Maker008590;Maker009058;Maker009502;Maker010323;Maker010843;Maker010906	K04456+K17751+K04441+K02183+K04354+K03456+K04345+K12044+K11584+K04861+K04634+K04382+K04371+K01540+K10373+K05850
Lysosome	33	91	0.0222956	0.109564	ko04142	Cellular Processes	Transport and catabolism	Maker000040;Maker001026;Maker001542;Maker001637;Maker003356;Maker003536;Maker004158;Maker004422;Maker004447;Maker004814;Maker004904;Maker004951;Maker005338;Maker005536;Maker005888;Maker006012;Maker006087;Maker006217;Maker006329;Maker006726;Maker006809;Maker007399;Maker007574;Maker007786;Maker008157;Maker009220;Maker009969;Maker010356;Maker010617;Maker011063;Maker011078;Maker011202;Maker011248	K01565+K12391+K12350+K06528+K01363+K14410+K01365+K02144+K13444+K13443+K01373+K01135+K12311+K01074+K12397+K06497+K12404+K12373+K06129+K12382+K12309+K12396+K02146+K12316+K12392+K01204+K03662+K01192+K04646+K01195
Arginine and proline metabolism	12	26	0.0227145	0.109564	ko00330	Metabolism	Amino acid metabolism	Maker000586;Maker001487;Maker001708;Maker002852;Maker003243;Maker003337;Maker004061;Maker004862;Maker006995;Maker007160;Maker009289;Maker011331	K00472+K00934+K00318+K14454+K00294+K00128+K12259+K00797+K00802+K00286+K08660
Other glycan degradation	8	15	0.0232716	0.110093	ko00511	Metabolism	Glycan biosynthesis and metabolism	Maker002441;Maker004354;Maker005338;Maker006329;Maker007399;Maker011063;Maker011078;Maker011332	K01191+K12311+K12373+K12309+K01192+K01206
Propanoate metabolism	10	21	0.0288285	0.133808	ko00640	Metabolism	Carbohydrate metabolism	Maker001423;Maker002542;Maker002742;Maker003092;Maker006063;Maker006886;Maker007452;Maker009548;Maker010573;Maker010991	K00626+K11262+K07515+K00167+K00140+K01900+K01899+K00382+K00016
Terpenoid backbone biosynthesis	11	24	0.030373	0.137044	ko00900	Metabolism	Metabolism of terpenoids and polyketides	Maker000190;Maker001139;Maker001423;Maker001716;Maker002012;Maker002127;Maker002573;Maker002861;Maker003130;Maker004950;Maker009548	K06013+K00787+K00626+K00869+K00804+K05954+K01597+K01641+K05906+K01823
C-type lectin receptor signaling pathway	18	45	0.0306399	0.137044	ko04625	Organismal Systems	Immune system	Maker000222;Maker002270;Maker002493;Maker004741;Maker005163;Maker005166;Maker005272;Maker005866;Maker006623;Maker007022;Maker007099;Maker007450;Maker007926;Maker007927;Maker009058;Maker009502;Maker010323;Maker010843	K04456+K04441+K02183+K04409+K07830+K04734+K06268+K04513+K04440+K04371
Vasopressin-regulated water reabsorption	12	27	0.0313387	0.137666	ko04962	Organismal Systems	Excretory system	Maker000315;Maker000706;Maker000936;Maker001929;Maker003339;Maker003586;Maker003613;Maker004315;Maker004934;Maker005636;Maker006887;Maker009551	K10414+K13504+K10424+K06027+K10416+K07889+K10415+K04648+K04345+K07904+K10418+K10413
Selenocompound metabolism	5	8	0.0336509	0.140307	ko00450	Metabolism	Metabolism of other amino acids	Maker000032;Maker001077;Maker003132;Maker005321;Maker005837	K01874+K22182+K01758+K00816
Pantothenate and CoA biosynthesis	5	8	0.0336509	0.140307	ko00770	Metabolism	Metabolism of cofactors and vitamins	Maker002871;Maker007517;Maker009426;Maker010408;Maker010893	K09680+K00207+K00826+K01464
Synthesis and degradation of ketone bodies	5	8	0.0336509	0.140307	ko00072	Metabolism	Lipid metabolism	Maker001423;Maker001464;Maker002861;Maker004821;Maker009548	K00626+K01027+K01641+K00019
Metabolism of xenobiotics by cytochrome P450	8	16	0.0360267	0.145288	ko00980	Metabolism	Xenobiotics biodegradation and metabolism	Maker000399;Maker001076;Maker001878;Maker003853;Maker004915;Maker005371;Maker006441;Maker008002	K00799+K00079+K15680+K04097+K13953+K00078+K00699+K00121
Butanoate metabolism	8	16	0.0360267	0.145288	ko00650	Metabolism	Carbohydrate metabolism	Maker000255;Maker001423;Maker001464;Maker002742;Maker002861;Maker004301;Maker004821;Maker009548	K00109+K00626+K01027+K07515+K01641+K00248+K00019
Antigen processing and presentation	9	19	0.0389176	0.152652	ko04612	Organismal Systems	Immune system	Maker001372;Maker002157;Maker003356;Maker004158;Maker005773;Maker007222;Maker007344;Maker009501;Maker010617	K08056+K08059+K01363+K01365+K08054+K06697+K08057
Insulin signaling pathway	31	88	0.0390938	0.152652	ko04910	Organismal Systems	Endocrine system	Maker000222;Maker000380;Maker000772;Maker001112;Maker002105;Maker002199;Maker002493;Maker002542;Maker004711;Maker004741;Maker004934;Maker005116;Maker005163;Maker005166;Maker005187;Maker006029;Maker006058;Maker006177;Maker006420;Maker006623;Maker007322;Maker007926;Maker007927;Maker008552;Maker009058;Maker009202;Maker009502;Maker009674;Maker010323;Maker010843;Maker011014	K04456+K07190+K17448+K06276+K00844+K03259+K02183+K11262+K07208+K04345+K00693+K06086+K04739+K04364+K06279+K04440+K04371+K00688+K03083+K07189
Drug metabolism - other enzymes	14	34	0.0416559	0.160115	ko00983	Metabolism	Xenobiotics biodegradation and metabolism	Maker000059;Maker000399;Maker000417;Maker006441;Maker006807;Maker007148;Maker008012;Maker009000;Maker009426;Maker009825;Maker009911;Maker010056;Maker010893;Maker011248	K01519+K00799+K01951+K00699+K13421+K00940+K00757+K13800+K00207+K00876+K00106+K01464+K01195
NOD-like receptor signaling pathway	18	47	0.0473258	0.17911	ko04621	Organismal Systems	Immune system	Maker001070;Maker002218;Maker002270;Maker003297;Maker003356;Maker003363;Maker004258;Maker005813;Maker005862;Maker007022;Maker007070;Maker007450;Maker007926;Maker007927;Maker009740;Maker010319;Maker010599;Maker011034	K11864+K17065+K04441+K08336+K01363+K15040+K11974+K03671+K04734+K04513+K04440+K04371+K04404+K06030+K12795
Neurotrophin signaling pathway	23	64	0.0559137	0.208406	ko04722	Organismal Systems	Nervous system	Maker000222;Maker000772;Maker001112;Maker001770;Maker002270;Maker002493;Maker003549;Maker004741;Maker005163;Maker005166;Maker005390;Maker006420;Maker006623;Maker007022;Maker007322;Maker007450;Maker007926;Maker007927;Maker009058;Maker009502;Maker009674;Maker010323;Maker010843	K04456+K17448+K06276+K04426+K04441+K02183+K06630+K04353+K04364+K04734+K06279+K04513+K04440+K04371+K03083
Vitamin B6 metabolism	3	4	0.0583188	0.214126	ko00750	Metabolism	Metabolism of cofactors and vitamins	Maker000293;Maker003903;Maker010789	K00831+K00868+K00275
Oocyte meiosis	25	71	0.0599037	0.216711	ko04114	Cellular Processes	Cell growth and death	Maker000065;Maker000177;Maker000848;Maker002493;Maker002505;Maker003549;Maker004321;Maker004741;Maker004912;Maker004934;Maker005056;Maker005163;Maker005166;Maker006594;Maker006623;Maker006864;Maker007062;Maker007099;Maker007125;Maker007735;Maker007927;Maker009058;Maker009502;Maker010323;Maker010843	K03354+K03362+K02087+K02183+K10318+K06630+K03456+K03347+K04345+K02602+K11584+K16197+K06268+K08836+K04382+K04371
Toll and Imd signaling pathway	21	58	0.061087	0.217788	ko04624	Organismal Systems	Immune system	Maker000177;Maker000959;Maker001036;Maker001303;Maker002270;Maker002348;Maker002364;Maker002518;Maker002614;Maker003782;Maker003893;Maker005746;Maker006716;Maker007006;Maker007022;Maker007369;Maker007682;Maker007926;Maker009040;Maker009740;Maker010507	K03362+K18809+K10380+K10580+K04441+K06689+K20697+K09254+K20703+K20694+K04734+K10704+K04440+K04432+K04404
Purine metabolism	26	75	0.0663974	0.233339	ko00230	Metabolism	Nucleotide metabolism	Maker000047;Maker000059;Maker000292;Maker000417;Maker000617;Maker000618;Maker001251;Maker001422;Maker001432;Maker002421;Maker002808;Maker002905;Maker003699;Maker004829;Maker005132;Maker005284;Maker005393;Maker005949;Maker006363;Maker007148;Maker007836;Maker007837;Maker008823;Maker008985;Maker010056;Maker010693	K00942+K01519+K21138+K01951+K19970+K01081+K15779+K00364+K11787+K01756+K01487+K13293+K13988+K00602+K01939+K00940+K00764+K01587+K00948+K00106+K00873
Collecting duct acid secretion	6	12	0.067666	0.234448	ko04966	Organismal Systems	Excretory system	Maker002376;Maker004147;Maker007786;Maker008030;Maker010237;Maker010353	K02145+K02151+K02146+K02149+K02148+K02147
Sphingolipid signaling pathway	18	49	0.0696207	0.236738	ko04071	Environmental Information Processing	Signal transduction	Maker000222;Maker001112;Maker001542;Maker001770;Maker002270;Maker003170;Maker003967;Maker004321;Maker006594;Maker007062;Maker007309;Maker007450;Maker007735;Maker007926;Maker007927;Maker008266;Maker008714;Maker008812	K04456+K06276+K12350+K04426+K04441+K05665+K04354+K03456+K11584+K04634+K04513+K04382+K04440+K04371+K01634+K04718+K01115
Ferroptosis	7	15	0.0718762	0.236738	ko04216	Cellular Processes	Cell growth and death	Maker000354;Maker001282;Maker002067;Maker002187;Maker003363;Maker005175;Maker011413	K05361+K08337+K11204+K15040+K00522+K11205
Hedgehog signaling pathway	11	27	0.0722829	0.236738	ko04340	Environmental Information Processing	Signal transduction	Maker000177;Maker000898;Maker002168;Maker002746;Maker003104;Maker003369;Maker004912;Maker004934;Maker006127;Maker007613;Maker009674	K03362+K06233+K20020+K10523+K03347+K04345+K03869+K00910+K03083
Endocrine and other factor-regulated calcium reabsorption	10	24	0.0735082	0.236738	ko04961	Organismal Systems	Excretory system	Maker001497;Maker004934;Maker005354;Maker005636;Maker005847;Maker007309;Maker008519;Maker008520;Maker009014;Maker011202	K08539+K04345+K11826+K07904+K01528+K04634+K01540+K11824+K04646
Galactose metabolism	10	24	0.0735082	0.236738	ko00052	Metabolism	Carbohydrate metabolism	Maker000929;Maker001251;Maker002105;Maker003591;Maker006177;Maker006865;Maker007399;Maker007780;Maker008157;Maker010330	K00011+K15779+K00844+K00963+K00850+K12309+K01785+K12316
Autophagy - other	9	21	0.0741011	0.236738	ko04136	Cellular Processes	Transport and catabolism	Maker000065;Maker000457;Maker002067;Maker003297;Maker007727;Maker007735;Maker009118;Maker009279;Maker009935	K17908+K08337+K08336+K08343+K04382+K17907+K08266+K17606
Arginine biosynthesis	5	10	0.093988	0.296424	ko00220	Metabolism	Amino acid metabolism	Maker000899;Maker002852;Maker003846;Maker005973;Maker008945	K00814+K14454+K01915+K00261+K14677
Cardiac muscle contraction	13	35	0.104595	0.325702	ko04260	Organismal Systems	Circulatory system	Maker000272;Maker005367;Maker005492;Maker006280;Maker006917;Maker006924;Maker007250;Maker007422;Maker007681;Maker008519;Maker008520;Maker008590;Maker010159	K17751+K02263+K00411+K12044+K02264+K04861+K00415+K02270+K00413+K01540+K10373+K02266
Autophagy - animal	27	82	0.107749	0.331329	ko04140	Cellular Processes	Transport and catabolism	Maker000065;Maker000222;Maker000457;Maker000792;Maker001112;Maker001637;Maker002067;Maker003297;Maker003356;Maker003985;Maker004158;Maker004711;Maker004934;Maker005241;Maker005273;Maker005573;Maker005866;Maker007559;Maker007727;Maker007735;Maker007926;Maker007927;Maker009118;Maker009279;Maker009689;Maker009935;Maker010617	K17908+K04456+K10802+K06276+K06528+K08337+K08336+K01363+K01365+K07208+K04345+K08509+K16185+K16196+K07830+K07897+K08343+K04382+K04440+K04371+K17907+K08266+K03237+K17606
Renin secretion	13	36	0.126046	0.382806	ko04924	Organismal Systems	Endocrine system	Maker002493;Maker003356;Maker004741;Maker004934;Maker005163;Maker005166;Maker006623;Maker007099;Maker007309;Maker009058;Maker009502;Maker010323;Maker010843	K02183+K01363+K04345+K06268+K04634
Tryptophan metabolism	8	20	0.128619	0.385857	ko00380	Metabolism	Amino acid metabolism	Maker001423;Maker002742;Maker003337;Maker004411;Maker005197;Maker005837;Maker006995;Maker009548	K00626+K07515+K00128+K01432+K03781+K00816
Glycosphingolipid biosynthesis - globo and isoglobo series	4	8	0.13236	0.388511	ko00603	Metabolism	Glycan biosynthesis and metabolism	Maker002705;Maker003033;Maker006329;Maker009969	K01988+K00722+K12373+K01204
Fatty acid elongation	7	17	0.132662	0.388511	ko00062	Metabolism	Lipid metabolism	Maker000797;Maker001878;Maker002742;Maker005028;Maker005536;Maker006087;Maker010632	K07512+K10251+K07515+K07509+K01074+K10258
Longevity regulating pathway - worm	15	43	0.134377	0.388903	ko04212	Organismal Systems	Aging	Maker000222;Maker001614;Maker001724;Maker002187;Maker002270;Maker002559;Maker003268;Maker005084;Maker005197;Maker006266;Maker006864;Maker007808;Maker007900;Maker007926;Maker010911	K04456+K13113+K04043+K11204+K04441+K13356+K04564+K17491+K03781+K01358+K16197+K12824+K04077+K04440+K14966
Fc gamma R-mediated phagocytosis	12	34	0.158301	0.452815	ko04666	Organismal Systems	Immune system	Maker000222;Maker003353;Maker004062;Maker004915;Maker005272;Maker007306;Maker007927;Maker008714;Maker008746;Maker008812;Maker009497;Maker010531	K04456+K05756+K05757+K05754+K04409+K12562+K04371+K04718+K05758+K01115+K05765+K07941
HIF-1 signaling pathway	14	41	0.165858	0.468977	ko04066	Environmental Information Processing	Signal transduction	Maker000222;Maker000547;Maker000713;Maker001003;Maker002105;Maker002199;Maker002621;Maker005002;Maker006058;Maker006177;Maker006712;Maker007927;Maker009202;Maker009406	K04456+K03872+K03870+K03873+K00844+K03259+K05096+K01689+K00134+K04371+K00162
Neomycin, kanamycin and gentamicin biosynthesis	2	3	0.171019	0.478076	ko00524	Metabolism	Biosynthesis of other secondary metabolites	Maker002105;Maker006177	K00844
Inflammatory mediator regulation of TRP channels	15	45	0.180919	0.498776	ko04750	Organismal Systems	Sensory system	Maker002270;Maker002493;Maker004741;Maker004934;Maker005163;Maker005166;Maker006623;Maker007294;Maker007309;Maker007926;Maker009040;Maker009058;Maker009502;Maker010323;Maker010843	K04441+K02183+K04345+K16343+K04634+K04440+K04432
Salivary secretion	17	52	0.184153	0.498776	ko04970	Organismal Systems	Digestive system	Maker000706;Maker002493;Maker004589;Maker004741;Maker004934;Maker005163;Maker005166;Maker006623;Maker007309;Maker008519;Maker008520;Maker009058;Maker009502;Maker010323;Maker010843;Maker010881;Maker010906	K13504+K02183+K07376+K04345+K04634+K01540+K13912+K05850
Prolactin signaling pathway	9	25	0.187852	0.498776	ko04917	Organismal Systems	Endocrine system	Maker000222;Maker000772;Maker002270;Maker006420;Maker007322;Maker007926;Maker007927;Maker009674;Maker011051	K04456+K17448+K04441+K04364+K06279+K04440+K04371+K03083+K11224
Histidine metabolism	3	6	0.190342	0.498776	ko00340	Metabolism	Amino acid metabolism	Maker003337;Maker006995;Maker011331	K00128+K08660
Sulfur metabolism	3	6	0.190342	0.498776	ko00920	Metabolism	Energy metabolism	Maker000342;Maker000827;Maker000879	K01082+K01011+K22470
Nitrogen metabolism	4	9	0.190589	0.498776	ko00910	Metabolism	Energy metabolism	Maker003846;Maker005973;Maker007176;Maker008514	K01915+K00261+K01672+K00264
Cellular senescence	24	77	0.196721	0.509403	ko04218	Cellular Processes	Cell growth and death	Maker000177;Maker000222;Maker000848;Maker000888;Maker001080;Maker002270;Maker002493;Maker003363;Maker003364;Maker004711;Maker004741;Maker005163;Maker005166;Maker005866;Maker006301;Maker006623;Maker007099;Maker007756;Maker007927;Maker009040;Maker009058;Maker009502;Maker010323;Maker010843	K03362+K04456+K02087+K06640+K10752+K04441+K02183+K15040+K21776+K07208+K07830+K14381+K06268+K21774+K04371+K04432
cGMP-PKG signaling pathway	23	74	0.207416	0.528381	ko04022	Environmental Information Processing	Signal transduction	Maker000222;Maker001159;Maker002493;Maker002756;Maker003363;Maker004589;Maker004741;Maker005163;Maker005166;Maker006623;Maker007099;Maker007309;Maker007450;Maker007927;Maker008519;Maker008520;Maker008668;Maker009058;Maker009502;Maker010323;Maker010843;Maker010906;Maker011137	K04456+K06270+K02183+K05853+K15040+K07376+K06268+K04634+K04513+K04371+K01540+K05850+K00907
GnRH signaling pathway	17	53	0.208345	0.528381	ko04912	Organismal Systems	Endocrine system	Maker002270;Maker002493;Maker004741;Maker004934;Maker005163;Maker005166;Maker006420;Maker006623;Maker007309;Maker007926;Maker007927;Maker008812;Maker009040;Maker009058;Maker009502;Maker010323;Maker010843	K04441+K02183+K04345+K04364+K04634+K04440+K04371+K01115+K04432
mTOR signaling pathway	28	92	0.212833	0.534254	ko04150	Environmental Information Processing	Signal transduction	Maker000222;Maker000505;Maker001112;Maker002199;Maker002376;Maker004147;Maker004349;Maker004422;Maker004711;Maker005043;Maker005273;Maker006058;Maker006420;Maker007450;Maker007726;Maker007927;Maker007929;Maker008030;Maker008240;Maker008952;Maker009202;Maker009221;Maker009279;Maker009674;Maker009801;Maker010237;Maker010353;Maker010391	K04456+K20398+K06276+K03259+K02145+K02151+K11137+K02144+K07208+K14004+K16185+K04364+K04513+K08272+K04371+K10421+K02149+K20397+K03258+K20399+K08266+K03083+K14299+K02148+K02147+K16344
Vascular smooth muscle contraction	20	64	0.220124	0.54371	ko04270	Organismal Systems	Circulatory system	Maker001159;Maker002287;Maker002493;Maker004589;Maker004741;Maker004934;Maker005163;Maker005166;Maker006623;Maker007294;Maker007309;Maker007450;Maker007927;Maker008068;Maker008668;Maker009058;Maker009502;Maker010323;Maker010843;Maker011137	K06270+K12751+K02183+K07376+K04345+K16343+K04634+K04513+K04371+K00907
Focal adhesion	29	96	0.22102	0.54371	ko04510	Cellular Processes	Cellular community - eukaryotes	Maker000222;Maker000772;Maker000783;Maker000805;Maker001112;Maker001159;Maker002063;Maker002621;Maker002690;Maker002836;Maker003170;Maker003642;Maker004697;Maker004860;Maker005272;Maker005390;Maker005912;Maker006043;Maker006420;Maker006553;Maker007322;Maker007450;Maker007520;Maker007926;Maker007927;Maker008668;Maker009674;Maker009774;Maker011137	K04456+K17448+K05635+K04437+K06276+K06270+K06240+K05096+K05700+K05760+K06236+K03900+K06275+K06271+K04409+K04353+K05699+K06584+K04364+K12757+K06279+K04513+K04440+K04371+K03083+K04659+K00907
VEGF signaling pathway	6	16	0.225037	0.54811	ko04370	Environmental Information Processing	Signal transduction	Maker000222;Maker002270;Maker002836;Maker007099;Maker007927;Maker008714	K04456+K04441+K05760+K06268+K04371+K04718
Phototransduction - fly	11	33	0.230485	0.555789	ko04745	Organismal Systems	Sensory system	Maker002493;Maker004741;Maker005163;Maker005166;Maker006623;Maker007309;Maker007613;Maker009058;Maker009502;Maker010323;Maker010843	K02183+K04634+K00910
Hippo signaling pathway - fly	19	61	0.232709	0.555789	ko04391	Environmental Information Processing	Signal transduction	Maker000315;Maker001065;Maker001530;Maker002641;Maker003378;Maker003403;Maker003549;Maker003856;Maker003967;Maker004066;Maker004321;Maker005263;Maker006153;Maker006217;Maker006864;Maker007735;Maker007926;Maker008003;Maker010506	K16669+K12076+K16175+K02306+K06685+K06630+K04354+K06094+K03456+K04412+K16677+K16197+K04382+K04440+K06091+K04237
Drug metabolism - cytochrome P450	5	13	0.239511	0.566537	ko00982	Metabolism	Xenobiotics biodegradation and metabolism	Maker000399;Maker003853;Maker004915;Maker006441;Maker008002	K00799+K04097+K13953+K00699+K00121
Synaptic vesicle cycle	14	44	0.248861	0.583045	ko04721	Organismal Systems	Nervous system	Maker000706;Maker001929;Maker002376;Maker004147;Maker004422;Maker005354;Maker005840;Maker005847;Maker007786;Maker008030;Maker009014;Maker010237;Maker010353;Maker011202	K13504+K06027+K02145+K02151+K02144+K11826+K15292+K01528+K02146+K02149+K11824+K02148+K02147+K04646
Oxytocin signaling pathway	21	69	0.254547	0.589374	ko04921	Organismal Systems	Endocrine system	Maker001159;Maker002287;Maker002493;Maker004741;Maker004934;Maker005163;Maker005166;Maker006623;Maker006924;Maker007099;Maker007309;Maker007450;Maker007927;Maker008068;Maker008668;Maker009058;Maker009104;Maker009502;Maker010323;Maker010843;Maker011137	K06270+K12751+K02183+K04345+K04861+K06268+K04634+K04513+K04371+K08794+K00907
Fc epsilon RI signaling pathway	7	20	0.256354	0.589374	ko04664	Organismal Systems	Immune system	Maker000222;Maker001112;Maker002270;Maker006420;Maker007926;Maker007927;Maker009040	K04456+K06276+K04441+K04364+K04440+K04371+K04432
Valine, leucine and isoleucine biosynthesis	1	1	0.26295	0.598942	ko00290	Metabolism	Amino acid metabolism	Maker010408	K00826
Fatty acid biosynthesis	3	7	0.270844	0.611262	ko00061	Metabolism	Lipid metabolism	Maker002542;Maker002921;Maker006020	K11262+K15013+K00645
Biosynthesis of unsaturated fatty acids	6	17	0.275423	0.615947	ko01040	Metabolism	Lipid metabolism	Maker001878;Maker005868;Maker006959;Maker008176;Maker010632;Maker011018	K10251+K12405+K08764+K00232+K10258
Olfactory transduction	14	45	0.279544	0.619529	ko04740	Organismal Systems	Sensory system	Maker000689;Maker000908;Maker002493;Maker004589;Maker004741;Maker004934;Maker005163;Maker005166;Maker006623;Maker007613;Maker009058;Maker009502;Maker010323;Maker010843	K19695+K04536+K02183+K07376+K04345+K00910
Glycosphingolipid biosynthesis - ganglio series	2	4	0.283719	0.623169	ko00604	Metabolism	Glycan biosynthesis and metabolism	Maker006329;Maker007399	K12373+K12309
Estrogen signaling pathway	17	56	0.288555	0.628182	ko04915	Organismal Systems	Endocrine system	Maker000222;Maker000268;Maker000772;Maker002493;Maker004741;Maker004934;Maker005163;Maker005166;Maker006420;Maker006623;Maker007309;Maker007322;Maker007927;Maker009058;Maker009502;Maker010323;Maker010843	K04456+K09571+K17448+K02183+K04345+K04364+K04634+K06279+K04371
IL-17 signaling pathway	7	21	0.303446	0.654805	ko04657	Organismal Systems	Immune system	Maker002270;Maker003757;Maker007022;Maker007926;Maker007927;Maker009674;Maker009740	K04441+K12890+K04734+K04440+K04371+K03083+K04404
Peroxisome	22	75	0.313812	0.671284	ko04146	Cellular Processes	Transport and catabolism	Maker000429;Maker000925;Maker001716;Maker001949;Maker002559;Maker002719;Maker003268;Maker004927;Maker005197;Maker005868;Maker006016;Maker006125;Maker006959;Maker007483;Maker008022;Maker008176;Maker008293;Maker008815;Maker008957;Maker010056;Maker010162;Maker011018	K13337+K00649+K00869+K13239+K13356+K12261+K04564+K12663+K03781+K12405+K04565+K00031+K08764+K01796+K13341+K00232+K13279+K00477+K00624+K00106
Ubiquitin mediated proteolysis	31	108	0.31684	0.67192	ko04120	Genetic Information Processing	Folding, sorting and degradation	Maker000065;Maker000177;Maker000547;Maker000713;Maker000807;Maker001003;Maker001303;Maker001331;Maker001442;Maker002066;Maker002364;Maker002798;Maker004366;Maker004618;Maker004912;Maker005221;Maker005404;Maker005746;Maker005958;Maker006127;Maker006128;Maker007044;Maker007091;Maker008805;Maker008822;Maker009733;Maker009981;Maker010259;Maker010500;Maker011127;Maker011274	K03354+K03362+K03872+K03870+K03178+K03873+K10580+K09561+K02207+K04555+K06689+K10579+K10573+K10684+K03347+K10610+K10685+K10592+K03869+K04552+K10609+K10593+K08285+K04649+K10575+K10615+K10686+K03364+K10587+K10577
Proximal tubule bicarbonate reclamation	4	11	0.322821	0.678751	ko04964	Organismal Systems	Excretory system	Maker000560;Maker005973;Maker008519;Maker008520	K00025+K00261+K01540
Tyrosine metabolism	6	18	0.328053	0.683907	ko00350	Metabolism	Amino acid metabolism	Maker002852;Maker004915;Maker005099;Maker006480;Maker006749;Maker008002	K14454+K13953+K01800+K00503+K01557+K00121
Gastric acid secretion	14	47	0.344067	0.710957	ko04971	Organismal Systems	Digestive system	Maker002493;Maker004741;Maker004934;Maker005163;Maker005166;Maker006623;Maker007309;Maker008519;Maker008520;Maker009058;Maker009502;Maker010323;Maker010843;Maker011137	K02183+K04345+K04634+K01540+K00907
AMPK signaling pathway	17	58	0.346808	0.710957	ko04152	Environmental Information Processing	Signal transduction	Maker000222;Maker001112;Maker001373;Maker001640;Maker001672;Maker002542;Maker003967;Maker004321;Maker004711;Maker004947;Maker005116;Maker006594;Maker006865;Maker007062;Maker007691;Maker007726;Maker007735	K04456+K06276+K07877+K07881+K08765+K11262+K04354+K03456+K07208+K07901+K00693+K11584+K00850+K07903+K08272+K04382
Ras signaling pathway	30	106	0.353147	0.713687	ko04014	Environmental Information Processing	Signal transduction	Maker000222;Maker000772;Maker000908;Maker001380;Maker002493;Maker002621;Maker003586;Maker003782;Maker004741;Maker004934;Maker005163;Maker005166;Maker005272;Maker005390;Maker005866;Maker006420;Maker006623;Maker007294;Maker007322;Maker007450;Maker007926;Maker007927;Maker008559;Maker008812;Maker009058;Maker009502;Maker010323;Maker010345;Maker010531;Maker010843	K04456+K17448+K04536+K04352+K02183+K05096+K07889+K09254+K04345+K04409+K04353+K07830+K04364+K16343+K06279+K04513+K04440+K04371+K07834+K01115+K05093+K07941
Circadian entrainment	15	51	0.35588	0.713687	ko04713	Organismal Systems	Environmental adaptation	Maker000908;Maker002041;Maker002493;Maker004589;Maker004741;Maker004934;Maker005163;Maker005166;Maker006623;Maker007309;Maker007927;Maker009058;Maker009502;Maker010323;Maker010843	K04536+K05212+K02183+K07376+K04345+K04634+K04371
Carbohydrate digestion and absorption	5	15	0.356843	0.713687	ko04973	Organismal Systems	Digestive system	Maker000222;Maker002105;Maker006177;Maker008519;Maker008520	K04456+K00844+K01540
T cell receptor signaling pathway	11	37	0.376308	0.746546	ko04660	Organismal Systems	Immune system	Maker000222;Maker001065;Maker001112;Maker002270;Maker005272;Maker006420;Maker007022;Maker007099;Maker007450;Maker007927;Maker009674	K04456+K12076+K06276+K04441+K04409+K04364+K04734+K06268+K04513+K04371+K03083
Ascorbate and aldarate metabolism	4	12	0.391581	0.770632	ko00053	Metabolism	Carbohydrate metabolism	Maker000270;Maker003337;Maker006441;Maker006995	K00012+K00128+K00699
Arachidonic acid metabolism	7	23	0.401334	0.779171	ko00590	Metabolism	Lipid metabolism	Maker001076;Maker001097;Maker001282;Maker003853;Maker007294;Maker007619;Maker007907	K00079+K01254+K00432+K04097+K16343+K18592+K15730
Thyroid hormone synthesis	10	34	0.402255	0.779171	ko04918	Organismal Systems	Endocrine system	Maker000898;Maker001282;Maker002746;Maker003104;Maker003837;Maker004934;Maker005773;Maker007309;Maker008519;Maker008520	K06233+K00432+K09582+K04345+K08054+K04634+K01540
Aldosterone-regulated sodium reabsorption	5	16	0.416755	0.795919	ko04960	Organismal Systems	Excretory system	Maker001112;Maker004985;Maker007927;Maker008519;Maker008520	K06276+K13358+K04371+K01540
Th1 and Th2 cell differentiation	8	27	0.417372	0.795919	ko04658	Organismal Systems	Immune system	Maker002270;Maker003661;Maker007022;Maker007099;Maker007926;Maker007927;Maker007985;Maker011051	K04441+K02599+K04734+K06268+K04440+K04371+K11224
Natural killer cell mediated cytotoxicity	6	20	0.435533	0.818009	ko04650	Organismal Systems	Immune system	Maker000772;Maker005272;Maker006420;Maker007099;Maker007322;Maker007927	K17448+K04409+K04364+K06268+K06279+K04371
Renin-angiotensin system	3	9	0.435607	0.818009	ko04614	Organismal Systems	Endocrine system	Maker000961;Maker006049;Maker006309	K01322+K11141+K01285
D-Glutamine and D-glutamate metabolism	1	2	0.456791	0.844891	ko00471	Metabolism	Metabolism of other amino acids	Maker005973	K00261
Riboflavin metabolism	1	2	0.456791	0.844891	ko00740	Metabolism	Metabolism of cofactors and vitamins	Maker003536	K14410
Chemokine signaling pathway	16	58	0.461056	0.846417	ko04062	Organismal Systems	Immune system	Maker000222;Maker000772;Maker000908;Maker002836;Maker004934;Maker005272;Maker005390;Maker006420;Maker007022;Maker007322;Maker007450;Maker007613;Maker007927;Maker009674;Maker010506;Maker011051	K04456+K17448+K04536+K05760+K04345+K04409+K04353+K04364+K04734+K06279+K04513+K00910+K04371+K03083+K04237+K11224
Melanogenesis	13	47	0.470893	0.847887	ko04916	Organismal Systems	Endocrine system	Maker002493;Maker004741;Maker004934;Maker005163;Maker005166;Maker006623;Maker007309;Maker007927;Maker009058;Maker009502;Maker009674;Maker010323;Maker010843	K02183+K04345+K04634+K04371+K03083
Osteoclast differentiation	9	32	0.473559	0.847887	ko04380	Organismal Systems	Development	Maker000222;Maker002270;Maker006301;Maker006420;Maker007022;Maker007099;Maker007926;Maker007927;Maker009740	K04456+K04441+K14381+K04364+K04734+K06268+K04440+K04371+K04404
Mitophagy - animal	9	32	0.473559	0.847887	ko04137	Cellular Processes	Transport and catabolism	Maker004244;Maker005187;Maker005866;Maker006301;Maker006962;Maker007559;Maker007926;Maker009118;Maker010319	K05688+K11839+K07830+K14381+K03097+K07897+K04440+K17907+K06030
Glycosaminoglycan degradation	5	17	0.475644	0.847887	ko00531	Metabolism	Glycan biosynthesis and metabolism	Maker000040;Maker004951;Maker006329;Maker007399;Maker011248	K01565+K01135+K12373+K12309+K01195
Hedgehog signaling pathway - fly	6	21	0.488368	0.858178	ko04341	Environmental Information Processing	Signal transduction	Maker000177;Maker003369;Maker004912;Maker004934;Maker006127;Maker009674	K03362+K10523+K03347+K04345+K03869+K03083
MAPK signaling pathway	25	93	0.488394	0.858178	ko04010	Environmental Information Processing	Signal transduction	Maker000222;Maker000657;Maker000805;Maker001380;Maker001770;Maker002270;Maker002569;Maker002621;Maker004934;Maker005272;Maker005390;Maker005866;Maker006153;Maker006420;Maker006924;Maker006953;Maker007099;Maker007520;Maker007926;Maker007927;Maker008067;Maker009040;Maker009740;Maker010345;Maker010851	K04456+K17614+K04437+K04352+K04426+K04441+K04381+K05096+K04345+K04409+K04353+K07830+K04412+K04364+K04861+K04460+K06268+K04440+K04371+K04380+K04432+K04404+K05093+K04461
MAPK signaling pathway - fly	24	90	0.508505	0.883371	ko04013	Environmental Information Processing	Signal transduction	Maker001380;Maker001492;Maker001691;Maker001770;Maker002270;Maker002364;Maker002592;Maker002640;Maker002797;Maker003268;Maker003916;Maker005746;Maker006420;Maker006864;Maker007322;Maker007735;Maker007926;Maker007927;Maker008618;Maker009040;Maker009410;Maker009740;Maker010645;Maker010851	K04352+K05088+K05759+K04426+K04441+K06689+K04508+K20234+K20223+K04564+K14290+K04364+K16197+K06279+K04382+K04440+K04371+K08840+K04432+K17608+K04404+K04461
Apelin signaling pathway	19	71	0.509913	0.883371	ko04371	Environmental Information Processing	Signal transduction	Maker000222;Maker000908;Maker002493;Maker004225;Maker004741;Maker004934;Maker005163;Maker005166;Maker005866;Maker006623;Maker007309;Maker007716;Maker007927;Maker008714;Maker009058;Maker009502;Maker010323;Maker010843;Maker011137	K04456+K04536+K02183+K11406+K04345+K07830+K04634+K11830+K04371+K04718+K00907
Apoptosis	15	56	0.517857	0.890858	ko04210	Cellular Processes	Cell growth and death	Maker000222;Maker001112;Maker001770;Maker002888;Maker002922;Maker003356;Maker003791;Maker004158;Maker004904;Maker007022;Maker007926;Maker007927;Maker007983;Maker009689;Maker010617	K04456+K06276+K04426+K04727+K02539+K01363+K08738+K01365+K01373+K04734+K04440+K04371+K06114+K03237
Ribosome biogenesis in eukaryotes	19	72	0.538099	0.919253	ko03008	Genetic Information Processing	Translation	Maker000344;Maker000598;Maker001245;Maker001872;Maker003265;Maker003916;Maker004107;Maker004235;Maker004350;Maker005337;Maker005854;Maker006660;Maker006962;Maker007029;Maker007709;Maker008022;Maker009834;Maker010175;Maker011113	K12619+K11128+K01164+K14552+K14539+K14290+K12618+K07936+K14564+K13288+K11131+K11129+K03097+K14575+K14574+K14548+K14555+K03264+K14554
Toll-like receptor signaling pathway	9	34	0.556181	0.94359	ko04620	Organismal Systems	Immune system	Maker000222;Maker002270;Maker002518;Maker007022;Maker007926;Maker007927;Maker009040;Maker009238;Maker009740	K04456+K04441+K10168+K04734+K04440+K04371+K04432+K05402+K04404
Rap1 signaling pathway	22	85	0.576348	0.951745	ko04015	Environmental Information Processing	Signal transduction	Maker000222;Maker001691;Maker002270;Maker002493;Maker002621;Maker004741;Maker004860;Maker005163;Maker005166;Maker005390;Maker006623;Maker007309;Maker007450;Maker007927;Maker008559;Maker009040;Maker009058;Maker009502;Maker010323;Maker010345;Maker010506;Maker010843	K04456+K05759+K04441+K02183+K05096+K06271+K04353+K04634+K04513+K04371+K07834+K04432+K05093+K04237
PI3K-Akt signaling pathway	30	116	0.578399	0.951745	ko04151	Environmental Information Processing	Signal transduction	Maker000222;Maker000783;Maker000908;Maker001112;Maker001207;Maker002063;Maker002199;Maker002621;Maker002922;Maker003170;Maker003549;Maker003642;Maker003967;Maker004321;Maker004711;Maker005116;Maker006043;Maker006058;Maker006420;Maker006594;Maker006864;Maker007062;Maker007735;Maker007927;Maker008952;Maker009202;Maker009279;Maker009674;Maker009774;Maker010345	K04456+K05635+K04536+K06276+K09554+K06240+K03259+K05096+K02539+K06236+K06630+K03900+K04354+K03456+K07208+K00693+K06584+K04364+K11584+K16197+K04382+K04371+K03258+K08266+K03083+K04659+K05093
Long-term depression	5	19	0.586206	0.951745	ko04730	Organismal Systems	Nervous system	Maker004321;Maker004589;Maker007309;Maker007735;Maker007927	K03456+K07376+K04634+K04382+K04371
Phenylalanine metabolism	2	7	0.586869	0.951745	ko00360	Metabolism	Amino acid metabolism	Maker000343;Maker002852	K01904+K14454
B cell receptor signaling pathway	6	23	0.588244	0.951745	ko04662	Organismal Systems	Immune system	Maker000222;Maker006420;Maker007022;Maker007099;Maker007927;Maker009674	K04456+K04364+K04734+K06268+K04371+K03083
Th17 cell differentiation	6	23	0.588244	0.951745	ko04659	Organismal Systems	Immune system	Maker002270;Maker007022;Maker007099;Maker007926;Maker007927;Maker011051	K04441+K04734+K06268+K04440+K04371+K11224
cAMP signaling pathway	28	109	0.594511	0.951745	ko04024	Environmental Information Processing	Signal transduction	Maker000222;Maker001159;Maker002041;Maker002493;Maker004741;Maker004934;Maker005132;Maker005163;Maker005166;Maker005272;Maker005390;Maker005866;Maker006280;Maker006623;Maker007022;Maker007450;Maker007926;Maker007927;Maker008176;Maker008519;Maker008520;Maker008668;Maker008812;Maker009058;Maker009502;Maker010323;Maker010843;Maker010906	K04456+K06270+K05212+K02183+K04345+K13293+K04409+K04353+K07830+K12044+K04734+K04513+K04440+K04371+K00232+K01540+K01115+K05850
ErbB signaling pathway	9	35	0.595453	0.951745	ko04012	Environmental Information Processing	Signal transduction	Maker000222;Maker000772;Maker005272;Maker006420;Maker007322;Maker007926;Maker007927;Maker009674;Maker011051	K04456+K17448+K04409+K04364+K06279+K04440+K04371+K03083+K11224
Calcium signaling pathway	21	82	0.598621	0.951745	ko04020	Environmental Information Processing	Signal transduction	Maker000380;Maker002041;Maker002493;Maker002756;Maker003363;Maker004741;Maker004934;Maker005163;Maker005166;Maker006623;Maker007099;Maker007309;Maker008558;Maker008714;Maker009058;Maker009104;Maker009502;Maker010323;Maker010843;Maker010906;Maker011137	K07190+K05212+K02183+K05853+K15040+K04345+K06268+K04634+K16059+K04718+K08794+K05850+K00907
Phenylalanine, tyrosine and tryptophan biosynthesis	1	3	0.599677	0.951745	ko00400	Metabolism	Amino acid metabolism	Maker002852	K14454
Mineral absorption	4	16	0.640678	1	ko04978	Organismal Systems	Digestive system	Maker001497;Maker005175;Maker008519;Maker008520	K08539+K00522+K01540
Hippo signaling pathway	18	72	0.643376	1	ko04390	Environmental Information Processing	Signal transduction	Maker000177;Maker000184;Maker001065;Maker001530;Maker002641;Maker003403;Maker003549;Maker003856;Maker003967;Maker004066;Maker004321;Maker005263;Maker006153;Maker006864;Maker007735;Maker008003;Maker009674;Maker010506	K03362+K05691+K12076+K16175+K06685+K06630+K04354+K06094+K03456+K04412+K16197+K04382+K06091+K03083+K04237
Thiamine metabolism	2	8	0.664513	1	ko00730	Metabolism	Metabolism of cofactors and vitamins	Maker001634;Maker005548	K00949+K04487
TNF signaling pathway	10	41	0.667366	1	ko04668	Environmental Information Processing	Signal transduction	Maker000222;Maker001770;Maker002218;Maker002270;Maker006405;Maker007022;Maker007926;Maker007927;Maker009040;Maker009740	K04456+K04426+K17065+K04441+K09558+K04734+K04440+K04371+K04432+K04404
Wnt signaling pathway	16	65	0.667402	1	ko04310	Environmental Information Processing	Signal transduction	Maker000177;Maker001036;Maker002229;Maker002592;Maker003378;Maker004074;Maker004912;Maker004934;Maker005792;Maker006962;Maker007099;Maker007450;Maker007926;Maker008903;Maker009674;Maker010645	K03362+K19626+K04496+K04508+K02306+K04507+K03347+K04345+K04494+K03097+K06268+K04513+K04440+K04499+K03083
Leukocyte transendothelial migration	8	33	0.670321	1	ko04670	Organismal Systems	Immune system	Maker000184;Maker002270;Maker002690;Maker002836;Maker005390;Maker005912;Maker006553;Maker007450	K05691+K04441+K05700+K05760+K04353+K05699+K12757+K04513
Longevity regulating pathway - multiple species	8	33	0.670321	1	ko04213	Organismal Systems	Aging	Maker000222;Maker003268;Maker003587;Maker004934;Maker005197;Maker006016;Maker008857;Maker009204	K04456+K04564+K18644+K04345+K03781+K04565+K09542+K06067
Ether lipid metabolism	6	25	0.676914	1	ko00565	Metabolism	Lipid metabolism	Maker002027;Maker002902;Maker007294;Maker008812;Maker009111;Maker010645	K13510+K16794+K16343+K01115
Insect hormone biosynthesis	4	17	0.691457	1	ko00981	Metabolism	Metabolism of terpenoids and polyketides	Maker001282;Maker003337;Maker006995;Maker009366	K10719+K00128+K21013
Sphingolipid metabolism	4	17	0.691457	1	ko00600	Metabolism	Lipid metabolism	Maker001542;Maker007399;Maker008266;Maker008714	K12350+K12309+K01634+K04718
Glutamatergic synapse	10	42	0.69931	1	ko04724	Organismal Systems	Nervous system	Maker000908;Maker002041;Maker003846;Maker004934;Maker007099;Maker007309;Maker007613;Maker007927;Maker008812;Maker009387	K04536+K05212+K01915+K04345+K06268+K04634+K00910+K04371+K01115+K15010
Lipoic acid metabolism	1	4	0.704996	1	ko00785	Metabolism	Metabolism of cofactors and vitamins	Maker001698	K03644
Steroid biosynthesis	1	4	0.704996	1	ko00100	Metabolism	Lipid metabolism	Maker001535	K07748
Protein export	3	13	0.705413	1	ko03060	Genetic Information Processing	Folding, sorting and degradation	Maker003855;Maker006856;Maker009675	K09481+K03107+K13431
Mannose type O-glycan biosynthesis	3	13	0.705413	1	ko00515	Metabolism	Glycan biosynthesis and metabolism	Maker008973;Maker009580;Maker011113	K00728+K09674
Aldosterone synthesis and secretion	15	63	0.718789	1	ko04925	Organismal Systems	Endocrine system	Maker002493;Maker004741;Maker004934;Maker005163;Maker005166;Maker006623;Maker007309;Maker008519;Maker008520;Maker009058;Maker009104;Maker009502;Maker010323;Maker010843;Maker010906	K02183+K04345+K04634+K01540+K08794+K05850
FoxO signaling pathway	13	55	0.72166	1	ko04068	Environmental Information Processing	Signal transduction	Maker000222;Maker001112;Maker002270;Maker003268;Maker003295;Maker003297;Maker005197;Maker006418;Maker006420;Maker007926;Maker007927;Maker008454;Maker009387	K04456+K06276+K04441+K04564+K11838+K08336+K03781+K11434+K04364+K04440+K04371+K15010
NF-kappa B signaling pathway	5	22	0.724821	1	ko04064	Environmental Information Processing	Signal transduction	Maker003422;Maker006962;Maker007022;Maker009740;Maker011274	K20913+K03097+K04734+K04404+K10577
SNARE interactions in vesicular transport	5	22	0.724821	1	ko04130	Genetic Information Processing	Folding, sorting and degradation	Maker000706;Maker004083;Maker004439;Maker005241;Maker010798	K13504+K08517+K08515+K08509+K08488
Circadian rhythm	2	9	0.729915	1	ko04710	Organismal Systems	Environmental adaptation	Maker000177;Maker004912	K03362+K03347
Regulation of actin cytoskeleton	23	96	0.735753	1	ko04810	Cellular Processes	Cell motility	Maker000650;Maker001159;Maker001691;Maker002690;Maker002727;Maker002836;Maker003353;Maker004062;Maker004915;Maker005265;Maker005272;Maker005866;Maker005912;Maker006043;Maker006553;Maker007450;Maker007927;Maker008668;Maker008746;Maker009497;Maker009982;Maker010345;Maker011137	K00920+K06270+K05759+K05700+K05764+K05760+K05756+K05757+K05754+K05769+K04409+K07830+K05699+K06584+K12757+K04513+K04371+K05758+K05765+K05762+K05093+K00907
RIG-I-like receptor signaling pathway	5	23	0.762759	1	ko04622	Organismal Systems	Immune system	Maker002270;Maker003297;Maker005281;Maker007022;Maker007926	K04441+K08336+K11594+K04734+K04440
Platelet activation	16	69	0.763219	1	ko04611	Organismal Systems	Immune system	Maker000222;Maker001159;Maker002270;Maker003170;Maker003642;Maker004589;Maker004860;Maker004934;Maker005390;Maker006553;Maker007309;Maker007450;Maker007927;Maker008558;Maker008668;Maker011137	K04456+K06270+K04441+K06236+K03900+K07376+K06271+K04345+K04353+K12757+K04634+K04513+K04371+K16059+K00907
Nucleotide excision repair	10	45	0.783044	1	ko03420	Genetic Information Processing	Replication and repair	Maker000023;Maker001497;Maker003890;Maker004007;Maker005221;Maker006422;Maker007044;Maker007772;Maker009070;Maker009129	K10839+K10754+K10844+K10610+K10841+K10609+K04802
Ubiquinone and other terpenoid-quinone biosynthesis	2	10	0.784141	1	ko00130	Metabolism	Metabolism of cofactors and vitamins	Maker000101;Maker000343	K06127+K01904
Cell adhesion molecules (CAMs)	8	37	0.795501	1	ko04514	Environmental Information Processing	Signaling molecules and interaction	Maker000853;Maker002144;Maker002498;Maker003373;Maker006043;Maker006920;Maker007669;Maker009971	K06766+K07380+K07378+K06816+K06584+K06756+K06491+K06760
Gap junction	7	33	0.803736	1	ko04540	Cellular Processes	Cellular community - eukaryotes	Maker000848;Maker001299;Maker004589;Maker004934;Maker006420;Maker007309;Maker007927	K02087+K05701+K07376+K04345+K04364+K04634+K04371
TGF-beta signaling pathway	7	33	0.803736	1	ko04350	Environmental Information Processing	Signal transduction	Maker000853;Maker004321;Maker004912;Maker007416;Maker007450;Maker007735;Maker007927	K06766+K03456+K03347+K04679+K04513+K04382+K04371
Cholesterol metabolism	9	42	0.813089	1	ko04979	Organismal Systems	Digestive system	Maker000898;Maker001528;Maker002746;Maker003104;Maker003363;Maker003642;Maker004204;Maker004814;Maker008995	K06233+K22290+K04550+K15040+K14462+K05641+K13443+K06096
Serotonergic synapse	6	29	0.813858	1	ko04726	Organismal Systems	Nervous system	Maker000908;Maker001883;Maker004142;Maker004934;Maker007309;Maker007927	K04536+K04819+K04520+K04345+K04634+K04371
Jak-STAT signaling pathway	5	25	0.826522	1	ko04630	Environmental Information Processing	Signal transduction	Maker000222;Maker000865;Maker002922;Maker006420;Maker011051	K04456+K04705+K02539+K04364+K11224
Phospholipase D signaling pathway	14	64	0.828583	1	ko04072	Environmental Information Processing	Signal transduction	Maker000222;Maker000772;Maker004711;Maker005847;Maker005866;Maker006420;Maker007322;Maker007450;Maker007927;Maker008559;Maker008714;Maker008812;Maker010531;Maker011335	K04456+K17448+K07208+K01528+K07830+K04364+K06279+K04513+K04371+K07834+K04718+K01115+K07941+K07937
Retinol metabolism	3	16	0.83364	1	ko00830	Metabolism	Metabolism of cofactors and vitamins	Maker004915;Maker006441;Maker008002	K13953+K00699+K00121
Complement and coagulation cascades	3	16	0.83364	1	ko04610	Organismal Systems	Immune system	Maker003618;Maker003642;Maker005338	K03989+K03900+K01324
Hippo signaling pathway - multiple species	4	21	0.84273	1	ko04392	Environmental Information Processing	Signal transduction	Maker000315;Maker003403;Maker005272;Maker006153	K16669+K06685+K04409+K04412
Axon guidance	19	86	0.845247	1	ko04360	Organismal Systems	Development	Maker000853;Maker000959;Maker001318;Maker001380;Maker002168;Maker002273;Maker002518;Maker003779;Maker005272;Maker005474;Maker006084;Maker006553;Maker007099;Maker007450;Maker007927;Maker009497;Maker009559;Maker009674;Maker010506	K06766+K06850+K06820+K04352+K20020+K06839+K04409+K06842+K06724+K12757+K06268+K04513+K04371+K05765+K07520+K03083+K04237
Thyroid hormone signaling pathway	13	61	0.850245	1	ko04919	Organismal Systems	Endocrine system	Maker000222;Maker001112;Maker001448;Maker003661;Maker004711;Maker004934;Maker007927;Maker007985;Maker008519;Maker008520;Maker009204;Maker009674;Maker010295	K04456+K06276+K08187+K02599+K07208+K04345+K04371+K01540+K06067+K03083+K17903
Adipocytokine signaling pathway	5	26	0.852767	1	ko04920	Organismal Systems	Endocrine system	Maker000222;Maker001672;Maker002921;Maker007022;Maker007926	K04456+K08765+K15013+K04734+K04440
Adherens junction	9	44	0.855357	1	ko04520	Cellular Processes	Cellular community - eukaryotes	Maker000184;Maker001299;Maker002690;Maker005187;Maker005912;Maker006962;Maker007450;Maker007927;Maker010506	K05691+K05701+K05700+K06086+K05699+K03097+K04513+K04371+K04237
Dorso-ventral axis formation	8	40	0.863201	1	ko04320	Organismal Systems	Development	Maker003661;Maker004977;Maker005056;Maker005304;Maker006420;Maker007927;Maker007985;Maker009992	K02599+K03102+K02602+K04364+K04371
alpha-Linolenic acid metabolism	2	12	0.864533	1	ko00592	Metabolism	Lipid metabolism	Maker007294;Maker008176	K16343+K00232
Taurine and hypotaurine metabolism	1	7	0.88199	1	ko00430	Metabolism	Metabolism of other amino acids	Maker007619	K18592
Cutin, suberine and wax biosynthesis	1	7	0.88199	1	ko00073	Metabolism	Lipid metabolism	Maker002559	K13356
Glycosphingolipid biosynthesis - lacto and neolacto series	1	7	0.88199	1	ko00601	Metabolism	Glycan biosynthesis and metabolism	Maker002705	K01988
Circadian rhythm - fly	1	7	0.88199	1	ko04711	Organismal Systems	Environmental adaptation	Maker009674	K03083
Parathyroid hormone synthesis, secretion and action	10	50	0.882806	1	ko04928	Organismal Systems	Endocrine system	Maker001497;Maker002942;Maker004934;Maker004985;Maker005132;Maker005693;Maker007309;Maker007450;Maker007927;Maker008812	K08539+K03626+K04345+K13365+K13293+K04634+K04513+K04371+K01115
Other types of O-glycan biosynthesis	3	18	0.889549	1	ko00514	Metabolism	Glycan biosynthesis and metabolism	Maker007145;Maker008973;Maker009580	K09667+K00728
Steroid hormone biosynthesis	2	13	0.893464	1	ko00140	Metabolism	Lipid metabolism	Maker001878;Maker006441	K10251+K15680+K00699
Apoptosis - fly	12	61	0.911287	1	ko04214	Cellular Processes	Cell growth and death	Maker000888;Maker001770;Maker002218;Maker002888;Maker003791;Maker003993;Maker006153;Maker007926;Maker007927;Maker008026;Maker009740;Maker010319	K06640+K04426+K17065+K04727+K08738+K01527+K04412+K04440+K04371+K03262+K04404+K06030
Regulation of lipolysis in adipocytes	5	29	0.912363	1	ko04923	Organismal Systems	Endocrine system	Maker000222;Maker000738;Maker004589;Maker004934;Maker008707	K04456+K08753+K07376+K04345+K13699
Non-homologous end-joining	1	8	0.913058	1	ko03450	Genetic Information Processing	Replication and repair	Maker004365	K10884
GABAergic synapse	6	34	0.915751	1	ko04727	Organismal Systems	Nervous system	Maker000908;Maker001929;Maker003050;Maker003846;Maker004934;Maker008606	K04536+K06027+K15376+K01915+K04345
Relaxin signaling pathway	11	57	0.916462	1	ko04926	Organismal Systems	Endocrine system	Maker000222;Maker000772;Maker000908;Maker002270;Maker003170;Maker004934;Maker006420;Maker007022;Maker007322;Maker007926;Maker007927	K04456+K17448+K04536+K04441+K06236+K04345+K04364+K04734+K06279+K04440+K04371
Pancreatic secretion	9	48	0.916884	1	ko04972	Organismal Systems	Digestive system	Maker002756;Maker004947;Maker005390;Maker005636;Maker007309;Maker007450;Maker008519;Maker008520;Maker010906	K05853+K07901+K04353+K07904+K04634+K04513+K01540+K05850
Mismatch repair	3	20	0.927999	1	ko03430	Genetic Information Processing	Replication and repair	Maker001497;Maker007772;Maker009962	K10754+K04802+K03111
Glycerolipid metabolism	7	40	0.931721	1	ko00561	Metabolism	Lipid metabolism	Maker000929;Maker001159;Maker003337;Maker006364;Maker006862;Maker006995;Maker010330	K00011+K15728+K00128+K00002
ECM-receptor interaction	9	50	0.938176	1	ko04512	Environmental Information Processing	Signaling molecules and interaction	Maker000783;Maker002063;Maker003127;Maker003170;Maker003642;Maker006043;Maker009774;Maker010001;Maker010630	K05635+K06240+K06255+K06236+K03900+K06584+K04659+K06254+K06265
N-Glycan biosynthesis	4	26	0.939507	1	ko00510	Metabolism	Glycan biosynthesis and metabolism	Maker002804;Maker003303;Maker003753;Maker003879	K01228+K03842+K00721+K12667
Notch signaling pathway	4	27	0.950619	1	ko04330	Environmental Information Processing	Signal transduction	Maker002229;Maker003661;Maker007985;Maker009204	K04496+K02599+K06067
Linoleic acid metabolism	1	10	0.952819	1	ko00591	Metabolism	Lipid metabolism	Maker007294	K16343
Caffeine metabolism	1	10	0.952819	1	ko00232	Metabolism	Biosynthesis of other secondary metabolites	Maker010056	K00106
Progesterone-mediated oocyte maturation	9	52	0.954542	1	ko04914	Organismal Systems	Endocrine system	Maker000065;Maker000222;Maker000848;Maker002270;Maker004934;Maker005056;Maker007926;Maker007927;Maker010500	K03354+K04456+K02087+K04441+K04345+K02602+K04440+K04371+K03364
Lysine degradation	6	38	0.958209	1	ko00310	Metabolism	Amino acid metabolism	Maker001423;Maker002742;Maker003337;Maker006995;Maker008196;Maker009548	K00626+K07515+K00128+K00658
Longevity regulating pathway	8	48	0.959822	1	ko04211	Organismal Systems	Aging	Maker000222;Maker002199;Maker003268;Maker004711;Maker004934;Maker005197;Maker006058;Maker009202	K04456+K03259+K04564+K07208+K04345+K03781
Homologous recombination	3	23	0.963156	1	ko03440	Genetic Information Processing	Replication and repair	Maker001070;Maker007017;Maker009962	K11864+K20776+K03111
Protein digestion and absorption	7	44	0.965359	1	ko04974	Organismal Systems	Digestive system	Maker000234;Maker001448;Maker002446;Maker003170;Maker006309;Maker008519;Maker008520	K06823+K08187+K01278+K06236+K01285+K01540
Insulin secretion	5	36	0.977011	1	ko04911	Organismal Systems	Endocrine system	Maker000706;Maker004934;Maker007309;Maker008519;Maker008520	K13504+K04345+K04634+K01540
Phosphatidylinositol signaling system	12	71	0.978297	1	ko04070	Environmental Information Processing	Signal transduction	Maker000650;Maker002493;Maker004741;Maker005163;Maker005166;Maker005668;Maker006623;Maker008687;Maker009058;Maker009502;Maker010323;Maker010843	K00920+K02183+K20279+K01092
Cholinergic synapse	5	37	0.981239	1	ko04725	Organismal Systems	Nervous system	Maker000222;Maker000908;Maker004934;Maker007309;Maker007927	K04456+K04536+K04345+K04634+K04371
p53 signaling pathway	5	37	0.981239	1	ko04115	Cellular Processes	Cell growth and death	Maker000848;Maker000888;Maker003791;Maker008708;Maker009740	K02087+K06640+K08738+K10133+K10137
Taste transduction	2	20	0.981931	1	ko04742	Organismal Systems	Sensory system	Maker001883;Maker004934	K04819+K04345
Glycerophospholipid metabolism	9	58	0.983024	1	ko00564	Metabolism	Lipid metabolism	Maker000925;Maker001159;Maker002027;Maker003975;Maker006205;Maker006726;Maker006862;Maker007294;Maker008812	K00649+K15728+K13510+K00111+K06130+K06129+K16343+K01115
Base excision repair	3	27	0.985538	1	ko03410	Genetic Information Processing	Replication and repair	Maker000792;Maker003985;Maker007772	K10802+K04802
ABC transporters	3	27	0.985538	1	ko02010	Environmental Information Processing	Membrane transport	Maker003170;Maker003562;Maker004204	K05665+K05662+K05647+K05646+K05641
Apoptosis - multiple species	2	21	0.986112	1	ko04215	Cellular Processes	Cell growth and death	Maker003791;Maker007926	K08738+K04440
Cytosolic DNA-sensing pathway	2	22	0.989345	1	ko04623	Organismal Systems	Immune system	Maker006419;Maker007022	K03013+K04734
Glycosaminoglycan biosynthesis - heparan sulfate / heparin	1	15	0.989775	1	ko00534	Metabolism	Glycan biosynthesis and metabolism	Maker001036	K02366
Fanconi anemia pathway	3	29	0.99107	1	ko03460	Genetic Information Processing	Replication and repair	Maker000888;Maker001883;Maker004349	K06640+K10890+K11137
DNA replication	4	35	0.99125	1	ko03030	Genetic Information Processing	Replication and repair	Maker001497;Maker002745;Maker007772;Maker009962	K10754+K02209+K04802+K03111
Inositol phosphate metabolism	6	47	0.992694	1	ko00562	Metabolism	Carbohydrate metabolism	Maker000650;Maker001523;Maker005668;Maker006063;Maker007904;Maker008687	K00920+K01858+K20279+K00140+K01803+K01092
Vitamin digestion and absorption	3	31	0.99453	1	ko04977	Organismal Systems	Digestive system	Maker003170;Maker003642;Maker007739	K05665+K14462+K14610
Cell cycle	12	80	0.994914	1	ko04110	Cellular Processes	Cell growth and death	Maker000065;Maker000848;Maker000888;Maker002745;Maker003549;Maker004912;Maker006864;Maker007772;Maker009016;Maker009204;Maker009674;Maker010500	K03354+K02087+K06640+K02209+K06630+K03347+K16197+K04802+K02603+K06067+K03083+K03364
Signaling pathways regulating pluripotency of stem cells	7	57	0.997111	1	ko04550	Cellular Processes	Cellular community - eukaryotes	Maker000222;Maker002270;Maker006420;Maker007927;Maker009674;Maker010345;Maker010347	K04456+K04441+K04364+K04371+K03083+K05093+K11488
RNA polymerase	2	31	0.999079	1	ko03020	Genetic Information Processing	Transcription	Maker003658;Maker006419	K03006+K03013
Glycosylphosphatidylinositol (GPI)-anchor biosynthesis	1	23	0.999118	1	ko00563	Metabolism	Glycan biosynthesis and metabolism	Maker010500	K05288
Cortisol synthesis and secretion	2	32	0.999302	1	ko04927	Organismal Systems	Endocrine system	Maker004934;Maker007309	K04345+K04634
Fat digestion and absorption	2	32	0.999302	1	ko04975	Organismal Systems	Digestive system	Maker003642;Maker004204	K14462+K05641
Ovarian steroidogenesis	1	25	0.999522	1	ko04913	Organismal Systems	Endocrine system	Maker004934	K04345
Bile secretion	3	41	0.999572	1	ko04976	Organismal Systems	Digestive system	Maker004934;Maker008519;Maker008520	K04345+K01540
Basal transcription factors	2	34	0.999601	1	ko03022	Genetic Information Processing	Transcription	Maker003890;Maker005183	K10844+K03122
Neuroactive ligand-receptor interaction	2	60	1	1	ko04080	Environmental Information Processing	Signaling molecules and interaction	Maker002041;Maker010506	K05212+K04237
