# Supplementary material for: Multi‐Omics Analyses Elucidate the Venom Components of the Wasp Vespa mandarinia
Source: Ecol Evol. 2026 May 27;16(6):e73724. doi: 10.1002/ece3.73724 (PMC13240240; doi:10.1002/ece3.73724)
Supplement: Supplementary file 7 — Table S7: Peptide identification details for V. mandarinia. [file ECE3-16-e73724-s013.xlsx]

## Sheet: Supplemental Table S7
Supplemental Table S7. Peptide identification details for V. mandarinia.
Peptide	Modification	PEP	Score	Qvalue	Charge	Proteins	Identification type pep_1	Intensity pep_1	Protein_ID	COG	GO	KEGG	NR	Swissprot
AAALRALVNE	Unmodified	0.026873	113.71	0.0248007	2	Maker006021	By MS/MS	13403000	Maker006021	TetR/AcrR family transcriptional regulator [Frankia sp. EAN1pec]	NA	NA	uncharacterized protein LOC118447162 isoform X1 [Vespa mandarinia]	ATPase ASNA1 homolog OS=Cryptosporidium parvum (strain Iowa II) OX=353152 GN=cgd7_4070 PE=3 SV=1
AADDNSGRLFELV	Unmodified	0.0007554	119.53	0.0248007	2	Maker004754	By MS/MS	0	Maker004754	NA	NA	NA	hypothetical protein [Vespula germanica]	NA
AADQFEKNFQNL	Unmodified	0.016409	128.03	0.0163934	2	Maker000429	By MS/MS	30188000	Maker000429	type III secretion system protein [Paenisporosarcina sp. K2R23-3]	NA	K13337|1|2.3e-114|416.0|pcf:106784358|peroxin-19	peroxisomal biogenesis factor 19-like [Vespa mandarinia]	Peroxisomal biogenesis factor 19 OS=Homo sapiens OX=9606 GN=PEX19 PE=1 SV=1
AAEKFKEPPVIPATE	Unmodified	0.0059355	117.25	0.0248007	2	Maker002942	By MS/MS	22938000	Maker002942	MULTISPECIES: nascent polypeptide-associated complex protein [Ferroplasma]	NA	K03626|1|2.3e-93|345.9|pcf:106783716|nascent polypeptide-associated complex subunit alpha	hypothetical protein [Vespula vulgaris]	Nascent polypeptide-associated complex subunit alpha OS=Drosophila melanogaster OX=7227 GN=Nacalpha PE=1 SV=2
AAEKFKEPPVIPATEA	Unmodified	0.0085119	152.7	0	2	Maker002942	By MS/MS	16086000	Maker002942	MULTISPECIES: nascent polypeptide-associated complex protein [Ferroplasma]	NA	K03626|1|2.3e-93|345.9|pcf:106783716|nascent polypeptide-associated complex subunit alpha	hypothetical protein [Vespula vulgaris]	Nascent polypeptide-associated complex subunit alpha OS=Drosophila melanogaster OX=7227 GN=Nacalpha PE=1 SV=2
AAEKFKEPPVIPATEAGGSTTVVAPIQE	Unmodified	0.0040307	81.055	0.0252525	3	Maker002942	By MS/MS	137960000	Maker002942	MULTISPECIES: nascent polypeptide-associated complex protein [Ferroplasma]	NA	K03626|1|2.3e-93|345.9|pcf:106783716|nascent polypeptide-associated complex subunit alpha	hypothetical protein [Vespula vulgaris]	Nascent polypeptide-associated complex subunit alpha OS=Drosophila melanogaster OX=7227 GN=Nacalpha PE=1 SV=2
AAELSHTLLSLGERL	Unmodified	6.5538e-25	238.01	0	2;3	Maker008068	By MS/MS	67081000	Maker008068	MULTISPECIES: XRE family transcriptional regulator [Blautia]	NA	K05738|1|4.7e-26|121.7|loa:LOAG_04932|myosin light chain 1!K12751|5|1.7e-23|113.2|aqu:100634494|myosin light chain 6	myosin light chain alkali-like isoform X1 [Vespa mandarinia]	Myosin light chain alkali OS=Drosophila melanogaster OX=7227 GN=Mlc1 PE=1 SV=4
AAFGKPINF	Unmodified	0.018929	132.09	0.0136986	2	Maker010573	By MS/MS	91470000	Maker010573	dihydrolipoyl dehydrogenase [endosymbiont of Acanthamoeba sp. UWC8]	NA	K00382|1|7.3e-270|933.3|pcf:106786681|dihydrolipoamide dehydrogenase [EC:1.8.1.4]	dihydrolipoyl dehydrogenase, mitochondrial-like [Vespa mandarinia]	Dihydrolipoyl dehydrogenase, mitochondrial OS=Mus musculus OX=10090 GN=Dld PE=1 SV=2
AAGDAALFVANH	Unmodified	5.2054e-25	172.21	0	2	Maker005251	By MS/MS	0	Maker005251	fructose-bisphosphate aldolase class I [Salinisphaera sp. LB1]	NA	K01623|1|1.3e-196|689.5|pcf:106785716|fructose-bisphosphate aldolase, class I [EC:4.1.2.13]	fructose-bisphosphate aldolase-like isoform X2 [Vespa mandarinia]	Fructose-bisphosphate aldolase OS=Drosophila melanogaster OX=7227 GN=Ald1 PE=1 SV=5
AAGDAALFVANHAY	Unmodified	0.013038	90.696	0.0248007	2	Maker005251	By MS/MS	31297000	Maker005251	fructose-bisphosphate aldolase class I [Salinisphaera sp. LB1]	NA	K01623|1|1.3e-196|689.5|pcf:106785716|fructose-bisphosphate aldolase, class I [EC:4.1.2.13]	fructose-bisphosphate aldolase-like isoform X2 [Vespa mandarinia]	Fructose-bisphosphate aldolase OS=Drosophila melanogaster OX=7227 GN=Ald1 PE=1 SV=5
AALVVDNGSGMCKA	Unmodified	0.016516	135.86	0.00502513	2	Maker010129;Maker010128;Maker002597	By MS/MS	79186000	Maker010129	actin, cytoplasmic 2 [Leptolyngbya sp. PCC 7376]	NA	K05692|1|6.1e-221|770.4|ame:551176|actin beta/gamma 1	actin, clone 205 [Nasonia vitripennis]>XP_003251464.1 actin, clone 205 [Apis mellifera]>XP_003394490.1 actin, clone 205 [Bombus terrestris]>XP_011496265.1 PREDICTED: actin, clone 205-like [Ceratosolen solmsi marchali]>XP_012236309.1 actin, clone 205 [Bombus impatiens]>XP_014206033.1 actin, clone 205-like [Copidosoma floridanum]>XP_014234490.1 actin, clone 205-like [Trichogramma pretiosum]>XP_0142…	Actin, clone 205 OS=Artemia sp. OX=6662 PE=2 SV=1
AAPAPPPPEPEPAPAE	Unmodified	0.0055055	108.43	0.0248007	2	Maker006553	By MS/MS	31107000	Maker006553	tetracycline resistance MFS efflux pump [Crinalium epipsammum]	NA	K12757|1|6.5e-78|294.7|pcf:106792330|myosin regulatory light chain 12	hypothetical protein [Vespula pensylvanica]	Myosin regulatory light chain 2 OS=Bombyx mori OX=7091 PE=1 SV=1
AAPAPPPPEPEPAPAEE	Unmodified	0.011251	86.344	0.0248007	2	Maker006553	By MS/MS	22163000	Maker006553	tetracycline resistance MFS efflux pump [Crinalium epipsammum]	NA	K12757|1|6.5e-78|294.7|pcf:106792330|myosin regulatory light chain 12	hypothetical protein [Vespula pensylvanica]	Myosin regulatory light chain 2 OS=Bombyx mori OX=7091 PE=1 SV=1
AAPAPPPPEPEPAPAEEKPPTPTGTPKE	Unmodified	0.0066687	63.625	0.0260138	3	Maker006553	By MS/MS	99235000	Maker006553	tetracycline resistance MFS efflux pump [Crinalium epipsammum]	NA	K12757|1|6.5e-78|294.7|pcf:106792330|myosin regulatory light chain 12	hypothetical protein [Vespula pensylvanica]	Myosin regulatory light chain 2 OS=Bombyx mori OX=7091 PE=1 SV=1
AAPAPPPPEPEPAPAEEKPPTPTGTPKESG	Unmodified	0.014057	49.968	0.0260138	3	Maker006553	By MS/MS	28129000	Maker006553	tetracycline resistance MFS efflux pump [Crinalium epipsammum]	NA	K12757|1|6.5e-78|294.7|pcf:106792330|myosin regulatory light chain 12	hypothetical protein [Vespula pensylvanica]	Myosin regulatory light chain 2 OS=Bombyx mori OX=7091 PE=1 SV=1
AAPEKVAPKQDSSSDDSDDSEEESASPVKPTPAKM	Unmodified	0.0040015	46.31	0.0260138	4	Maker006134	By MS/MS	13470000	Maker006134	formylglycine-generating enzyme family protein [Microcystis aeruginosa]	NA	K11294|1|6.2e-21|107.1|pcf:106783802|nucleolin	nucleolin 1-like isoform X1 [Vespa mandarinia]	Nucleolar and coiled-body phosphoprotein 1 OS=Mus musculus OX=10090 GN=Nolc1 PE=1 SV=1
AAPSAASGTASATGRATGPQVIVL	Unmodified	0.00010666	97.836	0.0248007	2	Maker007578	By MS/MS	0	Maker007578	PDZ domain-containing protein [Paludisphaera borealis]	NA	K17414|1|3.4e-34|147.9|pcf:106783894|small subunit ribosomal protein S36	28S ribosomal protein S36, mitochondrial-like isoform X4 [Vespa mandarinia]	NA
AASVAANAVKR	Acetyl (Protein N-term)	0.0028278	186.16	0	2	Maker007901	By MS/MS	132380000	Maker007901	co-chaperone GroES [Desulfurivibrio alkaliphilus]	NA	K04078|1|6.1e-49|197.2|pcf:106791220|chaperonin GroES	10 kDa heat shock protein, mitochondrial-like [Vespa mandarinia]	10 kDa heat shock protein, mitochondrial OS=Schistosoma japonicum OX=6182 GN=SJCHGC01960 PE=3 SV=2
AASVAANAVKRLI	Acetyl (Protein N-term)	8.3568e-06	199.67	0	2	Maker007901	By MS/MS	25164000	Maker007901	co-chaperone GroES [Desulfurivibrio alkaliphilus]	NA	K04078|1|6.1e-49|197.2|pcf:106791220|chaperonin GroES	10 kDa heat shock protein, mitochondrial-like [Vespa mandarinia]	10 kDa heat shock protein, mitochondrial OS=Schistosoma japonicum OX=6182 GN=SJCHGC01960 PE=3 SV=2
AASVAANAVKRLIPLFDRV	Acetyl (Protein N-term)	0.0097482	122.22	0.0248007	3	Maker007901	By MS/MS	52231000	Maker007901	co-chaperone GroES [Desulfurivibrio alkaliphilus]	NA	K04078|1|6.1e-49|197.2|pcf:106791220|chaperonin GroES	10 kDa heat shock protein, mitochondrial-like [Vespa mandarinia]	10 kDa heat shock protein, mitochondrial OS=Schistosoma japonicum OX=6182 GN=SJCHGC01960 PE=3 SV=2
AATVAQKDVSTFLR	Acetyl (Protein N-term)	3.3623e-12	146.16	0.00502513	2	Maker002540	By MS/MS	0	Maker002540	LuxR family transcriptional regulator [Roseovarius mucosus]	NA	K03039|1|1.8e-204|715.7|pcf:106791162|26S proteasome regulatory subunit N9	26S proteasome non-ATPase regulatory subunit 13-like [Vespa mandarinia]	26S proteasome non-ATPase regulatory subunit 13 OS=Gallus gallus OX=9031 GN=PSMD13 PE=1 SV=1
ADASELKKSLPDAL	Unmodified	0.0066942	133.81	0.0136986	2	Maker005833	By MS/MS	17906000	Maker005833	copper-translocating P-type ATPase [Aeribacillus pallidus]	NA	K22375|1|0.0e+00|1230.3|pcf:106789076|E3 ubiquitin-protein ligase DCST1 [EC:2.3.2.27]	hypothetical protein [Vespula pensylvanica]	Protein sneaky OS=Drosophila melanogaster OX=7227 GN=snky PE=2 SV=3
ADAVPAENWADEVAAPAPAAIPAATA	Unmodified	1.9286e-06	109.48	0.0248007	2	Maker006340	By MS/MS	37918000	Maker006340	MULTISPECIES: 30S ribosomal protein S2 [Methanosphaera]	NA	K02998|1|8.7e-122|441.4|pcf:106789598|small subunit ribosomal protein SAe	40S ribosomal protein SA-like [Vespa mandarinia]	40S ribosomal protein SA OS=Bombyx mori OX=7091 PE=2 SV=1
ADDDVKIPYSIGEVF	Unmodified	0.0074514	150.09	0	2	Maker001098	By MS/MS	44729000	Maker001098	transcription termination/antitermination factor NusG [Aureitalea sp. RR4-38]	NA	K09550|1|6.5e-64|247.3|pcf:106790463|prefoldin subunit 4	prefoldin subunit 4-like [Vespa mandarinia]	Probable prefoldin subunit 4 OS=Drosophila melanogaster OX=7227 GN=Pfdn4 PE=3 SV=1
ADDMSKLGTIR	Unmodified	0.016996	117.02	0.0248007	2	Maker005310	By MS/MS	10309000	Maker005310	Nif3-like dinuclear metal center hexameric protein [Sulfurimonas autotrophica]	NA	K08462|1|7.7e-12|76.6|bim:100740197|adhesion G protein-coupled receptor A3!K05401|5|1.4e-10|72.4|lak:106169161|toll-like receptor 3	protein windpipe-like [Vespa mandarinia]	Nephrocan OS=Mus musculus OX=10090 GN=Nepn PE=1 SV=1
ADDMSKLGTIRAEPAGPAEVSSR	Unmodified	0.012945	83.245	0.0252525	3	Maker005310	By MS/MS	11956000	Maker005310	Nif3-like dinuclear metal center hexameric protein [Sulfurimonas autotrophica]	NA	K08462|1|7.7e-12|76.6|bim:100740197|adhesion G protein-coupled receptor A3!K05401|5|1.4e-10|72.4|lak:106169161|toll-like receptor 3	protein windpipe-like [Vespa mandarinia]	Nephrocan OS=Mus musculus OX=10090 GN=Nepn PE=1 SV=1
ADDNSGRLFELVE	Unmodified	0.014434	134.38	0.0136986	2	Maker004754	By MS/MS	41088000	Maker004754	NA	NA	NA	hypothetical protein [Vespula germanica]	NA
ADEVAAPAPAAIPAATA	Unmodified	0.0040138	108.9	0.0248007	2	Maker006340	By MS/MS	27763000	Maker006340	MULTISPECIES: 30S ribosomal protein S2 [Methanosphaera]	NA	K02998|1|8.7e-122|441.4|pcf:106789598|small subunit ribosomal protein SAe	40S ribosomal protein SA-like [Vespa mandarinia]	40S ribosomal protein SA OS=Bombyx mori OX=7091 PE=2 SV=1
ADGGDALNTLSGKEARNT	Acetyl (Protein N-term)	8.526e-08	126.95	0.0163934	2	Maker006527	By MS/MS	0	Maker006527	adenosylhomocysteinase [Aquaspirillum sp. LM1]	NA	K01251|1|3.5e-299|1030.8|pcf:106792278|adenosylhomocysteinase [EC:3.3.1.1]	adenosylhomocysteinase-like 1 isoform X1 [Vespa mandarinia]	Adenosylhomocysteinase-like 1 OS=Drosophila melanogaster OX=7227 GN=AhcyL1 PE=1 SV=1
ADGGDALNTLSGKEARNTV	Acetyl (Protein N-term)	3.8304e-07	180.48	0	2	Maker006527	By MS/MS	16406000	Maker006527	adenosylhomocysteinase [Aquaspirillum sp. LM1]	NA	K01251|1|3.5e-299|1030.8|pcf:106792278|adenosylhomocysteinase [EC:3.3.1.1]	adenosylhomocysteinase-like 1 isoform X1 [Vespa mandarinia]	Adenosylhomocysteinase-like 1 OS=Drosophila melanogaster OX=7227 GN=AhcyL1 PE=1 SV=1
ADGGDALNTLSGKEARNTVSDGPVTDPASSTKS	Acetyl (Protein N-term)	5.2264e-12	144.55	0.00502513	3	Maker006527	By MS/MS	59147000	Maker006527	adenosylhomocysteinase [Aquaspirillum sp. LM1]	NA	K01251|1|3.5e-299|1030.8|pcf:106792278|adenosylhomocysteinase [EC:3.3.1.1]	adenosylhomocysteinase-like 1 isoform X1 [Vespa mandarinia]	Adenosylhomocysteinase-like 1 OS=Drosophila melanogaster OX=7227 GN=AhcyL1 PE=1 SV=1
ADGGDALNTLSGKEARNTVSDGPVTDPASSTKSLE	Acetyl (Protein N-term)	0.0028036	49.942	0.0260138	3	Maker006527	By MS/MS	11553000	Maker006527	adenosylhomocysteinase [Aquaspirillum sp. LM1]	NA	K01251|1|3.5e-299|1030.8|pcf:106792278|adenosylhomocysteinase [EC:3.3.1.1]	adenosylhomocysteinase-like 1 isoform X1 [Vespa mandarinia]	Adenosylhomocysteinase-like 1 OS=Drosophila melanogaster OX=7227 GN=AhcyL1 PE=1 SV=1
ADGGDALNTLSGKEARNTVSDGPVTDPASSTKSLEA	Acetyl (Protein N-term)	2.0534e-08	104.9	0.0248007	3	Maker006527	By MS/MS	37095000	Maker006527	adenosylhomocysteinase [Aquaspirillum sp. LM1]	NA	K01251|1|3.5e-299|1030.8|pcf:106792278|adenosylhomocysteinase [EC:3.3.1.1]	adenosylhomocysteinase-like 1 isoform X1 [Vespa mandarinia]	Adenosylhomocysteinase-like 1 OS=Drosophila melanogaster OX=7227 GN=AhcyL1 PE=1 SV=1
ADGTNVVDCVDLGNVLRA	Unmodified	3.8925e-16	150.49	0	2	Maker008068	By MS/MS	0	Maker008068	MULTISPECIES: XRE family transcriptional regulator [Blautia]	NA	K05738|1|4.7e-26|121.7|loa:LOAG_04932|myosin light chain 1!K12751|5|1.7e-23|113.2|aqu:100634494|myosin light chain 6	myosin light chain alkali-like isoform X1 [Vespa mandarinia]	Myosin light chain alkali OS=Drosophila melanogaster OX=7227 GN=Mlc1 PE=1 SV=4
ADKEPKTPEPAEPTATSGVITPSSPALA	Unmodified	0.015429	54.605	0.0260138	3	Maker004271	By MS/MS	58315000	Maker004271	outer membrane-stress sensor serine endopeptidase DegS [Moritella viscosa]	NA	K19867|1|0.0e+00|2413.6|pcf:106793162|LIM domain-binding protein 3	uncharacterized protein LOC118441792 [Vespa mandarinia]	PDZ and LIM domain protein Zasp OS=Drosophila melanogaster OX=7227 GN=Zasp52 PE=1 SV=2
ADLDDFFAKKD	Acetyl (Protein N-term)	0.02269	130.98	0.0136986	2	Maker000080	By MS/MS	55357000	Maker000080	branched-chain amino acid ABC transporter substrate-binding protein [Dactylococcopsis salina]	NA	NA	protein CDV3 homolog [Vespa mandarinia]	Protein CDV3 homolog OS=Drosophila yakuba OX=7245 GN=GE14456 PE=2 SV=1
ADLDDFFAKKDR	Acetyl (Protein N-term)	0.022406	145.55	0.00502513	2	Maker000080	By MS/MS	15615000	Maker000080	branched-chain amino acid ABC transporter substrate-binding protein [Dactylococcopsis salina]	NA	NA	protein CDV3 homolog [Vespa mandarinia]	Protein CDV3 homolog OS=Drosophila yakuba OX=7245 GN=GE14456 PE=2 SV=1
ADLSPKDVEKAEF	Acetyl (Protein N-term)	0.014574	92.112	0.0248007	2	Maker008068	By MS/MS	69968000	Maker008068	MULTISPECIES: XRE family transcriptional regulator [Blautia]	NA	K05738|1|4.7e-26|121.7|loa:LOAG_04932|myosin light chain 1!K12751|5|1.7e-23|113.2|aqu:100634494|myosin light chain 6	myosin light chain alkali-like isoform X1 [Vespa mandarinia]	Myosin light chain alkali OS=Drosophila melanogaster OX=7227 GN=Mlc1 PE=1 SV=4
ADLSPKDVEKAEFAF	Acetyl (Protein N-term)	0.0059037	106.26	0.0248007	2	Maker008068	By MS/MS	220180000	Maker008068	MULTISPECIES: XRE family transcriptional regulator [Blautia]	NA	K05738|1|4.7e-26|121.7|loa:LOAG_04932|myosin light chain 1!K12751|5|1.7e-23|113.2|aqu:100634494|myosin light chain 6	myosin light chain alkali-like isoform X1 [Vespa mandarinia]	Myosin light chain alkali OS=Drosophila melanogaster OX=7227 GN=Mlc1 PE=1 SV=4
ADLSPKDVEKAEFAFS	Acetyl (Protein N-term)	0.013431	87.498	0.0248007	2	Maker008068	By MS/MS	76972000	Maker008068	MULTISPECIES: XRE family transcriptional regulator [Blautia]	NA	K05738|1|4.7e-26|121.7|loa:LOAG_04932|myosin light chain 1!K12751|5|1.7e-23|113.2|aqu:100634494|myosin light chain 6	myosin light chain alkali-like isoform X1 [Vespa mandarinia]	Myosin light chain alkali OS=Drosophila melanogaster OX=7227 GN=Mlc1 PE=1 SV=4
ADLSPKDVEKAEFAFSIYDA	Acetyl (Protein N-term)	0.0026726	92.939	0.0248007	2	Maker008068	By MS/MS	74130000	Maker008068	MULTISPECIES: XRE family transcriptional regulator [Blautia]	NA	K05738|1|4.7e-26|121.7|loa:LOAG_04932|myosin light chain 1!K12751|5|1.7e-23|113.2|aqu:100634494|myosin light chain 6	myosin light chain alkali-like isoform X1 [Vespa mandarinia]	Myosin light chain alkali OS=Drosophila melanogaster OX=7227 GN=Mlc1 PE=1 SV=4
ADPDDLGKGGHELSKTTGNAGGRLACG	Unmodified	0.00020693	95.926	0.0248007	3	Maker000465	By MS/MS	17480000	Maker000465	superoxide dismutase family protein [Rhodothermus marinus]	NA	K04565|1|2.0e-77|292.4|pcf:106784449|superoxide dismutase, Cu-Zn family [EC:1.15.1.1]	superoxide dismutase [Cu-Zn]-like [Vespa mandarinia]	Superoxide dismutase [Cu-Zn] OS=Ceratitis capitata OX=7213 GN=Sod1 PE=3 SV=2
ADPEAINLKAIA	Unmodified	0.01117	106.35	0.0248007	2	Maker007383	By MS/MS	225080000	Maker007383	DNA-binding response regulator [Azorhizobium caulinodans]	NA	NA	prepromastoparan M [Vespa mandarinia]	Mastoparan-like peptide 12c OS=Vespa magnifica OX=202807 PE=1 SV=1
ADPEAINLKAIAA	Unmodified	0.022174	141.1	0.00502513	2	Maker007383	By MS/MS	726750000	Maker007383	DNA-binding response regulator [Azorhizobium caulinodans]	NA	NA	prepromastoparan M [Vespa mandarinia]	Mastoparan-like peptide 12c OS=Vespa magnifica OX=202807 PE=1 SV=1
ADPEAINLKAIAAL	Unmodified	0.0068122	114.71	0.0248007	2	Maker007383	By MS/MS	175500000	Maker007383	DNA-binding response regulator [Azorhizobium caulinodans]	NA	NA	prepromastoparan M [Vespa mandarinia]	Mastoparan-like peptide 12c OS=Vespa magnifica OX=202807 PE=1 SV=1
ADPEAINLKAIAALAK	Unmodified	0.027197	190.85	0	2	Maker007383	By MS/MS	107240000	Maker007383	DNA-binding response regulator [Azorhizobium caulinodans]	NA	NA	prepromastoparan M [Vespa mandarinia]	Mastoparan-like peptide 12c OS=Vespa magnifica OX=202807 PE=1 SV=1
ADPEKQPEQPK	Acetyl (Protein N-term)	0.020322	101.38	0.0248007	2	Maker010758	By MS/MS	4552900	Maker010758	Cold shock protein, DNA binding [Candidatus Methylomirabilis oxyfera]	NA	K09276|1|6.8e-88|328.6|pcf:106786816|Y-box-binding protein 1	Y-box factor homolog isoform X1 [Vespa mandarinia]	Y-box-binding protein 1 OS=Gallus gallus OX=9031 GN=YBX1 PE=2 SV=1
ADPEKQPEQPKA	Acetyl (Protein N-term)	0.011385	117.52	0.0248007	2	Maker010758	By MS/MS	7357400	Maker010758	Cold shock protein, DNA binding [Candidatus Methylomirabilis oxyfera]	NA	K09276|1|6.8e-88|328.6|pcf:106786816|Y-box-binding protein 1	Y-box factor homolog isoform X1 [Vespa mandarinia]	Y-box-binding protein 1 OS=Gallus gallus OX=9031 GN=YBX1 PE=2 SV=1
ADPKADPLAGPNPDADPEAIN	Unmodified	0.00062608	101.42	0.0248007	2	Maker007383	By MS/MS	99730000	Maker007383	DNA-binding response regulator [Azorhizobium caulinodans]	NA	NA	prepromastoparan M [Vespa mandarinia]	Mastoparan-like peptide 12c OS=Vespa magnifica OX=202807 PE=1 SV=1
ADPKADPLAGPNPDADPEAINL	Unmodified	0.00036547	118.19	0.0248007	2	Maker007383	By MS/MS	84249000	Maker007383	DNA-binding response regulator [Azorhizobium caulinodans]	NA	NA	prepromastoparan M [Vespa mandarinia]	Mastoparan-like peptide 12c OS=Vespa magnifica OX=202807 PE=1 SV=1
ADPKADPLAGPNPDADPEAINLK	Unmodified	8.5262e-22	213.36	0	2;3	Maker007383	By MS/MS	1544100000	Maker007383	DNA-binding response regulator [Azorhizobium caulinodans]	NA	NA	prepromastoparan M [Vespa mandarinia]	Mastoparan-like peptide 12c OS=Vespa magnifica OX=202807 PE=1 SV=1
ADPKADPLAGPNPDADPEAINLKA	Unmodified	0.00068929	171.33	0	2;3	Maker007383	By MS/MS	255780000	Maker007383	DNA-binding response regulator [Azorhizobium caulinodans]	NA	NA	prepromastoparan M [Vespa mandarinia]	Mastoparan-like peptide 12c OS=Vespa magnifica OX=202807 PE=1 SV=1
ADPKADPLAGPNPDADPEAINLKAIAALAK	Unmodified	0.00029718	91.819	0.0248007	3;4	Maker007383	By MS/MS	107500000	Maker007383	DNA-binding response regulator [Azorhizobium caulinodans]	NA	NA	prepromastoparan M [Vespa mandarinia]	Mastoparan-like peptide 12c OS=Vespa magnifica OX=202807 PE=1 SV=1
ADPLADPFLP	Unmodified	0.025148	120.92	0.0248007	1	Maker004030	By MS/MS	33125000	Maker004030	NADH-quinone oxidoreductase subunit L [Maritalea myrionectae]	NA	NA	RecName: Full=Vespid chemotactic peptide 5h; Short=VCP 5h; Flags: Precursor [Vespa magnifica]>ABI94580.1 vespid chemotactic peptide precursor [Vespa magnifica]	Vespid chemotactic peptide 5h OS=Vespa magnifica OX=202807 PE=1 SV=1
ADPLADPFLPIIGK	Unmodified	0.0074907	101.39	0.0248007	2	Maker004030	By MS/MS	56693000	Maker004030	NADH-quinone oxidoreductase subunit L [Maritalea myrionectae]	NA	NA	RecName: Full=Vespid chemotactic peptide 5h; Short=VCP 5h; Flags: Precursor [Vespa magnifica]>ABI94580.1 vespid chemotactic peptide precursor [Vespa magnifica]	Vespid chemotactic peptide 5h OS=Vespa magnifica OX=202807 PE=1 SV=1
ADPLAGPNPDADPEA	Unmodified	0.01716	85.813	0.0248007	2	Maker007383	By MS/MS	40153000	Maker007383	DNA-binding response regulator [Azorhizobium caulinodans]	NA	NA	prepromastoparan M [Vespa mandarinia]	Mastoparan-like peptide 12c OS=Vespa magnifica OX=202807 PE=1 SV=1
ADPLAGPNPDADPEAIN	Unmodified	0.022923	78.486	0.0260138	2	Maker007383	By MS/MS	94830000	Maker007383	DNA-binding response regulator [Azorhizobium caulinodans]	NA	NA	prepromastoparan M [Vespa mandarinia]	Mastoparan-like peptide 12c OS=Vespa magnifica OX=202807 PE=1 SV=1
ADPLAGPNPDADPEAINL	Unmodified	0.016951	78.486	0.0260138	2	Maker007383	By MS/MS	74570000	Maker007383	DNA-binding response regulator [Azorhizobium caulinodans]	NA	NA	prepromastoparan M [Vespa mandarinia]	Mastoparan-like peptide 12c OS=Vespa magnifica OX=202807 PE=1 SV=1
ADPLAGPNPDADPEAINLK	Unmodified	0.018587	162.37	0	2	Maker007383	By MS/MS	1499200000	Maker007383	DNA-binding response regulator [Azorhizobium caulinodans]	NA	NA	prepromastoparan M [Vespa mandarinia]	Mastoparan-like peptide 12c OS=Vespa magnifica OX=202807 PE=1 SV=1
ADPLAGPNPDADPEAINLKA	Unmodified	0.0082939	156.96	0	2	Maker007383	By MS/MS	1446600000	Maker007383	DNA-binding response regulator [Azorhizobium caulinodans]	NA	NA	prepromastoparan M [Vespa mandarinia]	Mastoparan-like peptide 12c OS=Vespa magnifica OX=202807 PE=1 SV=1
ADPLAGPNPDADPEAINLKAIAALAK	Unmodified	1.7144e-05	182.31	0	2;3	Maker007383	By MS/MS	307580000	Maker007383	DNA-binding response regulator [Azorhizobium caulinodans]	NA	NA	prepromastoparan M [Vespa mandarinia]	Mastoparan-like peptide 12c OS=Vespa magnifica OX=202807 PE=1 SV=1
ADPLAGPNPDADPEAINLKAIAALAKK	Unmodified	0.00074653	93.21	0.0248007	3;4	Maker007383	By MS/MS	104750000	Maker007383	DNA-binding response regulator [Azorhizobium caulinodans]	NA	NA	prepromastoparan M [Vespa mandarinia]	Mastoparan-like peptide 12c OS=Vespa magnifica OX=202807 PE=1 SV=1
ADSGIKRNIPIK	Acetyl (Protein N-term)	0.011223	112.36	0.0248007	2	Maker009015	By MS/MS	27102000	Maker009015	citrate synthase [Brachybacterium faecium DSM 4810]	NA	K09542|1|2.0e-16|90.5|obi:106878386|crystallin, alpha B!K04455|4|9.5e-14|81.6|cin:100177240|heat shock protein beta-1	HSPB1 protein, partial [Acromyrmex heyeri]	Heat shock protein beta-1 OS=Gallus gallus OX=9031 GN=HSPB1 PE=2 SV=1
ADSGIKRNIPIKL	Acetyl (Protein N-term)	0.0074687	127.51	0.0163934	2	Maker009015	By MS/MS	127330000	Maker009015	citrate synthase [Brachybacterium faecium DSM 4810]	NA	K09542|1|2.0e-16|90.5|obi:106878386|crystallin, alpha B!K04455|4|9.5e-14|81.6|cin:100177240|heat shock protein beta-1	HSPB1 protein, partial [Acromyrmex heyeri]	Heat shock protein beta-1 OS=Gallus gallus OX=9031 GN=HSPB1 PE=2 SV=1
ADSGIKRNIPIKLGDFS	Acetyl (Protein N-term)	0.012538	84.829	0.0252525	3	Maker009015	By MS/MS	37442000	Maker009015	citrate synthase [Brachybacterium faecium DSM 4810]	NA	K09542|1|2.0e-16|90.5|obi:106878386|crystallin, alpha B!K04455|4|9.5e-14|81.6|cin:100177240|heat shock protein beta-1	HSPB1 protein, partial [Acromyrmex heyeri]	Heat shock protein beta-1 OS=Gallus gallus OX=9031 GN=HSPB1 PE=2 SV=1
ADSGIKRNIPIKLGDFSVI	Acetyl (Protein N-term)	0.006958	85.362	0.0248007	3	Maker009015	By MS/MS	42345000	Maker009015	citrate synthase [Brachybacterium faecium DSM 4810]	NA	K09542|1|2.0e-16|90.5|obi:106878386|crystallin, alpha B!K04455|4|9.5e-14|81.6|cin:100177240|heat shock protein beta-1	HSPB1 protein, partial [Acromyrmex heyeri]	Heat shock protein beta-1 OS=Gallus gallus OX=9031 GN=HSPB1 PE=2 SV=1
ADSSYEKGLTELSKMKVA	Acetyl (Protein N-term)	5.9253e-06	163.18	0	3	Maker007793	By MS/MS	54817000	Maker007793	flavodoxin FldA [Halothece sp. PCC 7418]	NA	K18732|1|2.6e-119|432.2|pcf:106790616|SAP domain-containing ribonucleoprotein	SAP domain-containing ribonucleoprotein-like [Vespa mandarinia]	Myocardin-related transcription factor A OS=Xenopus laevis OX=8355 GN=mrtfa PE=2 SV=1
ADSSYEKGLTELSKMKVANL	Acetyl (Protein N-term)	0.002921	92.633	0.0248007	3	Maker007793	By MS/MS	46168000	Maker007793	flavodoxin FldA [Halothece sp. PCC 7418]	NA	K18732|1|2.6e-119|432.2|pcf:106790616|SAP domain-containing ribonucleoprotein	SAP domain-containing ribonucleoprotein-like [Vespa mandarinia]	Myocardin-related transcription factor A OS=Xenopus laevis OX=8355 GN=mrtfa PE=2 SV=1
ADTVATPKSKT	Acetyl (Protein N-term)	0.01798	88.681	0.0248007	2	Maker008806	By MS/MS	0	Maker008806	50S ribosomal protein L35ae [Palaeococcus pacificus]	NA	K02917|1|5.7e-74|280.8|pcf:106788726|large subunit ribosomal protein L35Ae	60S ribosomal protein L35a-like [Vespa mandarinia]>XP_035728809.1 60S ribosomal protein L35a-like [Vespa mandarinia]	60S ribosomal protein L35a OS=Homo sapiens OX=9606 GN=RPL35A PE=1 SV=2
ADVDSLVYTTTER	Acetyl (Protein N-term)	0.0084637	122.69	0.0248007	2	Maker006144	By MS/MS	22893000	Maker006144	LytR family transcriptional regulator [Sporanaerobacter sp. PP17-6a]	NA	K14380|1|1.1e-82|310.8|nai:NECAME_01319|four and a half LIM domains protein 2!K04511|3|1.4e-69|267.3|dnx:107167849|prickle	Four and a half LIM domains protein 2 [Trachymyrmex zeteki]	Four and a half LIM domains protein 2 OS=Bos taurus OX=9913 GN=FHL2 PE=2 SV=1
ADVDSLVYTTTERKV	Acetyl (Protein N-term)	1.9931e-06	199.43	0	2	Maker006144	By MS/MS	64165000	Maker006144	LytR family transcriptional regulator [Sporanaerobacter sp. PP17-6a]	NA	K14380|1|1.1e-82|310.8|nai:NECAME_01319|four and a half LIM domains protein 2!K04511|3|1.4e-69|267.3|dnx:107167849|prickle	Four and a half LIM domains protein 2 [Trachymyrmex zeteki]	Four and a half LIM domains protein 2 OS=Bos taurus OX=9913 GN=FHL2 PE=2 SV=1
ADVDSLVYTTTERKVR	Acetyl (Protein N-term)	7.2545e-27	251.3	0	2;3	Maker006144	By MS/MS	454600000	Maker006144	LytR family transcriptional regulator [Sporanaerobacter sp. PP17-6a]	NA	K14380|1|1.1e-82|310.8|nai:NECAME_01319|four and a half LIM domains protein 2!K04511|3|1.4e-69|267.3|dnx:107167849|prickle	Four and a half LIM domains protein 2 [Trachymyrmex zeteki]	Four and a half LIM domains protein 2 OS=Bos taurus OX=9913 GN=FHL2 PE=2 SV=1
ADVDSLVYTTTERKVRK	Acetyl (Protein N-term)	2.1158e-05	189.33	0	2;3	Maker006144	By MS/MS	353920000	Maker006144	LytR family transcriptional regulator [Sporanaerobacter sp. PP17-6a]	NA	K14380|1|1.1e-82|310.8|nai:NECAME_01319|four and a half LIM domains protein 2!K04511|3|1.4e-69|267.3|dnx:107167849|prickle	Four and a half LIM domains protein 2 [Trachymyrmex zeteki]	Four and a half LIM domains protein 2 OS=Bos taurus OX=9913 GN=FHL2 PE=2 SV=1
ADVDSLVYTTTERKVRKV	Acetyl (Protein N-term)	0.0022282	108.34	0.0248007	3	Maker006144	By MS/MS	20278000	Maker006144	LytR family transcriptional regulator [Sporanaerobacter sp. PP17-6a]	NA	K14380|1|1.1e-82|310.8|nai:NECAME_01319|four and a half LIM domains protein 2!K04511|3|1.4e-69|267.3|dnx:107167849|prickle	Four and a half LIM domains protein 2 [Trachymyrmex zeteki]	Four and a half LIM domains protein 2 OS=Bos taurus OX=9913 GN=FHL2 PE=2 SV=1
ADVEGKKLTELRVIDL	Acetyl (Protein N-term)	0.0063439	110.84	0.0248007	3	Maker003347	By MS/MS	42389000	Maker003347	RNA-binding protein [Niastella koreensis]	NA	K00753|1|3.2e-29|134.8|pxy:105390580|glycoprotein 3-alpha-L-fucosyltransferase [EC:2.4.1.214]!K12897|2|5.5e-05|54.3|cin:100175619|transformer-2 protein!K13187|3|7.2e-05|53.9|lcm:102361456|RNA-binding protein 4!K12875|4|1.6e-04|52.8|pdam:113667055|apoptotic chromatin condensation inducer in the nucleus	SAFB-like transcription modulator [Vespa mandarinia]	Scaffold attachment factor B1 OS=Pongo abelii OX=9601 GN=SAFB PE=2 SV=1
AEDRADTAESNLTLIR	Unmodified	0.005033	105.31	0	2;3	Maker000272	By MS/MS	37592000	Maker000272	peptidoglycan -binding protein [Rhizobium leguminosarum]	NA	K17751|1|2.6e-80|304.7|csem:103393299|myosin heavy chain 6/7!K10352|5|2.0e-72|278.5|cin:100179484|myosin heavy chain	hypothetical protein [Vespula vulgaris]	Paramyosin, long form OS=Drosophila melanogaster OX=7227 GN=Prm PE=1 SV=1
AEDRADTAESNLTLIRA	Unmodified	2.689e-23	134.76	0	2;3	Maker000272	By MS/MS	27726000	Maker000272	peptidoglycan -binding protein [Rhizobium leguminosarum]	NA	K17751|1|2.6e-80|304.7|csem:103393299|myosin heavy chain 6/7!K10352|5|2.0e-72|278.5|cin:100179484|myosin heavy chain	hypothetical protein [Vespula vulgaris]	Paramyosin, long form OS=Drosophila melanogaster OX=7227 GN=Prm PE=1 SV=1
AEERVAGGLKWHK	Unmodified	0.0078247	113.25	0.0248007	3	Maker003237	By MS/MS	37380000	Maker003237	universal stress protein [Nonomuraea sp. ATCC 55076]	NA	K09377|1|1.6e-111|407.5|mdl:106693226|cysteine and glycine-rich protein	muscle LIM protein Mlp84B-like isoform X1 [Vespa mandarinia]>XP_035734556.1 muscle LIM protein Mlp84B-like isoform X1 [Vespa mandarinia]	Muscle LIM protein Mlp84B OS=Drosophila melanogaster OX=7227 GN=Mlp84B PE=1 SV=1
AEFNIDIGKLPEDVRE	Acetyl (Protein N-term)	0.00042134	107.14	0.0248007	2	Maker007157	By MS/MS	0	Maker007157	chemotaxis protein CheA [Halorientalis sp. IM1011]	NA	K05636|1|3.4e+01|31.2|pale:102881611|laminin, beta 1	hypothetical protein EAI_05743 [Harpegnathos saltator]	Disco-interacting protein 2 homolog B-A OS=Danio rerio OX=7955 GN=dip2ba PE=2 SV=1
AEKFKEPPVIPATEAGGSTTVVAPIQE	Unmodified	0.0078452	70.704	0.0260138	3	Maker002942	By MS/MS	48791000	Maker002942	MULTISPECIES: nascent polypeptide-associated complex protein [Ferroplasma]	NA	K03626|1|2.3e-93|345.9|pcf:106783716|nascent polypeptide-associated complex subunit alpha	hypothetical protein [Vespula vulgaris]	Nascent polypeptide-associated complex subunit alpha OS=Drosophila melanogaster OX=7227 GN=Nacalpha PE=1 SV=2
AEKTSSSPVVIAGSGTGSSANQQTNTSTSTTR	Acetyl (Protein N-term)	2.9243e-11	141.09	0.00502513	3	Maker009873	By MS/MS	15300000	Maker009873	cell division protein FtsX [Clostridium acetobutylicum ATCC 824]	NA	K11275|1|9.5e-28|128.3|mdl:103579472|histone H1/5	late histone H1-like isoform X1 [Vespa mandarinia]	Histone H1 OS=Drosophila melanogaster OX=7227 GN=His1 PE=1 SV=1
AELIGIPLKKPSDVDIIKP	Acetyl (Protein N-term)	0.010012	81.317	0.0252525	3	Maker009960	By MS/MS	34851000	Maker009960	channel protein TolC [Acidovorax avenae]	NA	K12200|1|0.0e+00|1283.9|pcf:106786517|programmed cell death 6-interacting protein	programmed cell death 6-interacting protein-like [Vespa mandarinia]	Programmed cell death 6-interacting protein OS=Mus musculus OX=10090 GN=Pdcd6ip PE=1 SV=3
AELSHTLLSLGERL	Unmodified	0.012811	130.24	0.0163934	3	Maker008068	By MS/MS	23041000	Maker008068	MULTISPECIES: XRE family transcriptional regulator [Blautia]	NA	K05738|1|4.7e-26|121.7|loa:LOAG_04932|myosin light chain 1!K12751|5|1.7e-23|113.2|aqu:100634494|myosin light chain 6	myosin light chain alkali-like isoform X1 [Vespa mandarinia]	Myosin light chain alkali OS=Drosophila melanogaster OX=7227 GN=Mlc1 PE=1 SV=4
AEQKNVLLLLADDAGFEMRSY	Unmodified	0.022491	76.492	0.0260138	3	Maker000040	By MS/MS	91011000	Maker000040	heparan N-sulfatase [Glaciecola sp. 4H-3-7+YE-5]	NA	K01565|1|1.3e-277|959.1|pcf:106793887|N-sulfoglucosamine sulfohydrolase [EC:3.10.1.1]	N-sulphoglucosamine sulphohydrolase-like isoform X1 [Vespa mandarinia]	N-sulphoglucosamine sulphohydrolase OS=Homo sapiens OX=9606 GN=SGSH PE=1 SV=1
AERDIYTGDGISIKIITKDG	Unmodified	0.010709	83.039	0.0252525	3	Maker010865	By MS/MS	27012000	Maker010865	proteasome subunit beta [Methanocaldococcus jannaschii]	NA	K02732|1|3.2e-123|446.0|pcf:106784663|20S proteasome subunit beta 6 [EC:3.4.25.1]	proteasome subunit beta type-1-like [Vespa mandarinia]	Proteasome subunit beta type-1 OS=Drosophila melanogaster OX=7227 GN=Prosbeta6 PE=2 SV=2
AEVSLGINDNKKDADHSREDQLF	Unmodified	0.00024344	103.31	0.0248007	4	Maker001194	By MS/MS	56072000	Maker001194	copper-translocating P-type ATPase [Halobacillus halophilus]	NA	NA	probable serine/threonine-protein kinase kinX isoform X5 [Vespa mandarinia]	30S ribosomal protein S3 OS=Natronomonas pharaonis (strain ATCC 35678 / DSM 2160 / CIP 103997 / JCM 8858 / NBRC 14720 / NCIMB 2260 / Gabara) OX=348780 GN=rps3 PE=3 SV=1
AFELPPTDEDTKI	Unmodified	0.022024	82.171	0.0252525	2	Maker001194	By MS/MS	0	Maker001194	copper-translocating P-type ATPase [Halobacillus halophilus]	NA	NA	probable serine/threonine-protein kinase kinX isoform X5 [Vespa mandarinia]	30S ribosomal protein S3 OS=Natronomonas pharaonis (strain ATCC 35678 / DSM 2160 / CIP 103997 / JCM 8858 / NBRC 14720 / NCIMB 2260 / Gabara) OX=348780 GN=rps3 PE=3 SV=1
AFGKPINF	Unmodified	0.026552	118.01	0.0248007	2	Maker010573	By MS/MS	59757000	Maker010573	dihydrolipoyl dehydrogenase [endosymbiont of Acanthamoeba sp. UWC8]	NA	K00382|1|7.3e-270|933.3|pcf:106786681|dihydrolipoamide dehydrogenase [EC:1.8.1.4]	dihydrolipoyl dehydrogenase, mitochondrial-like [Vespa mandarinia]	Dihydrolipoyl dehydrogenase, mitochondrial OS=Mus musculus OX=10090 GN=Dld PE=1 SV=2
AFNLNDLDAALPDAKKE	Unmodified	0.039158	71.558	0.0260138	3	Maker002483	By MS/MS	0	Maker002483	translation initiation factor IF-2 subunit beta [Pyrococcus abyssi]	NA	K03238|1|6.3e-110|401.4|pcf:106789406|translation initiation factor 2 subunit 2	eukaryotic translation initiation factor 2 subunit 2-like [Vespa mandarinia]>KAF7404676.1 hypothetical protein [Vespula vulgaris]>KAF7409591.1 hypothetical protein [Vespula germanica]>KAF7431456.1 hypothetical protein [Vespula pensylvanica]	Eukaryotic translation initiation factor 2 subunit 2 OS=Drosophila melanogaster OX=7227 GN=eIF2beta PE=1 SV=1
AFNTFDENGKIDGER	Unmodified	0.0091553	96.673	0.0248007	3	Maker006553	By MS/MS	0	Maker006553	tetracycline resistance MFS efflux pump [Crinalium epipsammum]	NA	K12757|1|6.5e-78|294.7|pcf:106792330|myosin regulatory light chain 12	hypothetical protein [Vespula pensylvanica]	Myosin regulatory light chain 2 OS=Bombyx mori OX=7091 PE=1 SV=1
AGAGNASAGSVFQK	Acetyl (Protein N-term)	0.0067093	108.7	0.0248007	2	Maker003410	By MS/MS	11140000	Maker003410	methyl-accepting chemotaxis protein [Delftia acidovorans]	NA	NA	uncharacterized protein LOC118445884 [Vespa mandarinia]>XP_035731824.1 uncharacterized protein LOC118445884 [Vespa mandarinia]>XP_035731825.1 uncharacterized protein LOC118445884 [Vespa mandarinia]	NADH-quinone oxidoreductase subunit H OS=Sulfurimonas denitrificans (strain ATCC 33889 / DSM 1251) OX=326298 GN=nuoH PE=3 SV=1
AGDAALFVANHAY	Unmodified	0.0075252	140.35	0.00502513	2	Maker005251	By MS/MS	35521000	Maker005251	fructose-bisphosphate aldolase class I [Salinisphaera sp. LB1]	NA	K01623|1|1.3e-196|689.5|pcf:106785716|fructose-bisphosphate aldolase, class I [EC:4.1.2.13]	fructose-bisphosphate aldolase-like isoform X2 [Vespa mandarinia]	Fructose-bisphosphate aldolase OS=Drosophila melanogaster OX=7227 GN=Ald1 PE=1 SV=5
AGDNGVAKINLTDKIIQL	Unmodified	2.1443e-37	243.49	0	2;3	Maker000465	By MS/MS	151770000	Maker000465	superoxide dismutase family protein [Rhodothermus marinus]	NA	K04565|1|2.0e-77|292.4|pcf:106784449|superoxide dismutase, Cu-Zn family [EC:1.15.1.1]	superoxide dismutase [Cu-Zn]-like [Vespa mandarinia]	Superoxide dismutase [Cu-Zn] OS=Ceratitis capitata OX=7213 GN=Sod1 PE=3 SV=2
AGESVIGLQAGSNKGATQSGQSIGATR	Unmodified	4.1519e-05	86.08	0.0248007	3	Maker011028	By MS/MS	0	Maker011028	carbohydrate ABC transporter substrate-binding protein [Verminephrobacter eiseniae]	NA	K20526|1|1.2e-97|359.8|pcf:106789233|transgelin	muscle-specific protein 20-like [Vespa mandarinia]	Muscle-specific protein 20 OS=Drosophila melanogaster OX=7227 GN=Mp20 PE=2 SV=2
AGGGAPPPNVTDPINTSPEHQ	Unmodified	5.915e-05	109.84	0.0248007	2	Maker006251	By MS/MS	0	Maker006251	MULTISPECIES: translation elongation factor EF-1 subunit alpha [Thermofilum]	NA	K03267|1|0.0e+00|1134.8|pcf:106783803|peptide chain release factor subunit 3	hypothetical protein [Vespula pensylvanica]	Eukaryotic peptide chain release factor GTP-binding subunit ERF3A OS=Homo sapiens OX=9606 GN=GSPT1 PE=1 SV=1
AGIETFDPTSLKHTTTQE	Unmodified	0.001851	107.39	0.0248007	2	Maker002727	By MS/MS	27797000	Maker002727	ribosomal RNA large subunit methyltransferase N [Planktothrix agardhii NIES-204]	NA	K05764|1|3.5e-03|45.8|ccae:111935573|thymosin, beta 4	thymosin beta isoform X1 [Osmia bicornis bicornis]>XP_029037456.1 thymosin beta isoform X1 [Osmia bicornis bicornis]>XP_034193459.1 thymosin beta isoform X1 [Osmia lignaria]	Thymosin beta OS=Caenorhabditis elegans OX=6239 GN=tth-1 PE=1 SV=2
AGKPNNQALYAQSQLDHM	Acetyl (Protein N-term)	0.0020975	153.81	0	2	Maker010693	By MS/MS	29707000	Maker010693	pyruvate kinase [Anoxybacter fermentans]	NA	K00873|1|8.1e-275|949.9|soc:105201593|pyruvate kinase [EC:2.7.1.40]	hypothetical protein [Vespula germanica]	Pyruvate kinase OS=Drosophila melanogaster OX=7227 GN=PyK PE=2 SV=2
AGLTTEVKSVEMH	Unmodified	0.010946	94.692	0.0248007	2	Maker004963;Maker005552	By MS/MS	11476000	Maker004963	translation elongation factor EF-1 subunit alpha [Staphylothermus hellenicus]	NA	K03231|1|5.8e-266|920.2|pcf:106787436|elongation factor 1-alpha	elongation factor 1-alpha [Vespa mandarinia]>XP_035739102.1 elongation factor 1-alpha [Vespa mandarinia]>XP_035739103.1 elongation factor 1-alpha [Vespa mandarinia]	Elongation factor 1-alpha 2 OS=Drosophila melanogaster OX=7227 GN=eEF1alpha2 PE=2 SV=2
AGNITPVTKTSLAA	Unmodified	0.021161	83.869	0.0252525	2	Maker004271	By MS/MS	11747000	Maker004271	outer membrane-stress sensor serine endopeptidase DegS [Moritella viscosa]	NA	K19867|1|0.0e+00|2413.6|pcf:106793162|LIM domain-binding protein 3	uncharacterized protein LOC118441792 [Vespa mandarinia]	PDZ and LIM domain protein Zasp OS=Drosophila melanogaster OX=7227 GN=Zasp52 PE=1 SV=2
AGPNPDADPEAINLKA	Unmodified	0.00011301	182.37	0	2	Maker007383	By MS/MS	583310000	Maker007383	DNA-binding response regulator [Azorhizobium caulinodans]	NA	NA	prepromastoparan M [Vespa mandarinia]	Mastoparan-like peptide 12c OS=Vespa magnifica OX=202807 PE=1 SV=1
AGPNPDADPEAINLKAIAA	Unmodified	0.00079469	103.13	0.0248007	2	Maker007383	By MS/MS	140610000	Maker007383	DNA-binding response regulator [Azorhizobium caulinodans]	NA	NA	prepromastoparan M [Vespa mandarinia]	Mastoparan-like peptide 12c OS=Vespa magnifica OX=202807 PE=1 SV=1
AGPNPDADPEAINLKAIAALA	Unmodified	0.0039271	188.63	0	2	Maker007383	By MS/MS	159220000	Maker007383	DNA-binding response regulator [Azorhizobium caulinodans]	NA	NA	prepromastoparan M [Vespa mandarinia]	Mastoparan-like peptide 12c OS=Vespa magnifica OX=202807 PE=1 SV=1
AGPNPDADPEAINLKAIAALAK	Unmodified	1.5488e-05	197.88	0	2;3	Maker007383	By MS/MS	259400000	Maker007383	DNA-binding response regulator [Azorhizobium caulinodans]	NA	NA	prepromastoparan M [Vespa mandarinia]	Mastoparan-like peptide 12c OS=Vespa magnifica OX=202807 PE=1 SV=1
AIAALAKKLLG	Unmodified	0.02388	96.253	0.0248007	2	Maker007383	By MS/MS	22741000	Maker007383	DNA-binding response regulator [Azorhizobium caulinodans]	NA	NA	prepromastoparan M [Vespa mandarinia]	Mastoparan-like peptide 12c OS=Vespa magnifica OX=202807 PE=1 SV=1
AIDCADNQRCCILL	Unmodified	0.006743	110.66	0.0248007	2	Maker007353	By MS/MS	35259000	Maker007353	NA	NA	NA	uncharacterized protein LOC118441181 [Vespa mandarinia]	NA
AIDIGYRHIDCA	Unmodified	0.0059264	91.549	0.0248007	2	Maker010330	By MS/MS	0	Maker010330	aldo/keto reductase [Marivirga tractuosa]	NA	K00011|1|6.4e-163|577.4|bter:100652140|aldehyde reductase [EC:1.1.1.21]	uncharacterized protein LOC118447252 [Vespa mandarinia]	Aldo-keto reductase family 1 member B1 OS=Rattus norvegicus OX=10116 GN=Akr1b1 PE=1 SV=3
AINLKAIAAL	Unmodified	0.023814	124.08	0.0230769	2	Maker007383	By MS/MS	51479000	Maker007383	DNA-binding response regulator [Azorhizobium caulinodans]	NA	NA	prepromastoparan M [Vespa mandarinia]	Mastoparan-like peptide 12c OS=Vespa magnifica OX=202807 PE=1 SV=1
AINLKAIAALA	Unmodified	0.016852	106.38	0.0248007	2	Maker007383	By MS/MS	196120000	Maker007383	DNA-binding response regulator [Azorhizobium caulinodans]	NA	NA	prepromastoparan M [Vespa mandarinia]	Mastoparan-like peptide 12c OS=Vespa magnifica OX=202807 PE=1 SV=1
AINLKAIAALAK	Unmodified	2.7276e-05	195.79	0	2	Maker007383	By MS/MS	97856000	Maker007383	DNA-binding response regulator [Azorhizobium caulinodans]	NA	NA	prepromastoparan M [Vespa mandarinia]	Mastoparan-like peptide 12c OS=Vespa magnifica OX=202807 PE=1 SV=1
AINLKAIAALAKK	Unmodified	7.8731e-08	140.49	0.00502513	2	Maker007383	By MS/MS	0	Maker007383	DNA-binding response regulator [Azorhizobium caulinodans]	NA	NA	prepromastoparan M [Vespa mandarinia]	Mastoparan-like peptide 12c OS=Vespa magnifica OX=202807 PE=1 SV=1
AINLKAIAALAKKL	Unmodified	5.8315e-12	141.13	0.00502513	3	Maker007383	By MS/MS	0	Maker007383	DNA-binding response regulator [Azorhizobium caulinodans]	NA	NA	prepromastoparan M [Vespa mandarinia]	Mastoparan-like peptide 12c OS=Vespa magnifica OX=202807 PE=1 SV=1
AISNPVAFGQDIDE	Unmodified	0.015779	88.392	0.0248007	2	Maker000658	By MS/MS	28402000	Maker000658	MerR family transcriptional regulator [Paracoccus denitrificans]	NA	K12194|1|2.0e-70|269.6|ame:411857|charged multivesicular body protein 4	charged multivesicular body protein 4b-like isoform X2 [Vespa mandarinia]	Charged multivesicular body protein 4c OS=Danio rerio OX=7955 GN=chmp4c PE=2 SV=1
AISNPVAFGQDIDEE	Unmodified	0.016633	86.276	0.0248007	2	Maker000658	By MS/MS	21253000	Maker000658	MerR family transcriptional regulator [Paracoccus denitrificans]	NA	K12194|1|2.0e-70|269.6|ame:411857|charged multivesicular body protein 4	charged multivesicular body protein 4b-like isoform X2 [Vespa mandarinia]	Charged multivesicular body protein 4c OS=Danio rerio OX=7955 GN=chmp4c PE=2 SV=1
AKAPAVGIDLGTTYSCVGVFQHG	Acetyl (Protein N-term)	4.9671e-05	145.69	0.00502513	2	Maker003231	By MS/MS	22819000	Maker003231	molecular chaperone DnaK [Devosia sp. A16]	NA	K03283|1|0.0e+00|1213.7|pcf:106784907|heat shock 70kDa protein 1/2/6/8	heat shock 70 kDa protein cognate 4 [Vespa mandarinia]	Heat shock 70 kDa protein cognate 4 OS=Manduca sexta OX=7130 PE=2 SV=1
AKDDGILPKNF	Unmodified	0.023594	96.665	0.0248007	2	Maker007110	By MS/MS	17328000	Maker007110	Ppx/GppA family phosphatase [Kitasatospora setae]	NA	K02971|1|4.7e-41|170.6|pcf:106783684|small subunit ribosomal protein S21e	40S ribosomal protein S21-like [Vespa mandarinia]>XP_035730717.1 40S ribosomal protein S21-like [Vespa mandarinia]>KAF7395137.1 hypothetical protein [Vespula vulgaris]>KAF7397938.1 hypothetical protein [Vespula germanica]>KAF7422150.1 hypothetical protein [Vespula pensylvanica]	40S ribosomal protein S21 OS=Biphyllus lunatus OX=197003 GN=RpS21 PE=3 SV=1
AKDTYDNNDLDWLKIRE	Acetyl (Protein N-term)	0.0057184	114.4	0.0248007	3	Maker000048	By MS/MS	15691000	Maker000048	tRNA guanosine(34) transglycosylase Tgt [Chloracidobacterium thermophilum]	NA	NA	HIG1 domain family member 2A, mitochondrial-like [Vespa mandarinia]	HIG1 domain family member 2A OS=Mus musculus OX=10090 GN=Higd2a PE=3 SV=1
AKDTYDNNDLDWLKIREVD	Acetyl (Protein N-term)	0.001561	109.66	0.0248007	3	Maker000048	By MS/MS	53467000	Maker000048	tRNA guanosine(34) transglycosylase Tgt [Chloracidobacterium thermophilum]	NA	NA	HIG1 domain family member 2A, mitochondrial-like [Vespa mandarinia]	HIG1 domain family member 2A OS=Mus musculus OX=10090 GN=Higd2a PE=3 SV=1
AKGMDIGVADESLNGIPYE	Unmodified	0.016954	96.464	0.0248007	2	Maker002883	By MS/MS	31583000	Maker002883	enoyl-CoA hydratase [Castellaniella defragrans]	NA	K23026|1|8.6e-109|399.4|tnl:113496135|LIM domain and actin-binding protein 1	uncharacterized protein YFR016C-like isoform X18 [Vespa mandarinia]	LIM domain and actin-binding protein 1 OS=Homo sapiens OX=9606 GN=LIMA1 PE=1 SV=1
AKKFIESVPVVVM	Unmodified	0.027116	83.869	0.0252525	2	Maker002850	By MS/MS	16788000	Maker002850	50S ribosomal protein L7/L12 [Methyloceanibacter caenitepidi]	NA	K02935|1|8.5e-75|283.9|pcf:106789597|large subunit ribosomal protein L7/L12	39S ribosomal protein L12, mitochondrial-like isoform X1 [Vespa mandarinia]	50S ribosomal protein L7/L12 OS=Mycoplasma arthritidis (strain 158L3-1) OX=243272 GN=rplL PE=3 SV=1
AKSLTAKIGPSILNA	Acetyl (Protein N-term)	0.010402	124.12	0.0230769	2	Maker002142	By MS/MS	8795700	Maker002142	ribulose-phosphate 3-epimerase [Faecalibacterium prausnitzii]	NA	K01783|1|8.0e-120|433.7|pcf:106784331|ribulose-phosphate 3-epimerase [EC:5.1.3.1]	ribulose-phosphate 3-epimerase-like [Vespa mandarinia]	Ribulose-phosphate 3-epimerase OS=Mus musculus OX=10090 GN=Rpe PE=1 SV=1
AKTYDYLFKLLLIGDSGVGKTCVLFR	Acetyl (Protein N-term)	3.3645e-09	167.67	0	3;4	Maker004947	By MS/MS	194510000	Maker004947	GTP-binding protein [Rivularia sp. PCC 7116]	NA	K07901|1|8.7e-111|403.7|bim:100743836|Ras-related protein Rab-8A	PREDICTED: ras-related protein Rab-8A isoform X2 [Polistes canadensis]>XP_015182389.1 PREDICTED: ras-related protein Rab-8A isoform X2 [Polistes dominula]>XP_035738831.1 ras-related protein Rab-8A isoform X2 [Vespa mandarinia]>KAF7391336.1 hypothetical protein [Vespula vulgaris]>KAF7393943.1 hypothetical protein [Vespula germanica]>KAF7417261.1 hypothetical protein [Vespula pensylvanica]	Ras-related protein Rab-8A OS=Mus musculus OX=10090 GN=Rab8a PE=1 SV=2
ALAAIKKKLTNP	Unmodified	0.022705	91.318	0.0248007	2	Maker006798	By MS/MS	21420000	Maker006798	amidase [Cupriavidus necator]	NA	K12182|1|4.5e-269|931.4|pcf:106785379|hepatocyte growth factor-regulated tyrosine kinase substrate	hepatocyte growth factor-regulated tyrosine kinase substrate-like isoform X1 [Vespa mandarinia]	Hepatocyte growth factor-regulated tyrosine kinase substrate OS=Mus musculus OX=10090 GN=Hgs PE=1 SV=2
ALADPKADPLAGPNP	Unmodified	0.006527	131.12	0.0136986	2	Maker007383	By MS/MS	23133000	Maker007383	DNA-binding response regulator [Azorhizobium caulinodans]	NA	NA	prepromastoparan M [Vespa mandarinia]	Mastoparan-like peptide 12c OS=Vespa magnifica OX=202807 PE=1 SV=1
ALADPKADPLAGPNPDADPEAIN	Unmodified	0.0051356	90.498	0.0248007	2	Maker007383	By MS/MS	94669000	Maker007383	DNA-binding response regulator [Azorhizobium caulinodans]	NA	NA	prepromastoparan M [Vespa mandarinia]	Mastoparan-like peptide 12c OS=Vespa magnifica OX=202807 PE=1 SV=1
ALADPKADPLAGPNPDADPEAINLK	Unmodified	3.0063e-05	148.26	0	2;3	Maker007383	By MS/MS	359940000	Maker007383	DNA-binding response regulator [Azorhizobium caulinodans]	NA	NA	prepromastoparan M [Vespa mandarinia]	Mastoparan-like peptide 12c OS=Vespa magnifica OX=202807 PE=1 SV=1
ALERQVRAKIAG	Acetyl (Protein N-term)	0.027391	107.79	0.0248007	2	Maker011028	By MS/MS	65472000	Maker011028	carbohydrate ABC transporter substrate-binding protein [Verminephrobacter eiseniae]	NA	K20526|1|1.2e-97|359.8|pcf:106789233|transgelin	muscle-specific protein 20-like [Vespa mandarinia]	Muscle-specific protein 20 OS=Drosophila melanogaster OX=7227 GN=Mp20 PE=2 SV=2
ALETEWSESIVKR	Unmodified	6.4166e-06	196.27	0	2;3	Maker001193	By MS/MS	113810000	Maker001193	class C sortase [Peptoniphilus harei]	NA	NA	hypothetical protein [Vespula vulgaris]	NA
ALKRINKELQDLGRD	Acetyl (Protein N-term)	0.0083956	93.51	0.0248007	3	Maker005746	By MS/MS	25579000	Maker005746	transketolase [Pelolinea submarina]	NA	K06689|1|3.6e-84|314.7|dme:Dmel_CG7425|ubiquitin-conjugating enzyme E2 D [EC:2.3.2.23]	effete [Acyrthosiphon pisum]>NP_001262578.1 effete, isoform B [Drosophila melanogaster]>NP_001262579.1 effete, isoform C [Drosophila melanogaster]>NP_731941.1 effete, isoform A [Drosophila melanogaster]>XP_001605481.1 ubiquitin-conjugating enzyme E2-17 kDa [Nasonia vitripennis]>XP_001663154.1 ubiquitin-conjugating enzyme E2-17 kDa [Aedes aegypti]>XP_001979961.1 ubiquitin-conjugating enzyme E2-17 …	Ubiquitin-conjugating enzyme E2-17 kDa OS=Drosophila melanogaster OX=7227 GN=eff PE=1 SV=1
ALPVGGAAPVAA	Unmodified	0.012818	101.72	0.0248007	1	Maker011201	By MS/MS	42076000	Maker011201	50S ribosomal protein P1 [Caldisphaera lagunensis]	NA	K02943|1|8.1e-28|127.1|pcf:106787350|large subunit ribosomal protein LP2	60S acidic ribosomal protein P2-like [Vespa mandarinia]	60S acidic ribosomal protein P2 OS=Drosophila melanogaster OX=7227 GN=RpLP2 PE=1 SV=1
ALTESLVSDQKQLDIVE	Unmodified	0.0084107	164.9	0	2	Maker001194	By MS/MS	109250000	Maker001194	copper-translocating P-type ATPase [Halobacillus halophilus]	NA	NA	probable serine/threonine-protein kinase kinX isoform X5 [Vespa mandarinia]	30S ribosomal protein S3 OS=Natronomonas pharaonis (strain ATCC 35678 / DSM 2160 / CIP 103997 / JCM 8858 / NBRC 14720 / NCIMB 2260 / Gabara) OX=348780 GN=rps3 PE=3 SV=1
ALVVDNGSGMCKA	Unmodified	0.007656	119.68	0.0248007	2	Maker010129;Maker010128;Maker002597	By MS/MS	37435000	Maker010129	actin, cytoplasmic 2 [Leptolyngbya sp. PCC 7376]	NA	K05692|1|6.1e-221|770.4|ame:551176|actin beta/gamma 1	actin, clone 205 [Nasonia vitripennis]>XP_003251464.1 actin, clone 205 [Apis mellifera]>XP_003394490.1 actin, clone 205 [Bombus terrestris]>XP_011496265.1 PREDICTED: actin, clone 205-like [Ceratosolen solmsi marchali]>XP_012236309.1 actin, clone 205 [Bombus impatiens]>XP_014206033.1 actin, clone 205-like [Copidosoma floridanum]>XP_014234490.1 actin, clone 205-like [Trichogramma pretiosum]>XP_0142…	Actin, clone 205 OS=Artemia sp. OX=6662 PE=2 SV=1
AMQVPTEVNTEEIKSFKDF	Acetyl (Protein N-term)	0.012738	124.3	0.0230769	2	Maker001859	By MS/MS	26128000	Maker001859	anhydro-N-acetylmuramic acid kinase [Massilia putida]	NA	K17777|1|7.0e-38|160.2|pcf:106784316|mitochondrial import inner membrane translocase subunit TIM9	mitochondrial import inner membrane translocase subunit Tim9-like isoform X2 [Vespa mandarinia]	Mitochondrial import inner membrane translocase subunit Tim9 OS=Drosophila melanogaster OX=7227 GN=Tim9a PE=3 SV=1
ANAPAQERALSA	Unmodified	0.022482	137.95	0.00502513	2	Maker005813	By MS/MS	10187000	Maker005813	thioredoxin [Thermosulfidibacter takaii]	NA	K03671|1|9.7e-68|260.0|pcf:106792982|thioredoxin 1	thioredoxin, mitochondrial-like [Vespa mandarinia]	Thioredoxin, mitochondrial OS=Bos taurus OX=9913 GN=TXN2 PE=1 SV=2
ANAPAQERALSATF	Unmodified	0.025801	81.525	0.0252525	2	Maker005813	By MS/MS	20298000	Maker005813	thioredoxin [Thermosulfidibacter takaii]	NA	K03671|1|9.7e-68|260.0|pcf:106792982|thioredoxin 1	thioredoxin, mitochondrial-like [Vespa mandarinia]	Thioredoxin, mitochondrial OS=Bos taurus OX=9913 GN=TXN2 PE=1 SV=2
ANEDVEIVKF	Unmodified	0.023708	88.948	0.0248007	2	Maker001372	By MS/MS	0	Maker001372	thioredoxin [Sphingosinicella microcystinivorans]	NA	K08056|1|2.8e-269|931.4|pcf:106787457|protein disulfide-isomerase A3 [EC:5.3.4.1]	protein disulfide-isomerase A3-like [Vespa mandarinia]	Protein disulfide-isomerase A3 OS=Chlorocebus aethiops OX=9534 GN=PDIA3 PE=1 SV=1
ANEPIAIVRQ	Unmodified	0.025424	103.83	0.0248007	2	Maker004940	By MS/MS	22810000	Maker004940	lysine-2,3-aminomutase-like protein [Gluconacetobacter diazotrophicus]	NA	K11836|1|9.3e+01|30.8|mze:101482101|ubiquitin carboxyl-terminal hydrolase 5/13 [EC:3.4.19.12]	endocuticle structural glycoprotein SgAbd-8-like [Vespa mandarinia]	Endocuticle structural glycoprotein SgAbd-8 OS=Schistocerca gregaria OX=7010 PE=1 SV=1
ANEPIAIVRQS	Unmodified	0.020138	101.65	0.0248007	2	Maker004940	By MS/MS	27423000	Maker004940	lysine-2,3-aminomutase-like protein [Gluconacetobacter diazotrophicus]	NA	K11836|1|9.3e+01|30.8|mze:101482101|ubiquitin carboxyl-terminal hydrolase 5/13 [EC:3.4.19.12]	endocuticle structural glycoprotein SgAbd-8-like [Vespa mandarinia]	Endocuticle structural glycoprotein SgAbd-8 OS=Schistocerca gregaria OX=7010 PE=1 SV=1
ANEPIAIVRQSQDISPDGSF	Unmodified	0.00072063	157.35	0	2	Maker004940	By MS/MS	35504000	Maker004940	lysine-2,3-aminomutase-like protein [Gluconacetobacter diazotrophicus]	NA	K11836|1|9.3e+01|30.8|mze:101482101|ubiquitin carboxyl-terminal hydrolase 5/13 [EC:3.4.19.12]	endocuticle structural glycoprotein SgAbd-8-like [Vespa mandarinia]	Endocuticle structural glycoprotein SgAbd-8 OS=Schistocerca gregaria OX=7010 PE=1 SV=1
ANEPIAIVRQSQDISPDGSFYAKWE	Unmodified	0.016983	67.979	0.0260138	3	Maker004940	By MS/MS	15981000	Maker004940	lysine-2,3-aminomutase-like protein [Gluconacetobacter diazotrophicus]	NA	K11836|1|9.3e+01|30.8|mze:101482101|ubiquitin carboxyl-terminal hydrolase 5/13 [EC:3.4.19.12]	endocuticle structural glycoprotein SgAbd-8-like [Vespa mandarinia]	Endocuticle structural glycoprotein SgAbd-8 OS=Schistocerca gregaria OX=7010 PE=1 SV=1
ANIIDPNRISNI	Unmodified	0.021915	91.658	0.0248007	2	Maker009880	By MS/MS	17325000	Maker009880	MULTISPECIES: glycosyl transferase [Ensifer]	NA	K00750|1|1.2e-306|1057.0|pcf:106786831|glycogenin [EC:2.4.1.186]	probable serine/threonine-protein kinase kinX isoform X1 [Vespa mandarinia]>XP_035740796.1 probable serine/threonine-protein kinase kinX isoform X1 [Vespa mandarinia]>XP_035740797.1 probable serine/threonine-protein kinase kinX isoform X1 [Vespa mandarinia]	Glycogenin-1 OS=Oryctolagus cuniculus OX=9986 GN=GYG1 PE=1 SV=3
ANIKPRTFGTQC	Unmodified	0.0097171	94.692	0.0248007	2	Maker009857	By MS/MS	0	Maker009857	tol-pal system protein YbgF [Geobacter metallireducens]	NA	K13023|1|1.1e-86|325.1|pxy:105395064|carboxypeptidase N regulatory subunit	hypothetical protein [Vespula pensylvanica]	Reticulon-4 receptor OS=Mus musculus OX=10090 GN=Rtn4r PE=1 SV=1
ANNVLSGGTTMYPGIADR	Unmodified	0.002417	151.99	0	2	Maker010129	By MS/MS	16077000	Maker010129	actin, cytoplasmic 2 [Leptolyngbya sp. PCC 7376]	NA	K05692|1|6.1e-221|770.4|ame:551176|actin beta/gamma 1	actin, clone 205 [Nasonia vitripennis]>XP_003251464.1 actin, clone 205 [Apis mellifera]>XP_003394490.1 actin, clone 205 [Bombus terrestris]>XP_011496265.1 PREDICTED: actin, clone 205-like [Ceratosolen solmsi marchali]>XP_012236309.1 actin, clone 205 [Bombus impatiens]>XP_014206033.1 actin, clone 205-like [Copidosoma floridanum]>XP_014234490.1 actin, clone 205-like [Trichogramma pretiosum]>XP_0142…	Actin, clone 205 OS=Artemia sp. OX=6662 PE=2 SV=1
ANYELLLSTIQTHK	Unmodified	0.008216	117.79	0.0248007	2	Maker010610	By MS/MS	8305500	Maker010610	thioredoxin [Clostridium perfringens]	NA	K03671|1|3.6e-46|188.0|pcf:106791255|thioredoxin 1	thioredoxin-2-like [Vespa mandarinia]	Thioredoxin-2 OS=Drosophila melanogaster OX=7227 GN=Trx-2 PE=1 SV=3
APATPMVAQPAAQQPSL	Unmodified	0.016163	124.39	0.0230769	2	Maker011259	By MS/MS	23248000	Maker011259	ribonuclease HII [Melioribacter roseus]	NA	K22758|1|1.6e-15|88.2|lhu:105669862|coiled-coil-helix-coiled-coil-helix domain-containing protein 2	hypothetical protein [Vespula pensylvanica]	Coiled-coil-helix-coiled-coil-helix domain-containing protein 2 OS=Mus musculus OX=10090 GN=Chchd2 PE=2 SV=1
APATPMVAQPAAQQPSLMGQMA	Unmodified	0.00030527	138.31	0.00502513	2	Maker011259	By MS/MS	32437000	Maker011259	ribonuclease HII [Melioribacter roseus]	NA	K22758|1|1.6e-15|88.2|lhu:105669862|coiled-coil-helix-coiled-coil-helix domain-containing protein 2	hypothetical protein [Vespula pensylvanica]	Coiled-coil-helix-coiled-coil-helix domain-containing protein 2 OS=Mus musculus OX=10090 GN=Chchd2 PE=2 SV=1
APEEVKLKPV	Unmodified	6.5404e-11	149.82	0	2	Maker008689	By MS/MS	117230000	Maker008689	Fibronectin type III domain protein [Nitrosopumilus maritimus SCM1]	NA	K12567|1|0.0e+00|17782.7|obo:105286657|titin [EC:2.7.11.1]	titin-like isoform X1 [Vespa mandarinia]	Titin OS=Drosophila melanogaster OX=7227 GN=sls PE=1 SV=3
APEEVKLKPVR	Unmodified	0.02188	88.056	0.00502513	2;3	Maker008689	By MS/MS	63043000	Maker008689	Fibronectin type III domain protein [Nitrosopumilus maritimus SCM1]	NA	K12567|1|0.0e+00|17782.7|obo:105286657|titin [EC:2.7.11.1]	titin-like isoform X1 [Vespa mandarinia]	Titin OS=Drosophila melanogaster OX=7227 GN=sls PE=1 SV=3
APKVDDENDFPSLG	Unmodified	0.007196	103.31	0.0248007	2	Maker009096	By MS/MS	22627000	Maker009096	threonine--tRNA ligase [Scardovia inopinata]	NA	K13199|1|1.7e-91|340.5|pcf:106789707|plasminogen activator inhibitor 1 RNA-binding protein	plasminogen activator inhibitor 1 RNA-binding protein-like [Vespa mandarinia]	Plasminogen activator inhibitor 1 RNA-binding protein OS=Mus musculus OX=10090 GN=Serbp1 PE=1 SV=2
APKVVTATDEAELARQMERAEFE	Unmodified	0.0053618	85.231	0.0252525	3	Maker009689	By MS/MS	0	Maker009689	translation initiation factor IF-2 subunit alpha [Sulfolobus tokodaii]	NA	K03237|1|1.1e-168|596.7|pcf:106787320|translation initiation factor 2 subunit 1	eukaryotic translation initiation factor 2 subunit 1-like [Vespa mandarinia]	Eukaryotic translation initiation factor 2 subunit 1 OS=Drosophila melanogaster OX=7227 GN=eIF2alpha PE=2 SV=1
APLESSSAPWR	Unmodified	0.016647	107.15	0.0248007	2	Maker008689	By MS/MS	14676000	Maker008689	Fibronectin type III domain protein [Nitrosopumilus maritimus SCM1]	NA	K12567|1|0.0e+00|17782.7|obo:105286657|titin [EC:2.7.11.1]	titin-like isoform X1 [Vespa mandarinia]	Titin OS=Drosophila melanogaster OX=7227 GN=sls PE=1 SV=3
APPAAAPPAAAPSAEAPPAPAPTE	Unmodified	2.0993e-07	152.47	0	2	Maker006280	By MS/MS	0	Maker006280	tol-pal system protein YbgF [Candidatus Hamiltonella defensa]	NA	K12043|1|6.3e-07|59.7|hcq:109514273|troponin I, fast skeletal muscle!K12044|3|1.8e-06|58.2|cge:103163475|troponin I, cardiac muscle	troponin I-like isoform X12 [Vespa mandarinia]	Troponin I OS=Drosophila melanogaster OX=7227 GN=wupA PE=2 SV=3
ARDCNGDGVINCDDFIRIH	Unmodified	2.4302e-13	131.11	0.0136986	3	Maker009331	By MS/MS	0	Maker009331	peptidase M24 [Rubinisphaera brasiliensis]	NA	K17543|1|5.8e-21|104.8|dpl:KGM_209513|PX domain-containing protein kinase-like protein!K02183|2|4.8e+01|32.0|tsp:Tsp_10406|calmodulin	lysozyme-like isoform X3 [Vespa mandarinia]	Calcium-binding protein SPEC 2A OS=Strongylocentrotus purpuratus OX=7668 GN=SPEC2A PE=2 SV=2
AREYGCPIGTVFKIGDADGSGACE	Unmodified	0.0071851	87.117	0.0248007	3	Maker010317	By MS/MS	44122000	Maker010317	TetR/AcrR family transcriptional regulator [Kutzneria albida]	NA	K15174|1|2.2e-39|166.8|clec:106668192|RNA polymerase II-associated factor 1!K01183|2|6.7e-04|48.9|myi:110454754|chitinase [EC:3.2.1.14]	hypothetical protein [Vespula germanica]>KAF7397016.1 hypothetical protein [Vespula pensylvanica]	Disco-interacting protein 2 OS=Drosophila melanogaster OX=7227 GN=DIP2 PE=1 SV=2
ARGSSAGFDRHITIF	Acetyl (Protein N-term)	0.013	89.466	0.0248007	3	Maker001241	By MS/MS	125350000	Maker001241	proteasome endopeptidase complex, archaeal, alpha subunit [Vulcanisaeta distributa]	NA	K02730|1|1.1e-135|486.5|pcf:106788973|20S proteasome subunit alpha 1 [EC:3.4.25.1]	proteasome subunit alpha type-6-like [Vespa mandarinia]>KAF7408710.1 hypothetical protein [Vespula vulgaris]>KAF7415129.1 hypothetical protein [Vespula germanica]	Proteasome subunit alpha type-6 OS=Bos taurus OX=9913 GN=PSMA6 PE=1 SV=1
ARVPDQELKKAFSEL	Acetyl (Protein N-term)	0.0066012	100.41	0.0248007	3	Maker005463	By MS/MS	77245000	Maker005463	hypothetical protein [Bacillus halodurans]	NA	K09548|1|5.4e-57|224.2|pcf:106792929|prefoldin subunit 1	prefoldin subunit 1-like [Vespa mandarinia]>XP_035726516.1 prefoldin subunit 1-like [Vespa mandarinia]	Prefoldin subunit 1 OS=Danio rerio OX=7955 GN=pfdn1 PE=2 SV=1
ASAAPSAASGTASATGRATGPQVIVL	Unmodified	2.4417e-05	139.08	0.00502513	2	Maker007578	By MS/MS	75961000	Maker007578	PDZ domain-containing protein [Paludisphaera borealis]	NA	K17414|1|3.4e-34|147.9|pcf:106783894|small subunit ribosomal protein S36	28S ribosomal protein S36, mitochondrial-like isoform X4 [Vespa mandarinia]	NA
ASAAPSATSPTIPEDKLLS	Unmodified	0.012471	106.32	0.0248007	2	Maker008772	By MS/MS	31166000	Maker008772	hypothetical protein [Belliella baltica]	NA	K02835|1|3.1e+01|33.9|xtr:100380155|peptide chain release factor 1!K11996|2|4.4e+02|30.0|ssc:100124378|adenylyltransferase and sulfurtransferase [EC:2.7.7.80 2.8.1.11]	serine/threonine-protein kinase pakF-like isoform X3 [Vespa mandarinia]	Tumor protein D54 OS=Homo sapiens OX=9606 GN=TPD52L2 PE=1 SV=2
ASAKVDWGKFAEEQDKLASKVTNL	Acetyl (Protein N-term)	3.3974e-08	168.65	0	3	Maker007899	By MS/MS	44112000	Maker007899	ATP-dependent helicase [Nitrosomonas europaea]	NA	K18655|1|4.2e-251|870.9|pcf:106791226|ATP-dependent RNA helicase DDX19/DBP5 [EC:3.6.4.13]	DEAD-box helicase Dbp80-like [Vespa mandarinia]	DEAD-box helicase Dbp80 OS=Drosophila melanogaster OX=7227 GN=Dbp80 PE=1 SV=1
ASFADSVEQLMRKT	Unmodified	0.00019639	132.56	0.0136986	2;3	Maker008941	By MS/MS	9187700	Maker008941	molecular chaperone HtpG [Archangium gephyra]	NA	K09487|1|0.0e+00|1333.2|pcf:106789013|heat shock protein 90kDa beta	endoplasmin-like [Vespa mandarinia]	Endoplasmin OS=Sus scrofa OX=9823 GN=HSP90B1 PE=2 SV=3
ASGDYADFQCIKS	Unmodified	0.008119	108.7	0.0248007	2	Maker000691	By MS/MS	30455000	Maker000691	hypothetical protein Nps_00075 [Candidatus Nanopusillus acidilobi]	NA	K02736|1|3.1e-139|498.4|pcf:106786728|20S proteasome subunit beta 7 [EC:3.4.25.1]	proteasome subunit beta type-4-like [Vespa mandarinia]	Proteasome subunit beta type-4 (Fragment) OS=Xenopus laevis OX=8355 GN=psmb4 PE=2 SV=2
ASGDYADFQCIKSNIEKKILDEQCL	Unmodified	1.9466e-05	118.22	0.0248007	3	Maker000691	By MS/MS	93558000	Maker000691	hypothetical protein Nps_00075 [Candidatus Nanopusillus acidilobi]	NA	K02736|1|3.1e-139|498.4|pcf:106786728|20S proteasome subunit beta 7 [EC:3.4.25.1]	proteasome subunit beta type-4-like [Vespa mandarinia]	Proteasome subunit beta type-4 (Fragment) OS=Xenopus laevis OX=8355 GN=psmb4 PE=2 SV=2
ASGTASATGRATGPQVIVL	Unmodified	0.01222	90.759	0.0248007	2	Maker007578	By MS/MS	16656000	Maker007578	PDZ domain-containing protein [Paludisphaera borealis]	NA	K17414|1|3.4e-34|147.9|pcf:106783894|small subunit ribosomal protein S36	28S ribosomal protein S36, mitochondrial-like isoform X4 [Vespa mandarinia]	NA
ASGTLYTYPENFRAYKA	Acetyl (Protein N-term)	0.026425	131.37	0.0136986	2	Maker007078	By MS/MS	14205000	Maker007078	glutathione S-transferase family protein [Teredinibacter turnerae]	NA	K03233|1|2.2e-211|738.8|pcf:106793339|elongation factor 1-gamma	elongation factor 1-gamma-like isoform X2 [Vespa mandarinia]	Elongation factor 1-gamma OS=Artemia salina OX=85549 PE=1 SV=3
ASPDAAPNADPLADPFLPIIGK	Unmodified	6.3654e-05	195.92	0	2	Maker004030	By MS/MS	1407300000	Maker004030	NADH-quinone oxidoreductase subunit L [Maritalea myrionectae]	NA	NA	RecName: Full=Vespid chemotactic peptide 5h; Short=VCP 5h; Flags: Precursor [Vespa magnifica]>ABI94580.1 vespid chemotactic peptide precursor [Vespa magnifica]	Vespid chemotactic peptide 5h OS=Vespa magnifica OX=202807 PE=1 SV=1
ASPDAAPNADPLADPFLPIIGKL	Unmodified	0.019801	77.746	0.0260138	2	Maker004030	By MS/MS	352750000	Maker004030	NADH-quinone oxidoreductase subunit L [Maritalea myrionectae]	NA	NA	RecName: Full=Vespid chemotactic peptide 5h; Short=VCP 5h; Flags: Precursor [Vespa magnifica]>ABI94580.1 vespid chemotactic peptide precursor [Vespa magnifica]	Vespid chemotactic peptide 5h OS=Vespa magnifica OX=202807 PE=1 SV=1
ASPLANPGASPDAAPNADPLADP	Unmodified	0.00024269	119.62	0.0248007	2	Maker004030	By MS/MS	33655000	Maker004030	NADH-quinone oxidoreductase subunit L [Maritalea myrionectae]	NA	NA	RecName: Full=Vespid chemotactic peptide 5h; Short=VCP 5h; Flags: Precursor [Vespa magnifica]>ABI94580.1 vespid chemotactic peptide precursor [Vespa magnifica]	Vespid chemotactic peptide 5h OS=Vespa magnifica OX=202807 PE=1 SV=1
ASVTDTNEESTIPSIRVV	Unmodified	0.0040063	145	0.00502513	2	Maker005411	By MS/MS	29146000	Maker005411	aminopeptidase [Rubinisphaera brasiliensis]	NA	K09291|1|0.0e+00|2374.0|pcf:106788092|nucleoprotein TPR	nucleoprotein TPR-like [Vespa mandarinia]	Nucleoprotein TPR OS=Drosophila melanogaster OX=7227 GN=Mtor PE=1 SV=1
ATADEYSDTTIRIITIEK	Unmodified	0.019882	57.616	0.0260138	3	Maker002168	By MS/MS	17568000	Maker002168	hypothetical protein [Opitutus terrae]	NA	K20020|1|7.3e-25|119.0|oor:101272014|brother of CDO!K17341|5|1.4e-20|104.8|oaa:100085991|hemicentin	lachesin-like [Vespa mandarinia]	Lachesin OS=Schistocerca americana OX=7009 GN=LAC PE=1 SV=1
ATAGGVAIGSAVGHTIG	Unmodified	9.7296e-07	120.63	0.0248007	2	Maker011259	By MS/MS	0	Maker011259	ribonuclease HII [Melioribacter roseus]	NA	K22758|1|1.6e-15|88.2|lhu:105669862|coiled-coil-helix-coiled-coil-helix domain-containing protein 2	hypothetical protein [Vespula pensylvanica]	Coiled-coil-helix-coiled-coil-helix domain-containing protein 2 OS=Mus musculus OX=10090 GN=Chchd2 PE=2 SV=1
ATATATALTLVKVWFDKPSYDKAERLY	Acetyl (Protein N-term)	0.0067966	75.326	0.0260138	4	Maker003482	By MS/MS	83971000	Maker003482	hypothetical protein BHV42_07520 [Candidatus Melainabacteria bacterium MEL.A1]	NA	K15410|1|5.9e-109|398.7|pcf:106793644|elongation factor 1-delta	probable elongation factor 1-delta isoform X2 [Vespa mandarinia]	Probable elongation factor 1-delta OS=Drosophila melanogaster OX=7227 GN=eEF1delta PE=1 SV=1
ATDFGEALTRHDEF	Unmodified	0.0068437	116.55	0.0248007	2	Maker006971	By MS/MS	13561000	Maker006971	EF-hand domain-containing protein [Nocardia brasiliensis]	NA	K18584|1|8.3e-33|145.2|dpte:113795917|actin-related protein 3!K19934|2|1.0e-30|138.3|sko:100368121|calcium-binding protein!K17286|4|1.1e-29|134.8|shx:MS3_01466|erythrocyte band 7 integral membrane protein	calumenin-like [Vespa mandarinia]	Calumenin-B OS=Salmo salar OX=8030 GN=calub PE=2 SV=1
ATLPQLDEEKLK	Acetyl (Protein N-term)	0.012272	103.26	0.0248007	2	Maker010171	By MS/MS	33328000	Maker010171	3-hydroxyacyl-CoA dehydrogenase [Desulfomonile tiedjei]	NA	K17778|1|1.5e-46|189.1|pcf:106789162|mitochondrial import inner membrane translocase subunit TIM10	mitochondrial import inner membrane translocase subunit Tim10-like [Vespa mandarinia]>XP_035737421.1 mitochondrial import inner membrane translocase subunit Tim10-like [Vespa mandarinia]	Mitochondrial import inner membrane translocase subunit Tim10 OS=Drosophila melanogaster OX=7227 GN=Tim10 PE=3 SV=1
ATLPQLDEEKLKLVQDL	Acetyl (Protein N-term)	4.3068e-05	186.16	0	2	Maker010171	By MS/MS	60311000	Maker010171	3-hydroxyacyl-CoA dehydrogenase [Desulfomonile tiedjei]	NA	K17778|1|1.5e-46|189.1|pcf:106789162|mitochondrial import inner membrane translocase subunit TIM10	mitochondrial import inner membrane translocase subunit Tim10-like [Vespa mandarinia]>XP_035737421.1 mitochondrial import inner membrane translocase subunit Tim10-like [Vespa mandarinia]	Mitochondrial import inner membrane translocase subunit Tim10 OS=Drosophila melanogaster OX=7227 GN=Tim10 PE=3 SV=1
ATVTVVSNGGRTVAGTG	Unmodified	5.8198e-05	114.86	0.0248007	2	Maker005492	By MS/MS	0	Maker005492	ubiquinol-cytochrome c reductase iron-sulfur subunit [Tistrella mobilis]	NA	K00411|1|3.0e-124|448.7|pcf:106784505|ubiquinol-cytochrome c reductase iron-sulfur subunit [EC:7.1.1.8]	cytochrome b-c1 complex subunit Rieske, mitochondrial-like [Vespa mandarinia]	Cytochrome b-c1 complex subunit Rieske, mitochondrial OS=Gallus gallus OX=9031 GN=UQCRFS1 PE=1 SV=1
AVASAAAPGGLSGGGSSTR	Unmodified	0.04464	77.593	0.0260138	2	Maker009070	By MS/MS	0	Maker009070	cysteine/glutathione ABC transporter ATP-binding protein/permease CydC [Aeromonas salmonicida]	NA	K10839|1|3.2e-102|375.9|pcf:106789703|UV excision repair protein RAD23	UV excision repair protein RAD23 homolog A-like [Vespa mandarinia]>XP_035723465.1 UV excision repair protein RAD23 homolog A-like [Vespa mandarinia]	UV excision repair protein RAD23 homolog A OS=Mus musculus OX=10090 GN=Rad23a PE=1 SV=2
AVATNSFDSWLSKKL	Acetyl (Protein N-term)	0.00012224	145.91	0.00502513	2	Maker005493	By MS/MS	0	Maker005493	ABC transporter ATP-binding protein [Kibdelosporangium phytohabitans]	NA	NA	coiled-coil domain-containing protein 43-like [Vespa mandarinia]	Coiled-coil domain-containing protein 43 OS=Danio rerio OX=7955 GN=ccdc43 PE=2 SV=1
AVATNSFDSWLSKKLQ	Acetyl (Protein N-term)	0.018752	90.614	0.0248007	2	Maker005493	By MS/MS	0	Maker005493	ABC transporter ATP-binding protein [Kibdelosporangium phytohabitans]	NA	NA	coiled-coil domain-containing protein 43-like [Vespa mandarinia]	Coiled-coil domain-containing protein 43 OS=Danio rerio OX=7955 GN=ccdc43 PE=2 SV=1
AVDDMNKDGYIDYPEFIQAQQNAAATGRQ	Unmodified	0.010441	55.046	0.0260138	3	Maker002204	By MS/MS	43054000	Maker002204	tetratricopeptide repeat protein [Methanocella arvoryzae]	NA	K20364|1|1.2e-75|287.0|pcf:106786356|multiple coagulation factor deficiency protein 2	multiple coagulation factor deficiency protein 2 homolog isoform X1 [Vespa mandarinia]	Multiple coagulation factor deficiency protein 2 OS=Homo sapiens OX=9606 GN=MCFD2 PE=1 SV=1
AVEDAIDIGYRHIDCA	Unmodified	1.0209e-07	196.38	0	2;3	Maker010330	By MS/MS	89551000	Maker010330	aldo/keto reductase [Marivirga tractuosa]	NA	K00011|1|6.4e-163|577.4|bter:100652140|aldehyde reductase [EC:1.1.1.21]	uncharacterized protein LOC118447252 [Vespa mandarinia]	Aldo-keto reductase family 1 member B1 OS=Rattus norvegicus OX=10116 GN=Akr1b1 PE=1 SV=3
AVFIDLEPTVVDEVR	Unmodified	0.0015238	111.63	0.0248007	2	Maker010275	By MS/MS	0	Maker010275	50S ribosomal protein L1 [Arsenophonus symbiont of Lipoptena fortisetosa]	NA	K07374|1|6.1e-268|926.8|ame:408388|tubulin alpha	tubulin alpha-1 chain [Bombus terrestris]>XP_003493745.1 tubulin alpha-1 chain [Bombus impatiens]>XP_006567025.1 tubulin alpha-1 chain [Apis mellifera]>XP_006612015.1 tubulin alpha-1 chain [Apis dorsata]>XP_011141041.1 tubulin alpha-1 chain [Harpegnathos saltator]>XP_011312142.1 PREDICTED: tubulin alpha-1 chain [Fopius arisanus]>XP_012344088.1 tubulin alpha-1 chain [Apis florea]>XP_014484834.1 PR…	Tubulin alpha-1 chain OS=Drosophila melanogaster OX=7227 GN=alphaTub84B PE=1 SV=1
AVFPSIVGR	Unmodified	0.025073	120.49	0.0248007	2	Maker010129;Maker010128;Maker002597	By MS/MS	55973000	Maker010129	actin, cytoplasmic 2 [Leptolyngbya sp. PCC 7376]	NA	K05692|1|6.1e-221|770.4|ame:551176|actin beta/gamma 1	actin, clone 205 [Nasonia vitripennis]>XP_003251464.1 actin, clone 205 [Apis mellifera]>XP_003394490.1 actin, clone 205 [Bombus terrestris]>XP_011496265.1 PREDICTED: actin, clone 205-like [Ceratosolen solmsi marchali]>XP_012236309.1 actin, clone 205 [Bombus impatiens]>XP_014206033.1 actin, clone 205-like [Copidosoma floridanum]>XP_014234490.1 actin, clone 205-like [Trichogramma pretiosum]>XP_0142…	Actin, clone 205 OS=Artemia sp. OX=6662 PE=2 SV=1
AVGDLKTDKGVKDLNAYL	Acetyl (Protein N-term)	0.0025459	96.734	0.0248007	2;3	Maker001252	By MS/MS	95471000	Maker001252	hypothetical protein [Luteitalea pratensis]	NA	K03232|1|3.5e-102|375.2|pcf:106788971|elongation factor 1-beta	elongation factor 1-beta'-like [Vespa mandarinia]	Elongation factor 1-beta OS=Homo sapiens OX=9606 GN=EEF1B2 PE=1 SV=3
AVGDLKTDKGVKDLNAYLADRSYIDGWQPSQ	Acetyl (Protein N-term)	2.9918e-05	90.518	0.0248007	4	Maker001252	By MS/MS	116170000	Maker001252	hypothetical protein [Luteitalea pratensis]	NA	K03232|1|3.5e-102|375.2|pcf:106788971|elongation factor 1-beta	elongation factor 1-beta'-like [Vespa mandarinia]	Elongation factor 1-beta OS=Homo sapiens OX=9606 GN=EEF1B2 PE=1 SV=3
AVGDLKTDKGVKDLNAYLADRSYIDGWQPSQADVAVFE	Acetyl (Protein N-term)	0.00057253	51.242	0.0260138	4	Maker001252	By MS/MS	112590000	Maker001252	hypothetical protein [Luteitalea pratensis]	NA	K03232|1|3.5e-102|375.2|pcf:106788971|elongation factor 1-beta	elongation factor 1-beta'-like [Vespa mandarinia]	Elongation factor 1-beta OS=Homo sapiens OX=9606 GN=EEF1B2 PE=1 SV=3
AVINNNINRPN	Unmodified	0.021177	100.15	0.0248007	2	Maker004944	By MS/MS	9155800	Maker004944	PAS domain S-box protein [Acidihalobacter prosperus]	NA	NA	larval cuticle protein LCP-22-like isoform X2 [Vespa mandarinia]	Endocuticle structural glycoprotein SgAbd-2 OS=Schistocerca gregaria OX=7010 PE=1 SV=1
AVLNNRPIIGILSQEIGPK	Unmodified	0.00065156	104.61	0.0248007	3	Maker003305	By MS/MS	14437000	Maker003305	hypothetical protein [Arsenicicoccus sp. oral taxon 190]	NA	K03842|1|1.3e-13|79.3|ame:551379|beta-1,4-mannosyltransferase [EC:2.4.1.142]!K01307|2|1.1e-12|76.3|aec:105148388|gamma-glutamyl hydrolase [EC:3.4.19.9]	hypothetical protein [Vespula pensylvanica]	Gamma-glutamyl hydrolase A OS=Dictyostelium discoideum OX=44689 GN=gghA PE=3 SV=1
AVPTTGVVVPRN	Acetyl (Protein N-term)	0.02668	159.28	0	2	Maker007682	By MS/MS	65348000	Maker007682	ABC transporter permease [Pseudanabaena sp. PCC 7367]	NA	K10704|1|1.8e-80|302.4|ame:409920|ubiquitin-conjugating enzyme E2 variant	ubiquitin-conjugating enzyme E2 variant 2 [Bombus terrestris]>XP_003488993.1 ubiquitin-conjugating enzyme E2 variant 2 [Bombus impatiens]>XP_003691588.1 ubiquitin-conjugating enzyme E2 variant 2 [Apis florea]>XP_003699713.1 PREDICTED: ubiquitin-conjugating enzyme E2 variant 2 isoform X2 [Megachile rotundata]>XP_006620882.1 ubiquitin-conjugating enzyme E2 variant 2 [Apis dorsata]>XP_016922737.1 ub…	Ubiquitin-conjugating enzyme E2 variant 2 OS=Rattus norvegicus OX=10116 GN=Ube2v2 PE=1 SV=3
AVPTTGVVVPRNF	Acetyl (Protein N-term)	0.0081272	108.57	0.0248007	2	Maker007682	By MS/MS	54570000	Maker007682	ABC transporter permease [Pseudanabaena sp. PCC 7367]	NA	K10704|1|1.8e-80|302.4|ame:409920|ubiquitin-conjugating enzyme E2 variant	ubiquitin-conjugating enzyme E2 variant 2 [Bombus terrestris]>XP_003488993.1 ubiquitin-conjugating enzyme E2 variant 2 [Bombus impatiens]>XP_003691588.1 ubiquitin-conjugating enzyme E2 variant 2 [Apis florea]>XP_003699713.1 PREDICTED: ubiquitin-conjugating enzyme E2 variant 2 isoform X2 [Megachile rotundata]>XP_006620882.1 ubiquitin-conjugating enzyme E2 variant 2 [Apis dorsata]>XP_016922737.1 ub…	Ubiquitin-conjugating enzyme E2 variant 2 OS=Rattus norvegicus OX=10116 GN=Ube2v2 PE=1 SV=3
AVPTTGVVVPRNFRLLE	Acetyl (Protein N-term)	0.0036659	171.73	0	2	Maker007682	By MS/MS	112370000	Maker007682	ABC transporter permease [Pseudanabaena sp. PCC 7367]	NA	K10704|1|1.8e-80|302.4|ame:409920|ubiquitin-conjugating enzyme E2 variant	ubiquitin-conjugating enzyme E2 variant 2 [Bombus terrestris]>XP_003488993.1 ubiquitin-conjugating enzyme E2 variant 2 [Bombus impatiens]>XP_003691588.1 ubiquitin-conjugating enzyme E2 variant 2 [Apis florea]>XP_003699713.1 PREDICTED: ubiquitin-conjugating enzyme E2 variant 2 isoform X2 [Megachile rotundata]>XP_006620882.1 ubiquitin-conjugating enzyme E2 variant 2 [Apis dorsata]>XP_016922737.1 ub…	Ubiquitin-conjugating enzyme E2 variant 2 OS=Rattus norvegicus OX=10116 GN=Ube2v2 PE=1 SV=3
AVPTTGVVVPRNFRLLEELEQGQKGVGDGTISW	Acetyl (Protein N-term)	7.9816e-07	97.387	0.0248007	3	Maker007682	By MS/MS	187290000	Maker007682	ABC transporter permease [Pseudanabaena sp. PCC 7367]	NA	K10704|1|1.8e-80|302.4|ame:409920|ubiquitin-conjugating enzyme E2 variant	ubiquitin-conjugating enzyme E2 variant 2 [Bombus terrestris]>XP_003488993.1 ubiquitin-conjugating enzyme E2 variant 2 [Bombus impatiens]>XP_003691588.1 ubiquitin-conjugating enzyme E2 variant 2 [Apis florea]>XP_003699713.1 PREDICTED: ubiquitin-conjugating enzyme E2 variant 2 isoform X2 [Megachile rotundata]>XP_006620882.1 ubiquitin-conjugating enzyme E2 variant 2 [Apis dorsata]>XP_016922737.1 ub…	Ubiquitin-conjugating enzyme E2 variant 2 OS=Rattus norvegicus OX=10116 GN=Ube2v2 PE=1 SV=3
AVSAGNITPVTKT	Unmodified	0.013472	104.79	0.0248007	2	Maker004271	By MS/MS	0	Maker004271	outer membrane-stress sensor serine endopeptidase DegS [Moritella viscosa]	NA	K19867|1|0.0e+00|2413.6|pcf:106793162|LIM domain-binding protein 3	uncharacterized protein LOC118441792 [Vespa mandarinia]	PDZ and LIM domain protein Zasp OS=Drosophila melanogaster OX=7227 GN=Zasp52 PE=1 SV=2
CDNYLDVCCKAPDVVGKQDI	Unmodified	3.4188e-11	194.19	0	2	Maker011279	By MS/MS	22564000	Maker011279	hypothetical protein [Caldilinea aerophila]	NA	K01362|1|5.8e-181|637.9|obo:105281252|ovochymase [EC:3.4.21.-]!K09640|3|1.7e-68|264.2|dpl:KGM_205232B|transmembrane protease serine 9 [EC:3.4.21.-]!K13335|4|1.8e-57|227.6|obo:105286577|peroxin-16	phenoloxidase-activating factor 2-like isoform X1 [Vespa mandarinia]>XP_035724181.1 phenoloxidase-activating factor 2-like isoform X1 [Vespa mandarinia]	Phenoloxidase-activating factor 2 OS=Holotrichia diomphalia OX=33394 GN=PPAF2 PE=1 SV=1
CIAADDNSGRLFELV	Unmodified	0.017034	85.924	0.0248007	2	Maker004754	By MS/MS	22241000	Maker004754	NA	NA	NA	hypothetical protein [Vespula germanica]	NA
CIAADDNSGRLFELVE	Unmodified	0.0084822	138.24	0.00502513	2	Maker004754	By MS/MS	120650000	Maker004754	NA	NA	NA	hypothetical protein [Vespula germanica]	NA
CLLDVGNCTPDGHE	Unmodified	8.039e-19	157.24	0	2	Maker008569	By MS/MS	0	Maker008569	2-phenylethanol ABC transporter ATP-binding protein [Dinoroseobacter shibae]	NA	K15127|1|1.0e-10|70.1|nvi:100120782|transcriptional adapter 2-beta	chemosensory protein 2, partial [Vespa velutina]	Ejaculatory bulb-specific protein 3 OS=Drosophila melanogaster OX=7227 GN=EbpIII PE=2 SV=2
CLLDVGNCTPDGHEL	Unmodified	0.0019299	180.36	0	2	Maker008569	By MS/MS	19293000	Maker008569	2-phenylethanol ABC transporter ATP-binding protein [Dinoroseobacter shibae]	NA	K15127|1|1.0e-10|70.1|nvi:100120782|transcriptional adapter 2-beta	chemosensory protein 2, partial [Vespa velutina]	Ejaculatory bulb-specific protein 3 OS=Drosophila melanogaster OX=7227 GN=EbpIII PE=2 SV=2
CPIGTVFKIGDADGSGACE	Unmodified	5.8496e-05	172.09	0	2	Maker010317	By MS/MS	22148000	Maker010317	TetR/AcrR family transcriptional regulator [Kutzneria albida]	NA	K15174|1|2.2e-39|166.8|clec:106668192|RNA polymerase II-associated factor 1!K01183|2|6.7e-04|48.9|myi:110454754|chitinase [EC:3.2.1.14]	hypothetical protein [Vespula germanica]>KAF7397016.1 hypothetical protein [Vespula pensylvanica]	Disco-interacting protein 2 OS=Drosophila melanogaster OX=7227 GN=DIP2 PE=1 SV=2
DADPEAINLKAIAA	Unmodified	0.0066808	107.03	0.0248007	2	Maker007383	By MS/MS	89366000	Maker007383	DNA-binding response regulator [Azorhizobium caulinodans]	NA	NA	prepromastoparan M [Vespa mandarinia]	Mastoparan-like peptide 12c OS=Vespa magnifica OX=202807 PE=1 SV=1
DADPEAINLKAIAAL	Unmodified	0.0091756	119.74	0.0248007	2	Maker007383	By MS/MS	49711000	Maker007383	DNA-binding response regulator [Azorhizobium caulinodans]	NA	NA	prepromastoparan M [Vespa mandarinia]	Mastoparan-like peptide 12c OS=Vespa magnifica OX=202807 PE=1 SV=1
DADPEAINLKAIAALA	Unmodified	0.01385	143.42	0.00502513	2	Maker007383	By MS/MS	240370000	Maker007383	DNA-binding response regulator [Azorhizobium caulinodans]	NA	NA	prepromastoparan M [Vespa mandarinia]	Mastoparan-like peptide 12c OS=Vespa magnifica OX=202807 PE=1 SV=1
DADPEAINLKAIAALAK	Unmodified	0.00099545	212.83	0	2;3	Maker007383	By MS/MS	547830000	Maker007383	DNA-binding response regulator [Azorhizobium caulinodans]	NA	NA	prepromastoparan M [Vespa mandarinia]	Mastoparan-like peptide 12c OS=Vespa magnifica OX=202807 PE=1 SV=1
DADPEAINLKAIAALAKK	Unmodified	0.0017063	117.4	0.0248007	3	Maker007383	By MS/MS	56877000	Maker007383	DNA-binding response regulator [Azorhizobium caulinodans]	NA	NA	prepromastoparan M [Vespa mandarinia]	Mastoparan-like peptide 12c OS=Vespa magnifica OX=202807 PE=1 SV=1
DADPEAINLKAIAALAKKL	Unmodified	0.0010648	100.35	0.0248007	3	Maker007383	By MS/MS	22093000	Maker007383	DNA-binding response regulator [Azorhizobium caulinodans]	NA	NA	prepromastoparan M [Vespa mandarinia]	Mastoparan-like peptide 12c OS=Vespa magnifica OX=202807 PE=1 SV=1
DADSKEQLPQLETENISETVSELPVIK	Unmodified	0.010409	51.22	0.0260138	3	Maker009880	By MS/MS	0	Maker009880	MULTISPECIES: glycosyl transferase [Ensifer]	NA	K00750|1|1.2e-306|1057.0|pcf:106786831|glycogenin [EC:2.4.1.186]	probable serine/threonine-protein kinase kinX isoform X1 [Vespa mandarinia]>XP_035740796.1 probable serine/threonine-protein kinase kinX isoform X1 [Vespa mandarinia]>XP_035740797.1 probable serine/threonine-protein kinase kinX isoform X1 [Vespa mandarinia]	Glycogenin-1 OS=Oryctolagus cuniculus OX=9986 GN=GYG1 PE=1 SV=3
DALLKDTSEDELLKDSSRDLLL	Unmodified	0.001131	139.69	0.00502513	3	Maker007276	By MS/MS	25393000	Maker007276	HD domain-containing protein [Sorangium cellulosum]	NA	K15047|1|2.1e-229|800.0|pcf:106783921|heterogeneous nuclear ribonucleoprotein U-like protein 1	heterogeneous nuclear ribonucleoprotein U-like protein 1 isoform X3 [Vespa mandarinia]>XP_035721349.1 heterogeneous nuclear ribonucleoprotein U-like protein 1 isoform X3 [Vespa mandarinia]>XP_035721350.1 heterogeneous nuclear ribonucleoprotein U-like protein 1 isoform X3 [Vespa mandarinia]>XP_035721351.1 heterogeneous nuclear ribonucleoprotein U-like protein 1 isoform X3 [Vespa mandarinia]>XP_035…	Heterogeneous nuclear ribonucleoprotein U-like protein 1 OS=Mus musculus OX=10090 GN=Hnrnpul1 PE=1 SV=1
DAPLIGSGHNFSPKP	Unmodified	0.006176	103.97	0.0248007	2	Maker004271	By MS/MS	28126000	Maker004271	outer membrane-stress sensor serine endopeptidase DegS [Moritella viscosa]	NA	K19867|1|0.0e+00|2413.6|pcf:106793162|LIM domain-binding protein 3	uncharacterized protein LOC118441792 [Vespa mandarinia]	PDZ and LIM domain protein Zasp OS=Drosophila melanogaster OX=7227 GN=Zasp52 PE=1 SV=2
DDDDVEDDFNQQLRAQLEKQKGQGEPTKED	Unmodified	0.002065	66.925	0.0260138	4	Maker010140	By MS/MS	41055000	Maker010140	ATPase [Candidatus Thiodictyon syntrophicum]	NA	K10881|1|5.6e-20|100.5|pcf:106786511|26 proteasome complex subunit DSS1	26S proteasome complex subunit SEM1-like [Vespa mandarinia]>XP_035742654.1 26S proteasome complex subunit SEM1-like [Vespa mandarinia]	26S proteasome complex subunit SEM1 OS=Bos taurus OX=9913 GN=SEM1 PE=3 SV=1
DDFLPRELLFDKPSE	Unmodified	0.023187	86.288	0.0248007	2	Maker000325	By MS/MS	0	Maker000325	thiamine phosphate synthase [Moorea producens]	NA	K10429|1|5.1e-229|801.6|mdl:103576300|microtubule-associated protein 1	microtubule-associated protein futsch-like [Vespa mandarinia]	Microtubule-associated protein futsch OS=Drosophila melanogaster OX=7227 GN=futsch PE=1 SV=4
DDGTASKTVPVN	Unmodified	0.026418	157.96	0	2	Maker000429	By MS/MS	8167800	Maker000429	type III secretion system protein [Paenisporosarcina sp. K2R23-3]	NA	K13337|1|2.3e-114|416.0|pcf:106784358|peroxin-19	peroxisomal biogenesis factor 19-like [Vespa mandarinia]	Peroxisomal biogenesis factor 19 OS=Homo sapiens OX=9606 GN=PEX19 PE=1 SV=1
DDGTASKTVPVNN	Unmodified	0.0097266	127.4	0.0163934	2	Maker000429	By MS/MS	4485600	Maker000429	type III secretion system protein [Paenisporosarcina sp. K2R23-3]	NA	K13337|1|2.3e-114|416.0|pcf:106784358|peroxin-19	peroxisomal biogenesis factor 19-like [Vespa mandarinia]	Peroxisomal biogenesis factor 19 OS=Homo sapiens OX=9606 GN=PEX19 PE=1 SV=1
DDLDQKQPQQTGEYYVALPDGRLQ	Unmodified	0.0051926	89.365	0.0248007	3	Maker000133	By MS/MS	32442000	Maker000133	non-ribosomal peptide synthetase [Rhodococcus jostii]	NA	NA	uncharacterized protein LOC118444908 [Vespa mandarinia]	Uncharacterized protein ORF41 OS=Ostreid herpesvirus 1 (isolate France) OX=654903 GN=ORF41 PE=3 SV=1
DDPNSKIKPNNLPDLEVVL	Unmodified	0.01681	59.512	0.0260138	3	Maker001569	By MS/MS	20828000	Maker001569	peptide-methionine (R)-S-oxide reductase [Erysipelothrix rhusiopathiae]	NA	K03260|1|0.0e+00|1469.5|pcf:106789796|translation initiation factor 4G	eukaryotic translation initiation factor 4 gamma 3-like [Vespa mandarinia]	Eukaryotic translation initiation factor 4 gamma 3 OS=Mus musculus OX=10090 GN=Eif4g3 PE=1 SV=2
DDRILMNKFKEQV	Unmodified	0.0083261	98.943	0.00502513	2;3	Maker005382	By MS/MS	119000000	Maker005382	carbonate dehydratase [Methyloceanibacter caenitepidi]	NA	NA	putative mediator of RNA polymerase II transcription subunit 26 isoform X1 [Vespa mandarinia]	Ribosomal protein S6 kinase 2 beta OS=Xenopus laevis OX=8355 PE=2 SV=1
DDVEDDFNQQLRAQLEKQKGQGEPTKED	Unmodified	0.02705	50.055	0.0260138	4	Maker010140	By MS/MS	35688000	Maker010140	ATPase [Candidatus Thiodictyon syntrophicum]	NA	K10881|1|5.6e-20|100.5|pcf:106786511|26 proteasome complex subunit DSS1	26S proteasome complex subunit SEM1-like [Vespa mandarinia]>XP_035742654.1 26S proteasome complex subunit SEM1-like [Vespa mandarinia]	26S proteasome complex subunit SEM1 OS=Bos taurus OX=9913 GN=SEM1 PE=3 SV=1
DEDDDVPRKDEL	Unmodified	0.01784	107.79	0.0248007	2	Maker008202	By MS/MS	0	Maker008202	thioredoxin [Sulfuriflexus mobilis]	NA	K09580|1|2.8e-234|815.1|pcf:106789932|protein disulfide-isomerase A1 [EC:5.3.4.1]	protein disulfide-isomerase-like [Vespa mandarinia]>XP_035728342.1 protein disulfide-isomerase-like [Vespa mandarinia]>XP_035728343.1 protein disulfide-isomerase-like [Vespa mandarinia]>XP_035728345.1 protein disulfide-isomerase-like [Vespa mandarinia]	Protein disulfide-isomerase OS=Drosophila melanogaster OX=7227 GN=Pdi PE=2 SV=1
DEDEMFMHAPQPNQP	Unmodified	0.027767	83.869	0.0252525	2	Maker002690	By MS/MS	0	Maker002690	dihydrodipicolinate synthase family protein [Mariniflexile sp. TRM1-10]	NA	K05700|1|0.0e+00|1886.3|pcf:106786065|vinculin	vinculin-like isoform X1 [Vespa mandarinia]	Vinculin OS=Drosophila melanogaster OX=7227 GN=Vinc PE=1 SV=1
DEDEMFMHAPQPNQPIM	Unmodified	0.0073704	90.913	0.0248007	2	Maker002690	By MS/MS	59426000	Maker002690	dihydrodipicolinate synthase family protein [Mariniflexile sp. TRM1-10]	NA	K05700|1|0.0e+00|1886.3|pcf:106786065|vinculin	vinculin-like isoform X1 [Vespa mandarinia]	Vinculin OS=Drosophila melanogaster OX=7227 GN=Vinc PE=1 SV=1
DEDEMFMHAPQPNQPIMM	Unmodified	0.040223	81.625	0.0252525	2	Maker002690	By MS/MS	0	Maker002690	dihydrodipicolinate synthase family protein [Mariniflexile sp. TRM1-10]	NA	K05700|1|0.0e+00|1886.3|pcf:106786065|vinculin	vinculin-like isoform X1 [Vespa mandarinia]	Vinculin OS=Drosophila melanogaster OX=7227 GN=Vinc PE=1 SV=1
DEEKPDEISILPWR	Unmodified	9.0774e-11	253.88	0	2	Maker008689	By MS/MS	204780000	Maker008689	Fibronectin type III domain protein [Nitrosopumilus maritimus SCM1]	NA	K12567|1|0.0e+00|17782.7|obo:105286657|titin [EC:2.7.11.1]	titin-like isoform X1 [Vespa mandarinia]	Titin OS=Drosophila melanogaster OX=7227 GN=sls PE=1 SV=3
DEEKPDEISILPWRRT	Unmodified	0.024074	137.79	0.00502513	3	Maker008689	By MS/MS	99211000	Maker008689	Fibronectin type III domain protein [Nitrosopumilus maritimus SCM1]	NA	K12567|1|0.0e+00|17782.7|obo:105286657|titin [EC:2.7.11.1]	titin-like isoform X1 [Vespa mandarinia]	Titin OS=Drosophila melanogaster OX=7227 GN=sls PE=1 SV=3
DEKKEAPLATPEA	Unmodified	0.010946	94.692	0.0248007	2	Maker003993	By MS/MS	12224000	Maker003993	5-(carboxyamino)imidazole ribonucleotide synthase [Methylomonas methanica]	NA	K01527|1|4.5e-92|341.3|pcf:106787695|nascent polypeptide-associated complex subunit beta	transcription factor BTF3 homolog 4-like [Vespa mandarinia]>XP_035721991.1 transcription factor BTF3 homolog 4-like [Vespa mandarinia]>XP_035721992.1 transcription factor BTF3 homolog 4-like [Vespa mandarinia]>XP_035721993.1 transcription factor BTF3 homolog 4-like [Vespa mandarinia]>KAF7400499.1 hypothetical protein [Vespula vulgaris]>KAF7403927.1 hypothetical protein [Vespula germanica]>KAF7427…	Transcription factor BTF3 homolog 4 OS=Danio rerio OX=7955 GN=btf3l4 PE=2 SV=1
DELEVESNYKPPPEKTIEQIL	Unmodified	0.0094299	86.498	0.0248007	2	Maker008984	By MS/MS	16621000	Maker008984	GntR family transcriptional regulator [Clostridium botulinum A str. ATCC 3502]	NA	K19759|1|0.0e+00|1357.4|obo:105278103|dynein assembly factor 5, axonemal	dynein assembly factor 5, axonemal-like isoform X3 [Vespa mandarinia]	Dynein axonemal assembly factor 5 OS=Xenopus laevis OX=8355 GN=dnaaf5 PE=2 SV=1
DELLKDSSRDLLL	Unmodified	0.010907	150.04	0	2	Maker007276	By MS/MS	24408000	Maker007276	HD domain-containing protein [Sorangium cellulosum]	NA	K15047|1|2.1e-229|800.0|pcf:106783921|heterogeneous nuclear ribonucleoprotein U-like protein 1	heterogeneous nuclear ribonucleoprotein U-like protein 1 isoform X3 [Vespa mandarinia]>XP_035721349.1 heterogeneous nuclear ribonucleoprotein U-like protein 1 isoform X3 [Vespa mandarinia]>XP_035721350.1 heterogeneous nuclear ribonucleoprotein U-like protein 1 isoform X3 [Vespa mandarinia]>XP_035721351.1 heterogeneous nuclear ribonucleoprotein U-like protein 1 isoform X3 [Vespa mandarinia]>XP_035…	Heterogeneous nuclear ribonucleoprotein U-like protein 1 OS=Mus musculus OX=10090 GN=Hnrnpul1 PE=1 SV=1
DELLKDSSRDLLLK	Unmodified	0.010942	92.457	0.0248007	3	Maker007276	By MS/MS	16932000	Maker007276	HD domain-containing protein [Sorangium cellulosum]	NA	K15047|1|2.1e-229|800.0|pcf:106783921|heterogeneous nuclear ribonucleoprotein U-like protein 1	heterogeneous nuclear ribonucleoprotein U-like protein 1 isoform X3 [Vespa mandarinia]>XP_035721349.1 heterogeneous nuclear ribonucleoprotein U-like protein 1 isoform X3 [Vespa mandarinia]>XP_035721350.1 heterogeneous nuclear ribonucleoprotein U-like protein 1 isoform X3 [Vespa mandarinia]>XP_035721351.1 heterogeneous nuclear ribonucleoprotein U-like protein 1 isoform X3 [Vespa mandarinia]>XP_035…	Heterogeneous nuclear ribonucleoprotein U-like protein 1 OS=Mus musculus OX=10090 GN=Hnrnpul1 PE=1 SV=1
DELPAVPATTVPAVPTAPARTR	Unmodified	0.00035206	136.51	0.00502513	2;3	Maker000658	By MS/MS	62513000	Maker000658	MerR family transcriptional regulator [Paracoccus denitrificans]	NA	K12194|1|2.0e-70|269.6|ame:411857|charged multivesicular body protein 4	charged multivesicular body protein 4b-like isoform X2 [Vespa mandarinia]	Charged multivesicular body protein 4c OS=Danio rerio OX=7955 GN=chmp4c PE=2 SV=1
DEVPDLVENFDEASKEEVAPKKEVE	Unmodified	0.043212	48.115	0.0260138	3	Maker003993	By MS/MS	0	Maker003993	5-(carboxyamino)imidazole ribonucleotide synthase [Methylomonas methanica]	NA	K01527|1|4.5e-92|341.3|pcf:106787695|nascent polypeptide-associated complex subunit beta	transcription factor BTF3 homolog 4-like [Vespa mandarinia]>XP_035721991.1 transcription factor BTF3 homolog 4-like [Vespa mandarinia]>XP_035721992.1 transcription factor BTF3 homolog 4-like [Vespa mandarinia]>XP_035721993.1 transcription factor BTF3 homolog 4-like [Vespa mandarinia]>KAF7400499.1 hypothetical protein [Vespula vulgaris]>KAF7403927.1 hypothetical protein [Vespula germanica]>KAF7427…	Transcription factor BTF3 homolog 4 OS=Danio rerio OX=7955 GN=btf3l4 PE=2 SV=1
DGIAELIKIEKEL	Unmodified	1.0027e-15	218.62	0	2;3	Maker008171	By MS/MS	250290000	Maker008171	arginine kinase [Sulfurovum sp. NBC37-1]	NA	K00933|1|2.7e-208|728.4|pcf:106792158|creatine kinase [EC:2.7.3.2]	hypothetical protein [Vespula vulgaris]	Arginine kinase OS=Apis mellifera OX=7460 GN=ARGK PE=2 SV=1
DGLLRVVK	Unmodified	0.024161	108.7	0.0248007	2	Maker001342	By MS/MS	17828000	Maker001342	outer membrane adhesin-like protein [Marivirga tractuosa]	NA	K06813|1|1.3e-198|699.9|xla:108696271|cadherin 23	extracellular matrix-binding protein ebh-like [Vespa mandarinia]	Cadherin-86C OS=Drosophila melanogaster OX=7227 GN=Cad86C PE=2 SV=3
DGTNVVDCVDLGNVLRA	Unmodified	0.010365	115.57	0.0248007	2	Maker008068	By MS/MS	15253000	Maker008068	MULTISPECIES: XRE family transcriptional regulator [Blautia]	NA	K05738|1|4.7e-26|121.7|loa:LOAG_04932|myosin light chain 1!K12751|5|1.7e-23|113.2|aqu:100634494|myosin light chain 6	myosin light chain alkali-like isoform X1 [Vespa mandarinia]	Myosin light chain alkali OS=Drosophila melanogaster OX=7227 GN=Mlc1 PE=1 SV=4
DHDKDGIIGKNDLRMAFDSV	Unmodified	0.014988	79.695	0.0260138	3	Maker006553	By MS/MS	23572000	Maker006553	tetracycline resistance MFS efflux pump [Crinalium epipsammum]	NA	K12757|1|6.5e-78|294.7|pcf:106792330|myosin regulatory light chain 12	hypothetical protein [Vespula pensylvanica]	Myosin regulatory light chain 2 OS=Bombyx mori OX=7091 PE=1 SV=1
DHMYIDDKGFIDTPS	Unmodified	0.021371	145.09	0.00502513	2	Maker006553	By MS/MS	28058000	Maker006553	tetracycline resistance MFS efflux pump [Crinalium epipsammum]	NA	K12757|1|6.5e-78|294.7|pcf:106792330|myosin regulatory light chain 12	hypothetical protein [Vespula pensylvanica]	Myosin regulatory light chain 2 OS=Bombyx mori OX=7091 PE=1 SV=1
DHMYIDDKGFIDTPSL	Unmodified	0.0041076	207.47	0	2;3	Maker006553	By MS/MS	142430000	Maker006553	tetracycline resistance MFS efflux pump [Crinalium epipsammum]	NA	K12757|1|6.5e-78|294.7|pcf:106792330|myosin regulatory light chain 12	hypothetical protein [Vespula pensylvanica]	Myosin regulatory light chain 2 OS=Bombyx mori OX=7091 PE=1 SV=1
DHMYIDDKGFIDTPSLI	Unmodified	0.0040939	77.562	0.0260138	3	Maker006553	By MS/MS	21512000	Maker006553	tetracycline resistance MFS efflux pump [Crinalium epipsammum]	NA	K12757|1|6.5e-78|294.7|pcf:106792330|myosin regulatory light chain 12	hypothetical protein [Vespula pensylvanica]	Myosin regulatory light chain 2 OS=Bombyx mori OX=7091 PE=1 SV=1
DIDFDDLMKRFEDLKK	Unmodified	0.0052938	169.3	0	2	Maker001935	By MS/MS	23650000	Maker001935	M42 family peptidase [Tepidanaerobacter acetatoxydans]	NA	K19476|1|4.7e-186|654.4|pcf:106791296|vacuolar protein sorting-associated protein IST1	IST1 homolog [Vespa mandarinia]	IST1 homolog OS=Homo sapiens OX=9606 GN=IST1 PE=1 SV=1
DIEEVETEIVKAK	Unmodified	2.6144e-06	130.94	0.0163934	2	Maker002883	By MS/MS	0	Maker002883	enoyl-CoA hydratase [Castellaniella defragrans]	NA	K23026|1|8.6e-109|399.4|tnl:113496135|LIM domain and actin-binding protein 1	uncharacterized protein YFR016C-like isoform X18 [Vespa mandarinia]	LIM domain and actin-binding protein 1 OS=Homo sapiens OX=9606 GN=LIMA1 PE=1 SV=1
DIEEVETEIVKAKRTT	Unmodified	3.2842e-07	126.88	0.0163934	3	Maker002883	By MS/MS	0	Maker002883	enoyl-CoA hydratase [Castellaniella defragrans]	NA	K23026|1|8.6e-109|399.4|tnl:113496135|LIM domain and actin-binding protein 1	uncharacterized protein YFR016C-like isoform X18 [Vespa mandarinia]	LIM domain and actin-binding protein 1 OS=Homo sapiens OX=9606 GN=LIMA1 PE=1 SV=1
DIEEVETEIVKAKRTTRERPISF	Unmodified	0.024149	74.364	0.0260138	4	Maker002883	By MS/MS	25339000	Maker002883	enoyl-CoA hydratase [Castellaniella defragrans]	NA	K23026|1|8.6e-109|399.4|tnl:113496135|LIM domain and actin-binding protein 1	uncharacterized protein YFR016C-like isoform X18 [Vespa mandarinia]	LIM domain and actin-binding protein 1 OS=Homo sapiens OX=9606 GN=LIMA1 PE=1 SV=1
DIGPAEGPKANVGPQTGPSDLAGPQE	Unmodified	0.032329	44.734	0.0260138	2	Maker006159	By MS/MS	0	Maker006159	putative glycosyl transferase group 1 [Candidatus Nitrososphaera gargensis Ga9.2]	NA	NA	spidroin-1-like [Vespa mandarinia]	NA
DISMDPFVEEPDGQSQPVISGGT	Unmodified	0.00039599	141.73	0.00502513	2	Maker001194	By MS/MS	108260000	Maker001194	copper-translocating P-type ATPase [Halobacillus halophilus]	NA	NA	probable serine/threonine-protein kinase kinX isoform X5 [Vespa mandarinia]	30S ribosomal protein S3 OS=Natronomonas pharaonis (strain ATCC 35678 / DSM 2160 / CIP 103997 / JCM 8858 / NBRC 14720 / NCIMB 2260 / Gabara) OX=348780 GN=rps3 PE=3 SV=1
DKYTTKYDNIDVDQIL	Unmodified	0.0059536	94.461	0.0248007	3	Maker008569	By MS/MS	37031000	Maker008569	2-phenylethanol ABC transporter ATP-binding protein [Dinoroseobacter shibae]	NA	K15127|1|1.0e-10|70.1|nvi:100120782|transcriptional adapter 2-beta	chemosensory protein 2, partial [Vespa velutina]	Ejaculatory bulb-specific protein 3 OS=Drosophila melanogaster OX=7227 GN=EbpIII PE=2 SV=2
DKYTTKYDNIDVDQILKS	Unmodified	1.872e-13	259.08	0	2;3;4	Maker008569	By MS/MS	1259100000	Maker008569	2-phenylethanol ABC transporter ATP-binding protein [Dinoroseobacter shibae]	NA	K15127|1|1.0e-10|70.1|nvi:100120782|transcriptional adapter 2-beta	chemosensory protein 2, partial [Vespa velutina]	Ejaculatory bulb-specific protein 3 OS=Drosophila melanogaster OX=7227 GN=EbpIII PE=2 SV=2
DKYTTKYDNIDVDQILKSD	Unmodified	2.216e-17	262.24	0	2;3;4	Maker008569	By MS/MS	584220000	Maker008569	2-phenylethanol ABC transporter ATP-binding protein [Dinoroseobacter shibae]	NA	K15127|1|1.0e-10|70.1|nvi:100120782|transcriptional adapter 2-beta	chemosensory protein 2, partial [Vespa velutina]	Ejaculatory bulb-specific protein 3 OS=Drosophila melanogaster OX=7227 GN=EbpIII PE=2 SV=2
DKYTTKYDNIDVDQILKSDR	Unmodified	3.6563e-23	219.61	0	3;4	Maker008569	By MS/MS	99516000	Maker008569	2-phenylethanol ABC transporter ATP-binding protein [Dinoroseobacter shibae]	NA	K15127|1|1.0e-10|70.1|nvi:100120782|transcriptional adapter 2-beta	chemosensory protein 2, partial [Vespa velutina]	Ejaculatory bulb-specific protein 3 OS=Drosophila melanogaster OX=7227 GN=EbpIII PE=2 SV=2
DKYTTKYDNIDVDQILKSDRL	Unmodified	0.00027861	105.32	0.0248007	4	Maker008569	By MS/MS	39179000	Maker008569	2-phenylethanol ABC transporter ATP-binding protein [Dinoroseobacter shibae]	NA	K15127|1|1.0e-10|70.1|nvi:100120782|transcriptional adapter 2-beta	chemosensory protein 2, partial [Vespa velutina]	Ejaculatory bulb-specific protein 3 OS=Drosophila melanogaster OX=7227 GN=EbpIII PE=2 SV=2
DKYTTKYDNIDVDQILKSDRLL	Unmodified	8.9169e-14	204.04	0	3;4	Maker008569	By MS/MS	144370000	Maker008569	2-phenylethanol ABC transporter ATP-binding protein [Dinoroseobacter shibae]	NA	K15127|1|1.0e-10|70.1|nvi:100120782|transcriptional adapter 2-beta	chemosensory protein 2, partial [Vespa velutina]	Ejaculatory bulb-specific protein 3 OS=Drosophila melanogaster OX=7227 GN=EbpIII PE=2 SV=2
DKYTTKYDNIDVDQILKSDRLLNN	Unmodified	2.1712e-60	253.66	0	3;4	Maker008569	By MS/MS	183820000	Maker008569	2-phenylethanol ABC transporter ATP-binding protein [Dinoroseobacter shibae]	NA	K15127|1|1.0e-10|70.1|nvi:100120782|transcriptional adapter 2-beta	chemosensory protein 2, partial [Vespa velutina]	Ejaculatory bulb-specific protein 3 OS=Drosophila melanogaster OX=7227 GN=EbpIII PE=2 SV=2
DKYTTKYDNIDVDQILKSDRLLNNY	Unmodified	4.0731e-07	161.04	0	4	Maker008569	By MS/MS	50199000	Maker008569	2-phenylethanol ABC transporter ATP-binding protein [Dinoroseobacter shibae]	NA	K15127|1|1.0e-10|70.1|nvi:100120782|transcriptional adapter 2-beta	chemosensory protein 2, partial [Vespa velutina]	Ejaculatory bulb-specific protein 3 OS=Drosophila melanogaster OX=7227 GN=EbpIII PE=2 SV=2
DKYTTKYDNIDVDQILKSDRLLNNYV	Unmodified	0.0050655	85.467	0.0248007	4	Maker008569	By MS/MS	31518000	Maker008569	2-phenylethanol ABC transporter ATP-binding protein [Dinoroseobacter shibae]	NA	K15127|1|1.0e-10|70.1|nvi:100120782|transcriptional adapter 2-beta	chemosensory protein 2, partial [Vespa velutina]	Ejaculatory bulb-specific protein 3 OS=Drosophila melanogaster OX=7227 GN=EbpIII PE=2 SV=2
DKYTTKYDNIDVDQILKSDRLLNNYVN	Unmodified	1.8644e-07	117.08	0.00502513	3;4	Maker008569	By MS/MS	211100000	Maker008569	2-phenylethanol ABC transporter ATP-binding protein [Dinoroseobacter shibae]	NA	K15127|1|1.0e-10|70.1|nvi:100120782|transcriptional adapter 2-beta	chemosensory protein 2, partial [Vespa velutina]	Ejaculatory bulb-specific protein 3 OS=Drosophila melanogaster OX=7227 GN=EbpIII PE=2 SV=2
DKYTTKYDNIDVDQILKSDRLLNNYVNC	Unmodified	0.0062446	67.01	0.0260138	4	Maker008569	By MS/MS	52470000	Maker008569	2-phenylethanol ABC transporter ATP-binding protein [Dinoroseobacter shibae]	NA	K15127|1|1.0e-10|70.1|nvi:100120782|transcriptional adapter 2-beta	chemosensory protein 2, partial [Vespa velutina]	Ejaculatory bulb-specific protein 3 OS=Drosophila melanogaster OX=7227 GN=EbpIII PE=2 SV=2
DKYTTKYDNIDVDQILKSDRLLNNYVNCL	Unmodified	1.6244e-07	139.81	0.00502513	3;4	Maker008569	By MS/MS	172650000	Maker008569	2-phenylethanol ABC transporter ATP-binding protein [Dinoroseobacter shibae]	NA	K15127|1|1.0e-10|70.1|nvi:100120782|transcriptional adapter 2-beta	chemosensory protein 2, partial [Vespa velutina]	Ejaculatory bulb-specific protein 3 OS=Drosophila melanogaster OX=7227 GN=EbpIII PE=2 SV=2
DKYTTKYDNIDVDQILKSDRLLNNYVNCLL	Unmodified	4.493e-07	127.73	0.0163934	4	Maker008569	By MS/MS	327070000	Maker008569	2-phenylethanol ABC transporter ATP-binding protein [Dinoroseobacter shibae]	NA	K15127|1|1.0e-10|70.1|nvi:100120782|transcriptional adapter 2-beta	chemosensory protein 2, partial [Vespa velutina]	Ejaculatory bulb-specific protein 3 OS=Drosophila melanogaster OX=7227 GN=EbpIII PE=2 SV=2
DLDFVEQGPVQAKTR	Unmodified	0.033895	84.289	0.0252525	2	Maker009980	By MS/MS	0	Maker009980	PAS domain-containing sensor histidine kinase [Rhizobium leguminosarum]	NA	K19867|1|2.8e-10|70.5|dpte:113790561|LIM domain-binding protein 3	alpha-protein kinase 1-like isoform X1 [Vespa mandarinia]>XP_035736683.1 alpha-protein kinase 1-like isoform X1 [Vespa mandarinia]	PDZ and LIM domain protein Zasp OS=Drosophila melanogaster OX=7227 GN=Zasp52 PE=1 SV=2
DLMPKSEGTDDINSL	Unmodified	0.014528	124.67	0.0230769	2	Maker009880	By MS/MS	59036000	Maker009880	MULTISPECIES: glycosyl transferase [Ensifer]	NA	K00750|1|1.2e-306|1057.0|pcf:106786831|glycogenin [EC:2.4.1.186]	probable serine/threonine-protein kinase kinX isoform X1 [Vespa mandarinia]>XP_035740796.1 probable serine/threonine-protein kinase kinX isoform X1 [Vespa mandarinia]>XP_035740797.1 probable serine/threonine-protein kinase kinX isoform X1 [Vespa mandarinia]	Glycogenin-1 OS=Oryctolagus cuniculus OX=9986 GN=GYG1 PE=1 SV=3
DLQSHLSTLELRVA	Unmodified	0.013805	90.05	0.0248007	2	Maker000544	By MS/MS	128620000	Maker000544	DUF1080 domain-containing protein [Rubinisphaera brasiliensis]	NA	K17701|1|0.0e+00|2702.2|pcf:106784230|signal-induced proliferation-associated 1 like protein 1	signal-induced proliferation-associated 1-like protein 2 isoform X1 [Vespa mandarinia]	Signal-induced proliferation-associated 1-like protein 2 OS=Mus musculus OX=10090 GN=Sipa1l2 PE=1 SV=3
DNFDEMNLKEELLRGIY	Unmodified	1.9863e-31	182.1	0	2	Maker008525	By MS/MS	0	Maker008525	DEAD/DEAH box helicase [Paeniclostridium sordellii]	NA	K03257|1|4.1e-234|814.3|pcf:106785436|translation initiation factor 4A	eukaryotic initiation factor 4A-I-like [Vespa mandarinia]>XP_035718122.1 eukaryotic initiation factor 4A-I-like [Vespa mandarinia]>KAF7384289.1 hypothetical protein [Vespula vulgaris]>KAF7385464.1 hypothetical protein [Vespula germanica]>KAF7404315.1 hypothetical protein [Vespula pensylvanica]	Eukaryotic initiation factor 4A-II OS=Gallus gallus OX=9031 GN=EIF4A2 PE=2 SV=1
DNGKPFLGTVDKL	Unmodified	0.0097882	99.844	0.0248007	2	Maker000691	By MS/MS	63130000	Maker000691	hypothetical protein Nps_00075 [Candidatus Nanopusillus acidilobi]	NA	K02736|1|3.1e-139|498.4|pcf:106786728|20S proteasome subunit beta 7 [EC:3.4.25.1]	proteasome subunit beta type-4-like [Vespa mandarinia]	Proteasome subunit beta type-4 (Fragment) OS=Xenopus laevis OX=8355 GN=psmb4 PE=2 SV=2
DNGVAKINLTDKIIQL	Unmodified	0.0055045	148.69	0	2;3	Maker000465	By MS/MS	65442000	Maker000465	superoxide dismutase family protein [Rhodothermus marinus]	NA	K04565|1|2.0e-77|292.4|pcf:106784449|superoxide dismutase, Cu-Zn family [EC:1.15.1.1]	superoxide dismutase [Cu-Zn]-like [Vespa mandarinia]	Superoxide dismutase [Cu-Zn] OS=Ceratitis capitata OX=7213 GN=Sod1 PE=3 SV=2
DNIDVDQILKSDRLL	Unmodified	0.019696	157.22	0	2	Maker008569	By MS/MS	48497000	Maker008569	2-phenylethanol ABC transporter ATP-binding protein [Dinoroseobacter shibae]	NA	K15127|1|1.0e-10|70.1|nvi:100120782|transcriptional adapter 2-beta	chemosensory protein 2, partial [Vespa velutina]	Ejaculatory bulb-specific protein 3 OS=Drosophila melanogaster OX=7227 GN=EbpIII PE=2 SV=2
DNIDVDQILKSDRLLNN	Unmodified	1.1476e-246	305.6	0	2	Maker008569	By MS/MS	0	Maker008569	2-phenylethanol ABC transporter ATP-binding protein [Dinoroseobacter shibae]	NA	K15127|1|1.0e-10|70.1|nvi:100120782|transcriptional adapter 2-beta	chemosensory protein 2, partial [Vespa velutina]	Ejaculatory bulb-specific protein 3 OS=Drosophila melanogaster OX=7227 GN=EbpIII PE=2 SV=2
DNIDVDQILKSDRLLNNYVN	Unmodified	1.3688e-07	185.95	0	2	Maker008569	By MS/MS	19955000	Maker008569	2-phenylethanol ABC transporter ATP-binding protein [Dinoroseobacter shibae]	NA	K15127|1|1.0e-10|70.1|nvi:100120782|transcriptional adapter 2-beta	chemosensory protein 2, partial [Vespa velutina]	Ejaculatory bulb-specific protein 3 OS=Drosophila melanogaster OX=7227 GN=EbpIII PE=2 SV=2
DNLEPFPFKPSPSPTVPKPAT	Unmodified	0.014737	67.866	0.0260138	3	Maker008689	By MS/MS	23766000	Maker008689	Fibronectin type III domain protein [Nitrosopumilus maritimus SCM1]	NA	K12567|1|0.0e+00|17782.7|obo:105286657|titin [EC:2.7.11.1]	titin-like isoform X1 [Vespa mandarinia]	Titin OS=Drosophila melanogaster OX=7227 GN=sls PE=1 SV=3
DPEAINLK	Unmodified	0.023878	107.59	0.0248007	2	Maker007383	By MS/MS	93005000	Maker007383	DNA-binding response regulator [Azorhizobium caulinodans]	NA	NA	prepromastoparan M [Vespa mandarinia]	Mastoparan-like peptide 12c OS=Vespa magnifica OX=202807 PE=1 SV=1
DPEAINLKA	Unmodified	0.019966	127.56	0.0163934	2	Maker007383	By MS/MS	17907000	Maker007383	DNA-binding response regulator [Azorhizobium caulinodans]	NA	NA	prepromastoparan M [Vespa mandarinia]	Mastoparan-like peptide 12c OS=Vespa magnifica OX=202807 PE=1 SV=1
DPEAINLKAIA	Unmodified	0.017469	153.24	0	2	Maker007383	By MS/MS	46043000	Maker007383	DNA-binding response regulator [Azorhizobium caulinodans]	NA	NA	prepromastoparan M [Vespa mandarinia]	Mastoparan-like peptide 12c OS=Vespa magnifica OX=202807 PE=1 SV=1
DPEAINLKAIAA	Unmodified	0.02086	135.43	0.0136986	2	Maker007383	By MS/MS	451880000	Maker007383	DNA-binding response regulator [Azorhizobium caulinodans]	NA	NA	prepromastoparan M [Vespa mandarinia]	Mastoparan-like peptide 12c OS=Vespa magnifica OX=202807 PE=1 SV=1
DPEAINLKAIAAL	Unmodified	0.00089269	190.57	0	2	Maker007383	By MS/MS	121140000	Maker007383	DNA-binding response regulator [Azorhizobium caulinodans]	NA	NA	prepromastoparan M [Vespa mandarinia]	Mastoparan-like peptide 12c OS=Vespa magnifica OX=202807 PE=1 SV=1
DPEAINLKAIAALAK	Unmodified	6.1537e-46	306.55	0	2;3	Maker007383	By MS/MS	1871500000	Maker007383	DNA-binding response regulator [Azorhizobium caulinodans]	NA	NA	prepromastoparan M [Vespa mandarinia]	Mastoparan-like peptide 12c OS=Vespa magnifica OX=202807 PE=1 SV=1
DPEAINLKAIAALAKK	Unmodified	0.019835	138.19	0.00502513	2;3	Maker007383	By MS/MS	90276000	Maker007383	DNA-binding response regulator [Azorhizobium caulinodans]	NA	NA	prepromastoparan M [Vespa mandarinia]	Mastoparan-like peptide 12c OS=Vespa magnifica OX=202807 PE=1 SV=1
DPEAINLKAIAALAKKL	Unmodified	8.6907e-08	193.17	0	3	Maker007383	By MS/MS	70695000	Maker007383	DNA-binding response regulator [Azorhizobium caulinodans]	NA	NA	prepromastoparan M [Vespa mandarinia]	Mastoparan-like peptide 12c OS=Vespa magnifica OX=202807 PE=1 SV=1
DPEDVPGCEDYYGDLDLKSIRKS	Unmodified	2.7077e-05	108.25	0.0248007	3	Maker010317	By MS/MS	23034000	Maker010317	TetR/AcrR family transcriptional regulator [Kutzneria albida]	NA	K15174|1|2.2e-39|166.8|clec:106668192|RNA polymerase II-associated factor 1!K01183|2|6.7e-04|48.9|myi:110454754|chitinase [EC:3.2.1.14]	hypothetical protein [Vespula germanica]>KAF7397016.1 hypothetical protein [Vespula pensylvanica]	Disco-interacting protein 2 OS=Drosophila melanogaster OX=7227 GN=DIP2 PE=1 SV=2
DPEDVPGCEDYYGDLDLKSIRKSELLAGIQS	Unmodified	0.0001221	73.603	0.0260138	3	Maker010317	By MS/MS	43026000	Maker010317	TetR/AcrR family transcriptional regulator [Kutzneria albida]	NA	K15174|1|2.2e-39|166.8|clec:106668192|RNA polymerase II-associated factor 1!K01183|2|6.7e-04|48.9|myi:110454754|chitinase [EC:3.2.1.14]	hypothetical protein [Vespula germanica]>KAF7397016.1 hypothetical protein [Vespula pensylvanica]	Disco-interacting protein 2 OS=Drosophila melanogaster OX=7227 GN=DIP2 PE=1 SV=2
DPKADPLAGPNPDAD	Unmodified	0.0066278	100.19	0.0248007	2	Maker007383	By MS/MS	19522000	Maker007383	DNA-binding response regulator [Azorhizobium caulinodans]	NA	NA	prepromastoparan M [Vespa mandarinia]	Mastoparan-like peptide 12c OS=Vespa magnifica OX=202807 PE=1 SV=1
DPKADPLAGPNPDADPEAIN	Unmodified	0.0036585	118.13	0.0248007	2	Maker007383	By MS/MS	28889000	Maker007383	DNA-binding response regulator [Azorhizobium caulinodans]	NA	NA	prepromastoparan M [Vespa mandarinia]	Mastoparan-like peptide 12c OS=Vespa magnifica OX=202807 PE=1 SV=1
DPKADPLAGPNPDADPEAINL	Unmodified	0.0011217	95.854	0.0248007	2	Maker007383	By MS/MS	53566000	Maker007383	DNA-binding response regulator [Azorhizobium caulinodans]	NA	NA	prepromastoparan M [Vespa mandarinia]	Mastoparan-like peptide 12c OS=Vespa magnifica OX=202807 PE=1 SV=1
DPKADPLAGPNPDADPEAINLK	Unmodified	1.1445e-12	240.34	0	2;3	Maker007383	By MS/MS	774810000	Maker007383	DNA-binding response regulator [Azorhizobium caulinodans]	NA	NA	prepromastoparan M [Vespa mandarinia]	Mastoparan-like peptide 12c OS=Vespa magnifica OX=202807 PE=1 SV=1
DPKADPLAGPNPDADPEAINLKA	Unmodified	1.3586e-15	195.46	0	2;3	Maker007383	By MS/MS	257510000	Maker007383	DNA-binding response regulator [Azorhizobium caulinodans]	NA	NA	prepromastoparan M [Vespa mandarinia]	Mastoparan-like peptide 12c OS=Vespa magnifica OX=202807 PE=1 SV=1
DPKADPLAGPNPDADPEAINLKAIAALA	Unmodified	0.0046944	77.065	0.0260138	2;3	Maker007383	By MS/MS	143130000	Maker007383	DNA-binding response regulator [Azorhizobium caulinodans]	NA	NA	prepromastoparan M [Vespa mandarinia]	Mastoparan-like peptide 12c OS=Vespa magnifica OX=202807 PE=1 SV=1
DPKADPLAGPNPDADPEAINLKAIAALAK	Unmodified	1.6244e-07	133.4	0.0136986	3;4	Maker007383	By MS/MS	435160000	Maker007383	DNA-binding response regulator [Azorhizobium caulinodans]	NA	NA	prepromastoparan M [Vespa mandarinia]	Mastoparan-like peptide 12c OS=Vespa magnifica OX=202807 PE=1 SV=1
DPKADPLAGPNPDADPEAINLKAIAALAKK	Unmodified	0.0014436	77.276	0.0260138	4	Maker007383	By MS/MS	42118000	Maker007383	DNA-binding response regulator [Azorhizobium caulinodans]	NA	NA	prepromastoparan M [Vespa mandarinia]	Mastoparan-like peptide 12c OS=Vespa magnifica OX=202807 PE=1 SV=1
DPLAGPNPDADPEAINLK	Unmodified	2.4555e-08	196.58	0	2	Maker007383	By MS/MS	347510000	Maker007383	DNA-binding response regulator [Azorhizobium caulinodans]	NA	NA	prepromastoparan M [Vespa mandarinia]	Mastoparan-like peptide 12c OS=Vespa magnifica OX=202807 PE=1 SV=1
DPLAGPNPDADPEAINLKAIAA	Unmodified	5.0384e-05	122.93	0.0248007	2	Maker007383	By MS/MS	108810000	Maker007383	DNA-binding response regulator [Azorhizobium caulinodans]	NA	NA	prepromastoparan M [Vespa mandarinia]	Mastoparan-like peptide 12c OS=Vespa magnifica OX=202807 PE=1 SV=1
DPLAGPNPDADPEAINLKAIAALA	Unmodified	0.0069453	87.388	0.0248007	2	Maker007383	By MS/MS	143030000	Maker007383	DNA-binding response regulator [Azorhizobium caulinodans]	NA	NA	prepromastoparan M [Vespa mandarinia]	Mastoparan-like peptide 12c OS=Vespa magnifica OX=202807 PE=1 SV=1
DPLAGPNPDADPEAINLKAIAALAK	Unmodified	1.6638e-11	185.45	0	2;3	Maker007383	By MS/MS	351490000	Maker007383	DNA-binding response regulator [Azorhizobium caulinodans]	NA	NA	prepromastoparan M [Vespa mandarinia]	Mastoparan-like peptide 12c OS=Vespa magnifica OX=202807 PE=1 SV=1
DPLAGPNPDADPEAINLKAIAALAKK	Unmodified	6.0302e-08	158.37	0	4	Maker007383	By MS/MS	51953000	Maker007383	DNA-binding response regulator [Azorhizobium caulinodans]	NA	NA	prepromastoparan M [Vespa mandarinia]	Mastoparan-like peptide 12c OS=Vespa magnifica OX=202807 PE=1 SV=1
DPLAGPNPDADPEAINLKAIAALAKKL	Unmodified	1.129e-10	165.85	0	3;4	Maker007383	By MS/MS	212880000	Maker007383	DNA-binding response regulator [Azorhizobium caulinodans]	NA	NA	prepromastoparan M [Vespa mandarinia]	Mastoparan-like peptide 12c OS=Vespa magnifica OX=202807 PE=1 SV=1
DRLLNNYVNCLL	Unmodified	0.018576	93.096	0.0248007	2	Maker008569	By MS/MS	89032000	Maker008569	2-phenylethanol ABC transporter ATP-binding protein [Dinoroseobacter shibae]	NA	K15127|1|1.0e-10|70.1|nvi:100120782|transcriptional adapter 2-beta	chemosensory protein 2, partial [Vespa velutina]	Ejaculatory bulb-specific protein 3 OS=Drosophila melanogaster OX=7227 GN=EbpIII PE=2 SV=2
DRLLNNYVNCLLDVGNCTPDGHEL	Unmodified	0.00014925	119.41	0.0248007	3	Maker008569	By MS/MS	43231000	Maker008569	2-phenylethanol ABC transporter ATP-binding protein [Dinoroseobacter shibae]	NA	K15127|1|1.0e-10|70.1|nvi:100120782|transcriptional adapter 2-beta	chemosensory protein 2, partial [Vespa velutina]	Ejaculatory bulb-specific protein 3 OS=Drosophila melanogaster OX=7227 GN=EbpIII PE=2 SV=2
DSEELLNYVANTNRGIRL	Unmodified	5.7902e-13	234.82	0	2;3	Maker000866	By MS/MS	147820000	Maker000866	23S rRNA (uracil(1939)-C(5))-methyltransferase RlmD [Pseudarcicella sp. HME7025]	NA	K06560|1|4.9e-03|45.8|crg:105344079|mannose receptor, C type	uncharacterized protein LOC118443654 isoform X2 [Vespa mandarinia]	Layilin OS=Cricetulus griseus OX=10029 GN=LAYN PE=1 SV=1
DSELNDLLDSALEDFNKSSTLDVKD	Unmodified	8.8219e-38	292.8	0	2	Maker000429	By MS/MS	75506000	Maker000429	type III secretion system protein [Paenisporosarcina sp. K2R23-3]	NA	K13337|1|2.3e-114|416.0|pcf:106784358|peroxin-19	peroxisomal biogenesis factor 19-like [Vespa mandarinia]	Peroxisomal biogenesis factor 19 OS=Homo sapiens OX=9606 GN=PEX19 PE=1 SV=1
DSGDEESKTPSLSDIVSKPISI	Unmodified	0.00093628	95.957	0.0248007	3	Maker000435	By MS/MS	23773000	Maker000435	hypothetical protein [Methanocaldococcus jannaschii]	NA	K10380|1|0.0e+00|2525.7|pcf:106785242|ankyrin	uncharacterized protein LOC118444503 isoform X1 [Vespa mandarinia]	Ankyrin-3 OS=Mus musculus OX=10090 GN=Ank3 PE=1 SV=1
DSTNCSEHEGELFCKVCHA	Unmodified	0.0043247	89.866	0.0248007	3	Maker003237	By MS/MS	25312000	Maker003237	universal stress protein [Nonomuraea sp. ATCC 55076]	NA	K09377|1|1.6e-111|407.5|mdl:106693226|cysteine and glycine-rich protein	muscle LIM protein Mlp84B-like isoform X1 [Vespa mandarinia]>XP_035734556.1 muscle LIM protein Mlp84B-like isoform X1 [Vespa mandarinia]	Muscle LIM protein Mlp84B OS=Drosophila melanogaster OX=7227 GN=Mlp84B PE=1 SV=1
DTLCQKGGNLMKC	Unmodified	0.0050286	91.867	0.0248007	2	Maker010349	By MS/MS	0	Maker010349	sensor histidine kinase [Paeniclostridium sordellii]	NA	NA	general odorant-binding protein 56d-like [Vespa mandarinia]	4-hydroxy-tetrahydrodipicolinate reductase OS=Acinetobacter baumannii (strain AB307-0294) OX=557600 GN=dapB PE=3 SV=1
DTLHPDALPKIDAL	Unmodified	0.025417	81.625	0.0252525	2	Maker008689	By MS/MS	22813000	Maker008689	Fibronectin type III domain protein [Nitrosopumilus maritimus SCM1]	NA	K12567|1|0.0e+00|17782.7|obo:105286657|titin [EC:2.7.11.1]	titin-like isoform X1 [Vespa mandarinia]	Titin OS=Drosophila melanogaster OX=7227 GN=sls PE=1 SV=3
DVASVTKAIEEIDISDKAVAA	Unmodified	0.00040526	103.9	0	2;3	Maker007437	By MS/MS	68991000	Maker007437	membrane-bound dehydrogenase domain-containing protein [Rubinisphaera brasiliensis]	NA	NA	A-kinase anchor protein 200-like [Vespa mandarinia]	Calexcitin-1 OS=Caenorhabditis elegans OX=6239 GN=cex-1 PE=4 SV=1
DVDQILKSDR	Unmodified	0.021374	129.85	0.0163934	2	Maker008569	By MS/MS	16649000	Maker008569	2-phenylethanol ABC transporter ATP-binding protein [Dinoroseobacter shibae]	NA	K15127|1|1.0e-10|70.1|nvi:100120782|transcriptional adapter 2-beta	chemosensory protein 2, partial [Vespa velutina]	Ejaculatory bulb-specific protein 3 OS=Drosophila melanogaster OX=7227 GN=EbpIII PE=2 SV=2
DVDQILKSDRLLNN	Unmodified	0.0042927	127.03	0.0163934	2	Maker008569	By MS/MS	0	Maker008569	2-phenylethanol ABC transporter ATP-binding protein [Dinoroseobacter shibae]	NA	K15127|1|1.0e-10|70.1|nvi:100120782|transcriptional adapter 2-beta	chemosensory protein 2, partial [Vespa velutina]	Ejaculatory bulb-specific protein 3 OS=Drosophila melanogaster OX=7227 GN=EbpIII PE=2 SV=2
DVDVFQTVDLWEKKDIAQ	Unmodified	0.0034389	111.39	0.0248007	2	Maker011028	By MS/MS	24815000	Maker011028	carbohydrate ABC transporter substrate-binding protein [Verminephrobacter eiseniae]	NA	K20526|1|1.2e-97|359.8|pcf:106789233|transgelin	muscle-specific protein 20-like [Vespa mandarinia]	Muscle-specific protein 20 OS=Drosophila melanogaster OX=7227 GN=Mp20 PE=2 SV=2
DVIEDESESEIITKIVK	Unmodified	7.1733e-05	182.02	0	2;3	Maker000325	By MS/MS	59612000	Maker000325	thiamine phosphate synthase [Moorea producens]	NA	K10429|1|5.1e-229|801.6|mdl:103576300|microtubule-associated protein 1	microtubule-associated protein futsch-like [Vespa mandarinia]	Microtubule-associated protein futsch OS=Drosophila melanogaster OX=7227 GN=futsch PE=1 SV=4
DVIEDESESEIITKIVKR	Unmodified	0.0091144	150.59	0	3	Maker000325	By MS/MS	69008000	Maker000325	thiamine phosphate synthase [Moorea producens]	NA	K10429|1|5.1e-229|801.6|mdl:103576300|microtubule-associated protein 1	microtubule-associated protein futsch-like [Vespa mandarinia]	Microtubule-associated protein futsch OS=Drosophila melanogaster OX=7227 GN=futsch PE=1 SV=4
DVLKDGQVLCHL	Unmodified	0.011177	91.937	0.00502513	2;3	Maker011028	By MS/MS	109900000	Maker011028	carbohydrate ABC transporter substrate-binding protein [Verminephrobacter eiseniae]	NA	K20526|1|1.2e-97|359.8|pcf:106789233|transgelin	muscle-specific protein 20-like [Vespa mandarinia]	Muscle-specific protein 20 OS=Drosophila melanogaster OX=7227 GN=Mp20 PE=2 SV=2
DVLKDGQVLCHLM	Unmodified	0.014049	109.24	0.0248007	2	Maker011028	By MS/MS	61109000	Maker011028	carbohydrate ABC transporter substrate-binding protein [Verminephrobacter eiseniae]	NA	K20526|1|1.2e-97|359.8|pcf:106789233|transgelin	muscle-specific protein 20-like [Vespa mandarinia]	Muscle-specific protein 20 OS=Drosophila melanogaster OX=7227 GN=Mp20 PE=2 SV=2
DVLKDGQVLCHLMN	Unmodified	0.0067034	108.35	0.0248007	2	Maker011028	By MS/MS	25699000	Maker011028	carbohydrate ABC transporter substrate-binding protein [Verminephrobacter eiseniae]	NA	K20526|1|1.2e-97|359.8|pcf:106789233|transgelin	muscle-specific protein 20-like [Vespa mandarinia]	Muscle-specific protein 20 OS=Drosophila melanogaster OX=7227 GN=Mp20 PE=2 SV=2
DVYYWQLPNIFLGDQITSYGGNLKYTVRYVPSPG	Unmodified	2.4899e-12	148.13	0	3	Maker003127	By MS/MS	116760000	Maker003127	phosphopyruvate hydratase [Gemmatirosa kalamazoonesis]	NA	K06255|1|0.0e+00|3198.7|zne:110833485|basement membrane-specific heparan sulfate proteoglycan core protein	basement membrane-specific heparan sulfate proteoglycan core protein-like isoform X9 [Vespa mandarinia]	Basement membrane-specific heparan sulfate proteoglycan core protein OS=Mus musculus OX=10090 GN=Hspg2 PE=1 SV=1
DYVPILYKQLGD	Unmodified	0.011108	136.52	0.00502513	2	Maker009900	By MS/MS	289360000	Maker009900	YbhB/YbcL family Raf kinase inhibitor-like protein [Catenulispora acidiphila]	NA	K12367|1|1.8e-65|253.1|tsp:Tsp_02455|dedicator of cytokinesis protein 2!K17439|2|2.3e-52|209.5|acs:100555543|large subunit ribosomal protein L35	protein D2-like isoform X1 [Vespa mandarinia]	Phosphatidylethanolamine-binding protein homolog F40A3.3 OS=Caenorhabditis elegans OX=6239 GN=F40A3.3 PE=3 SV=1
EAINLKA	Unmodified	9.5134e-05	164.89	0	1	Maker007383	By MS/MS	20507000	Maker007383	DNA-binding response regulator [Azorhizobium caulinodans]	NA	NA	prepromastoparan M [Vespa mandarinia]	Mastoparan-like peptide 12c OS=Vespa magnifica OX=202807 PE=1 SV=1
EAINLKAIA	Unmodified	2.8465e-08	164.72	0	1	Maker007383	By MS/MS	61707000	Maker007383	DNA-binding response regulator [Azorhizobium caulinodans]	NA	NA	prepromastoparan M [Vespa mandarinia]	Mastoparan-like peptide 12c OS=Vespa magnifica OX=202807 PE=1 SV=1
EAINLKAIAA	Unmodified	0.018729	149.57	0	2	Maker007383	By MS/MS	2121900000	Maker007383	DNA-binding response regulator [Azorhizobium caulinodans]	NA	NA	prepromastoparan M [Vespa mandarinia]	Mastoparan-like peptide 12c OS=Vespa magnifica OX=202807 PE=1 SV=1
EAINLKAIAALA	Unmodified	0.00017388	179.53	0	1;2	Maker007383	By MS/MS	2907800000	Maker007383	DNA-binding response regulator [Azorhizobium caulinodans]	NA	NA	prepromastoparan M [Vespa mandarinia]	Mastoparan-like peptide 12c OS=Vespa magnifica OX=202807 PE=1 SV=1
EAINLKAIAALAK	Unmodified	2.0983e-24	281.83	0	2;3	Maker007383	By MS/MS	4790900000	Maker007383	DNA-binding response regulator [Azorhizobium caulinodans]	NA	NA	prepromastoparan M [Vespa mandarinia]	Mastoparan-like peptide 12c OS=Vespa magnifica OX=202807 PE=1 SV=1
EAINLKAIAALAKK	Unmodified	0.0030126	224.66	0	2;3	Maker007383	By MS/MS	216520000	Maker007383	DNA-binding response regulator [Azorhizobium caulinodans]	NA	NA	prepromastoparan M [Vespa mandarinia]	Mastoparan-like peptide 12c OS=Vespa magnifica OX=202807 PE=1 SV=1
EAINLKAIAALAKKL	Unmodified	8.6983e-17	219.43	0	2	Maker007383	By MS/MS	23565000	Maker007383	DNA-binding response regulator [Azorhizobium caulinodans]	NA	NA	prepromastoparan M [Vespa mandarinia]	Mastoparan-like peptide 12c OS=Vespa magnifica OX=202807 PE=1 SV=1
EALGDTVQEVRQPARTGVF	Unmodified	0.023964	70.942	0.0260138	3	Maker003899	By MS/MS	21577000	Maker003899	nucleoside triphosphate pyrophosphohydrolase [Pelagibaca abyssi]	NA	K19867|1|5.7e-11|72.4|isc:IscW_ISCW000210|LIM domain-binding protein 3	hypothetical protein [Vespula vulgaris]	PDZ and LIM domain protein Zasp OS=Drosophila melanogaster OX=7227 GN=Zasp52 PE=1 SV=2
EAPKVAPPAI	Unmodified	0.0088447	100.45	0.0248007	2	Maker007437	By MS/MS	0	Maker007437	membrane-bound dehydrogenase domain-containing protein [Rubinisphaera brasiliensis]	NA	NA	A-kinase anchor protein 200-like [Vespa mandarinia]	Calexcitin-1 OS=Caenorhabditis elegans OX=6239 GN=cex-1 PE=4 SV=1
EAPPSTIVLRPEPPISQAPAP	Unmodified	0.0039682	92.265	0.0248007	2	Maker009980	By MS/MS	0	Maker009980	PAS domain-containing sensor histidine kinase [Rhizobium leguminosarum]	NA	K19867|1|2.8e-10|70.5|dpte:113790561|LIM domain-binding protein 3	alpha-protein kinase 1-like isoform X1 [Vespa mandarinia]>XP_035736683.1 alpha-protein kinase 1-like isoform X1 [Vespa mandarinia]	PDZ and LIM domain protein Zasp OS=Drosophila melanogaster OX=7227 GN=Zasp52 PE=1 SV=2
EDDLDQKQPQQTGEYYVALPDGRLQ	Unmodified	0.01687	69.152	0.0260138	3	Maker000133	By MS/MS	43607000	Maker000133	non-ribosomal peptide synthetase [Rhodococcus jostii]	NA	NA	uncharacterized protein LOC118444908 [Vespa mandarinia]	Uncharacterized protein ORF41 OS=Ostreid herpesvirus 1 (isolate France) OX=654903 GN=ORF41 PE=3 SV=1
EDFIEDRRKGLEIFVN	Unmodified	0.015066	65.472	0.0260138	3	Maker007317	By MS/MS	21371000	Maker007317	MULTISPECIES: alpha-hydroxy-acid oxidizing protein [Chelatococcus]	NA	K17918|1|3.2e-92|341.7|pcf:106791800|sorting nexin-3/12	PREDICTED: sorting nexin-12 isoform X1 [Polistes canadensis]>XP_015173510.1 PREDICTED: sorting nexin-12 [Polistes dominula]>XP_035721898.1 sorting nexin-12-like [Vespa mandarinia]>KAF7388921.1 hypothetical protein [Vespula vulgaris]>KAF7391598.1 hypothetical protein [Vespula germanica]>KAF7415330.1 hypothetical protein [Vespula pensylvanica]	Sorting nexin-12 OS=Homo sapiens OX=9606 GN=SNX12 PE=1 SV=4
EDKEPEEEEEEEE	Unmodified	0.015377	91.584	0.0248007	2	Maker008688	By MS/MS	5262000	Maker008688	serine/threonine-protein kinase [Blautia hansenii]	NA	K08827|1|7.4e-253|877.9|pcf:106785839|serine/threonine-protein kinase PRP4 [EC:2.7.11.1]	serine/threonine-protein kinase PRP4 homolog isoform X1 [Vespa mandarinia]>XP_035741187.1 serine/threonine-protein kinase PRP4 homolog isoform X1 [Vespa mandarinia]	Serine/threonine-protein kinase PRP4 homolog OS=Homo sapiens OX=9606 GN=PRPF4B PE=1 SV=3
EDKEPEEEEEEEEE	Unmodified	0.008385	95.573	0.0248007	2	Maker008688	By MS/MS	6458000	Maker008688	serine/threonine-protein kinase [Blautia hansenii]	NA	K08827|1|7.4e-253|877.9|pcf:106785839|serine/threonine-protein kinase PRP4 [EC:2.7.11.1]	serine/threonine-protein kinase PRP4 homolog isoform X1 [Vespa mandarinia]>XP_035741187.1 serine/threonine-protein kinase PRP4 homolog isoform X1 [Vespa mandarinia]	Serine/threonine-protein kinase PRP4 homolog OS=Homo sapiens OX=9606 GN=PRPF4B PE=1 SV=3
EDKEPEEEEEEEEEE	Unmodified	0.0030942	106.29	0.0248007	2	Maker008688	By MS/MS	0	Maker008688	serine/threonine-protein kinase [Blautia hansenii]	NA	K08827|1|7.4e-253|877.9|pcf:106785839|serine/threonine-protein kinase PRP4 [EC:2.7.11.1]	serine/threonine-protein kinase PRP4 homolog isoform X1 [Vespa mandarinia]>XP_035741187.1 serine/threonine-protein kinase PRP4 homolog isoform X1 [Vespa mandarinia]	Serine/threonine-protein kinase PRP4 homolog OS=Homo sapiens OX=9606 GN=PRPF4B PE=1 SV=3
EDRADTAESNLTLIRA	Unmodified	0.0057064	113.25	0.0248007	2;3	Maker000272	By MS/MS	41403000	Maker000272	peptidoglycan -binding protein [Rhizobium leguminosarum]	NA	K17751|1|2.6e-80|304.7|csem:103393299|myosin heavy chain 6/7!K10352|5|2.0e-72|278.5|cin:100179484|myosin heavy chain	hypothetical protein [Vespula vulgaris]	Paramyosin, long form OS=Drosophila melanogaster OX=7227 GN=Prm PE=1 SV=1
EDSELNDLLDSALEDFNKSSTLDVKD	Unmodified	0.033929	49.266	0.0260138	3	Maker000429	By MS/MS	0	Maker000429	type III secretion system protein [Paenisporosarcina sp. K2R23-3]	NA	K13337|1|2.3e-114|416.0|pcf:106784358|peroxin-19	peroxisomal biogenesis factor 19-like [Vespa mandarinia]	Peroxisomal biogenesis factor 19 OS=Homo sapiens OX=9606 GN=PEX19 PE=1 SV=1
EDVLKDGQVLCHL	Unmodified	1.3815e-05	196.44	0	2;3	Maker011028	By MS/MS	53313000	Maker011028	carbohydrate ABC transporter substrate-binding protein [Verminephrobacter eiseniae]	NA	K20526|1|1.2e-97|359.8|pcf:106789233|transgelin	muscle-specific protein 20-like [Vespa mandarinia]	Muscle-specific protein 20 OS=Drosophila melanogaster OX=7227 GN=Mp20 PE=2 SV=2
EEAPLESSSAPWR	Unmodified	0.012586	132.78	0.0136986	2	Maker008689	By MS/MS	35817000	Maker008689	Fibronectin type III domain protein [Nitrosopumilus maritimus SCM1]	NA	K12567|1|0.0e+00|17782.7|obo:105286657|titin [EC:2.7.11.1]	titin-like isoform X1 [Vespa mandarinia]	Titin OS=Drosophila melanogaster OX=7227 GN=sls PE=1 SV=3
EEAPLESSSAPWRRT	Unmodified	0.016415	85.958	0.0248007	2	Maker008689	By MS/MS	23552000	Maker008689	Fibronectin type III domain protein [Nitrosopumilus maritimus SCM1]	NA	K12567|1|0.0e+00|17782.7|obo:105286657|titin [EC:2.7.11.1]	titin-like isoform X1 [Vespa mandarinia]	Titin OS=Drosophila melanogaster OX=7227 GN=sls PE=1 SV=3
EEEEEGEDKEEEEEEEEE	Unmodified	0.001535	171.62	0	2	Maker011134	By MS/MS	9139300	Maker011134	Glu/Leu/Phe/Val dehydrogenase [Streptosporangium roseum]	NA	K12046|1|1.3e-34|151.4|pcf:106790575|troponin T, fast skeletal muscle	troponin T, skeletal muscle-like isoform X3 [Vespa mandarinia]>XP_035724923.1 troponin T, skeletal muscle-like isoform X3 [Vespa mandarinia]>XP_035724924.1 troponin T, skeletal muscle-like isoform X3 [Vespa mandarinia]>XP_035724925.1 troponin T, skeletal muscle-like isoform X3 [Vespa mandarinia]>XP_035724926.1 troponin T, skeletal muscle-like isoform X3 [Vespa mandarinia]>XP_035724927.1 troponin …	Troponin T OS=Periplaneta americana OX=6978 GN=TNT PE=2 SV=1
EEEEMELEGEEEEEEE	Unmodified	0.025185	79.974	0.0260138	2	Maker007579	By MS/MS	7050700	Maker007579	L-lactate permease [Natronobacterium gregoryi]	NA	NA	FK506-binding protein 5-like isoform X1 [Vespa mandarinia]	Resistance to inhibitors of cholinesterase protein 3 OS=Caenorhabditis briggsae OX=6238 GN=ric-3 PE=3 SV=1
EEEGEDKEEEEEEEEE	Unmodified	0.013141	165.11	0	2	Maker011134	By MS/MS	26840000	Maker011134	Glu/Leu/Phe/Val dehydrogenase [Streptosporangium roseum]	NA	K12046|1|1.3e-34|151.4|pcf:106790575|troponin T, fast skeletal muscle	troponin T, skeletal muscle-like isoform X3 [Vespa mandarinia]>XP_035724923.1 troponin T, skeletal muscle-like isoform X3 [Vespa mandarinia]>XP_035724924.1 troponin T, skeletal muscle-like isoform X3 [Vespa mandarinia]>XP_035724925.1 troponin T, skeletal muscle-like isoform X3 [Vespa mandarinia]>XP_035724926.1 troponin T, skeletal muscle-like isoform X3 [Vespa mandarinia]>XP_035724927.1 troponin …	Troponin T OS=Periplaneta americana OX=6978 GN=TNT PE=2 SV=1
EEEKEEEEEEEEE	Unmodified	0.010922	99.653	0.0248007	2	Maker007135;Maker001877;Maker002901;Maker005542;Maker010484	By MS/MS	0	Maker007135	serine/threonine protein kinase [Labilithrix luteola]	NA	K02296|1|2.7e-09|66.6|hst:105191946|aryl hydrocarbon receptor nuclear translocator-like protein 1	uncharacterized protein LOC118445591 isoform X9 [Vespa mandarinia]	NA
EEGEDKEEEEEEEEEEE	Unmodified	2.0917e-23	164.65	0	2	Maker011134	By MS/MS	0	Maker011134	Glu/Leu/Phe/Val dehydrogenase [Streptosporangium roseum]	NA	K12046|1|1.3e-34|151.4|pcf:106790575|troponin T, fast skeletal muscle	troponin T, skeletal muscle-like isoform X3 [Vespa mandarinia]>XP_035724923.1 troponin T, skeletal muscle-like isoform X3 [Vespa mandarinia]>XP_035724924.1 troponin T, skeletal muscle-like isoform X3 [Vespa mandarinia]>XP_035724925.1 troponin T, skeletal muscle-like isoform X3 [Vespa mandarinia]>XP_035724926.1 troponin T, skeletal muscle-like isoform X3 [Vespa mandarinia]>XP_035724927.1 troponin …	Troponin T OS=Periplaneta americana OX=6978 GN=TNT PE=2 SV=1
EEIFKPIR	Unmodified	2.4844e-26	166.34	0	2	Maker002794	By MS/MS	0	Maker002794	isoleucine--tRNA ligase [Cytophaga hutchinsonii]	NA	NA	uncharacterized protein LOC118447833 isoform X1 [Vespa mandarinia]	Isoleucine--tRNA ligase OS=Cytophaga hutchinsonii (strain ATCC 33406 / DSM 1761 / CIP 103989 / NBRC 15051 / NCIMB 9469 / D465) OX=269798 GN=ileS PE=3 SV=1
EELVDYVQCVDHCVAETLFSKLK	Unmodified	1.6757e-06	158.02	0	3;4	Maker008997	By MS/MS	296670000	Maker008997	hypothetical protein [Thermosulfidibacter takaii]	NA	K00416|1|8.0e-39|163.3|pcf:106792320|ubiquinol-cytochrome c reductase subunit 6	cytochrome b-c1 complex subunit 6, mitochondrial-like [Vespa mandarinia]	Titin OS=Homo sapiens OX=9606 GN=TTN PE=1 SV=4
EEPTIEISKDLKPSE	Unmodified	0.0007403	187.78	0	2;3	Maker000325	By MS/MS	63497000	Maker000325	thiamine phosphate synthase [Moorea producens]	NA	K10429|1|5.1e-229|801.6|mdl:103576300|microtubule-associated protein 1	microtubule-associated protein futsch-like [Vespa mandarinia]	Microtubule-associated protein futsch OS=Drosophila melanogaster OX=7227 GN=futsch PE=1 SV=4
EEQFFYNQQREQIRKL	Unmodified	0.007345	113.72	0.0248007	3	Maker008179	By MS/MS	33053000	Maker008179	ATP-dependent helicase [Thermomonospora curvata]	NA	K22255|1|1.2e-07|63.5|ame:409090|ATPase inhibitor, mitochondrial	uncharacterized protein LOC118444092 isoform X3 [Vespa mandarinia]	ATPase inhibitor mai-2, mitochondrial OS=Caenorhabditis briggsae OX=6238 GN=mai-2 PE=3 SV=1
EERVAGGLKWH	Unmodified	0.021269	100.02	0.0248007	2	Maker003237	By MS/MS	24282000	Maker003237	universal stress protein [Nonomuraea sp. ATCC 55076]	NA	K09377|1|1.6e-111|407.5|mdl:106693226|cysteine and glycine-rich protein	muscle LIM protein Mlp84B-like isoform X1 [Vespa mandarinia]>XP_035734556.1 muscle LIM protein Mlp84B-like isoform X1 [Vespa mandarinia]	Muscle LIM protein Mlp84B OS=Drosophila melanogaster OX=7227 GN=Mlp84B PE=1 SV=1
EERVAGGLKWHKM	Unmodified	0.024552	85.554	0.0248007	3	Maker003237	By MS/MS	16059000	Maker003237	universal stress protein [Nonomuraea sp. ATCC 55076]	NA	K09377|1|1.6e-111|407.5|mdl:106693226|cysteine and glycine-rich protein	muscle LIM protein Mlp84B-like isoform X1 [Vespa mandarinia]>XP_035734556.1 muscle LIM protein Mlp84B-like isoform X1 [Vespa mandarinia]	Muscle LIM protein Mlp84B OS=Drosophila melanogaster OX=7227 GN=Mlp84B PE=1 SV=1
EERWLLPTE	Unmodified	0.020358	127.02	0.0163934	2	Maker003129	By MS/MS	17045000	Maker003129	DUF805 domain-containing protein [Veillonella parvula]	NA	K20053|1|1.4e-15|88.6|cmk:103178093|very low-density lipoprotein receptor!K04550|2|5.4e-15|86.7|pvt:110071004|low-density lipoprotein receptor-related protein 1 (alpha-2-macroglobulin receptor)	basement membrane-specific heparan sulfate proteoglycan core protein-like isoform X36 [Vespa mandarinia]	Basement membrane-specific heparan sulfate proteoglycan core protein OS=Homo sapiens OX=9606 GN=HSPG2 PE=1 SV=4
EERYLSSPSPSAPTPTI	Unmodified	6.7348e-16	151.26	0	2	Maker002794	By MS/MS	0	Maker002794	isoleucine--tRNA ligase [Cytophaga hutchinsonii]	NA	NA	uncharacterized protein LOC118447833 isoform X1 [Vespa mandarinia]	Isoleucine--tRNA ligase OS=Cytophaga hutchinsonii (strain ATCC 33406 / DSM 1761 / CIP 103989 / NBRC 15051 / NCIMB 9469 / D465) OX=269798 GN=ileS PE=3 SV=1
EESRELTLDEWK	Unmodified	0.021218	135.99	0.00502513	2	Maker009096	By MS/MS	10929000	Maker009096	threonine--tRNA ligase [Scardovia inopinata]	NA	K13199|1|1.7e-91|340.5|pcf:106789707|plasminogen activator inhibitor 1 RNA-binding protein	plasminogen activator inhibitor 1 RNA-binding protein-like [Vespa mandarinia]	Plasminogen activator inhibitor 1 RNA-binding protein OS=Mus musculus OX=10090 GN=Serbp1 PE=1 SV=2
EEVINIHLKPMEIRTFIIEVLYH	Unmodified	0.00070749	96.718	0.0248007	4	Maker011063	By MS/MS	24740000	Maker011063	ATP synthase subunit delta [Nitrosospira multiformis]	NA	K12311|1|0.0e+00|1601.6|pcf:106789636|lysosomal alpha-mannosidase [EC:3.2.1.24]	lysosomal alpha-mannosidase-like [Vespa mandarinia]	Lysosomal alpha-mannosidase OS=Cavia porcellus OX=10141 GN=MAN2B1 PE=2 SV=1
EEVIVEEEIFKPIRRS	Unmodified	0.005315	102.28	0.0248007	3	Maker002794	By MS/MS	23859000	Maker002794	isoleucine--tRNA ligase [Cytophaga hutchinsonii]	NA	NA	uncharacterized protein LOC118447833 isoform X1 [Vespa mandarinia]	Isoleucine--tRNA ligase OS=Cytophaga hutchinsonii (strain ATCC 33406 / DSM 1761 / CIP 103989 / NBRC 15051 / NCIMB 9469 / D465) OX=269798 GN=ileS PE=3 SV=1
EEVVQIGTIKLR	Unmodified	0.012939	101.38	0.0248007	2	Maker008689	By MS/MS	17378000	Maker008689	Fibronectin type III domain protein [Nitrosopumilus maritimus SCM1]	NA	K12567|1|0.0e+00|17782.7|obo:105286657|titin [EC:2.7.11.1]	titin-like isoform X1 [Vespa mandarinia]	Titin OS=Drosophila melanogaster OX=7227 GN=sls PE=1 SV=3
EEYIPSPIPSDR	Unmodified	0.011236	112.75	0.0248007	2	Maker003900	By MS/MS	43352000	Maker003900	arginine deiminase [Salinispora arenicola]	NA	K19867|1|4.4e-08|62.4|lak:106160278|LIM domain-binding protein 3	PDZ and LIM domain protein 3-like isoform X10 [Vespa mandarinia]	Tight junction protein ZO-2 OS=Mus musculus OX=10090 GN=Tjp2 PE=1 SV=2
EEYIPSPIPSDRF	Unmodified	0.0080723	109.42	0.0248007	2	Maker003900	By MS/MS	11524000	Maker003900	arginine deiminase [Salinispora arenicola]	NA	K19867|1|4.4e-08|62.4|lak:106160278|LIM domain-binding protein 3	PDZ and LIM domain protein 3-like isoform X10 [Vespa mandarinia]	Tight junction protein ZO-2 OS=Mus musculus OX=10090 GN=Tjp2 PE=1 SV=2
EEYIPSPIPSDRFQPAH	Unmodified	0.018362	151.98	0	2	Maker003900	By MS/MS	166180000	Maker003900	arginine deiminase [Salinispora arenicola]	NA	K19867|1|4.4e-08|62.4|lak:106160278|LIM domain-binding protein 3	PDZ and LIM domain protein 3-like isoform X10 [Vespa mandarinia]	Tight junction protein ZO-2 OS=Mus musculus OX=10090 GN=Tjp2 PE=1 SV=2
EEYIPSPIPSDRFQPAHE	Unmodified	0.0023787	79.393	0	2;3	Maker003900	By MS/MS	372290000	Maker003900	arginine deiminase [Salinispora arenicola]	NA	K19867|1|4.4e-08|62.4|lak:106160278|LIM domain-binding protein 3	PDZ and LIM domain protein 3-like isoform X10 [Vespa mandarinia]	Tight junction protein ZO-2 OS=Mus musculus OX=10090 GN=Tjp2 PE=1 SV=2
EEYIPSPIPSDRFQPAHEHL	Unmodified	0.0033738	87.668	0.0248007	3;4	Maker003900	By MS/MS	113630000	Maker003900	arginine deiminase [Salinispora arenicola]	NA	K19867|1|4.4e-08|62.4|lak:106160278|LIM domain-binding protein 3	PDZ and LIM domain protein 3-like isoform X10 [Vespa mandarinia]	Tight junction protein ZO-2 OS=Mus musculus OX=10090 GN=Tjp2 PE=1 SV=2
EEYIPSPIPSDRFQPAHEHLDEVRE	Unmodified	0.00036884	97.509	0.0248007	4	Maker003900	By MS/MS	37617000	Maker003900	arginine deiminase [Salinispora arenicola]	NA	K19867|1|4.4e-08|62.4|lak:106160278|LIM domain-binding protein 3	PDZ and LIM domain protein 3-like isoform X10 [Vespa mandarinia]	Tight junction protein ZO-2 OS=Mus musculus OX=10090 GN=Tjp2 PE=1 SV=2
EFEIKRDKSMPSVVL	Unmodified	0.016616	86.291	0.0248007	3	Maker008689	By MS/MS	34706000	Maker008689	Fibronectin type III domain protein [Nitrosopumilus maritimus SCM1]	NA	K12567|1|0.0e+00|17782.7|obo:105286657|titin [EC:2.7.11.1]	titin-like isoform X1 [Vespa mandarinia]	Titin OS=Drosophila melanogaster OX=7227 GN=sls PE=1 SV=3
EFGDNTNGCTSAGAHFNPHG	Unmodified	0.02267	82.707	0.0252525	3	Maker000465	By MS/MS	26619000	Maker000465	superoxide dismutase family protein [Rhodothermus marinus]	NA	K04565|1|2.0e-77|292.4|pcf:106784449|superoxide dismutase, Cu-Zn family [EC:1.15.1.1]	superoxide dismutase [Cu-Zn]-like [Vespa mandarinia]	Superoxide dismutase [Cu-Zn] OS=Ceratitis capitata OX=7213 GN=Sod1 PE=3 SV=2
EGIAREYGCPIGTVF	Unmodified	0.0061838	103.91	0.0248007	2	Maker010317	By MS/MS	27544000	Maker010317	TetR/AcrR family transcriptional regulator [Kutzneria albida]	NA	K15174|1|2.2e-39|166.8|clec:106668192|RNA polymerase II-associated factor 1!K01183|2|6.7e-04|48.9|myi:110454754|chitinase [EC:3.2.1.14]	hypothetical protein [Vespula germanica]>KAF7397016.1 hypothetical protein [Vespula pensylvanica]	Disco-interacting protein 2 OS=Drosophila melanogaster OX=7227 GN=DIP2 PE=1 SV=2
EGIAREYGCPIGTVFKIGDADGSGACE	Unmodified	0.022368	53.751	0.0260138	3	Maker010317	By MS/MS	58308000	Maker010317	TetR/AcrR family transcriptional regulator [Kutzneria albida]	NA	K15174|1|2.2e-39|166.8|clec:106668192|RNA polymerase II-associated factor 1!K01183|2|6.7e-04|48.9|myi:110454754|chitinase [EC:3.2.1.14]	hypothetical protein [Vespula germanica]>KAF7397016.1 hypothetical protein [Vespula pensylvanica]	Disco-interacting protein 2 OS=Drosophila melanogaster OX=7227 GN=DIP2 PE=1 SV=2
EHEGELFCKVCH	Unmodified	0.012888	121.6	0	2;3	Maker003237	By MS/MS	33311000	Maker003237	universal stress protein [Nonomuraea sp. ATCC 55076]	NA	K09377|1|1.6e-111|407.5|mdl:106693226|cysteine and glycine-rich protein	muscle LIM protein Mlp84B-like isoform X1 [Vespa mandarinia]>XP_035734556.1 muscle LIM protein Mlp84B-like isoform X1 [Vespa mandarinia]	Muscle LIM protein Mlp84B OS=Drosophila melanogaster OX=7227 GN=Mlp84B PE=1 SV=1
EIFDQLKTK	Unmodified	0.021652	133.68	0.0136986	2	Maker008171	By MS/MS	24486000	Maker008171	arginine kinase [Sulfurovum sp. NBC37-1]	NA	K00933|1|2.7e-208|728.4|pcf:106792158|creatine kinase [EC:2.7.3.2]	hypothetical protein [Vespula vulgaris]	Arginine kinase OS=Apis mellifera OX=7460 GN=ARGK PE=2 SV=1
EISIPSTPTVTE	Unmodified	0.023295	91.064	0.0248007	2	Maker009880	By MS/MS	10996000	Maker009880	MULTISPECIES: glycosyl transferase [Ensifer]	NA	K00750|1|1.2e-306|1057.0|pcf:106786831|glycogenin [EC:2.4.1.186]	probable serine/threonine-protein kinase kinX isoform X1 [Vespa mandarinia]>XP_035740796.1 probable serine/threonine-protein kinase kinX isoform X1 [Vespa mandarinia]>XP_035740797.1 probable serine/threonine-protein kinase kinX isoform X1 [Vespa mandarinia]	Glycogenin-1 OS=Oryctolagus cuniculus OX=9986 GN=GYG1 PE=1 SV=3
EITLKPIDRKKPEVE	Unmodified	0.0070714	99.522	0.0248007	2	Maker008689	By MS/MS	0	Maker008689	Fibronectin type III domain protein [Nitrosopumilus maritimus SCM1]	NA	K12567|1|0.0e+00|17782.7|obo:105286657|titin [EC:2.7.11.1]	titin-like isoform X1 [Vespa mandarinia]	Titin OS=Drosophila melanogaster OX=7227 GN=sls PE=1 SV=3
EIVVKTVDNK	Unmodified	3.5784e-06	133.23	0.0136986	2	Maker009015	By MS/MS	0	Maker009015	citrate synthase [Brachybacterium faecium DSM 4810]	NA	K09542|1|2.0e-16|90.5|obi:106878386|crystallin, alpha B!K04455|4|9.5e-14|81.6|cin:100177240|heat shock protein beta-1	HSPB1 protein, partial [Acromyrmex heyeri]	Heat shock protein beta-1 OS=Gallus gallus OX=9031 GN=HSPB1 PE=2 SV=1
EIWDSKAKPFC	Unmodified	0.026401	104.17	0.0248007	2	Maker003745	By MS/MS	0	Maker003745	MFS transporter [Coxiella burnetii]	NA	NA	uncharacterized protein LOC118443199 [Vespa mandarinia]	NA
EKAFELPPTDEDTKI	Unmodified	0.026268	80.69	0.0252525	2	Maker001194	By MS/MS	18676000	Maker001194	copper-translocating P-type ATPase [Halobacillus halophilus]	NA	NA	probable serine/threonine-protein kinase kinX isoform X5 [Vespa mandarinia]	30S ribosomal protein S3 OS=Natronomonas pharaonis (strain ATCC 35678 / DSM 2160 / CIP 103997 / JCM 8858 / NBRC 14720 / NCIMB 2260 / Gabara) OX=348780 GN=rps3 PE=3 SV=1
EKFKEPPVIPATE	Unmodified	0.009441	123.75	0.0248007	2	Maker002942	By MS/MS	15145000	Maker002942	MULTISPECIES: nascent polypeptide-associated complex protein [Ferroplasma]	NA	K03626|1|2.3e-93|345.9|pcf:106783716|nascent polypeptide-associated complex subunit alpha	hypothetical protein [Vespula vulgaris]	Nascent polypeptide-associated complex subunit alpha OS=Drosophila melanogaster OX=7227 GN=Nacalpha PE=1 SV=2
EKFKEPPVIPATEA	Unmodified	0.0068603	117.52	0.0248007	2	Maker002942	By MS/MS	9091100	Maker002942	MULTISPECIES: nascent polypeptide-associated complex protein [Ferroplasma]	NA	K03626|1|2.3e-93|345.9|pcf:106783716|nascent polypeptide-associated complex subunit alpha	hypothetical protein [Vespula vulgaris]	Nascent polypeptide-associated complex subunit alpha OS=Drosophila melanogaster OX=7227 GN=Nacalpha PE=1 SV=2
EKFKEPPVIPATEAGGSTTVVAPIQE	Unmodified	0.00020525	98.7	0.0248007	3	Maker002942	By MS/MS	100190000	Maker002942	MULTISPECIES: nascent polypeptide-associated complex protein [Ferroplasma]	NA	K03626|1|2.3e-93|345.9|pcf:106783716|nascent polypeptide-associated complex subunit alpha	hypothetical protein [Vespula vulgaris]	Nascent polypeptide-associated complex subunit alpha OS=Drosophila melanogaster OX=7227 GN=Nacalpha PE=1 SV=2
EKFKEPPVIPATEAGGSTTVVAPIQEE	Unmodified	0.01082	57.432	0.0260138	3	Maker002942	By MS/MS	25572000	Maker002942	MULTISPECIES: nascent polypeptide-associated complex protein [Ferroplasma]	NA	K03626|1|2.3e-93|345.9|pcf:106783716|nascent polypeptide-associated complex subunit alpha	hypothetical protein [Vespula vulgaris]	Nascent polypeptide-associated complex subunit alpha OS=Drosophila melanogaster OX=7227 GN=Nacalpha PE=1 SV=2
EKKDIAQVVTTLF	Unmodified	0.0092809	125.74	0.0230769	2	Maker011028	By MS/MS	18747000	Maker011028	carbohydrate ABC transporter substrate-binding protein [Verminephrobacter eiseniae]	NA	K20526|1|1.2e-97|359.8|pcf:106789233|transgelin	muscle-specific protein 20-like [Vespa mandarinia]	Muscle-specific protein 20 OS=Drosophila melanogaster OX=7227 GN=Mp20 PE=2 SV=2
EKKPEEAKPDEIIPVAVVE	Unmodified	6.5621e-05	171.11	0	2;3	Maker008689	By MS/MS	187760000	Maker008689	Fibronectin type III domain protein [Nitrosopumilus maritimus SCM1]	NA	K12567|1|0.0e+00|17782.7|obo:105286657|titin [EC:2.7.11.1]	titin-like isoform X1 [Vespa mandarinia]	Titin OS=Drosophila melanogaster OX=7227 GN=sls PE=1 SV=3
EKSYELPDGQVITIGNE	Unmodified	0.0049472	93.766	0.0248007	2	Maker010129;Maker010128;Maker002597	By MS/MS	13486000	Maker010129	actin, cytoplasmic 2 [Leptolyngbya sp. PCC 7376]	NA	K05692|1|6.1e-221|770.4|ame:551176|actin beta/gamma 1	actin, clone 205 [Nasonia vitripennis]>XP_003251464.1 actin, clone 205 [Apis mellifera]>XP_003394490.1 actin, clone 205 [Bombus terrestris]>XP_011496265.1 PREDICTED: actin, clone 205-like [Ceratosolen solmsi marchali]>XP_012236309.1 actin, clone 205 [Bombus impatiens]>XP_014206033.1 actin, clone 205-like [Copidosoma floridanum]>XP_014234490.1 actin, clone 205-like [Trichogramma pretiosum]>XP_0142…	Actin, clone 205 OS=Artemia sp. OX=6662 PE=2 SV=1
EKSYELPDGQVITIGNER	Unmodified	0.026003	73.057	0.0260138	3	Maker010129;Maker010128;Maker002597	By MS/MS	27241000	Maker010129	actin, cytoplasmic 2 [Leptolyngbya sp. PCC 7376]	NA	K05692|1|6.1e-221|770.4|ame:551176|actin beta/gamma 1	actin, clone 205 [Nasonia vitripennis]>XP_003251464.1 actin, clone 205 [Apis mellifera]>XP_003394490.1 actin, clone 205 [Bombus terrestris]>XP_011496265.1 PREDICTED: actin, clone 205-like [Ceratosolen solmsi marchali]>XP_012236309.1 actin, clone 205 [Bombus impatiens]>XP_014206033.1 actin, clone 205-like [Copidosoma floridanum]>XP_014234490.1 actin, clone 205-like [Trichogramma pretiosum]>XP_0142…	Actin, clone 205 OS=Artemia sp. OX=6662 PE=2 SV=1
ELMAQRERILG	Unmodified	0.017441	119.75	0.0248007	2	Maker006563	By MS/MS	13212000	Maker006563	ABC transporter substrate-binding protein [Mesotoga prima]	NA	NA	omega-conotoxin-like protein 1 [Vespa mandarinia]	Omega-conotoxin-like protein 1 OS=Apis mellifera OX=7460 PE=2 SV=1
ELPEIPDYERPVLE	Unmodified	0.0098093	143.24	0.00502513	2	Maker004986	By MS/MS	93352000	Maker004986	Fibronectin type III domain protein [Nitrosopumilus maritimus SCM1]	NA	K12567|1|0.0e+00|3489.1|spu:590007|titin [EC:2.7.11.1]	twitchin-like isoform X5 [Vespa mandarinia]	Twitchin OS=Caenorhabditis elegans OX=6239 GN=unc-22 PE=1 SV=3
ELPEIPDYERPVLEKPQEFD	Unmodified	0.0013243	95.666	0.0248007	3	Maker004986	By MS/MS	37656000	Maker004986	Fibronectin type III domain protein [Nitrosopumilus maritimus SCM1]	NA	K12567|1|0.0e+00|3489.1|spu:590007|titin [EC:2.7.11.1]	twitchin-like isoform X5 [Vespa mandarinia]	Twitchin OS=Caenorhabditis elegans OX=6239 GN=unc-22 PE=1 SV=3
ELSHTLLSLGERL	Unmodified	0.016059	85.554	0.0248007	3	Maker008068	By MS/MS	0	Maker008068	MULTISPECIES: XRE family transcriptional regulator [Blautia]	NA	K05738|1|4.7e-26|121.7|loa:LOAG_04932|myosin light chain 1!K12751|5|1.7e-23|113.2|aqu:100634494|myosin light chain 6	myosin light chain alkali-like isoform X1 [Vespa mandarinia]	Myosin light chain alkali OS=Drosophila melanogaster OX=7227 GN=Mlc1 PE=1 SV=4
EMEKPTLKPVAPIPQE	Unmodified	0.00060466	179.46	0	2	Maker008689	By MS/MS	37595000	Maker008689	Fibronectin type III domain protein [Nitrosopumilus maritimus SCM1]	NA	K12567|1|0.0e+00|17782.7|obo:105286657|titin [EC:2.7.11.1]	titin-like isoform X1 [Vespa mandarinia]	Titin OS=Drosophila melanogaster OX=7227 GN=sls PE=1 SV=3
EMHDGIAELIKIEKEL	Unmodified	0.016605	84.508	0.0252525	3	Maker008171	By MS/MS	32710000	Maker008171	arginine kinase [Sulfurovum sp. NBC37-1]	NA	K00933|1|2.7e-208|728.4|pcf:106792158|creatine kinase [EC:2.7.3.2]	hypothetical protein [Vespula vulgaris]	Arginine kinase OS=Apis mellifera OX=7460 GN=ARGK PE=2 SV=1
ENDKVSGDKKEIITIDEKKEAPLATPEA	Unmodified	0.00097895	91.767	0.0248007	4	Maker003993	By MS/MS	30151000	Maker003993	5-(carboxyamino)imidazole ribonucleotide synthase [Methylomonas methanica]	NA	K01527|1|4.5e-92|341.3|pcf:106787695|nascent polypeptide-associated complex subunit beta	transcription factor BTF3 homolog 4-like [Vespa mandarinia]>XP_035721991.1 transcription factor BTF3 homolog 4-like [Vespa mandarinia]>XP_035721992.1 transcription factor BTF3 homolog 4-like [Vespa mandarinia]>XP_035721993.1 transcription factor BTF3 homolog 4-like [Vespa mandarinia]>KAF7400499.1 hypothetical protein [Vespula vulgaris]>KAF7403927.1 hypothetical protein [Vespula germanica]>KAF7427…	Transcription factor BTF3 homolog 4 OS=Danio rerio OX=7955 GN=btf3l4 PE=2 SV=1
ENSEVFKMVQE	Unmodified	0.024963	94.692	0.0248007	2	Maker004271	By MS/MS	10474000	Maker004271	outer membrane-stress sensor serine endopeptidase DegS [Moritella viscosa]	NA	K19867|1|0.0e+00|2413.6|pcf:106793162|LIM domain-binding protein 3	uncharacterized protein LOC118441792 [Vespa mandarinia]	PDZ and LIM domain protein Zasp OS=Drosophila melanogaster OX=7227 GN=Zasp52 PE=1 SV=2
ENVLVKDLIITP	Unmodified	0.016317	147.2	0.00502513	2	Maker002512	By MS/MS	25087000	Maker002512	SDR family oxidoreductase [Butyricimonas sp. Marseille-P4593]	NA	K22970|1|2.0e-116|422.5|pcf:106791135|17beta-estradiol 17-dehydrogenase / 3beta-hydroxysteroid 3-dehydrogenase [EC:1.1.1.62 1.1.1.270]!K15890|3|8.1e-89|330.9|lhu:105672418|NADP+-dependent farnesol dehydrogenase [EC:1.1.1.216]	dehydrogenase/reductase SDR family member 11-like [Vespa mandarinia]	Dehydrogenase/reductase SDR family member 11 OS=Bos taurus OX=9913 GN=DHRS11 PE=2 SV=1
EPEVKFRIPQKE	Unmodified	0.02068	92.19	0.0248007	3	Maker008689	By MS/MS	22578000	Maker008689	Fibronectin type III domain protein [Nitrosopumilus maritimus SCM1]	NA	K12567|1|0.0e+00|17782.7|obo:105286657|titin [EC:2.7.11.1]	titin-like isoform X1 [Vespa mandarinia]	Titin OS=Drosophila melanogaster OX=7227 GN=sls PE=1 SV=3
EPEVKFRIPQKEKPEE	Unmodified	0.01336	87.566	0.0248007	3	Maker008689	By MS/MS	11709000	Maker008689	Fibronectin type III domain protein [Nitrosopumilus maritimus SCM1]	NA	K12567|1|0.0e+00|17782.7|obo:105286657|titin [EC:2.7.11.1]	titin-like isoform X1 [Vespa mandarinia]	Titin OS=Drosophila melanogaster OX=7227 GN=sls PE=1 SV=3
EPPVIPATEAGGSTTVVAPIQE	Unmodified	0.027589	128.24	0.0163934	2	Maker002942	By MS/MS	90330000	Maker002942	MULTISPECIES: nascent polypeptide-associated complex protein [Ferroplasma]	NA	K03626|1|2.3e-93|345.9|pcf:106783716|nascent polypeptide-associated complex subunit alpha	hypothetical protein [Vespula vulgaris]	Nascent polypeptide-associated complex subunit alpha OS=Drosophila melanogaster OX=7227 GN=Nacalpha PE=1 SV=2
ERDIYTGDGISIKIITKDG	Unmodified	0.0016233	89.668	0.0248007	3	Maker010865	By MS/MS	31253000	Maker010865	proteasome subunit beta [Methanocaldococcus jannaschii]	NA	K02732|1|3.2e-123|446.0|pcf:106784663|20S proteasome subunit beta 6 [EC:3.4.25.1]	proteasome subunit beta type-1-like [Vespa mandarinia]	Proteasome subunit beta type-1 OS=Drosophila melanogaster OX=7227 GN=Prosbeta6 PE=2 SV=2
ESLVSDQKQLDIVE	Unmodified	0.0079489	93.111	0.0248007	2	Maker001194	By MS/MS	0	Maker001194	copper-translocating P-type ATPase [Halobacillus halophilus]	NA	NA	probable serine/threonine-protein kinase kinX isoform X5 [Vespa mandarinia]	30S ribosomal protein S3 OS=Natronomonas pharaonis (strain ATCC 35678 / DSM 2160 / CIP 103997 / JCM 8858 / NBRC 14720 / NCIMB 2260 / Gabara) OX=348780 GN=rps3 PE=3 SV=1
ESNWEAAILTK	Unmodified	0.0082194	175.41	0	2	Maker000691	By MS/MS	157630000	Maker000691	hypothetical protein Nps_00075 [Candidatus Nanopusillus acidilobi]	NA	K02736|1|3.1e-139|498.4|pcf:106786728|20S proteasome subunit beta 7 [EC:3.4.25.1]	proteasome subunit beta type-4-like [Vespa mandarinia]	Proteasome subunit beta type-4 (Fragment) OS=Xenopus laevis OX=8355 GN=psmb4 PE=2 SV=2
ESYDHMYIDDKGFIDTPSL	Unmodified	5.672e-11	231.49	0	2;3	Maker006553	By MS/MS	70036000	Maker006553	tetracycline resistance MFS efflux pump [Crinalium epipsammum]	NA	K12757|1|6.5e-78|294.7|pcf:106792330|myosin regulatory light chain 12	hypothetical protein [Vespula pensylvanica]	Myosin regulatory light chain 2 OS=Bombyx mori OX=7091 PE=1 SV=1
ESYDHMYIDDKGFIDTPSLI	Unmodified	0.021044	75.463	0.0260138	3	Maker006553	By MS/MS	20399000	Maker006553	tetracycline resistance MFS efflux pump [Crinalium epipsammum]	NA	K12757|1|6.5e-78|294.7|pcf:106792330|myosin regulatory light chain 12	hypothetical protein [Vespula pensylvanica]	Myosin regulatory light chain 2 OS=Bombyx mori OX=7091 PE=1 SV=1
ETEEIIVKPKA	Unmodified	0.021306	100.98	0.0248007	2	Maker008689	By MS/MS	0	Maker008689	Fibronectin type III domain protein [Nitrosopumilus maritimus SCM1]	NA	K12567|1|0.0e+00|17782.7|obo:105286657|titin [EC:2.7.11.1]	titin-like isoform X1 [Vespa mandarinia]	Titin OS=Drosophila melanogaster OX=7227 GN=sls PE=1 SV=3
ETENISETVSELPVIK	Unmodified	0.0051661	103.88	0.0248007	2	Maker009880	By MS/MS	16374000	Maker009880	MULTISPECIES: glycosyl transferase [Ensifer]	NA	K00750|1|1.2e-306|1057.0|pcf:106786831|glycogenin [EC:2.4.1.186]	probable serine/threonine-protein kinase kinX isoform X1 [Vespa mandarinia]>XP_035740796.1 probable serine/threonine-protein kinase kinX isoform X1 [Vespa mandarinia]>XP_035740797.1 probable serine/threonine-protein kinase kinX isoform X1 [Vespa mandarinia]	Glycogenin-1 OS=Oryctolagus cuniculus OX=9986 GN=GYG1 PE=1 SV=3
ETFDPTSLKHTTTQE	Unmodified	0.0019806	110.08	0.0248007	2	Maker002727	By MS/MS	0	Maker002727	ribosomal RNA large subunit methyltransferase N [Planktothrix agardhii NIES-204]	NA	K05764|1|3.5e-03|45.8|ccae:111935573|thymosin, beta 4	thymosin beta isoform X1 [Osmia bicornis bicornis]>XP_029037456.1 thymosin beta isoform X1 [Osmia bicornis bicornis]>XP_034193459.1 thymosin beta isoform X1 [Osmia lignaria]	Thymosin beta OS=Caenorhabditis elegans OX=6239 GN=tth-1 PE=1 SV=2
ETVVTVDNSSNNTSNNPRQVPTVK	Unmodified	0.023193	68.369	0.0260138	3	Maker000312	By MS/MS	9933700	Maker000312	PD-(D/E)XK nuclease family protein [Dechloromonas aromatica]	NA	NA	hypothetical protein [Vespula pensylvanica]	NA
EVAPPRPPLPGGDIPPPRPPPPETD	Unmodified	0.016946	68.369	0.0260138	3	Maker002690	By MS/MS	54495000	Maker002690	dihydrodipicolinate synthase family protein [Mariniflexile sp. TRM1-10]	NA	K05700|1|0.0e+00|1886.3|pcf:106786065|vinculin	vinculin-like isoform X1 [Vespa mandarinia]	Vinculin OS=Drosophila melanogaster OX=7227 GN=Vinc PE=1 SV=1
EVINIHLKPMEIRTFIIEVLYH	Unmodified	6.9711e-25	225.29	0	3	Maker011063	By MS/MS	93766000	Maker011063	ATP synthase subunit delta [Nitrosospira multiformis]	NA	K12311|1|0.0e+00|1601.6|pcf:106789636|lysosomal alpha-mannosidase [EC:3.2.1.24]	lysosomal alpha-mannosidase-like [Vespa mandarinia]	Lysosomal alpha-mannosidase OS=Cavia porcellus OX=10141 GN=MAN2B1 PE=2 SV=1
EVLRSRLYDSLPEDKVEEIF	Unmodified	0.00017563	143.67	0.00502513	3	Maker010349	By MS/MS	86893000	Maker010349	sensor histidine kinase [Paeniclostridium sordellii]	NA	NA	general odorant-binding protein 56d-like [Vespa mandarinia]	4-hydroxy-tetrahydrodipicolinate reductase OS=Acinetobacter baumannii (strain AB307-0294) OX=557600 GN=dapB PE=3 SV=1
EVRNWIIPADFD	Unmodified	0.011139	109.66	0.0248007	2	Maker006971	By MS/MS	25786000	Maker006971	EF-hand domain-containing protein [Nocardia brasiliensis]	NA	K18584|1|8.3e-33|145.2|dpte:113795917|actin-related protein 3!K19934|2|1.0e-30|138.3|sko:100368121|calcium-binding protein!K17286|4|1.1e-29|134.8|shx:MS3_01466|erythrocyte band 7 integral membrane protein	calumenin-like [Vespa mandarinia]	Calumenin-B OS=Salmo salar OX=8030 GN=calub PE=2 SV=1
EVVDELRLLSPKE	Unmodified	0.007414	95.018	0.0248007	2	Maker001357	By MS/MS	0	Maker001357	sensor histidine kinase [Alteromonas macleodii]	NA	K10271|1|1.5e+03|30.4|dpx:DAPPUDRAFT_305732|F-box and leucine-rich repeat protein 5	uncharacterized protein LOC118439622 isoform X1 [Vespa mandarinia]	Guanine nucleotide exchange factor subunit R06F6.8 OS=Caenorhabditis elegans OX=6239 GN=R06F6.8 PE=3 SV=2
EYDDYVPILYKQLGD	Unmodified	0.016732	86.189	0.0248007	2	Maker009900	By MS/MS	31345000	Maker009900	YbhB/YbcL family Raf kinase inhibitor-like protein [Catenulispora acidiphila]	NA	K12367|1|1.8e-65|253.1|tsp:Tsp_02455|dedicator of cytokinesis protein 2!K17439|2|2.3e-52|209.5|acs:100555543|large subunit ribosomal protein L35	protein D2-like isoform X1 [Vespa mandarinia]	Phosphatidylethanolamine-binding protein homolog F40A3.3 OS=Caenorhabditis elegans OX=6239 GN=F40A3.3 PE=3 SV=1
FADDFANEVASTTR	Unmodified	2.1408e-06	240.21	0	2	Maker006021	By MS/MS	42578000	Maker006021	TetR/AcrR family transcriptional regulator [Frankia sp. EAN1pec]	NA	NA	uncharacterized protein LOC118447162 isoform X1 [Vespa mandarinia]	ATPase ASNA1 homolog OS=Cryptosporidium parvum (strain Iowa II) OX=353152 GN=cgd7_4070 PE=3 SV=1
FADDFANEVASTTRR	Unmodified	0.035672	85.42	0.0248007	3	Maker006021	By MS/MS	0	Maker006021	TetR/AcrR family transcriptional regulator [Frankia sp. EAN1pec]	NA	NA	uncharacterized protein LOC118447162 isoform X1 [Vespa mandarinia]	ATPase ASNA1 homolog OS=Cryptosporidium parvum (strain Iowa II) OX=353152 GN=cgd7_4070 PE=3 SV=1
FAPAGLTTEVKSVEMH	Unmodified	0.022309	150.46	0	2	Maker004963;Maker005552	By MS/MS	23001000	Maker004963	translation elongation factor EF-1 subunit alpha [Staphylothermus hellenicus]	NA	K03231|1|5.8e-266|920.2|pcf:106787436|elongation factor 1-alpha	elongation factor 1-alpha [Vespa mandarinia]>XP_035739102.1 elongation factor 1-alpha [Vespa mandarinia]>XP_035739103.1 elongation factor 1-alpha [Vespa mandarinia]	Elongation factor 1-alpha 2 OS=Drosophila melanogaster OX=7227 GN=eEF1alpha2 PE=2 SV=2
FCRKDEDCDTGEICIAYLRC	Unmodified	0.0055833	89.353	0.0248007	3	Maker003745	By MS/MS	19850000	Maker003745	MFS transporter [Coxiella burnetii]	NA	NA	uncharacterized protein LOC118443199 [Vespa mandarinia]	NA
FDADKAWTDH	Unmodified	0.0031712	113.62	0.0248007	2	Maker010011	By MS/MS	0	Maker010011	DUF3344 domain-containing protein [Methanolinea tarda]	NA	NA	uncharacterized protein LOC118449344 isoform X1 [Vespa mandarinia]>XP_035739690.1 uncharacterized protein LOC118449344 isoform X1 [Vespa mandarinia]	NA
FDDLTQQTSGH	Unmodified	0.019535	124.23	0.0230769	2	Maker002914	By MS/MS	10477000	Maker002914	FadR family transcriptional regulator [Sediminispirochaeta smaragdinae]	NA	NA	uncharacterized protein LOC118444995 isoform X1 [Vespa mandarinia]	Bone marrow stromal antigen 2 OS=Rattus norvegicus OX=10116 GN=Bst2 PE=1 SV=1
FDPIIDDYHGGFK	Unmodified	0.0081336	108.47	0.0248007	2	Maker008171	By MS/MS	18496000	Maker008171	arginine kinase [Sulfurovum sp. NBC37-1]	NA	K00933|1|2.7e-208|728.4|pcf:106792158|creatine kinase [EC:2.7.3.2]	hypothetical protein [Vespula vulgaris]	Arginine kinase OS=Apis mellifera OX=7460 GN=ARGK PE=2 SV=1
FDQLKTK	Unmodified	0.024835	107.59	0.0248007	2	Maker008171	By MS/MS	3035300	Maker008171	arginine kinase [Sulfurovum sp. NBC37-1]	NA	K00933|1|2.7e-208|728.4|pcf:106792158|creatine kinase [EC:2.7.3.2]	hypothetical protein [Vespula vulgaris]	Arginine kinase OS=Apis mellifera OX=7460 GN=ARGK PE=2 SV=1
FDRPAEPVYVPKGDK	Unmodified	0.026993	65.225	0.0260138	3	Maker009524	By MS/MS	15288000	Maker009524	outer spore coat protein CotE [Halobacillus halophilus]	NA	K00505|1|3.5e-214|748.8|dsi:Dsimw501_GD11733|tyrosinase [EC:1.14.18.1]	phenoloxidase 1-like [Vespa mandarinia]	Phenoloxidase 1 OS=Holotrichia diomphalia OX=33394 GN=PPO1 PE=1 SV=1
FDRPELEKYVPEEIE	Unmodified	0.006041	100.93	0.0248007	2	Maker008689	By MS/MS	0	Maker008689	Fibronectin type III domain protein [Nitrosopumilus maritimus SCM1]	NA	K12567|1|0.0e+00|17782.7|obo:105286657|titin [EC:2.7.11.1]	titin-like isoform X1 [Vespa mandarinia]	Titin OS=Drosophila melanogaster OX=7227 GN=sls PE=1 SV=3
FDVIADDKPMGR	Unmodified	0.018972	107.24	0.0248007	2	Maker005193	By MS/MS	13389000	Maker005193	peptidylprolyl isomerase [Planctopirus limnophila]	NA	K09565|1|1.2e-106|389.8|pcf:106784436|peptidyl-prolyl isomerase F (cyclophilin D) [EC:5.2.1.8]	peptidyl-prolyl cis-trans isomerase-like [Vespa mandarinia]>XP_035719102.1 peptidyl-prolyl cis-trans isomerase-like [Vespa mandarinia]	Peptidyl-prolyl cis-trans isomerase OS=Blattella germanica OX=6973 GN=CYPA PE=2 SV=1
FEDVLKDGQVL	Unmodified	0.0022263	119.68	0.0248007	2	Maker011028	By MS/MS	0	Maker011028	carbohydrate ABC transporter substrate-binding protein [Verminephrobacter eiseniae]	NA	K20526|1|1.2e-97|359.8|pcf:106789233|transgelin	muscle-specific protein 20-like [Vespa mandarinia]	Muscle-specific protein 20 OS=Drosophila melanogaster OX=7227 GN=Mp20 PE=2 SV=2
FEDVLKDGQVLC	Unmodified	0.011238	112.83	0.0248007	2	Maker011028	By MS/MS	25386000	Maker011028	carbohydrate ABC transporter substrate-binding protein [Verminephrobacter eiseniae]	NA	K20526|1|1.2e-97|359.8|pcf:106789233|transgelin	muscle-specific protein 20-like [Vespa mandarinia]	Muscle-specific protein 20 OS=Drosophila melanogaster OX=7227 GN=Mp20 PE=2 SV=2
FEDVLKDGQVLCH	Unmodified	0.0084713	109.42	0.0248007	2	Maker011028	By MS/MS	0	Maker011028	carbohydrate ABC transporter substrate-binding protein [Verminephrobacter eiseniae]	NA	K20526|1|1.2e-97|359.8|pcf:106789233|transgelin	muscle-specific protein 20-like [Vespa mandarinia]	Muscle-specific protein 20 OS=Drosophila melanogaster OX=7227 GN=Mp20 PE=2 SV=2
FFGINNSGGEDGEHAASSSAEDKSAVSSPSE	Unmodified	0.00056581	62.848	0.0260138	3	Maker007437	By MS/MS	50453000	Maker007437	membrane-bound dehydrogenase domain-containing protein [Rubinisphaera brasiliensis]	NA	NA	A-kinase anchor protein 200-like [Vespa mandarinia]	Calexcitin-1 OS=Caenorhabditis elegans OX=6239 GN=cex-1 PE=4 SV=1
FGEALTRHDEF	Unmodified	0.02158	135.86	0.00502513	2	Maker006971	By MS/MS	18349000	Maker006971	EF-hand domain-containing protein [Nocardia brasiliensis]	NA	K18584|1|8.3e-33|145.2|dpte:113795917|actin-related protein 3!K19934|2|1.0e-30|138.3|sko:100368121|calcium-binding protein!K17286|4|1.1e-29|134.8|shx:MS3_01466|erythrocyte band 7 integral membrane protein	calumenin-like [Vespa mandarinia]	Calumenin-B OS=Salmo salar OX=8030 GN=calub PE=2 SV=1
FGGGAGCLSMDQGEHL	Unmodified	0.00579	97.163	0.0248007	2	Maker003237	By MS/MS	18895000	Maker003237	universal stress protein [Nonomuraea sp. ATCC 55076]	NA	K09377|1|1.6e-111|407.5|mdl:106693226|cysteine and glycine-rich protein	muscle LIM protein Mlp84B-like isoform X1 [Vespa mandarinia]>XP_035734556.1 muscle LIM protein Mlp84B-like isoform X1 [Vespa mandarinia]	Muscle LIM protein Mlp84B OS=Drosophila melanogaster OX=7227 GN=Mlp84B PE=1 SV=1
FGGGAGCLSMDQGEHLKS	Unmodified	0.0038589	92.781	0.0248007	2	Maker003237	By MS/MS	12124000	Maker003237	universal stress protein [Nonomuraea sp. ATCC 55076]	NA	K09377|1|1.6e-111|407.5|mdl:106693226|cysteine and glycine-rich protein	muscle LIM protein Mlp84B-like isoform X1 [Vespa mandarinia]>XP_035734556.1 muscle LIM protein Mlp84B-like isoform X1 [Vespa mandarinia]	Muscle LIM protein Mlp84B OS=Drosophila melanogaster OX=7227 GN=Mlp84B PE=1 SV=1
FGGTVSNCVK	Unmodified	0.023813	124.08	0.0230769	2	Maker008157	By MS/MS	8444800	Maker008157	DUF4968 domain-containing protein [Halothermothrix orenii]	NA	K12316|1|0.0e+00|1620.5|pcf:106792256|lysosomal alpha-glucosidase [EC:3.2.1.20]	lysosomal alpha-glucosidase-like [Vespa mandarinia]>XP_035728080.1 lysosomal alpha-glucosidase-like [Vespa mandarinia]	Lysosomal alpha-glucosidase OS=Rattus norvegicus OX=10116 GN=Gaa PE=2 SV=1
FGPKGYGFGGGAGC	Unmodified	0.0067867	113.22	0.0248007	2	Maker003237	By MS/MS	29034000	Maker003237	universal stress protein [Nonomuraea sp. ATCC 55076]	NA	K09377|1|1.6e-111|407.5|mdl:106693226|cysteine and glycine-rich protein	muscle LIM protein Mlp84B-like isoform X1 [Vespa mandarinia]>XP_035734556.1 muscle LIM protein Mlp84B-like isoform X1 [Vespa mandarinia]	Muscle LIM protein Mlp84B OS=Drosophila melanogaster OX=7227 GN=Mlp84B PE=1 SV=1
FKEPPVIPATEA	Unmodified	0.01108	107.79	0.0248007	2	Maker002942	By MS/MS	25494000	Maker002942	MULTISPECIES: nascent polypeptide-associated complex protein [Ferroplasma]	NA	K03626|1|2.3e-93|345.9|pcf:106783716|nascent polypeptide-associated complex subunit alpha	hypothetical protein [Vespula vulgaris]	Nascent polypeptide-associated complex subunit alpha OS=Drosophila melanogaster OX=7227 GN=Nacalpha PE=1 SV=2
FKEPPVIPATEAGGSTTVVAPIQE	Unmodified	0.00035034	140.22	0.00502513	2	Maker002942	By MS/MS	91403000	Maker002942	MULTISPECIES: nascent polypeptide-associated complex protein [Ferroplasma]	NA	K03626|1|2.3e-93|345.9|pcf:106783716|nascent polypeptide-associated complex subunit alpha	hypothetical protein [Vespula vulgaris]	Nascent polypeptide-associated complex subunit alpha OS=Drosophila melanogaster OX=7227 GN=Nacalpha PE=1 SV=2
FLNGTSEGPIKS	Unmodified	0.013995	123.63	0.0248007	2	Maker004271	By MS/MS	109050000	Maker004271	outer membrane-stress sensor serine endopeptidase DegS [Moritella viscosa]	NA	K19867|1|0.0e+00|2413.6|pcf:106793162|LIM domain-binding protein 3	uncharacterized protein LOC118441792 [Vespa mandarinia]	PDZ and LIM domain protein Zasp OS=Drosophila melanogaster OX=7227 GN=Zasp52 PE=1 SV=2
FLNGTSEGPIKSI	Unmodified	0.0076322	116.23	0.0248007	2	Maker004271	By MS/MS	11953000	Maker004271	outer membrane-stress sensor serine endopeptidase DegS [Moritella viscosa]	NA	K19867|1|0.0e+00|2413.6|pcf:106793162|LIM domain-binding protein 3	uncharacterized protein LOC118441792 [Vespa mandarinia]	PDZ and LIM domain protein Zasp OS=Drosophila melanogaster OX=7227 GN=Zasp52 PE=1 SV=2
FLPIIGKLLSG	Unmodified	0.017741	105.1	0.0248007	2	Maker004030	By MS/MS	118920000	Maker004030	NADH-quinone oxidoreductase subunit L [Maritalea myrionectae]	NA	NA	RecName: Full=Vespid chemotactic peptide 5h; Short=VCP 5h; Flags: Precursor [Vespa magnifica]>ABI94580.1 vespid chemotactic peptide precursor [Vespa magnifica]	Vespid chemotactic peptide 5h OS=Vespa magnifica OX=202807 PE=1 SV=1
FLQNMTDSGEISAA	Unmodified	0.0067868	105.98	0.0248007	2	Maker005382	By MS/MS	51520000	Maker005382	carbonate dehydratase [Methyloceanibacter caenitepidi]	NA	NA	putative mediator of RNA polymerase II transcription subunit 26 isoform X1 [Vespa mandarinia]	Ribosomal protein S6 kinase 2 beta OS=Xenopus laevis OX=8355 PE=2 SV=1
FMPSKYDEEIPFVKPAPID	Unmodified	0.014138	125.28	0.0230769	2	Maker006341	By MS/MS	28957000	Maker006341	MULTISPECIES: serine--tRNA ligase [Methanosphaera]	NA	K01875|1|6.7e-268|926.8|pcf:106789618|seryl-tRNA synthetase [EC:6.1.1.11]	serine--tRNA ligase, cytoplasmic-like [Vespa mandarinia]	Serine--tRNA ligase, cytoplasmic OS=Danio rerio OX=7955 GN=sars1 PE=1 SV=1
FMPSKYDEEIPFVKPAPIDE	Unmodified	0.0076649	91.812	0.0248007	2	Maker006341	By MS/MS	0	Maker006341	MULTISPECIES: serine--tRNA ligase [Methanosphaera]	NA	K01875|1|6.7e-268|926.8|pcf:106789618|seryl-tRNA synthetase [EC:6.1.1.11]	serine--tRNA ligase, cytoplasmic-like [Vespa mandarinia]	Serine--tRNA ligase, cytoplasmic OS=Danio rerio OX=7955 GN=sars1 PE=1 SV=1
FNTFDENGKIDGER	Unmodified	0.00018697	120.96	0.0248007	2;3	Maker006553	By MS/MS	12108000	Maker006553	tetracycline resistance MFS efflux pump [Crinalium epipsammum]	NA	K12757|1|6.5e-78|294.7|pcf:106792330|myosin regulatory light chain 12	hypothetical protein [Vespula pensylvanica]	Myosin regulatory light chain 2 OS=Bombyx mori OX=7091 PE=1 SV=1
FQIRTETENCDIINE	Unmodified	0.0026365	107.85	0.0248007	2	Maker006329	By MS/MS	0	Maker006329	beta-N-acetylhexosaminidase [Candidatus Solibacter usitatus]	NA	K12373|1|1.6e-291|1005.4|pcf:106789613|hexosaminidase [EC:3.2.1.52]	uncharacterized protein LOC118446449 [Vespa mandarinia]	Beta-hexosaminidase subunit beta OS=Homo sapiens OX=9606 GN=HEXB PE=1 SV=3
FQIRTETENCDIINEAIER	Unmodified	6.3056e-05	171.46	0	2;3	Maker006329	By MS/MS	82325000	Maker006329	beta-N-acetylhexosaminidase [Candidatus Solibacter usitatus]	NA	K12373|1|1.6e-291|1005.4|pcf:106789613|hexosaminidase [EC:3.2.1.52]	uncharacterized protein LOC118446449 [Vespa mandarinia]	Beta-hexosaminidase subunit beta OS=Homo sapiens OX=9606 GN=HEXB PE=1 SV=3
FQRELEAAEDRADTAESNLTLIR	Unmodified	0.00081763	95.153	0.0248007	3	Maker000272	By MS/MS	19094000	Maker000272	peptidoglycan -binding protein [Rhizobium leguminosarum]	NA	K17751|1|2.6e-80|304.7|csem:103393299|myosin heavy chain 6/7!K10352|5|2.0e-72|278.5|cin:100179484|myosin heavy chain	hypothetical protein [Vespula vulgaris]	Paramyosin, long form OS=Drosophila melanogaster OX=7227 GN=Prm PE=1 SV=1
FSYEDHPAQTTNTVQQ	Unmodified	0.0058766	96.229	0.0248007	2	Maker000769	By MS/MS	12029000	Maker000769	hydrogenase [Methanolacinia petrolearia]	NA	K09595|1|9.2e-193|676.8|pcf:106792060|minor histocompatibility antigen H13 [EC:3.4.23.-]	minor histocompatibility antigen H13-like [Vespa mandarinia]	Minor histocompatibility antigen H13 OS=Homo sapiens OX=9606 GN=HM13 PE=1 SV=1
FSYEDHPAQTTNTVQQSEQTTQTQVEVK	Unmodified	7.0628e-07	125.05	0.0230769	3	Maker000769	By MS/MS	20027000	Maker000769	hydrogenase [Methanolacinia petrolearia]	NA	K09595|1|9.2e-193|676.8|pcf:106792060|minor histocompatibility antigen H13 [EC:3.4.23.-]	minor histocompatibility antigen H13-like [Vespa mandarinia]	Minor histocompatibility antigen H13 OS=Homo sapiens OX=9606 GN=HM13 PE=1 SV=1
FSYEDHPAQTTNTVQQSEQTTQTQVEVKK	Unmodified	0.0047525	60.79	0.0260138	4	Maker000769	By MS/MS	48879000	Maker000769	hydrogenase [Methanolacinia petrolearia]	NA	K09595|1|9.2e-193|676.8|pcf:106792060|minor histocompatibility antigen H13 [EC:3.4.23.-]	minor histocompatibility antigen H13-like [Vespa mandarinia]	Minor histocompatibility antigen H13 OS=Homo sapiens OX=9606 GN=HM13 PE=1 SV=1
FSYEDHPAQTTNTVQQSEQTTQTQVEVKKDK	Unmodified	1.2007e-12	154.1	0	4;5	Maker000769	By MS/MS	171300000	Maker000769	hydrogenase [Methanolacinia petrolearia]	NA	K09595|1|9.2e-193|676.8|pcf:106792060|minor histocompatibility antigen H13 [EC:3.4.23.-]	minor histocompatibility antigen H13-like [Vespa mandarinia]	Minor histocompatibility antigen H13 OS=Homo sapiens OX=9606 GN=HM13 PE=1 SV=1
FTEAESNMNDLVSEYQ	Unmodified	0.00012247	181.53	0	2	Maker000248;Maker000251;Maker007266;Maker000249	By MS/MS	28890000	Maker000248	hypothetical protein [Halohasta litchfieldiae]	NA	K07375|1|8.8e-251|869.8|ame:408782|tubulin beta	hypothetical protein [Vespula pensylvanica]	Tubulin beta-1 chain OS=Manduca sexta OX=7130 PE=2 SV=1
FTEAESNMNDLVSEYQQY	Unmodified	0.0021745	167.99	0	2	Maker000248;Maker000251;Maker007266;Maker000249	By MS/MS	130060000	Maker000248	hypothetical protein [Halohasta litchfieldiae]	NA	K07375|1|8.8e-251|869.8|ame:408782|tubulin beta	hypothetical protein [Vespula pensylvanica]	Tubulin beta-1 chain OS=Manduca sexta OX=7130 PE=2 SV=1
FTEAESNMNDLVSEYQQYQE	Unmodified	0.0028011	92.781	0.0248007	2	Maker000248;Maker000251;Maker007266;Maker000249	By MS/MS	22580000	Maker000248	hypothetical protein [Halohasta litchfieldiae]	NA	K07375|1|8.8e-251|869.8|ame:408782|tubulin beta	hypothetical protein [Vespula pensylvanica]	Tubulin beta-1 chain OS=Manduca sexta OX=7130 PE=2 SV=1
FTEAESNMNDLVSEYQQYQEAT	Unmodified	0.00051395	119.72	0.0248007	2	Maker000248;Maker000251;Maker007266;Maker000249	By MS/MS	43197000	Maker000248	hypothetical protein [Halohasta litchfieldiae]	NA	K07375|1|8.8e-251|869.8|ame:408782|tubulin beta	hypothetical protein [Vespula pensylvanica]	Tubulin beta-1 chain OS=Manduca sexta OX=7130 PE=2 SV=1
FTVDEIRSMMDK	Unmodified	0.02523	169.65	0	2	Maker011528	By MS/MS	21215000	Maker011528	NA	NA	NA	NA	NA
FVEEPDGQSQPVISGGT	Unmodified	0.0039369	108.7	0.0248007	2	Maker001194	By MS/MS	33172000	Maker001194	copper-translocating P-type ATPase [Halobacillus halophilus]	NA	NA	probable serine/threonine-protein kinase kinX isoform X5 [Vespa mandarinia]	30S ribosomal protein S3 OS=Natronomonas pharaonis (strain ATCC 35678 / DSM 2160 / CIP 103997 / JCM 8858 / NBRC 14720 / NCIMB 2260 / Gabara) OX=348780 GN=rps3 PE=3 SV=1
GCPIGTVFKIGDADGSGACE	Unmodified	0.0040828	91.202	0.0248007	2	Maker010317	By MS/MS	52474000	Maker010317	TetR/AcrR family transcriptional regulator [Kutzneria albida]	NA	K15174|1|2.2e-39|166.8|clec:106668192|RNA polymerase II-associated factor 1!K01183|2|6.7e-04|48.9|myi:110454754|chitinase [EC:3.2.1.14]	hypothetical protein [Vespula germanica]>KAF7397016.1 hypothetical protein [Vespula pensylvanica]	Disco-interacting protein 2 OS=Drosophila melanogaster OX=7227 GN=DIP2 PE=1 SV=2
GDFSVIDTEFSNIR	Unmodified	0.0068437	116.55	0.0248007	2	Maker009015	By MS/MS	8087800	Maker009015	citrate synthase [Brachybacterium faecium DSM 4810]	NA	K09542|1|2.0e-16|90.5|obi:106878386|crystallin, alpha B!K04455|4|9.5e-14|81.6|cin:100177240|heat shock protein beta-1	HSPB1 protein, partial [Acromyrmex heyeri]	Heat shock protein beta-1 OS=Gallus gallus OX=9031 GN=HSPB1 PE=2 SV=1
GDLGNIEAGDNGVAKINLTDK	Unmodified	3.5602e-08	212.7	0	2;3	Maker000465	By MS/MS	125990000	Maker000465	superoxide dismutase family protein [Rhodothermus marinus]	NA	K04565|1|2.0e-77|292.4|pcf:106784449|superoxide dismutase, Cu-Zn family [EC:1.15.1.1]	superoxide dismutase [Cu-Zn]-like [Vespa mandarinia]	Superoxide dismutase [Cu-Zn] OS=Ceratitis capitata OX=7213 GN=Sod1 PE=3 SV=2
GDLGNIEAGDNGVAKINLTDKIIQL	Unmodified	4.3704e-09	221.37	0	2	Maker000465	By MS/MS	91228000	Maker000465	superoxide dismutase family protein [Rhodothermus marinus]	NA	K04565|1|2.0e-77|292.4|pcf:106784449|superoxide dismutase, Cu-Zn family [EC:1.15.1.1]	superoxide dismutase [Cu-Zn]-like [Vespa mandarinia]	Superoxide dismutase [Cu-Zn] OS=Ceratitis capitata OX=7213 GN=Sod1 PE=3 SV=2
GDTVQEVRQPARTGVF	Unmodified	0.0083234	116.54	0.0248007	2	Maker003899	By MS/MS	70873000	Maker003899	nucleoside triphosphate pyrophosphohydrolase [Pelagibaca abyssi]	NA	K19867|1|5.7e-11|72.4|isc:IscW_ISCW000210|LIM domain-binding protein 3	hypothetical protein [Vespula vulgaris]	PDZ and LIM domain protein Zasp OS=Drosophila melanogaster OX=7227 GN=Zasp52 PE=1 SV=2
GELFCKVCH	Unmodified	0.027567	104.21	0.0248007	2	Maker003237	By MS/MS	38685000	Maker003237	universal stress protein [Nonomuraea sp. ATCC 55076]	NA	K09377|1|1.6e-111|407.5|mdl:106693226|cysteine and glycine-rich protein	muscle LIM protein Mlp84B-like isoform X1 [Vespa mandarinia]>XP_035734556.1 muscle LIM protein Mlp84B-like isoform X1 [Vespa mandarinia]	Muscle LIM protein Mlp84B OS=Drosophila melanogaster OX=7227 GN=Mlp84B PE=1 SV=1
GELFEDVLKDGQVLC	Unmodified	0.017608	142.97	0.00502513	2	Maker011028	By MS/MS	31427000	Maker011028	carbohydrate ABC transporter substrate-binding protein [Verminephrobacter eiseniae]	NA	K20526|1|1.2e-97|359.8|pcf:106789233|transgelin	muscle-specific protein 20-like [Vespa mandarinia]	Muscle-specific protein 20 OS=Drosophila melanogaster OX=7227 GN=Mp20 PE=2 SV=2
GETPADASTEEKPQE	Unmodified	0.0072443	95.018	0.0248007	2	Maker009096	By MS/MS	3585000	Maker009096	threonine--tRNA ligase [Scardovia inopinata]	NA	K13199|1|1.7e-91|340.5|pcf:106789707|plasminogen activator inhibitor 1 RNA-binding protein	plasminogen activator inhibitor 1 RNA-binding protein-like [Vespa mandarinia]	Plasminogen activator inhibitor 1 RNA-binding protein OS=Mus musculus OX=10090 GN=Serbp1 PE=1 SV=2
GFGGGAGCLSMDQGEHLKS	Unmodified	0.00094418	79.97	0.0248007	2;3	Maker003237	By MS/MS	73667000	Maker003237	universal stress protein [Nonomuraea sp. ATCC 55076]	NA	K09377|1|1.6e-111|407.5|mdl:106693226|cysteine and glycine-rich protein	muscle LIM protein Mlp84B-like isoform X1 [Vespa mandarinia]>XP_035734556.1 muscle LIM protein Mlp84B-like isoform X1 [Vespa mandarinia]	Muscle LIM protein Mlp84B OS=Drosophila melanogaster OX=7227 GN=Mlp84B PE=1 SV=1
GGAFGQMEIAH	Unmodified	0.016742	109.86	0.0248007	2	Maker008179	By MS/MS	21048000	Maker008179	ATP-dependent helicase [Thermomonospora curvata]	NA	K22255|1|1.2e-07|63.5|ame:409090|ATPase inhibitor, mitochondrial	uncharacterized protein LOC118444092 isoform X3 [Vespa mandarinia]	ATPase inhibitor mai-2, mitochondrial OS=Caenorhabditis briggsae OX=6238 GN=mai-2 PE=3 SV=1
GGGTDIKKLYDSGELQNKF	Unmodified	0.0070515	85.203	0.0252525	3	Maker004528	By MS/MS	23395000	Maker004528	Glutaredoxin, GrxC family [Candidatus Tokpelaia hoelldoblerii]	NA	K03676|1|6.3e-46|187.2|pcf:106786156|glutaredoxin 3	glutaredoxin-C4-like isoform X1 [Vespa mandarinia]	Glutaredoxin-C3 OS=Arabidopsis thaliana OX=3702 GN=GRXC3 PE=2 SV=1
GGRADIGPAEGPKANVGPQTGPSDLAGPQE	Unmodified	0.0021748	65.558	0.0260138	3	Maker006159	By MS/MS	36425000	Maker006159	putative glycosyl transferase group 1 [Candidatus Nitrososphaera gargensis Ga9.2]	NA	NA	spidroin-1-like [Vespa mandarinia]	NA
GIAELIKIEKEL	Unmodified	0.027291	162.36	0	2	Maker008171	By MS/MS	16382000	Maker008171	arginine kinase [Sulfurovum sp. NBC37-1]	NA	K00933|1|2.7e-208|728.4|pcf:106792158|creatine kinase [EC:2.7.3.2]	hypothetical protein [Vespula vulgaris]	Arginine kinase OS=Apis mellifera OX=7460 GN=ARGK PE=2 SV=1
GIETFDPTSLKHTTTQ	Unmodified	0.0076723	86.378	0.0248007	3	Maker002727	By MS/MS	24342000	Maker002727	ribosomal RNA large subunit methyltransferase N [Planktothrix agardhii NIES-204]	NA	K05764|1|3.5e-03|45.8|ccae:111935573|thymosin, beta 4	thymosin beta isoform X1 [Osmia bicornis bicornis]>XP_029037456.1 thymosin beta isoform X1 [Osmia bicornis bicornis]>XP_034193459.1 thymosin beta isoform X1 [Osmia lignaria]	Thymosin beta OS=Caenorhabditis elegans OX=6239 GN=tth-1 PE=1 SV=2
GIETFDPTSLKHTTTQE	Unmodified	0.016671	81.346	0	2;3	Maker002727	By MS/MS	520250000	Maker002727	ribosomal RNA large subunit methyltransferase N [Planktothrix agardhii NIES-204]	NA	K05764|1|3.5e-03|45.8|ccae:111935573|thymosin, beta 4	thymosin beta isoform X1 [Osmia bicornis bicornis]>XP_029037456.1 thymosin beta isoform X1 [Osmia bicornis bicornis]>XP_034193459.1 thymosin beta isoform X1 [Osmia lignaria]	Thymosin beta OS=Caenorhabditis elegans OX=6239 GN=tth-1 PE=1 SV=2
GIITKDEGVEIQGPLTL	Unmodified	0.0033512	105.03	0.0248007	2	Maker000691	By MS/MS	17255000	Maker000691	hypothetical protein Nps_00075 [Candidatus Nanopusillus acidilobi]	NA	K02736|1|3.1e-139|498.4|pcf:106786728|20S proteasome subunit beta 7 [EC:3.4.25.1]	proteasome subunit beta type-4-like [Vespa mandarinia]	Proteasome subunit beta type-4 (Fragment) OS=Xenopus laevis OX=8355 GN=psmb4 PE=2 SV=2
GIITKDEGVEIQGPLTLESNWEAAILTK	Unmodified	3.2126e-10	159.86	0	3	Maker000691	By MS/MS	201920000	Maker000691	hypothetical protein Nps_00075 [Candidatus Nanopusillus acidilobi]	NA	K02736|1|3.1e-139|498.4|pcf:106786728|20S proteasome subunit beta 7 [EC:3.4.25.1]	proteasome subunit beta type-4-like [Vespa mandarinia]	Proteasome subunit beta type-4 (Fragment) OS=Xenopus laevis OX=8355 GN=psmb4 PE=2 SV=2
GITAEQFDQWVRPENMLGPK	Unmodified	0.0068308	93.152	0.0248007	3	Maker002050	By MS/MS	0	Maker002050	class II fumarate hydratase [Azospirillum brasilense]	NA	K01679|1|2.8e-253|878.2|pcf:106784098|fumarate hydratase, class II [EC:4.2.1.2]	probable fumarate hydratase, mitochondrial isoform X1 [Vespa mandarinia]	Fumarate hydratase, mitochondrial OS=Danio rerio OX=7955 GN=fh PE=2 SV=1
GKLLDSTNCSEHEGELF	Unmodified	0.0041313	140.01	0.00502513	2	Maker003237	By MS/MS	19713000	Maker003237	universal stress protein [Nonomuraea sp. ATCC 55076]	NA	K09377|1|1.6e-111|407.5|mdl:106693226|cysteine and glycine-rich protein	muscle LIM protein Mlp84B-like isoform X1 [Vespa mandarinia]>XP_035734556.1 muscle LIM protein Mlp84B-like isoform X1 [Vespa mandarinia]	Muscle LIM protein Mlp84B OS=Drosophila melanogaster OX=7227 GN=Mlp84B PE=1 SV=1
GLDNGKPFLG	Unmodified	0.026806	102	0.0248007	2	Maker000691	By MS/MS	121790000	Maker000691	hypothetical protein Nps_00075 [Candidatus Nanopusillus acidilobi]	NA	K02736|1|3.1e-139|498.4|pcf:106786728|20S proteasome subunit beta 7 [EC:3.4.25.1]	proteasome subunit beta type-4-like [Vespa mandarinia]	Proteasome subunit beta type-4 (Fragment) OS=Xenopus laevis OX=8355 GN=psmb4 PE=2 SV=2
GLDNGKPFLGT	Unmodified	0.0086234	93.598	0.0248007	2	Maker000691	By MS/MS	0	Maker000691	hypothetical protein Nps_00075 [Candidatus Nanopusillus acidilobi]	NA	K02736|1|3.1e-139|498.4|pcf:106786728|20S proteasome subunit beta 7 [EC:3.4.25.1]	proteasome subunit beta type-4-like [Vespa mandarinia]	Proteasome subunit beta type-4 (Fragment) OS=Xenopus laevis OX=8355 GN=psmb4 PE=2 SV=2
GLDNGKPFLGTVDKL	Unmodified	0.0068409	111.64	0	2;3	Maker000691	By MS/MS	284670000	Maker000691	hypothetical protein Nps_00075 [Candidatus Nanopusillus acidilobi]	NA	K02736|1|3.1e-139|498.4|pcf:106786728|20S proteasome subunit beta 7 [EC:3.4.25.1]	proteasome subunit beta type-4-like [Vespa mandarinia]	Proteasome subunit beta type-4 (Fragment) OS=Xenopus laevis OX=8355 GN=psmb4 PE=2 SV=2
GLDNGKPFLGTVDKLGTA	Unmodified	0.01005	83.253	0.0252525	3	Maker000691	By MS/MS	72103000	Maker000691	hypothetical protein Nps_00075 [Candidatus Nanopusillus acidilobi]	NA	K02736|1|3.1e-139|498.4|pcf:106786728|20S proteasome subunit beta 7 [EC:3.4.25.1]	proteasome subunit beta type-4-like [Vespa mandarinia]	Proteasome subunit beta type-4 (Fragment) OS=Xenopus laevis OX=8355 GN=psmb4 PE=2 SV=2
GLDVTGGNAGSKSDEPSTLT	Unmodified	0.0096324	84.365	0.0252525	2	Maker006110	By MS/MS	15097000	Maker006110	DNA replication and repair protein RecF [Herbinix luporum]	NA	NA	coiled-coil domain-containing protein 47-like [Vespa mandarinia]	Coiled-coil domain-containing protein 47 OS=Pongo abelii OX=9601 GN=CCDC47 PE=2 SV=2
GNITPVTKTSLAA	Unmodified	0.013077	93.096	0.0248007	2	Maker004271	By MS/MS	31238000	Maker004271	outer membrane-stress sensor serine endopeptidase DegS [Moritella viscosa]	NA	K19867|1|0.0e+00|2413.6|pcf:106793162|LIM domain-binding protein 3	uncharacterized protein LOC118441792 [Vespa mandarinia]	PDZ and LIM domain protein Zasp OS=Drosophila melanogaster OX=7227 GN=Zasp52 PE=1 SV=2
GNITPVTKTSLAAKKQDA	Unmodified	0.0055209	90.223	0.0248007	3	Maker004271	By MS/MS	6589700	Maker004271	outer membrane-stress sensor serine endopeptidase DegS [Moritella viscosa]	NA	K19867|1|0.0e+00|2413.6|pcf:106793162|LIM domain-binding protein 3	uncharacterized protein LOC118441792 [Vespa mandarinia]	PDZ and LIM domain protein Zasp OS=Drosophila melanogaster OX=7227 GN=Zasp52 PE=1 SV=2
GPNPDADPEAINLK	Unmodified	0.0068202	115.18	0.0248007	2	Maker007383	By MS/MS	19081000	Maker007383	DNA-binding response regulator [Azorhizobium caulinodans]	NA	NA	prepromastoparan M [Vespa mandarinia]	Mastoparan-like peptide 12c OS=Vespa magnifica OX=202807 PE=1 SV=1
GPNPDADPEAINLKA	Unmodified	0.014285	88.338	0.0248007	2	Maker007383	By MS/MS	27446000	Maker007383	DNA-binding response regulator [Azorhizobium caulinodans]	NA	NA	prepromastoparan M [Vespa mandarinia]	Mastoparan-like peptide 12c OS=Vespa magnifica OX=202807 PE=1 SV=1
GPNPDADPEAINLKAIAA	Unmodified	0.0051696	115.75	0.0248007	2	Maker007383	By MS/MS	44248000	Maker007383	DNA-binding response regulator [Azorhizobium caulinodans]	NA	NA	prepromastoparan M [Vespa mandarinia]	Mastoparan-like peptide 12c OS=Vespa magnifica OX=202807 PE=1 SV=1
GPNPDADPEAINLKAIAALA	Unmodified	0.0011362	97.69	0.0248007	2	Maker007383	By MS/MS	44895000	Maker007383	DNA-binding response regulator [Azorhizobium caulinodans]	NA	NA	prepromastoparan M [Vespa mandarinia]	Mastoparan-like peptide 12c OS=Vespa magnifica OX=202807 PE=1 SV=1
GPNPDADPEAINLKAIAALAK	Unmodified	0.001375	115.42	0.0248007	3	Maker007383	By MS/MS	58330000	Maker007383	DNA-binding response regulator [Azorhizobium caulinodans]	NA	NA	prepromastoparan M [Vespa mandarinia]	Mastoparan-like peptide 12c OS=Vespa magnifica OX=202807 PE=1 SV=1
GSAVGKATLEEDDEVPDLVENF	Unmodified	0.00041279	147.39	0	2	Maker003993	By MS/MS	63142000	Maker003993	5-(carboxyamino)imidazole ribonucleotide synthase [Methylomonas methanica]	NA	K01527|1|4.5e-92|341.3|pcf:106787695|nascent polypeptide-associated complex subunit beta	transcription factor BTF3 homolog 4-like [Vespa mandarinia]>XP_035721991.1 transcription factor BTF3 homolog 4-like [Vespa mandarinia]>XP_035721992.1 transcription factor BTF3 homolog 4-like [Vespa mandarinia]>XP_035721993.1 transcription factor BTF3 homolog 4-like [Vespa mandarinia]>KAF7400499.1 hypothetical protein [Vespula vulgaris]>KAF7403927.1 hypothetical protein [Vespula germanica]>KAF7427…	Transcription factor BTF3 homolog 4 OS=Danio rerio OX=7955 GN=btf3l4 PE=2 SV=1
GTLTSLEIQLKNPC	Unmodified	8.732e-11	214.54	0	2	Maker006329	By MS/MS	55786000	Maker006329	beta-N-acetylhexosaminidase [Candidatus Solibacter usitatus]	NA	K12373|1|1.6e-291|1005.4|pcf:106789613|hexosaminidase [EC:3.2.1.52]	uncharacterized protein LOC118446449 [Vespa mandarinia]	Beta-hexosaminidase subunit beta OS=Homo sapiens OX=9606 GN=HEXB PE=1 SV=3
GTMLAAELSHTL	Unmodified	0.01084	89.698	0.0248007	2	Maker008068	By MS/MS	0	Maker008068	MULTISPECIES: XRE family transcriptional regulator [Blautia]	NA	K05738|1|4.7e-26|121.7|loa:LOAG_04932|myosin light chain 1!K12751|5|1.7e-23|113.2|aqu:100634494|myosin light chain 6	myosin light chain alkali-like isoform X1 [Vespa mandarinia]	Myosin light chain alkali OS=Drosophila melanogaster OX=7227 GN=Mlc1 PE=1 SV=4
GTVVAIGPGSRNN	Unmodified	0.007931	111.61	0.0248007	2	Maker007901	By MS/MS	20100000	Maker007901	co-chaperone GroES [Desulfurivibrio alkaliphilus]	NA	K04078|1|6.1e-49|197.2|pcf:106791220|chaperonin GroES	10 kDa heat shock protein, mitochondrial-like [Vespa mandarinia]	10 kDa heat shock protein, mitochondrial OS=Schistosoma japonicum OX=6182 GN=SJCHGC01960 PE=3 SV=2
GVDVEVLSPGDGQTYPKTGQTVVVHYTG	Unmodified	0.003712	82.639	0.0252525	3	Maker000156	By MS/MS	140500000	Maker000156	hypothetical protein [Frankia sp. EAN1pec]	NA	K09568|1|5.1e-47|190.7|bter:100643673|FK506-binding protein 1 [EC:5.2.1.8]	12 kDa FK506-binding protein-like [Vespa mandarinia]>XP_035729455.1 12 kDa FK506-binding protein-like [Vespa mandarinia]	Peptidyl-prolyl cis-trans isomerase FKBP1A OS=Xenopus laevis OX=8355 GN=fkbp1a PE=3 SV=3
GWDNQKGGQVY	Unmodified	0.021418	99.802	0.0248007	2	Maker003029	By MS/MS	21604000	Maker003029	MULTISPECIES: proteasome endopeptidase complex, archaeal, beta subunit [Ferroplasma]	NA	K02738|1|8.6e-125|450.3|pcf:106791826|20S proteasome subunit beta 1 [EC:3.4.25.1]	proteasome subunit beta type-6-like [Vespa mandarinia]	Proteasome subunit beta type-6 OS=Bos taurus OX=9913 GN=PSMB6 PE=1 SV=1
GWDNQKGGQVYSI	Unmodified	0.023709	142.43	0.00502513	2	Maker003029	By MS/MS	360230000	Maker003029	MULTISPECIES: proteasome endopeptidase complex, archaeal, beta subunit [Ferroplasma]	NA	K02738|1|8.6e-125|450.3|pcf:106791826|20S proteasome subunit beta 1 [EC:3.4.25.1]	proteasome subunit beta type-6-like [Vespa mandarinia]	Proteasome subunit beta type-6 OS=Bos taurus OX=9913 GN=PSMB6 PE=1 SV=1
HCGVATTASYPLV	Unmodified	0.015253	86.011	0.0248007	2	Maker004158	By MS/MS	0	Maker004158	cysteine protease [Thiocystis violascens]	NA	K01365|1|6.8e-171|604.0|pcf:106792245|cathepsin L [EC:3.4.22.15]	cathepsin L-like [Vespa mandarinia]	Cathepsin L OS=Sarcophaga peregrina OX=7386 PE=1 SV=1
HDGIAELIKIEKEL	Unmodified	0.0029579	183.96	0	3	Maker008171	By MS/MS	65063000	Maker008171	arginine kinase [Sulfurovum sp. NBC37-1]	NA	K00933|1|2.7e-208|728.4|pcf:106792158|creatine kinase [EC:2.7.3.2]	hypothetical protein [Vespula vulgaris]	Arginine kinase OS=Apis mellifera OX=7460 GN=ARGK PE=2 SV=1
HDKPSCPLCLL	Unmodified	0.016923	114.97	0.0248007	2	Maker006809	By MS/MS	58133000	Maker006809	Branched-chain amino acid ABC transporter, amino acid-binding protein [Minicystis rosea]	NA	K12382|1|0.0e+00|1296.6|pcf:106787485|saposin	prosaposin-like [Vespa mandarinia]	Prosaposin OS=Gallus gallus OX=9031 GN=PSAP PE=1 SV=1
HEEFKPTEFD	Unmodified	0.025673	119.68	0.0248007	2	Maker008689	By MS/MS	10379000	Maker008689	Fibronectin type III domain protein [Nitrosopumilus maritimus SCM1]	NA	K12567|1|0.0e+00|17782.7|obo:105286657|titin [EC:2.7.11.1]	titin-like isoform X1 [Vespa mandarinia]	Titin OS=Drosophila melanogaster OX=7227 GN=sls PE=1 SV=3
HEGELFCKVCHA	Unmodified	0.025436	90.142	0.0248007	3	Maker003237	By MS/MS	10769000	Maker003237	universal stress protein [Nonomuraea sp. ATCC 55076]	NA	K09377|1|1.6e-111|407.5|mdl:106693226|cysteine and glycine-rich protein	muscle LIM protein Mlp84B-like isoform X1 [Vespa mandarinia]>XP_035734556.1 muscle LIM protein Mlp84B-like isoform X1 [Vespa mandarinia]	Muscle LIM protein Mlp84B OS=Drosophila melanogaster OX=7227 GN=Mlp84B PE=1 SV=1
HFSPYADNGGSVI	Unmodified	0.024409	143.03	0.00502513	2	Maker010865	By MS/MS	57258000	Maker010865	proteasome subunit beta [Methanocaldococcus jannaschii]	NA	K02732|1|3.2e-123|446.0|pcf:106784663|20S proteasome subunit beta 6 [EC:3.4.25.1]	proteasome subunit beta type-1-like [Vespa mandarinia]	Proteasome subunit beta type-1 OS=Drosophila melanogaster OX=7227 GN=Prosbeta6 PE=2 SV=2
HFSPYADNGGSVIAL	Unmodified	0.019808	136.48	0.00502513	2	Maker010865	By MS/MS	131780000	Maker010865	proteasome subunit beta [Methanocaldococcus jannaschii]	NA	K02732|1|3.2e-123|446.0|pcf:106784663|20S proteasome subunit beta 6 [EC:3.4.25.1]	proteasome subunit beta type-1-like [Vespa mandarinia]	Proteasome subunit beta type-1 OS=Drosophila melanogaster OX=7227 GN=Prosbeta6 PE=2 SV=2
HIIGPVGGELI	Unmodified	0.024319	95.62	0.0248007	2	Maker010573	By MS/MS	14085000	Maker010573	dihydrolipoyl dehydrogenase [endosymbiont of Acanthamoeba sp. UWC8]	NA	K00382|1|7.3e-270|933.3|pcf:106786681|dihydrolipoamide dehydrogenase [EC:1.8.1.4]	dihydrolipoyl dehydrogenase, mitochondrial-like [Vespa mandarinia]	Dihydrolipoyl dehydrogenase, mitochondrial OS=Mus musculus OX=10090 GN=Dld PE=1 SV=2
HMDPSGTFVQF	Unmodified	0.022461	98.299	0.0248007	2	Maker009785	By MS/MS	13221000	Maker009785	Protease subunit of the proteasome [Methanopyrus kandleri AV19]	NA	K02729|1|2.5e-128|462.2|pcf:106791969|20S proteasome subunit alpha 5 [EC:3.4.25.1]	Proteasome subunit alpha type-5 [Camponotus floridanus]	Proteasome subunit alpha type-5 OS=Bos taurus OX=9913 GN=PSMA5 PE=1 SV=1
HNLLGTHMEEF	Unmodified	0.01397	160.36	0	2	Maker006320	By MS/MS	41694000	Maker006320	class I SAM-dependent RNA methyltransferase [Thermodesulfobium narugense]	NA	K11278|1|4.6e-67|258.1|pcf:106789607|nucleophosmin 3	nucleoplasmin-like protein isoform X2 [Vespa mandarinia]	Nucleoplasmin-like protein ANO39 OS=Patiria pectinifera OX=7594 PE=1 SV=1
HTLLSLGERLADAEVE	Unmodified	9.882e-10	126.34	0.0201207	2	Maker008068	By MS/MS	0	Maker008068	MULTISPECIES: XRE family transcriptional regulator [Blautia]	NA	K05738|1|4.7e-26|121.7|loa:LOAG_04932|myosin light chain 1!K12751|5|1.7e-23|113.2|aqu:100634494|myosin light chain 6	myosin light chain alkali-like isoform X1 [Vespa mandarinia]	Myosin light chain alkali OS=Drosophila melanogaster OX=7227 GN=Mlc1 PE=1 SV=4
IAADDNSGRLFELVE	Unmodified	0.0061236	113.61	0.0248007	2	Maker004754	By MS/MS	16035000	Maker004754	NA	NA	NA	hypothetical protein [Vespula germanica]	NA
IAELIKIEKEL	Unmodified	0.018758	152.04	0	2	Maker008171	By MS/MS	26393000	Maker008171	arginine kinase [Sulfurovum sp. NBC37-1]	NA	K00933|1|2.7e-208|728.4|pcf:106792158|creatine kinase [EC:2.7.3.2]	hypothetical protein [Vespula vulgaris]	Arginine kinase OS=Apis mellifera OX=7460 GN=ARGK PE=2 SV=1
IAPAVVTETPGVVASTSVEVE	Unmodified	0.027544	71.085	0.0260138	2	Maker002155	By MS/MS	0	Maker002155	hypothetical protein [Lacunisphaera limnophila]	NA	K12193|1|3.2e-83|312.4|pcf:106784105|charged multivesicular body protein 3	charged multivesicular body protein 3-like [Vespa mandarinia]	Charged multivesicular body protein 3 OS=Homo sapiens OX=9606 GN=CHMP3 PE=1 SV=3
IAPAVVTETPGVVASTSVEVETEDVDDDKELEEMK	Unmodified	7.8743e-08	104.48	0.0248007	3;4	Maker002155	By MS/MS	177010000	Maker002155	hypothetical protein [Lacunisphaera limnophila]	NA	K12193|1|3.2e-83|312.4|pcf:106784105|charged multivesicular body protein 3	charged multivesicular body protein 3-like [Vespa mandarinia]	Charged multivesicular body protein 3 OS=Homo sapiens OX=9606 GN=CHMP3 PE=1 SV=3
IAPKLPEEETE	Unmodified	0.01695	115.71	0.0248007	2	Maker008689	By MS/MS	20036000	Maker008689	Fibronectin type III domain protein [Nitrosopumilus maritimus SCM1]	NA	K12567|1|0.0e+00|17782.7|obo:105286657|titin [EC:2.7.11.1]	titin-like isoform X1 [Vespa mandarinia]	Titin OS=Drosophila melanogaster OX=7227 GN=sls PE=1 SV=3
IDDKGFIDTPSL	Unmodified	0.023845	140.07	0.00502513	2	Maker006553	By MS/MS	14878000	Maker006553	tetracycline resistance MFS efflux pump [Crinalium epipsammum]	NA	K12757|1|6.5e-78|294.7|pcf:106792330|myosin regulatory light chain 12	hypothetical protein [Vespula pensylvanica]	Myosin regulatory light chain 2 OS=Bombyx mori OX=7091 PE=1 SV=1
IDLDEGVLVINK	Unmodified	0.02406	100.48	0.0248007	2	Maker008202	By MS/MS	0	Maker008202	thioredoxin [Sulfuriflexus mobilis]	NA	K09580|1|2.8e-234|815.1|pcf:106789932|protein disulfide-isomerase A1 [EC:5.3.4.1]	protein disulfide-isomerase-like [Vespa mandarinia]>XP_035728342.1 protein disulfide-isomerase-like [Vespa mandarinia]>XP_035728343.1 protein disulfide-isomerase-like [Vespa mandarinia]>XP_035728345.1 protein disulfide-isomerase-like [Vespa mandarinia]	Protein disulfide-isomerase OS=Drosophila melanogaster OX=7227 GN=Pdi PE=2 SV=1
IDLMPKSEGTDDINSL	Unmodified	0.021153	108.35	0.0248007	2	Maker009880	By MS/MS	44247000	Maker009880	MULTISPECIES: glycosyl transferase [Ensifer]	NA	K00750|1|1.2e-306|1057.0|pcf:106786831|glycogenin [EC:2.4.1.186]	probable serine/threonine-protein kinase kinX isoform X1 [Vespa mandarinia]>XP_035740796.1 probable serine/threonine-protein kinase kinX isoform X1 [Vespa mandarinia]>XP_035740797.1 probable serine/threonine-protein kinase kinX isoform X1 [Vespa mandarinia]	Glycogenin-1 OS=Oryctolagus cuniculus OX=9986 GN=GYG1 PE=1 SV=3
IDSFDCNGRICPMI	Unmodified	0.0067383	110.39	0.0248007	2	Maker010330	By MS/MS	24416000	Maker010330	aldo/keto reductase [Marivirga tractuosa]	NA	K00011|1|6.4e-163|577.4|bter:100652140|aldehyde reductase [EC:1.1.1.21]	uncharacterized protein LOC118447252 [Vespa mandarinia]	Aldo-keto reductase family 1 member B1 OS=Rattus norvegicus OX=10116 GN=Akr1b1 PE=1 SV=3
IDVDQILKSD	Unmodified	0.0047047	163.16	0	2	Maker008569	By MS/MS	59600000	Maker008569	2-phenylethanol ABC transporter ATP-binding protein [Dinoroseobacter shibae]	NA	K15127|1|1.0e-10|70.1|nvi:100120782|transcriptional adapter 2-beta	chemosensory protein 2, partial [Vespa velutina]	Ejaculatory bulb-specific protein 3 OS=Drosophila melanogaster OX=7227 GN=EbpIII PE=2 SV=2
IDVDQILKSDR	Unmodified	0.0015951	215.87	0	2;3	Maker008569	By MS/MS	421000000	Maker008569	2-phenylethanol ABC transporter ATP-binding protein [Dinoroseobacter shibae]	NA	K15127|1|1.0e-10|70.1|nvi:100120782|transcriptional adapter 2-beta	chemosensory protein 2, partial [Vespa velutina]	Ejaculatory bulb-specific protein 3 OS=Drosophila melanogaster OX=7227 GN=EbpIII PE=2 SV=2
IDVDQILKSDRL	Unmodified	0.011714	96.059	0.0248007	3	Maker008569	By MS/MS	29484000	Maker008569	2-phenylethanol ABC transporter ATP-binding protein [Dinoroseobacter shibae]	NA	K15127|1|1.0e-10|70.1|nvi:100120782|transcriptional adapter 2-beta	chemosensory protein 2, partial [Vespa velutina]	Ejaculatory bulb-specific protein 3 OS=Drosophila melanogaster OX=7227 GN=EbpIII PE=2 SV=2
IDVDQILKSDRLL	Unmodified	0.0076153	96.059	0.0248007	3	Maker008569	By MS/MS	79801000	Maker008569	2-phenylethanol ABC transporter ATP-binding protein [Dinoroseobacter shibae]	NA	K15127|1|1.0e-10|70.1|nvi:100120782|transcriptional adapter 2-beta	chemosensory protein 2, partial [Vespa velutina]	Ejaculatory bulb-specific protein 3 OS=Drosophila melanogaster OX=7227 GN=EbpIII PE=2 SV=2
IDVDQILKSDRLLN	Unmodified	4.3063e-10	205.46	0	2	Maker008569	By MS/MS	36371000	Maker008569	2-phenylethanol ABC transporter ATP-binding protein [Dinoroseobacter shibae]	NA	K15127|1|1.0e-10|70.1|nvi:100120782|transcriptional adapter 2-beta	chemosensory protein 2, partial [Vespa velutina]	Ejaculatory bulb-specific protein 3 OS=Drosophila melanogaster OX=7227 GN=EbpIII PE=2 SV=2
IDVDQILKSDRLLNN	Unmodified	0.017913	142.07	0.00502513	2;3	Maker008569	By MS/MS	143820000	Maker008569	2-phenylethanol ABC transporter ATP-binding protein [Dinoroseobacter shibae]	NA	K15127|1|1.0e-10|70.1|nvi:100120782|transcriptional adapter 2-beta	chemosensory protein 2, partial [Vespa velutina]	Ejaculatory bulb-specific protein 3 OS=Drosophila melanogaster OX=7227 GN=EbpIII PE=2 SV=2
IDVDQILKSDRLLNNY	Unmodified	0.0037912	103.75	0.0248007	2;3	Maker008569	By MS/MS	18999000	Maker008569	2-phenylethanol ABC transporter ATP-binding protein [Dinoroseobacter shibae]	NA	K15127|1|1.0e-10|70.1|nvi:100120782|transcriptional adapter 2-beta	chemosensory protein 2, partial [Vespa velutina]	Ejaculatory bulb-specific protein 3 OS=Drosophila melanogaster OX=7227 GN=EbpIII PE=2 SV=2
IEDYVQSVDIAAFNKI	Unmodified	0.0050194	105.46	0.0248007	2	Maker003482	By MS/MS	23557000	Maker003482	hypothetical protein BHV42_07520 [Candidatus Melainabacteria bacterium MEL.A1]	NA	K15410|1|5.9e-109|398.7|pcf:106793644|elongation factor 1-delta	probable elongation factor 1-delta isoform X2 [Vespa mandarinia]	Probable elongation factor 1-delta OS=Drosophila melanogaster OX=7227 GN=eEF1delta PE=1 SV=1
IEEVVAKAESLAKQ	Unmodified	0.0014511	188.26	0	2	Maker002071	By MS/MS	57434000	Maker002071	F0F1 ATP synthase subunit beta [Candidatus Pelagibacter sp. IMCC9063]	NA	K02133|1|9.4e-281|969.5|pcf:106784306|F-type H+-transporting ATPase subunit beta [EC:7.1.2.2]	ATP synthase subunit beta, mitochondrial [Vespa mandarinia]	ATP synthase subunit beta, mitochondrial OS=Drosophila melanogaster OX=7227 GN=ATPsynbeta PE=1 SV=3
IEIISVEEPPVRQA	Unmodified	0.00721	103.22	0.0248007	2	Maker007003	By MS/MS	19466000	Maker007003	electron transfer flavoprotein subunit beta/FixA family protein [Bordetella petrii]	NA	K03521|1|1.1e-125|453.4|pcf:106787176|electron transfer flavoprotein beta subunit	electron transfer flavoprotein subunit beta-like [Vespa mandarinia]	Electron transfer flavoprotein subunit beta OS=Homo sapiens OX=9606 GN=ETFB PE=1 SV=3
IETFDPTSLKHTTTQE	Unmodified	0.016605	84.508	0.0252525	3	Maker002727	By MS/MS	35798000	Maker002727	ribosomal RNA large subunit methyltransferase N [Planktothrix agardhii NIES-204]	NA	K05764|1|3.5e-03|45.8|ccae:111935573|thymosin, beta 4	thymosin beta isoform X1 [Osmia bicornis bicornis]>XP_029037456.1 thymosin beta isoform X1 [Osmia bicornis bicornis]>XP_034193459.1 thymosin beta isoform X1 [Osmia lignaria]	Thymosin beta OS=Caenorhabditis elegans OX=6239 GN=tth-1 PE=1 SV=2
IETKQVPAPSQPEVVL	Unmodified	0.0049453	106.26	0.0248007	2	Maker010291	By MS/MS	166410000	Maker010291	class II aldolase/adducin family protein [Pigmentiphaga sp. H8]	NA	K18622|1|0.0e+00|1337.8|pcf:106786952|adducin	uncharacterized protein LOC118447272 isoform X3 [Vespa mandarinia]>XP_035734915.1 uncharacterized protein LOC118447272 isoform X3 [Vespa mandarinia]>XP_035734916.1 uncharacterized protein LOC118447272 isoform X3 [Vespa mandarinia]	Protein hu-li tai shao OS=Drosophila melanogaster OX=7227 GN=hts PE=1 SV=2
IEWALNAATLSQ	Unmodified	0.025417	90.15	0.0248007	2	Maker003849	By MS/MS	91979000	Maker003849	MULTISPECIES: 4-hydroxy-3-methylbut-2-enyl diphosphate reductase [Prevotella]	NA	K16911|1|1.2e-96|358.2|acyg:106031962|ATP-dependent RNA helicase DDX21 [EC:3.6.4.13]!K20478|2|7.3e+02|30.0|spis:111326553|golgin subfamily B member 1	KIF-binding protein-like [Vespa mandarinia]	KIF-binding protein OS=Gallus gallus OX=9031 GN=Kifbp PE=2 SV=1
IFDQLKTK	Unmodified	0.025371	113.41	0.0248007	2	Maker008171	By MS/MS	94691000	Maker008171	arginine kinase [Sulfurovum sp. NBC37-1]	NA	K00933|1|2.7e-208|728.4|pcf:106792158|creatine kinase [EC:2.7.3.2]	hypothetical protein [Vespula vulgaris]	Arginine kinase OS=Apis mellifera OX=7460 GN=ARGK PE=2 SV=1
IFNSEGNINEEVLRS	Unmodified	0.0069374	112.13	0.0248007	2	Maker010349	By MS/MS	115320000	Maker010349	sensor histidine kinase [Paeniclostridium sordellii]	NA	NA	general odorant-binding protein 56d-like [Vespa mandarinia]	4-hydroxy-tetrahydrodipicolinate reductase OS=Acinetobacter baumannii (strain AB307-0294) OX=557600 GN=dapB PE=3 SV=1
IFNSEGNINEEVLRSR	Unmodified	0.019174	63.128	0.0260138	3	Maker010349	By MS/MS	26138000	Maker010349	sensor histidine kinase [Paeniclostridium sordellii]	NA	NA	general odorant-binding protein 56d-like [Vespa mandarinia]	4-hydroxy-tetrahydrodipicolinate reductase OS=Acinetobacter baumannii (strain AB307-0294) OX=557600 GN=dapB PE=3 SV=1
IGNLSVKETI	Unmodified	0.024805	121.73	0.0248007	2	Maker000080	By MS/MS	38148000	Maker000080	branched-chain amino acid ABC transporter substrate-binding protein [Dactylococcopsis salina]	NA	NA	protein CDV3 homolog [Vespa mandarinia]	Protein CDV3 homolog OS=Drosophila yakuba OX=7245 GN=GE14456 PE=2 SV=1
IHETVYNSIM	Unmodified	0.025871	119.21	0.0248007	2	Maker010129;Maker010128	By MS/MS	20177000	Maker010129	actin, cytoplasmic 2 [Leptolyngbya sp. PCC 7376]	NA	K05692|1|6.1e-221|770.4|ame:551176|actin beta/gamma 1	actin, clone 205 [Nasonia vitripennis]>XP_003251464.1 actin, clone 205 [Apis mellifera]>XP_003394490.1 actin, clone 205 [Bombus terrestris]>XP_011496265.1 PREDICTED: actin, clone 205-like [Ceratosolen solmsi marchali]>XP_012236309.1 actin, clone 205 [Bombus impatiens]>XP_014206033.1 actin, clone 205-like [Copidosoma floridanum]>XP_014234490.1 actin, clone 205-like [Trichogramma pretiosum]>XP_0142…	Actin, clone 205 OS=Artemia sp. OX=6662 PE=2 SV=1
IHEVSGDVVPINMV	Unmodified	0.0083744	95.642	0.0248007	2	Maker008270	By MS/MS	17278000	Maker008270	NAD-dependent malic enzyme [Sulfuritalea hydrogenivorans]	NA	K00029|1|0.0e+00|1205.3|pcf:106789646|malate dehydrogenase (oxaloacetate-decarboxylating)(NADP+) [EC:1.1.1.40]	NADP-dependent malic enzyme-like isoform X4 [Vespa mandarinia]	NADP-dependent malic enzyme, mitochondrial OS=Mus musculus OX=10090 GN=Me3 PE=1 SV=2
IIEVDPETKEMLK	Unmodified	0.013135	93.058	0.0248007	2	Maker010680	By MS/MS	13071000	Maker010680	30S ribosomal protein S17e [Methanotorris igneus]	NA	K02962|1|2.1e-65|252.7|pcf:106790064|small subunit ribosomal protein S17e	40S ribosomal protein S17-like [Vespa mandarinia]	40S ribosomal protein S17 OS=Spodoptera frugiperda OX=7108 GN=RpS17 PE=2 SV=3
IIGKLLSG	Unmodified	0.022765	123.45	0.0248007	2	Maker004030	By MS/MS	1599000000	Maker004030	NADH-quinone oxidoreductase subunit L [Maritalea myrionectae]	NA	NA	RecName: Full=Vespid chemotactic peptide 5h; Short=VCP 5h; Flags: Precursor [Vespa magnifica]>ABI94580.1 vespid chemotactic peptide precursor [Vespa magnifica]	Vespid chemotactic peptide 5h OS=Vespa magnifica OX=202807 PE=1 SV=1
IISDEHGIDPTGTY	Unmodified	0.008007	98.033	0.0248007	2	Maker000248	By MS/MS	24780000	Maker000248	hypothetical protein [Halohasta litchfieldiae]	NA	K07375|1|8.8e-251|869.8|ame:408782|tubulin beta	hypothetical protein [Vespula pensylvanica]	Tubulin beta-1 chain OS=Manduca sexta OX=7130 PE=2 SV=1
IITIDEKKEAPLATPEA	Unmodified	5.8198e-05	114.86	0.0248007	2	Maker003993	By MS/MS	0	Maker003993	5-(carboxyamino)imidazole ribonucleotide synthase [Methylomonas methanica]	NA	K01527|1|4.5e-92|341.3|pcf:106787695|nascent polypeptide-associated complex subunit beta	transcription factor BTF3 homolog 4-like [Vespa mandarinia]>XP_035721991.1 transcription factor BTF3 homolog 4-like [Vespa mandarinia]>XP_035721992.1 transcription factor BTF3 homolog 4-like [Vespa mandarinia]>XP_035721993.1 transcription factor BTF3 homolog 4-like [Vespa mandarinia]>KAF7400499.1 hypothetical protein [Vespula vulgaris]>KAF7403927.1 hypothetical protein [Vespula germanica]>KAF7427…	Transcription factor BTF3 homolog 4 OS=Danio rerio OX=7955 GN=btf3l4 PE=2 SV=1
IITNWDDMEKIW	Unmodified	0.014123	123.86	0.0248007	2	Maker010129;Maker010128	By MS/MS	27830000	Maker010129	actin, cytoplasmic 2 [Leptolyngbya sp. PCC 7376]	NA	K05692|1|6.1e-221|770.4|ame:551176|actin beta/gamma 1	actin, clone 205 [Nasonia vitripennis]>XP_003251464.1 actin, clone 205 [Apis mellifera]>XP_003394490.1 actin, clone 205 [Bombus terrestris]>XP_011496265.1 PREDICTED: actin, clone 205-like [Ceratosolen solmsi marchali]>XP_012236309.1 actin, clone 205 [Bombus impatiens]>XP_014206033.1 actin, clone 205-like [Copidosoma floridanum]>XP_014234490.1 actin, clone 205-like [Trichogramma pretiosum]>XP_0142…	Actin, clone 205 OS=Artemia sp. OX=6662 PE=2 SV=1
IITNWDDMEKIWHHT	Unmodified	0.0067089	110.98	0.0248007	3	Maker010129;Maker010128	By MS/MS	31336000	Maker010129	actin, cytoplasmic 2 [Leptolyngbya sp. PCC 7376]	NA	K05692|1|6.1e-221|770.4|ame:551176|actin beta/gamma 1	actin, clone 205 [Nasonia vitripennis]>XP_003251464.1 actin, clone 205 [Apis mellifera]>XP_003394490.1 actin, clone 205 [Bombus terrestris]>XP_011496265.1 PREDICTED: actin, clone 205-like [Ceratosolen solmsi marchali]>XP_012236309.1 actin, clone 205 [Bombus impatiens]>XP_014206033.1 actin, clone 205-like [Copidosoma floridanum]>XP_014234490.1 actin, clone 205-like [Trichogramma pretiosum]>XP_0142…	Actin, clone 205 OS=Artemia sp. OX=6662 PE=2 SV=1
IKLGLGFDDNDTPNVEEE	Unmodified	0.010084	121.28	0.0248007	2	Maker008659	By MS/MS	33955000	Maker008659	molecular chaperone HtpG [Archangium gephyra]	NA	K04079|1|0.0e+00|1265.4|cfo:105248004|molecular chaperone HtpG	heat shock protein 83-like [Vespa mandarinia]	Heat shock protein 83 OS=Bombyx mori OX=7091 GN=Hsp83 PE=1 SV=1
IKLGLGFDDNDTPNVEEEKM	Unmodified	0.011229	136.6	0.00502513	2;3	Maker008659	By MS/MS	65273000	Maker008659	molecular chaperone HtpG [Archangium gephyra]	NA	K04079|1|0.0e+00|1265.4|cfo:105248004|molecular chaperone HtpG	heat shock protein 83-like [Vespa mandarinia]	Heat shock protein 83 OS=Bombyx mori OX=7091 GN=Hsp83 PE=1 SV=1
IKLGLGIDEDDSMQEEQKI	Unmodified	6.3144e-54	261.74	0	2;3	Maker007577	By MS/MS	56415000	Maker007577	molecular chaperone HtpG [Melittangium boletus]	NA	K04079|1|0.0e+00|1246.1|pcf:106783892|molecular chaperone HtpG	heat shock protein 83 [Vespa mandarinia]	Heat shock protein 83 OS=Bombyx mori OX=7091 GN=Hsp83 PE=1 SV=1
ILNDWEESCEGCIEKTDFIK	Unmodified	0.013948	133.16	0.0136986	3	Maker007792	By MS/MS	19145000	Maker007792	TlpA family protein disulfide reductase [Halobacteriovorax marinus]	NA	K22556|1|5.4e-88|327.8|pcf:106790617|mesencephalic astrocyte-derived neurotrophic factor	mesencephalic astrocyte-derived neurotrophic factor homolog [Vespa mandarinia]	Mesencephalic astrocyte-derived neurotrophic factor homolog OS=Drosophila yakuba OX=7245 GN=Manf PE=3 SV=1
INDNEEDSMLSGAAATRARQT	Unmodified	0.0034495	139.11	0.00502513	3	Maker006021	By MS/MS	31012000	Maker006021	TetR/AcrR family transcriptional regulator [Frankia sp. EAN1pec]	NA	NA	uncharacterized protein LOC118447162 isoform X1 [Vespa mandarinia]	ATPase ASNA1 homolog OS=Cryptosporidium parvum (strain Iowa II) OX=353152 GN=cgd7_4070 PE=3 SV=1
INIVVIGHVDSG	Unmodified	0.014131	98.033	0.0248007	2	Maker004963;Maker005552;Maker004326	By MS/MS	34153000	Maker004963	translation elongation factor EF-1 subunit alpha [Staphylothermus hellenicus]	NA	K03231|1|5.8e-266|920.2|pcf:106787436|elongation factor 1-alpha	elongation factor 1-alpha [Vespa mandarinia]>XP_035739102.1 elongation factor 1-alpha [Vespa mandarinia]>XP_035739103.1 elongation factor 1-alpha [Vespa mandarinia]	Elongation factor 1-alpha 2 OS=Drosophila melanogaster OX=7227 GN=eEF1alpha2 PE=2 SV=2
INLKAIAA	Unmodified	0.023355	122.79	0.0248007	2	Maker007383	By MS/MS	3636600000	Maker007383	DNA-binding response regulator [Azorhizobium caulinodans]	NA	NA	prepromastoparan M [Vespa mandarinia]	Mastoparan-like peptide 12c OS=Vespa magnifica OX=202807 PE=1 SV=1
INLKAIAALAK	Unmodified	5.7946e-23	234.05	0	2;3	Maker007383	By MS/MS	3534300000	Maker007383	DNA-binding response regulator [Azorhizobium caulinodans]	NA	NA	prepromastoparan M [Vespa mandarinia]	Mastoparan-like peptide 12c OS=Vespa magnifica OX=202807 PE=1 SV=1
INLKAIAALAKK	Unmodified	0.012569	132.01	0.0136986	2;3	Maker007383	By MS/MS	88707000	Maker007383	DNA-binding response regulator [Azorhizobium caulinodans]	NA	NA	prepromastoparan M [Vespa mandarinia]	Mastoparan-like peptide 12c OS=Vespa magnifica OX=202807 PE=1 SV=1
INLKAIAALAKKL	Unmodified	0.0075271	117.86	0	2;3	Maker007383	By MS/MS	510690000	Maker007383	DNA-binding response regulator [Azorhizobium caulinodans]	NA	NA	prepromastoparan M [Vespa mandarinia]	Mastoparan-like peptide 12c OS=Vespa magnifica OX=202807 PE=1 SV=1
INLKAIAALAKKLL	Unmodified	3.5782e-27	167.12	0	2	Maker007383	By MS/MS	0	Maker007383	DNA-binding response regulator [Azorhizobium caulinodans]	NA	NA	prepromastoparan M [Vespa mandarinia]	Mastoparan-like peptide 12c OS=Vespa magnifica OX=202807 PE=1 SV=1
IPISIVASPSTEI	Unmodified	0.0094069	101.54	0.0248007	2	Maker005187	By MS/MS	29119000	Maker005187	hypothetical protein [Thermoanaerobacterium thermosaccharolyticum]	NA	K22909|1|2.3e-200|705.7|pgc:109854314|zinc finger CCCH domain-containing protein 13!K06086|2|1.1e-03|52.4|crg:105332198|sorbin and SH3 domain containing 1!K11839|3|2.5e+03|31.2|soc:105203850|ubiquitin carboxyl-terminal hydrolase 8 [EC:3.4.19.12]	uncharacterized protein LOC118440472 [Vespa mandarinia]	E3 ubiquitin-protein ligase HECW2 OS=Mus musculus OX=10090 GN=Hecw2 PE=1 SV=1
IQDDINRQWTSY	Unmodified	0.034708	80.706	0.0252525	2	Maker006971	By MS/MS	0	Maker006971	EF-hand domain-containing protein [Nocardia brasiliensis]	NA	K18584|1|8.3e-33|145.2|dpte:113795917|actin-related protein 3!K19934|2|1.0e-30|138.3|sko:100368121|calcium-binding protein!K17286|4|1.1e-29|134.8|shx:MS3_01466|erythrocyte band 7 integral membrane protein	calumenin-like [Vespa mandarinia]	Calumenin-B OS=Salmo salar OX=8030 GN=calub PE=2 SV=1
IQETLERQTQVL	Unmodified	0.025963	155.11	0	2	Maker009980	By MS/MS	16749000	Maker009980	PAS domain-containing sensor histidine kinase [Rhizobium leguminosarum]	NA	K19867|1|2.8e-10|70.5|dpte:113790561|LIM domain-binding protein 3	alpha-protein kinase 1-like isoform X1 [Vespa mandarinia]>XP_035736683.1 alpha-protein kinase 1-like isoform X1 [Vespa mandarinia]	PDZ and LIM domain protein Zasp OS=Drosophila melanogaster OX=7227 GN=Zasp52 PE=1 SV=2
IQPIPLPGQLYPRESESREVKSLDGLWDFIASPSDDVL	Unmodified	5.5473e-08	74.146	0.0260138	3	Maker011248	By MS/MS	230950000	Maker011248	beta-glucuronidase [Dictyoglomus thermophilum]	NA	K01195|1|0.0e+00|1249.6|pcf:106787398|beta-glucuronidase [EC:3.2.1.31]	beta-glucuronidase-like [Vespa mandarinia]>XP_035724314.1 beta-glucuronidase-like [Vespa mandarinia]	Beta-glucuronidase (Fragment) OS=Chlorocebus aethiops OX=9534 GN=GUSB PE=2 SV=1
IQVAESVLQTEPK	Unmodified	0.0071272	110.66	0.0248007	2	Maker009880	By MS/MS	0	Maker009880	MULTISPECIES: glycosyl transferase [Ensifer]	NA	K00750|1|1.2e-306|1057.0|pcf:106786831|glycogenin [EC:2.4.1.186]	probable serine/threonine-protein kinase kinX isoform X1 [Vespa mandarinia]>XP_035740796.1 probable serine/threonine-protein kinase kinX isoform X1 [Vespa mandarinia]>XP_035740797.1 probable serine/threonine-protein kinase kinX isoform X1 [Vespa mandarinia]	Glycogenin-1 OS=Oryctolagus cuniculus OX=9986 GN=GYG1 PE=1 SV=3
IREAIDCADNQRCCILL	Unmodified	0.011223	86.378	0.0248007	3	Maker007353	By MS/MS	36143000	Maker007353	NA	NA	NA	uncharacterized protein LOC118441181 [Vespa mandarinia]	NA
IRTETENCDIINEAIER	Unmodified	0.0041019	97.129	0.0248007	3	Maker006329	By MS/MS	23210000	Maker006329	beta-N-acetylhexosaminidase [Candidatus Solibacter usitatus]	NA	K12373|1|1.6e-291|1005.4|pcf:106789613|hexosaminidase [EC:3.2.1.52]	uncharacterized protein LOC118446449 [Vespa mandarinia]	Beta-hexosaminidase subunit beta OS=Homo sapiens OX=9606 GN=HEXB PE=1 SV=3
ISNTVMRRDDNLR	Unmodified	0.018424	84.213	0.0252525	2	Maker009712	By MS/MS	0	Maker009712	flavodoxin family protein [Orrella dioscoreae]	NA	K08622|1|3.5e+00|40.8|mcf:102132317|a disintegrin and metalloproteinase with thrombospondin motifs 7 [EC:3.4.24.-]!K01875|2|6.2e+03|30.0|egz:104132702|seryl-tRNA synthetase [EC:6.1.1.11]	uncharacterized protein LOC118445300 isoform X7 [Vespa mandarinia]	Stabilizer of axonemal microtubules 1 OS=Homo sapiens OX=9606 GN=SAXO1 PE=1 SV=2
ISQNGDTVVNGSTIK	Unmodified	0.02507	166.14	0	2	Maker009880	By MS/MS	18536000	Maker009880	MULTISPECIES: glycosyl transferase [Ensifer]	NA	K00750|1|1.2e-306|1057.0|pcf:106786831|glycogenin [EC:2.4.1.186]	probable serine/threonine-protein kinase kinX isoform X1 [Vespa mandarinia]>XP_035740796.1 probable serine/threonine-protein kinase kinX isoform X1 [Vespa mandarinia]>XP_035740797.1 probable serine/threonine-protein kinase kinX isoform X1 [Vespa mandarinia]	Glycogenin-1 OS=Oryctolagus cuniculus OX=9986 GN=GYG1 PE=1 SV=3
ITGGASGLGRGTVQ	Unmodified	0.016023	88.187	0.0248007	2	Maker009077;Maker009081	By MS/MS	14875000	Maker009077	3-hydroxyacyl-CoA dehydrogenase [Syntrophothermus lipocalidus]	NA	K08683|1|2.5e-117|425.6|pcf:106789194|3-hydroxyacyl-CoA dehydrogenase / 3-hydroxy-2-methylbutyryl-CoA dehydrogenase [EC:1.1.1.35 1.1.1.178]	3-hydroxyacyl-CoA dehydrogenase type-2-like [Vespa mandarinia]	3-hydroxyacyl-CoA dehydrogenase type-2 OS=Drosophila melanogaster OX=7227 GN=scu PE=1 SV=1
ITGQQTVGGANMQGR	Unmodified	0.0069204	97.734	0.0248007	2	Maker008194	By MS/MS	11779000	Maker008194	RNA-binding protein [Mitsuaria sp. 7]	NA	K13126|1|0.0e+00|1224.2|pcf:106787918|polyadenylate-binding protein	polyadenylate-binding protein 4-like [Vespa mandarinia]>KAF7386778.1 hypothetical protein [Vespula vulgaris]>KAF7388495.1 hypothetical protein [Vespula germanica]>KAF7410841.1 hypothetical protein [Vespula pensylvanica]	Polyadenylate-binding protein 1 OS=Mus musculus OX=10090 GN=Pabpc1 PE=1 SV=2
ITKTTIITTNS	Unmodified	0.016258	98.044	0.0248007	2	Maker000737	By MS/MS	0	Maker000737	DNA gyrase subunit A [Adlercreutzia equolifaciens]	NA	K17501|1|2.9e-196|690.6|pcf:106788367|protein phosphatase 1E [EC:3.1.3.16]	uncharacterized threonine-rich GPI-anchored glycoprotein PJ4664.02-like isoform X5 [Vespa mandarinia]	Protein SCAR2 OS=Arabidopsis thaliana OX=3702 GN=SCAR2 PE=1 SV=1
IVEDPRGDTLK	Unmodified	0.018007	128.27	0.0163934	2	Maker008941	By MS/MS	17684000	Maker008941	molecular chaperone HtpG [Archangium gephyra]	NA	K09487|1|0.0e+00|1333.2|pcf:106789013|heat shock protein 90kDa beta	endoplasmin-like [Vespa mandarinia]	Endoplasmin OS=Sus scrofa OX=9823 GN=HSP90B1 PE=2 SV=3
IVLDSGDGVSHTVPIYEG	Unmodified	0.0057197	117.14	0.0248007	2	Maker010129;Maker010128;Maker002597	By MS/MS	20716000	Maker010129	actin, cytoplasmic 2 [Leptolyngbya sp. PCC 7376]	NA	K05692|1|6.1e-221|770.4|ame:551176|actin beta/gamma 1	actin, clone 205 [Nasonia vitripennis]>XP_003251464.1 actin, clone 205 [Apis mellifera]>XP_003394490.1 actin, clone 205 [Bombus terrestris]>XP_011496265.1 PREDICTED: actin, clone 205-like [Ceratosolen solmsi marchali]>XP_012236309.1 actin, clone 205 [Bombus impatiens]>XP_014206033.1 actin, clone 205-like [Copidosoma floridanum]>XP_014234490.1 actin, clone 205-like [Trichogramma pretiosum]>XP_0142…	Actin, clone 205 OS=Artemia sp. OX=6662 PE=2 SV=1
IVQGDVDKIFNQF	Unmodified	0.0081415	108.35	0.0248007	2	Maker007763	By MS/MS	52479000	Maker007763	RNA-binding protein [Lacimicrobium alkaliphilum]	NA	K03258|1|2.8e-08|63.5|lcm:102345257|translation initiation factor 4B	eukaryotic translation initiation factor 4H-like isoform X1 [Vespa mandarinia]	Eukaryotic translation initiation factor 4H OS=Mus musculus OX=10090 GN=Eif4h PE=1 SV=3
IVTLVPSKPMC	Unmodified	0.0076965	107.47	0.0248007	2	Maker004963;Maker005552	By MS/MS	0	Maker004963	translation elongation factor EF-1 subunit alpha [Staphylothermus hellenicus]	NA	K03231|1|5.8e-266|920.2|pcf:106787436|elongation factor 1-alpha	elongation factor 1-alpha [Vespa mandarinia]>XP_035739102.1 elongation factor 1-alpha [Vespa mandarinia]>XP_035739103.1 elongation factor 1-alpha [Vespa mandarinia]	Elongation factor 1-alpha 2 OS=Drosophila melanogaster OX=7227 GN=eEF1alpha2 PE=2 SV=2
IVVQESDKTVKA	Unmodified	0.0058348	91.584	0.0248007	2	Maker005797	By MS/MS	0	Maker005797	guanylate kinase [Enterococcus faecalis V583]	NA	NA	uncharacterized protein LOC118448531 [Vespa mandarinia]	Liprin-alpha-3 OS=Rattus norvegicus OX=10116 GN=Ppfia3 PE=1 SV=2
KADPLAGPNPDAD	Unmodified	0.0065147	102.62	0.0248007	2	Maker007383	By MS/MS	86537000	Maker007383	DNA-binding response regulator [Azorhizobium caulinodans]	NA	NA	prepromastoparan M [Vespa mandarinia]	Mastoparan-like peptide 12c OS=Vespa magnifica OX=202807 PE=1 SV=1
KADPLAGPNPDADP	Unmodified	0.034819	77.64	0.0260138	2	Maker007383	By MS/MS	0	Maker007383	DNA-binding response regulator [Azorhizobium caulinodans]	NA	NA	prepromastoparan M [Vespa mandarinia]	Mastoparan-like peptide 12c OS=Vespa magnifica OX=202807 PE=1 SV=1
KADPLAGPNPDADPEA	Unmodified	0.0057852	109.24	0.0248007	2	Maker007383	By MS/MS	28510000	Maker007383	DNA-binding response regulator [Azorhizobium caulinodans]	NA	NA	prepromastoparan M [Vespa mandarinia]	Mastoparan-like peptide 12c OS=Vespa magnifica OX=202807 PE=1 SV=1
KADPLAGPNPDADPEAI	Unmodified	0.020724	130.56	0.0163934	2	Maker007383	By MS/MS	28926000	Maker007383	DNA-binding response regulator [Azorhizobium caulinodans]	NA	NA	prepromastoparan M [Vespa mandarinia]	Mastoparan-like peptide 12c OS=Vespa magnifica OX=202807 PE=1 SV=1
KADPLAGPNPDADPEAIN	Unmodified	0.0022075	100.22	0.0248007	2	Maker007383	By MS/MS	222490000	Maker007383	DNA-binding response regulator [Azorhizobium caulinodans]	NA	NA	prepromastoparan M [Vespa mandarinia]	Mastoparan-like peptide 12c OS=Vespa magnifica OX=202807 PE=1 SV=1
KADPLAGPNPDADPEAINLK	Unmodified	0.023094	74.029	0.0260138	3	Maker007383	By MS/MS	1071100000	Maker007383	DNA-binding response regulator [Azorhizobium caulinodans]	NA	NA	prepromastoparan M [Vespa mandarinia]	Mastoparan-like peptide 12c OS=Vespa magnifica OX=202807 PE=1 SV=1
KADPLAGPNPDADPEAINLKA	Unmodified	0.0002023	198.95	0	2;3	Maker007383	By MS/MS	1414800000	Maker007383	DNA-binding response regulator [Azorhizobium caulinodans]	NA	NA	prepromastoparan M [Vespa mandarinia]	Mastoparan-like peptide 12c OS=Vespa magnifica OX=202807 PE=1 SV=1
KADPLAGPNPDADPEAINLKAIAA	Unmodified	0.00044264	120.71	0.0248007	2;3	Maker007383	By MS/MS	233990000	Maker007383	DNA-binding response regulator [Azorhizobium caulinodans]	NA	NA	prepromastoparan M [Vespa mandarinia]	Mastoparan-like peptide 12c OS=Vespa magnifica OX=202807 PE=1 SV=1
KADPLAGPNPDADPEAINLKAIAAL	Unmodified	1.8328e-05	136.2	0.00502513	2;3	Maker007383	By MS/MS	179160000	Maker007383	DNA-binding response regulator [Azorhizobium caulinodans]	NA	NA	prepromastoparan M [Vespa mandarinia]	Mastoparan-like peptide 12c OS=Vespa magnifica OX=202807 PE=1 SV=1
KADPLAGPNPDADPEAINLKAIAALA	Unmodified	4.5473e-08	199.99	0	2;3	Maker007383	By MS/MS	389180000	Maker007383	DNA-binding response regulator [Azorhizobium caulinodans]	NA	NA	prepromastoparan M [Vespa mandarinia]	Mastoparan-like peptide 12c OS=Vespa magnifica OX=202807 PE=1 SV=1
KADPLAGPNPDADPEAINLKAIAALAKK	Unmodified	2.0823e-07	112.34	0.0248007	3;4;5	Maker007383	By MS/MS	103790000	Maker007383	DNA-binding response regulator [Azorhizobium caulinodans]	NA	NA	prepromastoparan M [Vespa mandarinia]	Mastoparan-like peptide 12c OS=Vespa magnifica OX=202807 PE=1 SV=1
KADPLAGPNPDADPEAINLKAIAALAKKL	Unmodified	0.0028462	78.921	0.0260138	4;5	Maker007383	By MS/MS	114590000	Maker007383	DNA-binding response regulator [Azorhizobium caulinodans]	NA	NA	prepromastoparan M [Vespa mandarinia]	Mastoparan-like peptide 12c OS=Vespa magnifica OX=202807 PE=1 SV=1
KAFELPPTDEDT	Unmodified	0.013261	100.48	0.0248007	2	Maker001194	By MS/MS	22001000	Maker001194	copper-translocating P-type ATPase [Halobacillus halophilus]	NA	NA	probable serine/threonine-protein kinase kinX isoform X5 [Vespa mandarinia]	30S ribosomal protein S3 OS=Natronomonas pharaonis (strain ATCC 35678 / DSM 2160 / CIP 103997 / JCM 8858 / NBRC 14720 / NCIMB 2260 / Gabara) OX=348780 GN=rps3 PE=3 SV=1
KAFELPPTDEDTKI	Unmodified	0.0002114	120.87	0.0248007	2;3	Maker001194	By MS/MS	52081000	Maker001194	copper-translocating P-type ATPase [Halobacillus halophilus]	NA	NA	probable serine/threonine-protein kinase kinX isoform X5 [Vespa mandarinia]	30S ribosomal protein S3 OS=Natronomonas pharaonis (strain ATCC 35678 / DSM 2160 / CIP 103997 / JCM 8858 / NBRC 14720 / NCIMB 2260 / Gabara) OX=348780 GN=rps3 PE=3 SV=1
KAFELPPTDEDTKIEE	Unmodified	0.005062	82.349	0.0248007	2;3	Maker001194	By MS/MS	128820000	Maker001194	copper-translocating P-type ATPase [Halobacillus halophilus]	NA	NA	probable serine/threonine-protein kinase kinX isoform X5 [Vespa mandarinia]	30S ribosomal protein S3 OS=Natronomonas pharaonis (strain ATCC 35678 / DSM 2160 / CIP 103997 / JCM 8858 / NBRC 14720 / NCIMB 2260 / Gabara) OX=348780 GN=rps3 PE=3 SV=1
KCGLCGKLLDSTNCSEHE	Unmodified	0.0023218	99.044	0.0248007	3	Maker003237	By MS/MS	20770000	Maker003237	universal stress protein [Nonomuraea sp. ATCC 55076]	NA	K09377|1|1.6e-111|407.5|mdl:106693226|cysteine and glycine-rich protein	muscle LIM protein Mlp84B-like isoform X1 [Vespa mandarinia]>XP_035734556.1 muscle LIM protein Mlp84B-like isoform X1 [Vespa mandarinia]	Muscle LIM protein Mlp84B OS=Drosophila melanogaster OX=7227 GN=Mlp84B PE=1 SV=1
KDDLIVK	Unmodified	0.024835	107.59	0.0248007	1	Maker005196	By MS/MS	12386000	Maker005196	efflux RND transporter periplasmic adaptor subunit [Geoalkalibacter subterraneus]	NA	K20317|1|0.0e+00|1971.4|pcf:106784421|c-Jun-amino-terminal kinase-interacting protein 4	JNK-interacting protein 3-like isoform X3 [Vespa mandarinia]	JNK-interacting protein 3 OS=Drosophila melanogaster OX=7227 GN=syd PE=1 SV=1
KDEDCDTGEICIAYL	Unmodified	0.0071987	95.401	0.0248007	2	Maker003745	By MS/MS	25156000	Maker003745	MFS transporter [Coxiella burnetii]	NA	NA	uncharacterized protein LOC118443199 [Vespa mandarinia]	NA
KDEDCDTGEICIAYLR	Unmodified	0.015186	76.391	0.0260138	3	Maker003745	By MS/MS	14298000	Maker003745	MFS transporter [Coxiella burnetii]	NA	NA	uncharacterized protein LOC118443199 [Vespa mandarinia]	NA
KDEDCDTGEICIAYLRC	Unmodified	3.4336e-135	319.39	0	2;3	Maker003745	By MS/MS	67532000	Maker003745	MFS transporter [Coxiella burnetii]	NA	NA	uncharacterized protein LOC118443199 [Vespa mandarinia]	NA
KDEDCDTGEICIAYLRCVK	Unmodified	0.0010323	157.98	0	3;4	Maker003745	By MS/MS	181670000	Maker003745	MFS transporter [Coxiella burnetii]	NA	NA	uncharacterized protein LOC118443199 [Vespa mandarinia]	NA
KDLPKVALDL	Unmodified	0.022838	126.39	0.0201207	2	Maker002727	By MS/MS	39449000	Maker002727	ribosomal RNA large subunit methyltransferase N [Planktothrix agardhii NIES-204]	NA	K05764|1|3.5e-03|45.8|ccae:111935573|thymosin, beta 4	thymosin beta isoform X1 [Osmia bicornis bicornis]>XP_029037456.1 thymosin beta isoform X1 [Osmia bicornis bicornis]>XP_034193459.1 thymosin beta isoform X1 [Osmia lignaria]	Thymosin beta OS=Caenorhabditis elegans OX=6239 GN=tth-1 PE=1 SV=2
KDSYVGDEAQSKRGILTL	Unmodified	0.0065985	88.565	0.0248007	3	Maker010129;Maker010128;Maker002597	By MS/MS	20314000	Maker010129	actin, cytoplasmic 2 [Leptolyngbya sp. PCC 7376]	NA	K05692|1|6.1e-221|770.4|ame:551176|actin beta/gamma 1	actin, clone 205 [Nasonia vitripennis]>XP_003251464.1 actin, clone 205 [Apis mellifera]>XP_003394490.1 actin, clone 205 [Bombus terrestris]>XP_011496265.1 PREDICTED: actin, clone 205-like [Ceratosolen solmsi marchali]>XP_012236309.1 actin, clone 205 [Bombus impatiens]>XP_014206033.1 actin, clone 205-like [Copidosoma floridanum]>XP_014234490.1 actin, clone 205-like [Trichogramma pretiosum]>XP_0142…	Actin, clone 205 OS=Artemia sp. OX=6662 PE=2 SV=1
KEFTLEEED	Unmodified	0.027161	115.49	0.0248007	2	Maker006280	By MS/MS	18133000	Maker006280	tol-pal system protein YbgF [Candidatus Hamiltonella defensa]	NA	K12043|1|6.3e-07|59.7|hcq:109514273|troponin I, fast skeletal muscle!K12044|3|1.8e-06|58.2|cge:103163475|troponin I, cardiac muscle	troponin I-like isoform X12 [Vespa mandarinia]	Troponin I OS=Drosophila melanogaster OX=7227 GN=wupA PE=2 SV=3
KEISIPSTPTVTEPTPPTSPIDASTQDVEGQGKT	Unmodified	0.002969	46.804	0.0260138	3	Maker009880	By MS/MS	0	Maker009880	MULTISPECIES: glycosyl transferase [Ensifer]	NA	K00750|1|1.2e-306|1057.0|pcf:106786831|glycogenin [EC:2.4.1.186]	probable serine/threonine-protein kinase kinX isoform X1 [Vespa mandarinia]>XP_035740796.1 probable serine/threonine-protein kinase kinX isoform X1 [Vespa mandarinia]>XP_035740797.1 probable serine/threonine-protein kinase kinX isoform X1 [Vespa mandarinia]	Glycogenin-1 OS=Oryctolagus cuniculus OX=9986 GN=GYG1 PE=1 SV=3
KEKIPEEVKPEEVTLKPVK	Unmodified	0.001364	97.271	0.0248007	4	Maker008689	By MS/MS	33120000	Maker008689	Fibronectin type III domain protein [Nitrosopumilus maritimus SCM1]	NA	K12567|1|0.0e+00|17782.7|obo:105286657|titin [EC:2.7.11.1]	titin-like isoform X1 [Vespa mandarinia]	Titin OS=Drosophila melanogaster OX=7227 GN=sls PE=1 SV=3
KEKVPEEIKPEEVKLKPVR	Unmodified	0.012437	79.514	0.0260138	4	Maker008689	By MS/MS	11363000	Maker008689	Fibronectin type III domain protein [Nitrosopumilus maritimus SCM1]	NA	K12567|1|0.0e+00|17782.7|obo:105286657|titin [EC:2.7.11.1]	titin-like isoform X1 [Vespa mandarinia]	Titin OS=Drosophila melanogaster OX=7227 GN=sls PE=1 SV=3
KEPPVIPATEAGGSTTVVAPIQEE	Unmodified	0.017477	104.26	0.0248007	2	Maker002942	By MS/MS	22624000	Maker002942	MULTISPECIES: nascent polypeptide-associated complex protein [Ferroplasma]	NA	K03626|1|2.3e-93|345.9|pcf:106783716|nascent polypeptide-associated complex subunit alpha	hypothetical protein [Vespula vulgaris]	Nascent polypeptide-associated complex subunit alpha OS=Drosophila melanogaster OX=7227 GN=Nacalpha PE=1 SV=2
KESQGNDPIFIKTL	Unmodified	0.021895	83.182	0.0252525	2	Maker004038	By MS/MS	0	Maker004038	pyridoxal-phosphate dependent enzyme [Sutterella megalosphaeroides]	NA	K17784|1|2.4e-08|62.8|loa:LOAG_06147|mitochondrial inner membrane organizing system protein 1	coiled-coil domain-containing protein 58-like isoform X1 [Vespa mandarinia]	Protein MIX23 OS=Taeniopygia guttata OX=59729 GN=MIX23 PE=2 SV=1
KFADDFANEVASTTR	Unmodified	0.017647	142.85	0.00502513	2;3	Maker006021	By MS/MS	62202000	Maker006021	TetR/AcrR family transcriptional regulator [Frankia sp. EAN1pec]	NA	NA	uncharacterized protein LOC118447162 isoform X1 [Vespa mandarinia]	ATPase ASNA1 homolog OS=Cryptosporidium parvum (strain Iowa II) OX=353152 GN=cgd7_4070 PE=3 SV=1
KFDNINVHEILH	Unmodified	0.011305	98.105	0.0248007	3	Maker005833	By MS/MS	19211000	Maker005833	copper-translocating P-type ATPase [Aeribacillus pallidus]	NA	K22375|1|0.0e+00|1230.3|pcf:106789076|E3 ubiquitin-protein ligase DCST1 [EC:2.3.2.27]	hypothetical protein [Vespula pensylvanica]	Protein sneaky OS=Drosophila melanogaster OX=7227 GN=snky PE=2 SV=3
KFKEPPVIPATE	Unmodified	0.021211	99.815	0.0248007	2	Maker002942	By MS/MS	60912000	Maker002942	MULTISPECIES: nascent polypeptide-associated complex protein [Ferroplasma]	NA	K03626|1|2.3e-93|345.9|pcf:106783716|nascent polypeptide-associated complex subunit alpha	hypothetical protein [Vespula vulgaris]	Nascent polypeptide-associated complex subunit alpha OS=Drosophila melanogaster OX=7227 GN=Nacalpha PE=1 SV=2
KFKEPPVIPATEA	Unmodified	0.010437	96.957	0.0248007	2	Maker002942	By MS/MS	54372000	Maker002942	MULTISPECIES: nascent polypeptide-associated complex protein [Ferroplasma]	NA	K03626|1|2.3e-93|345.9|pcf:106783716|nascent polypeptide-associated complex subunit alpha	hypothetical protein [Vespula vulgaris]	Nascent polypeptide-associated complex subunit alpha OS=Drosophila melanogaster OX=7227 GN=Nacalpha PE=1 SV=2
KFKEPPVIPATEAGGSTTVVAPIQE	Unmodified	4.5953e-12	190.46	0	2;3	Maker002942	By MS/MS	611500000	Maker002942	MULTISPECIES: nascent polypeptide-associated complex protein [Ferroplasma]	NA	K03626|1|2.3e-93|345.9|pcf:106783716|nascent polypeptide-associated complex subunit alpha	hypothetical protein [Vespula vulgaris]	Nascent polypeptide-associated complex subunit alpha OS=Drosophila melanogaster OX=7227 GN=Nacalpha PE=1 SV=2
KFKEPPVIPATEAGGSTTVVAPIQEE	Unmodified	0.00025125	96.903	0.0248007	3	Maker002942	By MS/MS	111140000	Maker002942	MULTISPECIES: nascent polypeptide-associated complex protein [Ferroplasma]	NA	K03626|1|2.3e-93|345.9|pcf:106783716|nascent polypeptide-associated complex subunit alpha	hypothetical protein [Vespula vulgaris]	Nascent polypeptide-associated complex subunit alpha OS=Drosophila melanogaster OX=7227 GN=Nacalpha PE=1 SV=2
KFKEPPVIPATEAGGSTTVVAPIQEESE	Unmodified	0.011903	55.986	0.0260138	3	Maker002942	By MS/MS	68015000	Maker002942	MULTISPECIES: nascent polypeptide-associated complex protein [Ferroplasma]	NA	K03626|1|2.3e-93|345.9|pcf:106783716|nascent polypeptide-associated complex subunit alpha	hypothetical protein [Vespula vulgaris]	Nascent polypeptide-associated complex subunit alpha OS=Drosophila melanogaster OX=7227 GN=Nacalpha PE=1 SV=2
KFKEPPVIPATEAGGSTTVVAPIQEESEEEVDD	Unmodified	0.020752	44.021	0.0260138	3	Maker002942	By MS/MS	19100000	Maker002942	MULTISPECIES: nascent polypeptide-associated complex protein [Ferroplasma]	NA	K03626|1|2.3e-93|345.9|pcf:106783716|nascent polypeptide-associated complex subunit alpha	hypothetical protein [Vespula vulgaris]	Nascent polypeptide-associated complex subunit alpha OS=Drosophila melanogaster OX=7227 GN=Nacalpha PE=1 SV=2
KFNQDSPWTYEGQ	Unmodified	0.024607	80.706	0.0252525	2	Maker007046	By MS/MS	0	Maker007046	histone deacetylase [Desulfomonile tiedjei]	NA	K11407|1|0.0e+00|1993.8|pcf:106790039|histone deacetylase 6 [EC:3.5.1.98]	histone deacetylase 6-like isoform X2 [Vespa mandarinia]	Histone deacetylase 6 OS=Mus musculus OX=10090 GN=Hdac6 PE=1 SV=3
KGTLTSLEIQLKNPC	Unmodified	0.019858	136.33	0.00502513	3	Maker006329	By MS/MS	103510000	Maker006329	beta-N-acetylhexosaminidase [Candidatus Solibacter usitatus]	NA	K12373|1|1.6e-291|1005.4|pcf:106789613|hexosaminidase [EC:3.2.1.52]	uncharacterized protein LOC118446449 [Vespa mandarinia]	Beta-hexosaminidase subunit beta OS=Homo sapiens OX=9606 GN=HEXB PE=1 SV=3
KGTLYFEQTNESQPVQV	Unmodified	1.8479e-12	206.58	0	2	Maker000465	By MS/MS	33199000	Maker000465	superoxide dismutase family protein [Rhodothermus marinus]	NA	K04565|1|2.0e-77|292.4|pcf:106784449|superoxide dismutase, Cu-Zn family [EC:1.15.1.1]	superoxide dismutase [Cu-Zn]-like [Vespa mandarinia]	Superoxide dismutase [Cu-Zn] OS=Ceratitis capitata OX=7213 GN=Sod1 PE=3 SV=2
KILNDWEESCEGCIEKTDFIK	Unmodified	6.2194e-08	148.91	0	3	Maker007792	By MS/MS	41327000	Maker007792	TlpA family protein disulfide reductase [Halobacteriovorax marinus]	NA	K22556|1|5.4e-88|327.8|pcf:106790617|mesencephalic astrocyte-derived neurotrophic factor	mesencephalic astrocyte-derived neurotrophic factor homolog [Vespa mandarinia]	Mesencephalic astrocyte-derived neurotrophic factor homolog OS=Drosophila yakuba OX=7245 GN=Manf PE=3 SV=1
KIVDEVVPQVE	Unmodified	0.011261	108.47	0.0248007	2	Maker007577	By MS/MS	38390000	Maker007577	molecular chaperone HtpG [Melittangium boletus]	NA	K04079|1|0.0e+00|1246.1|pcf:106783892|molecular chaperone HtpG	heat shock protein 83 [Vespa mandarinia]	Heat shock protein 83 OS=Bombyx mori OX=7091 GN=Hsp83 PE=1 SV=1
KKFPPGELFEDVLKDGQVL	Unmodified	0.016528	89.846	0.0248007	3	Maker011028	By MS/MS	0	Maker011028	carbohydrate ABC transporter substrate-binding protein [Verminephrobacter eiseniae]	NA	K20526|1|1.2e-97|359.8|pcf:106789233|transgelin	muscle-specific protein 20-like [Vespa mandarinia]	Muscle-specific protein 20 OS=Drosophila melanogaster OX=7227 GN=Mp20 PE=2 SV=2
KKILNDWEESCEGCIEKTDFIK	Unmodified	5.6275e-09	186.86	0	3;4	Maker007792	By MS/MS	165960000	Maker007792	TlpA family protein disulfide reductase [Halobacteriovorax marinus]	NA	K22556|1|5.4e-88|327.8|pcf:106790617|mesencephalic astrocyte-derived neurotrophic factor	mesencephalic astrocyte-derived neurotrophic factor homolog [Vespa mandarinia]	Mesencephalic astrocyte-derived neurotrophic factor homolog OS=Drosophila yakuba OX=7245 GN=Manf PE=3 SV=1
KKSLPDALETDCS	Unmodified	0.024059	81.017	0.0252525	2	Maker005833	By MS/MS	0	Maker005833	copper-translocating P-type ATPase [Aeribacillus pallidus]	NA	K22375|1|0.0e+00|1230.3|pcf:106789076|E3 ubiquitin-protein ligase DCST1 [EC:2.3.2.27]	hypothetical protein [Vespula pensylvanica]	Protein sneaky OS=Drosophila melanogaster OX=7227 GN=snky PE=2 SV=3
KLGIFNSEGNINE	Unmodified	0.015297	91.636	0.0248007	2	Maker010349	By MS/MS	16024000	Maker010349	sensor histidine kinase [Paeniclostridium sordellii]	NA	NA	general odorant-binding protein 56d-like [Vespa mandarinia]	4-hydroxy-tetrahydrodipicolinate reductase OS=Acinetobacter baumannii (strain AB307-0294) OX=557600 GN=dapB PE=3 SV=1
KLLDSTNCSEHE	Unmodified	0.025989	108.3	0.0248007	3	Maker003237	By MS/MS	10232000	Maker003237	universal stress protein [Nonomuraea sp. ATCC 55076]	NA	K09377|1|1.6e-111|407.5|mdl:106693226|cysteine and glycine-rich protein	muscle LIM protein Mlp84B-like isoform X1 [Vespa mandarinia]>XP_035734556.1 muscle LIM protein Mlp84B-like isoform X1 [Vespa mandarinia]	Muscle LIM protein Mlp84B OS=Drosophila melanogaster OX=7227 GN=Mlp84B PE=1 SV=1
KLLDSTNCSEHEGELF	Unmodified	1.1076e-48	314.29	0	2	Maker003237	By MS/MS	551520000	Maker003237	universal stress protein [Nonomuraea sp. ATCC 55076]	NA	K09377|1|1.6e-111|407.5|mdl:106693226|cysteine and glycine-rich protein	muscle LIM protein Mlp84B-like isoform X1 [Vespa mandarinia]>XP_035734556.1 muscle LIM protein Mlp84B-like isoform X1 [Vespa mandarinia]	Muscle LIM protein Mlp84B OS=Drosophila melanogaster OX=7227 GN=Mlp84B PE=1 SV=1
KLLDSTNCSEHEGELFC	Unmodified	0.023361	78.285	0.0260138	3	Maker003237	By MS/MS	41786000	Maker003237	universal stress protein [Nonomuraea sp. ATCC 55076]	NA	K09377|1|1.6e-111|407.5|mdl:106693226|cysteine and glycine-rich protein	muscle LIM protein Mlp84B-like isoform X1 [Vespa mandarinia]>XP_035734556.1 muscle LIM protein Mlp84B-like isoform X1 [Vespa mandarinia]	Muscle LIM protein Mlp84B OS=Drosophila melanogaster OX=7227 GN=Mlp84B PE=1 SV=1
KLSQPPEGSTF	Unmodified	0.0021167	120.12	0.0248007	2	Maker007682	By MS/MS	0	Maker007682	ABC transporter permease [Pseudanabaena sp. PCC 7367]	NA	K10704|1|1.8e-80|302.4|ame:409920|ubiquitin-conjugating enzyme E2 variant	ubiquitin-conjugating enzyme E2 variant 2 [Bombus terrestris]>XP_003488993.1 ubiquitin-conjugating enzyme E2 variant 2 [Bombus impatiens]>XP_003691588.1 ubiquitin-conjugating enzyme E2 variant 2 [Apis florea]>XP_003699713.1 PREDICTED: ubiquitin-conjugating enzyme E2 variant 2 isoform X2 [Megachile rotundata]>XP_006620882.1 ubiquitin-conjugating enzyme E2 variant 2 [Apis dorsata]>XP_016922737.1 ub…	Ubiquitin-conjugating enzyme E2 variant 2 OS=Rattus norvegicus OX=10116 GN=Ube2v2 PE=1 SV=3
KMGASVNPVVELTE	Unmodified	0.0067143	108.98	0.0248007	2	Maker010178	By MS/MS	15389000	Maker010178	hypothetical protein [Fastidiosipila sanguinis]	NA	K08756|1|8.1e-38|160.6|dnx:107163370|fatty acid-binding protein 7, brain!K08752|5|3.5e-33|145.2|der:6554061|fatty acid-binding protein 3, muscle and heart	probable fatty acid-binding protein [Vespa mandarinia]	Fatty acid-binding protein, muscle OS=Locusta migratoria OX=7004 PE=1 SV=2
KNFPVPAEIR	Unmodified	0.02755	109.71	0.0248007	2	Maker004717	By MS/MS	11964000	Maker004717	amino acid permease [Anaerolinea thermophila]	NA	NA	putative uncharacterized protein DDB_G0271606 isoform X1 [Vespa mandarinia]	Conserved oligomeric Golgi complex subunit 8 OS=Saccharomyces cerevisiae (strain ATCC 204508 / S288c) OX=559292 GN=COG8 PE=1 SV=1
KNPLPDKDAIQQEKGKQQ	Unmodified	0.004081	92.439	0.0248007	4	Maker002727	By MS/MS	9087700	Maker002727	ribosomal RNA large subunit methyltransferase N [Planktothrix agardhii NIES-204]	NA	K05764|1|3.5e-03|45.8|ccae:111935573|thymosin, beta 4	thymosin beta isoform X1 [Osmia bicornis bicornis]>XP_029037456.1 thymosin beta isoform X1 [Osmia bicornis bicornis]>XP_034193459.1 thymosin beta isoform X1 [Osmia lignaria]	Thymosin beta OS=Caenorhabditis elegans OX=6239 GN=tth-1 PE=1 SV=2
KNPLPTKEAI	Unmodified	0.026886	101.9	0.0248007	2	Maker002727	By MS/MS	30079000	Maker002727	ribosomal RNA large subunit methyltransferase N [Planktothrix agardhii NIES-204]	NA	K05764|1|3.5e-03|45.8|ccae:111935573|thymosin, beta 4	thymosin beta isoform X1 [Osmia bicornis bicornis]>XP_029037456.1 thymosin beta isoform X1 [Osmia bicornis bicornis]>XP_034193459.1 thymosin beta isoform X1 [Osmia lignaria]	Thymosin beta OS=Caenorhabditis elegans OX=6239 GN=tth-1 PE=1 SV=2
KNTILILFTA	Unmodified	0.0083185	154.49	0	2	Maker007383	By MS/MS	40885000	Maker007383	DNA-binding response regulator [Azorhizobium caulinodans]	NA	NA	prepromastoparan M [Vespa mandarinia]	Mastoparan-like peptide 12c OS=Vespa magnifica OX=202807 PE=1 SV=1
KPDEEKPDEISILPWR	Unmodified	1.923e-13	242.79	0	2	Maker008689	By MS/MS	54319000	Maker008689	Fibronectin type III domain protein [Nitrosopumilus maritimus SCM1]	NA	K12567|1|0.0e+00|17782.7|obo:105286657|titin [EC:2.7.11.1]	titin-like isoform X1 [Vespa mandarinia]	Titin OS=Drosophila melanogaster OX=7227 GN=sls PE=1 SV=3
KPNVVPEDSDYSEIK	Unmodified	0.033167	81.017	0.0252525	2	Maker003664	By MS/MS	0	Maker003664	30S ribosomal protein S19 [Ferroglobus placidus]	NA	K09048|1|1.0e-156|557.4|pcf:106793735|cyclic AMP-responsive element-binding protein 3	cyclic AMP response element-binding protein A-like isoform X1 [Vespa mandarinia]>XP_035725438.1 cyclic AMP response element-binding protein A-like isoform X1 [Vespa mandarinia]>XP_035725439.1 cyclic AMP response element-binding protein A-like isoform X1 [Vespa mandarinia]	Cyclic AMP response element-binding protein A OS=Drosophila melanogaster OX=7227 GN=CrebA PE=1 SV=2
KPTLKPVAPIPQE	Unmodified	0.014341	111.94	0.0248007	2	Maker008689	By MS/MS	24046000	Maker008689	Fibronectin type III domain protein [Nitrosopumilus maritimus SCM1]	NA	K12567|1|0.0e+00|17782.7|obo:105286657|titin [EC:2.7.11.1]	titin-like isoform X1 [Vespa mandarinia]	Titin OS=Drosophila melanogaster OX=7227 GN=sls PE=1 SV=3
KQEDLMLKLAEFEQM	Unmodified	0.018691	94.616	0.0248007	2	Maker008820	By MS/MS	73838000	Maker008820	DNA repair protein RecN [Vagococcus penaei]	NA	K16479|1|8.7e-72|276.6|dpa:109537695|outer dense fiber protein 2	uncharacterized protein LOC118444615 [Vespa mandarinia]	Outer dense fiber protein 2 OS=Homo sapiens OX=9606 GN=ODF2 PE=1 SV=1
KQLQESFEKTLSPID	Unmodified	9.7281e-08	153.95	0	2	Maker008689	By MS/MS	0	Maker008689	Fibronectin type III domain protein [Nitrosopumilus maritimus SCM1]	NA	K12567|1|0.0e+00|17782.7|obo:105286657|titin [EC:2.7.11.1]	titin-like isoform X1 [Vespa mandarinia]	Titin OS=Drosophila melanogaster OX=7227 GN=sls PE=1 SV=3
KRVEVLEGEQILSCP	Unmodified	0.0061808	108.35	0.0248007	2	Maker003482	By MS/MS	15913000	Maker003482	hypothetical protein BHV42_07520 [Candidatus Melainabacteria bacterium MEL.A1]	NA	K15410|1|5.9e-109|398.7|pcf:106793644|elongation factor 1-delta	probable elongation factor 1-delta isoform X2 [Vespa mandarinia]	Probable elongation factor 1-delta OS=Drosophila melanogaster OX=7227 GN=eEF1delta PE=1 SV=1
KSIDTSEILTKDESVGINIQ	Unmodified	0.01976	85.974	0.0248007	3	Maker009880	By MS/MS	0	Maker009880	MULTISPECIES: glycosyl transferase [Ensifer]	NA	K00750|1|1.2e-306|1057.0|pcf:106786831|glycogenin [EC:2.4.1.186]	probable serine/threonine-protein kinase kinX isoform X1 [Vespa mandarinia]>XP_035740796.1 probable serine/threonine-protein kinase kinX isoform X1 [Vespa mandarinia]>XP_035740797.1 probable serine/threonine-protein kinase kinX isoform X1 [Vespa mandarinia]	Glycogenin-1 OS=Oryctolagus cuniculus OX=9986 GN=GYG1 PE=1 SV=3
KSKYTFATIES	Unmodified	0.01882	103.55	0.0248007	2	Maker007938	By MS/MS	63740000	Maker007938	bifunctional phosphoribosyl-AMP cyclohydrolase/phosphoribosyl-ATP diphosphatase HisIE [Roseburia hominis]	NA	NA	hypothetical protein [Vespula vulgaris]	Cation/H(+) antiporter 2 OS=Arabidopsis thaliana OX=3702 GN=CHX2 PE=2 SV=1
KSLPDALANGCN	Unmodified	0.019446	133.23	0.0136986	2	Maker008568	By MS/MS	21806000	Maker008568	putative transcriptional regulator, Crp/Fnr family [Runella slithyformis DSM 19594]	NA	K15127|1|3.1e-12|74.7|nvi:100120782|transcriptional adapter 2-beta	ejaculatory bulb-specific protein 3-like [Vespa mandarinia]	Ejaculatory bulb-specific protein 3 OS=Drosophila melanogaster OX=7227 GN=EbpIII PE=2 SV=2
KSLPDALANGCNKC	Unmodified	0.0067096	130.23	0.0163934	2;3	Maker008568	By MS/MS	24353000	Maker008568	putative transcriptional regulator, Crp/Fnr family [Runella slithyformis DSM 19594]	NA	K15127|1|3.1e-12|74.7|nvi:100120782|transcriptional adapter 2-beta	ejaculatory bulb-specific protein 3-like [Vespa mandarinia]	Ejaculatory bulb-specific protein 3 OS=Drosophila melanogaster OX=7227 GN=EbpIII PE=2 SV=2
KSVQDIFTKL	Unmodified	0.022553	133.12	0.0136986	2	Maker008689	By MS/MS	20755000	Maker008689	Fibronectin type III domain protein [Nitrosopumilus maritimus SCM1]	NA	K12567|1|0.0e+00|17782.7|obo:105286657|titin [EC:2.7.11.1]	titin-like isoform X1 [Vespa mandarinia]	Titin OS=Drosophila melanogaster OX=7227 GN=sls PE=1 SV=3
KSVYAAEERVAGGL	Unmodified	0.0071042	83.692	0.0136986	2;3	Maker003237	By MS/MS	70500000	Maker003237	universal stress protein [Nonomuraea sp. ATCC 55076]	NA	K09377|1|1.6e-111|407.5|mdl:106693226|cysteine and glycine-rich protein	muscle LIM protein Mlp84B-like isoform X1 [Vespa mandarinia]>XP_035734556.1 muscle LIM protein Mlp84B-like isoform X1 [Vespa mandarinia]	Muscle LIM protein Mlp84B OS=Drosophila melanogaster OX=7227 GN=Mlp84B PE=1 SV=1
KSYELPDGQVITIGNE	Unmodified	0.0071768	117.93	0.0248007	2	Maker010129;Maker010128;Maker002597	By MS/MS	20298000	Maker010129	actin, cytoplasmic 2 [Leptolyngbya sp. PCC 7376]	NA	K05692|1|6.1e-221|770.4|ame:551176|actin beta/gamma 1	actin, clone 205 [Nasonia vitripennis]>XP_003251464.1 actin, clone 205 [Apis mellifera]>XP_003394490.1 actin, clone 205 [Bombus terrestris]>XP_011496265.1 PREDICTED: actin, clone 205-like [Ceratosolen solmsi marchali]>XP_012236309.1 actin, clone 205 [Bombus impatiens]>XP_014206033.1 actin, clone 205-like [Copidosoma floridanum]>XP_014234490.1 actin, clone 205-like [Trichogramma pretiosum]>XP_0142…	Actin, clone 205 OS=Artemia sp. OX=6662 PE=2 SV=1
KSYELPDGQVITIGNER	Unmodified	0.004211	169.37	0	2;3	Maker010129;Maker010128;Maker002597	By MS/MS	46549000	Maker010129	actin, cytoplasmic 2 [Leptolyngbya sp. PCC 7376]	NA	K05692|1|6.1e-221|770.4|ame:551176|actin beta/gamma 1	actin, clone 205 [Nasonia vitripennis]>XP_003251464.1 actin, clone 205 [Apis mellifera]>XP_003394490.1 actin, clone 205 [Bombus terrestris]>XP_011496265.1 PREDICTED: actin, clone 205-like [Ceratosolen solmsi marchali]>XP_012236309.1 actin, clone 205 [Bombus impatiens]>XP_014206033.1 actin, clone 205-like [Copidosoma floridanum]>XP_014234490.1 actin, clone 205-like [Trichogramma pretiosum]>XP_0142…	Actin, clone 205 OS=Artemia sp. OX=6662 PE=2 SV=1
KTEDGADVPMLPKE	Unmodified	0.021563	83.53	0.0252525	2	Maker010630	By MS/MS	14616000	Maker010630	hypothetical protein [Myxococcus xanthus]	NA	K06265|1|0.0e+00|1708.0|pcf:106791598|dystroglycan 1	uncharacterized protein LOC118442780 isoform X2 [Vespa mandarinia]	Dystroglycan OS=Bos taurus OX=9913 GN=DAG1 PE=1 SV=1
KTPTAEELDAELEAYVKEVK	Unmodified	0.02011	85.805	0.0248007	3	Maker008256	By MS/MS	0	Maker008256	RNA-binding protein [Butyricimonas sp. Marseille-P4593]	NA	K12881|1|4.0e-96|355.1|pcf:106787919|THO complex subunit 4	THO complex subunit 4-like [Vespa mandarinia]>KAF7386772.1 hypothetical protein [Vespula vulgaris]>KAF7410834.1 hypothetical protein [Vespula pensylvanica]	THO complex subunit 4 OS=Mus musculus OX=10090 GN=Alyref PE=1 SV=3
KTTLSSDEILQVIKKTG	Unmodified	0.012174	94.01	0.0248007	3	Maker009509	By MS/MS	0	Maker009509	heavy metal transport/detoxification protein [Ilyobacter polytropus]	NA	K07213|1|4.0e-20|100.9|ame:725138|copper chaperone	copper transport protein ATOX1-like [Vespa mandarinia]	Copper-transporting ATPase 1 OS=Mus musculus OX=10090 GN=Atp7a PE=1 SV=3
KVEVPEEVKL	Unmodified	0.02311	89.047	0.0248007	2	Maker008689	By MS/MS	0	Maker008689	Fibronectin type III domain protein [Nitrosopumilus maritimus SCM1]	NA	K12567|1|0.0e+00|17782.7|obo:105286657|titin [EC:2.7.11.1]	titin-like isoform X1 [Vespa mandarinia]	Titin OS=Drosophila melanogaster OX=7227 GN=sls PE=1 SV=3
KYAGTPDETQLIQGSVQY	Unmodified	0.0030386	110.38	0.0248007	2	Maker004944	By MS/MS	35186000	Maker004944	PAS domain S-box protein [Acidihalobacter prosperus]	NA	NA	larval cuticle protein LCP-22-like isoform X2 [Vespa mandarinia]	Endocuticle structural glycoprotein SgAbd-2 OS=Schistocerca gregaria OX=7010 PE=1 SV=1
KYDIFVGSQATDF	Unmodified	0.022024	82.171	0.0252525	2	Maker006971	By MS/MS	0	Maker006971	EF-hand domain-containing protein [Nocardia brasiliensis]	NA	K18584|1|8.3e-33|145.2|dpte:113795917|actin-related protein 3!K19934|2|1.0e-30|138.3|sko:100368121|calcium-binding protein!K17286|4|1.1e-29|134.8|shx:MS3_01466|erythrocyte band 7 integral membrane protein	calumenin-like [Vespa mandarinia]	Calumenin-B OS=Salmo salar OX=8030 GN=calub PE=2 SV=1
KYDIFVGSQATDFGEALTRHDEF	Unmodified	7.929e-07	163.4	0	3	Maker006971	By MS/MS	59575000	Maker006971	EF-hand domain-containing protein [Nocardia brasiliensis]	NA	K18584|1|8.3e-33|145.2|dpte:113795917|actin-related protein 3!K19934|2|1.0e-30|138.3|sko:100368121|calcium-binding protein!K17286|4|1.1e-29|134.8|shx:MS3_01466|erythrocyte band 7 integral membrane protein	calumenin-like [Vespa mandarinia]	Calumenin-B OS=Salmo salar OX=8030 GN=calub PE=2 SV=1
KYDNIDVDQIL	Unmodified	0.017435	88.819	0.0248007	2	Maker008569	By MS/MS	0	Maker008569	2-phenylethanol ABC transporter ATP-binding protein [Dinoroseobacter shibae]	NA	K15127|1|1.0e-10|70.1|nvi:100120782|transcriptional adapter 2-beta	chemosensory protein 2, partial [Vespa velutina]	Ejaculatory bulb-specific protein 3 OS=Drosophila melanogaster OX=7227 GN=EbpIII PE=2 SV=2
KYDNIDVDQILKS	Unmodified	6.6296e-44	256.95	0	2	Maker008569	By MS/MS	160340000	Maker008569	2-phenylethanol ABC transporter ATP-binding protein [Dinoroseobacter shibae]	NA	K15127|1|1.0e-10|70.1|nvi:100120782|transcriptional adapter 2-beta	chemosensory protein 2, partial [Vespa velutina]	Ejaculatory bulb-specific protein 3 OS=Drosophila melanogaster OX=7227 GN=EbpIII PE=2 SV=2
KYDNIDVDQILKSD	Unmodified	0.0068699	141.54	0.00502513	2;3	Maker008569	By MS/MS	170670000	Maker008569	2-phenylethanol ABC transporter ATP-binding protein [Dinoroseobacter shibae]	NA	K15127|1|1.0e-10|70.1|nvi:100120782|transcriptional adapter 2-beta	chemosensory protein 2, partial [Vespa velutina]	Ejaculatory bulb-specific protein 3 OS=Drosophila melanogaster OX=7227 GN=EbpIII PE=2 SV=2
KYDNIDVDQILKSDR	Unmodified	2.0337e-06	199.33	0	3	Maker008569	By MS/MS	361640000	Maker008569	2-phenylethanol ABC transporter ATP-binding protein [Dinoroseobacter shibae]	NA	K15127|1|1.0e-10|70.1|nvi:100120782|transcriptional adapter 2-beta	chemosensory protein 2, partial [Vespa velutina]	Ejaculatory bulb-specific protein 3 OS=Drosophila melanogaster OX=7227 GN=EbpIII PE=2 SV=2
KYDNIDVDQILKSDRL	Unmodified	0.0090105	118.52	0.0248007	3	Maker008569	By MS/MS	55838000	Maker008569	2-phenylethanol ABC transporter ATP-binding protein [Dinoroseobacter shibae]	NA	K15127|1|1.0e-10|70.1|nvi:100120782|transcriptional adapter 2-beta	chemosensory protein 2, partial [Vespa velutina]	Ejaculatory bulb-specific protein 3 OS=Drosophila melanogaster OX=7227 GN=EbpIII PE=2 SV=2
KYDNIDVDQILKSDRLL	Unmodified	6.4701e-49	264.87	0	2;3	Maker008569	By MS/MS	173040000	Maker008569	2-phenylethanol ABC transporter ATP-binding protein [Dinoroseobacter shibae]	NA	K15127|1|1.0e-10|70.1|nvi:100120782|transcriptional adapter 2-beta	chemosensory protein 2, partial [Vespa velutina]	Ejaculatory bulb-specific protein 3 OS=Drosophila melanogaster OX=7227 GN=EbpIII PE=2 SV=2
KYDNIDVDQILKSDRLLN	Unmodified	2.4429e-19	220.64	0	3	Maker008569	By MS/MS	65498000	Maker008569	2-phenylethanol ABC transporter ATP-binding protein [Dinoroseobacter shibae]	NA	K15127|1|1.0e-10|70.1|nvi:100120782|transcriptional adapter 2-beta	chemosensory protein 2, partial [Vespa velutina]	Ejaculatory bulb-specific protein 3 OS=Drosophila melanogaster OX=7227 GN=EbpIII PE=2 SV=2
KYDNIDVDQILKSDRLLNN	Unmodified	4.087e-82	276.03	0	3	Maker008569	By MS/MS	154840000	Maker008569	2-phenylethanol ABC transporter ATP-binding protein [Dinoroseobacter shibae]	NA	K15127|1|1.0e-10|70.1|nvi:100120782|transcriptional adapter 2-beta	chemosensory protein 2, partial [Vespa velutina]	Ejaculatory bulb-specific protein 3 OS=Drosophila melanogaster OX=7227 GN=EbpIII PE=2 SV=2
KYDNIDVDQILKSDRLLNNY	Unmodified	0.013556	111.45	0.0248007	3	Maker008569	By MS/MS	45844000	Maker008569	2-phenylethanol ABC transporter ATP-binding protein [Dinoroseobacter shibae]	NA	K15127|1|1.0e-10|70.1|nvi:100120782|transcriptional adapter 2-beta	chemosensory protein 2, partial [Vespa velutina]	Ejaculatory bulb-specific protein 3 OS=Drosophila melanogaster OX=7227 GN=EbpIII PE=2 SV=2
KYDNIDVDQILKSDRLLNNYVN	Unmodified	0.00020171	100.94	0.0248007	3	Maker008569	By MS/MS	0	Maker008569	2-phenylethanol ABC transporter ATP-binding protein [Dinoroseobacter shibae]	NA	K15127|1|1.0e-10|70.1|nvi:100120782|transcriptional adapter 2-beta	chemosensory protein 2, partial [Vespa velutina]	Ejaculatory bulb-specific protein 3 OS=Drosophila melanogaster OX=7227 GN=EbpIII PE=2 SV=2
KYDPTGEYKEKF	Unmodified	0.015326	98.407	0.0248007	2	Maker008568	By MS/MS	14061000	Maker008568	putative transcriptional regulator, Crp/Fnr family [Runella slithyformis DSM 19594]	NA	K15127|1|3.1e-12|74.7|nvi:100120782|transcriptional adapter 2-beta	ejaculatory bulb-specific protein 3-like [Vespa mandarinia]	Ejaculatory bulb-specific protein 3 OS=Drosophila melanogaster OX=7227 GN=EbpIII PE=2 SV=2
KYDPTGEYKEKFQNE	Unmodified	0.0066214	110.55	0.0248007	3	Maker008568	By MS/MS	35519000	Maker008568	putative transcriptional regulator, Crp/Fnr family [Runella slithyformis DSM 19594]	NA	K15127|1|3.1e-12|74.7|nvi:100120782|transcriptional adapter 2-beta	ejaculatory bulb-specific protein 3-like [Vespa mandarinia]	Ejaculatory bulb-specific protein 3 OS=Drosophila melanogaster OX=7227 GN=EbpIII PE=2 SV=2
KYMEPQDVVQF	Unmodified	0.022638	98.044	0.0248007	2	Maker008689	By MS/MS	15271000	Maker008689	Fibronectin type III domain protein [Nitrosopumilus maritimus SCM1]	NA	K12567|1|0.0e+00|17782.7|obo:105286657|titin [EC:2.7.11.1]	titin-like isoform X1 [Vespa mandarinia]	Titin OS=Drosophila melanogaster OX=7227 GN=sls PE=1 SV=3
LADPFLPIIGK	Unmodified	0.016876	131.44	0.0136986	2	Maker004030	By MS/MS	26385000	Maker004030	NADH-quinone oxidoreductase subunit L [Maritalea myrionectae]	NA	NA	RecName: Full=Vespid chemotactic peptide 5h; Short=VCP 5h; Flags: Precursor [Vespa magnifica]>ABI94580.1 vespid chemotactic peptide precursor [Vespa magnifica]	Vespid chemotactic peptide 5h OS=Vespa magnifica OX=202807 PE=1 SV=1
LADPKADPLAGPNP	Unmodified	0.0093666	123.67	0.0248007	2	Maker007383	By MS/MS	75636000	Maker007383	DNA-binding response regulator [Azorhizobium caulinodans]	NA	NA	prepromastoparan M [Vespa mandarinia]	Mastoparan-like peptide 12c OS=Vespa magnifica OX=202807 PE=1 SV=1
LADPKADPLAGPNPDAD	Unmodified	0.012163	85.271	0.0252525	2	Maker007383	By MS/MS	125080000	Maker007383	DNA-binding response regulator [Azorhizobium caulinodans]	NA	NA	prepromastoparan M [Vespa mandarinia]	Mastoparan-like peptide 12c OS=Vespa magnifica OX=202807 PE=1 SV=1
LADPKADPLAGPNPDADPEA	Unmodified	0.016449	115.09	0.0248007	2	Maker007383	By MS/MS	366560000	Maker007383	DNA-binding response regulator [Azorhizobium caulinodans]	NA	NA	prepromastoparan M [Vespa mandarinia]	Mastoparan-like peptide 12c OS=Vespa magnifica OX=202807 PE=1 SV=1
LADPKADPLAGPNPDADPEAI	Unmodified	0.0020122	93.716	0.0248007	2	Maker007383	By MS/MS	151580000	Maker007383	DNA-binding response regulator [Azorhizobium caulinodans]	NA	NA	prepromastoparan M [Vespa mandarinia]	Mastoparan-like peptide 12c OS=Vespa magnifica OX=202807 PE=1 SV=1
LADPKADPLAGPNPDADPEAIN	Unmodified	0.00084109	97.073	0.0248007	2	Maker007383	By MS/MS	2679900000	Maker007383	DNA-binding response regulator [Azorhizobium caulinodans]	NA	NA	prepromastoparan M [Vespa mandarinia]	Mastoparan-like peptide 12c OS=Vespa magnifica OX=202807 PE=1 SV=1
LADPKADPLAGPNPDADPEAINL	Unmodified	0.00011794	105.09	0.0248007	2	Maker007383	By MS/MS	402920000	Maker007383	DNA-binding response regulator [Azorhizobium caulinodans]	NA	NA	prepromastoparan M [Vespa mandarinia]	Mastoparan-like peptide 12c OS=Vespa magnifica OX=202807 PE=1 SV=1
LADPKADPLAGPNPDADPEAINLK	Unmodified	1.3141e-05	214.94	0	2;3	Maker007383	By MS/MS	1860100000	Maker007383	DNA-binding response regulator [Azorhizobium caulinodans]	NA	NA	prepromastoparan M [Vespa mandarinia]	Mastoparan-like peptide 12c OS=Vespa magnifica OX=202807 PE=1 SV=1
LADPKADPLAGPNPDADPEAINLKAIAA	Unmodified	0.026967	50.088	0.0260138	3	Maker007383	By MS/MS	123340000	Maker007383	DNA-binding response regulator [Azorhizobium caulinodans]	NA	NA	prepromastoparan M [Vespa mandarinia]	Mastoparan-like peptide 12c OS=Vespa magnifica OX=202807 PE=1 SV=1
LADPKADPLAGPNPDADPEAINLKAIAALAK	Unmodified	7.6471e-12	145.65	0.00502513	3;4	Maker007383	By MS/MS	453700000	Maker007383	DNA-binding response regulator [Azorhizobium caulinodans]	NA	NA	prepromastoparan M [Vespa mandarinia]	Mastoparan-like peptide 12c OS=Vespa magnifica OX=202807 PE=1 SV=1
LADPKADPLAGPNPDADPEAINLKAIAALAKK	Unmodified	0.0025468	55.442	0.0260138	4	Maker007383	By MS/MS	16622000	Maker007383	DNA-binding response regulator [Azorhizobium caulinodans]	NA	NA	prepromastoparan M [Vespa mandarinia]	Mastoparan-like peptide 12c OS=Vespa magnifica OX=202807 PE=1 SV=1
LAGPNPDADPEAIN	Unmodified	0.0071934	119.53	0.0248007	2	Maker007383	By MS/MS	104820000	Maker007383	DNA-binding response regulator [Azorhizobium caulinodans]	NA	NA	prepromastoparan M [Vespa mandarinia]	Mastoparan-like peptide 12c OS=Vespa magnifica OX=202807 PE=1 SV=1
LAGPNPDADPEAINL	Unmodified	0.018871	84.31	0.0252525	2	Maker007383	By MS/MS	99930000	Maker007383	DNA-binding response regulator [Azorhizobium caulinodans]	NA	NA	prepromastoparan M [Vespa mandarinia]	Mastoparan-like peptide 12c OS=Vespa magnifica OX=202807 PE=1 SV=1
LAGPNPDADPEAINLKAIA	Unmodified	0.020208	110.15	0.0248007	2	Maker007383	By MS/MS	42565000	Maker007383	DNA-binding response regulator [Azorhizobium caulinodans]	NA	NA	prepromastoparan M [Vespa mandarinia]	Mastoparan-like peptide 12c OS=Vespa magnifica OX=202807 PE=1 SV=1
LAGPNPDADPEAINLKAIAA	Unmodified	0.001285	96.089	0.0248007	2	Maker007383	By MS/MS	212520000	Maker007383	DNA-binding response regulator [Azorhizobium caulinodans]	NA	NA	prepromastoparan M [Vespa mandarinia]	Mastoparan-like peptide 12c OS=Vespa magnifica OX=202807 PE=1 SV=1
LAGPNPDADPEAINLKAIAALA	Unmodified	5.1632e-05	107.75	0.0248007	2	Maker007383	By MS/MS	171930000	Maker007383	DNA-binding response regulator [Azorhizobium caulinodans]	NA	NA	prepromastoparan M [Vespa mandarinia]	Mastoparan-like peptide 12c OS=Vespa magnifica OX=202807 PE=1 SV=1
LAGPNPDADPEAINLKAIAALAK	Unmodified	1.6785e-06	158	0	3	Maker007383	By MS/MS	222880000	Maker007383	DNA-binding response regulator [Azorhizobium caulinodans]	NA	NA	prepromastoparan M [Vespa mandarinia]	Mastoparan-like peptide 12c OS=Vespa magnifica OX=202807 PE=1 SV=1
LAHYPDAMKPPPGAQPPIE	Unmodified	0.0046961	132.86	0.0136986	2;3	Maker009559	By MS/MS	194960000	Maker009559	aspartate carbamoyltransferase catalytic subunit [Thermacetogenium phaeum]	NA	K07520|1|0.0e+00|1516.9|hst:105184283|actin-binding LIM protein	actin-binding LIM protein 2-like isoform X10 [Vespa mandarinia]>XP_035726548.1 actin-binding LIM protein 2-like isoform X10 [Vespa mandarinia]	Actin-binding LIM protein 1 OS=Homo sapiens OX=9606 GN=ABLIM1 PE=1 SV=3
LALDDQLIHYDKETF	Unmodified	0.043329	77.157	0.0260138	2	Maker006183	By MS/MS	0	Maker006183	EF-hand domain-containing protein [Nonomuraea sp. ATCC 55076]	NA	K17286|1|8.5e-41|171.8|shx:MS3_01466|erythrocyte band 7 integral membrane protein!K19934|2|1.8e-22|110.9|egz:104133367|calcium-binding protein	reticulocalbin-2-like isoform X2 [Vespa mandarinia]	Reticulocalbin-2 OS=Crotalus adamanteus OX=8729 PE=1 SV=1
LANPGASPDAAPNADPLADP	Unmodified	0.0005997	103.46	0.0248007	2	Maker004030	By MS/MS	18251000	Maker004030	NADH-quinone oxidoreductase subunit L [Maritalea myrionectae]	NA	NA	RecName: Full=Vespid chemotactic peptide 5h; Short=VCP 5h; Flags: Precursor [Vespa magnifica]>ABI94580.1 vespid chemotactic peptide precursor [Vespa magnifica]	Vespid chemotactic peptide 5h OS=Vespa magnifica OX=202807 PE=1 SV=1
LAPLTSTEYNPLLLPGDEEETLYDSRGQRTQ	Unmodified	6.0364e-11	122.04	0.0248007	3	Maker006021	By MS/MS	27490000	Maker006021	TetR/AcrR family transcriptional regulator [Frankia sp. EAN1pec]	NA	NA	uncharacterized protein LOC118447162 isoform X1 [Vespa mandarinia]	ATPase ASNA1 homolog OS=Cryptosporidium parvum (strain Iowa II) OX=353152 GN=cgd7_4070 PE=3 SV=1
LAPRQPSPAKTTE	Unmodified	0.010426	130.01	0.0163934	2;3	Maker009880	By MS/MS	35315000	Maker009880	MULTISPECIES: glycosyl transferase [Ensifer]	NA	K00750|1|1.2e-306|1057.0|pcf:106786831|glycogenin [EC:2.4.1.186]	probable serine/threonine-protein kinase kinX isoform X1 [Vespa mandarinia]>XP_035740796.1 probable serine/threonine-protein kinase kinX isoform X1 [Vespa mandarinia]>XP_035740797.1 probable serine/threonine-protein kinase kinX isoform X1 [Vespa mandarinia]	Glycogenin-1 OS=Oryctolagus cuniculus OX=9986 GN=GYG1 PE=1 SV=3
LCDGFNEALR	Unmodified	0.005099	110.87	0.0248007	2	Maker011259	By MS/MS	0	Maker011259	ribonuclease HII [Melioribacter roseus]	NA	K22758|1|1.6e-15|88.2|lhu:105669862|coiled-coil-helix-coiled-coil-helix domain-containing protein 2	hypothetical protein [Vespula pensylvanica]	Coiled-coil-helix-coiled-coil-helix domain-containing protein 2 OS=Mus musculus OX=10090 GN=Chchd2 PE=2 SV=1
LCGKLLDSTNCSEHE	Unmodified	0.0045496	204.69	0	2;3	Maker003237	By MS/MS	62442000	Maker003237	universal stress protein [Nonomuraea sp. ATCC 55076]	NA	K09377|1|1.6e-111|407.5|mdl:106693226|cysteine and glycine-rich protein	muscle LIM protein Mlp84B-like isoform X1 [Vespa mandarinia]>XP_035734556.1 muscle LIM protein Mlp84B-like isoform X1 [Vespa mandarinia]	Muscle LIM protein Mlp84B OS=Drosophila melanogaster OX=7227 GN=Mlp84B PE=1 SV=1
LCGKLLDSTNCSEHEGELF	Unmodified	0.0042638	187.37	0	2;3	Maker003237	By MS/MS	152570000	Maker003237	universal stress protein [Nonomuraea sp. ATCC 55076]	NA	K09377|1|1.6e-111|407.5|mdl:106693226|cysteine and glycine-rich protein	muscle LIM protein Mlp84B-like isoform X1 [Vespa mandarinia]>XP_035734556.1 muscle LIM protein Mlp84B-like isoform X1 [Vespa mandarinia]	Muscle LIM protein Mlp84B OS=Drosophila melanogaster OX=7227 GN=Mlp84B PE=1 SV=1
LDASRGDIRVDVR	Unmodified	0.010575	78.705	0.0260138	3	Maker010071	By MS/MS	47393000	Maker010071	oxygen-dependent coproporphyrinogen oxidase [Salinibacter ruber]	NA	K06237|1|4.9e-128|464.2|dqu:106743828|collagen, type IV, alpha	collagen alpha-1(IV) chain-like [Vespa mandarinia]	Collagen alpha-2(IV) chain OS=Ascaris suum OX=6253 PE=2 SV=1
LDDIIKQN	Unmodified	0.022761	100.45	0.0248007	2	Maker008256	By MS/MS	0	Maker008256	RNA-binding protein [Butyricimonas sp. Marseille-P4593]	NA	K12881|1|4.0e-96|355.1|pcf:106787919|THO complex subunit 4	THO complex subunit 4-like [Vespa mandarinia]>KAF7386772.1 hypothetical protein [Vespula vulgaris]>KAF7410834.1 hypothetical protein [Vespula pensylvanica]	THO complex subunit 4 OS=Mus musculus OX=10090 GN=Alyref PE=1 SV=3
LDDIVIVKPPR	Unmodified	0.01687	113.47	0.0248007	3	Maker002794	By MS/MS	42630000	Maker002794	isoleucine--tRNA ligase [Cytophaga hutchinsonii]	NA	NA	uncharacterized protein LOC118447833 isoform X1 [Vespa mandarinia]	Isoleucine--tRNA ligase OS=Cytophaga hutchinsonii (strain ATCC 33406 / DSM 1761 / CIP 103989 / NBRC 15051 / NCIMB 9469 / D465) OX=269798 GN=ileS PE=3 SV=1
LDDLETEMEELAERQAKRE	Unmodified	0.00081668	160.25	0	3;4	Maker006021	By MS/MS	128780000	Maker006021	TetR/AcrR family transcriptional regulator [Frankia sp. EAN1pec]	NA	NA	uncharacterized protein LOC118447162 isoform X1 [Vespa mandarinia]	ATPase ASNA1 homolog OS=Cryptosporidium parvum (strain Iowa II) OX=353152 GN=cgd7_4070 PE=3 SV=1
LDDLETEMEELAERQAKRER	Unmodified	0.002453	149.57	0	3;4;5	Maker006021	By MS/MS	112600000	Maker006021	TetR/AcrR family transcriptional regulator [Frankia sp. EAN1pec]	NA	NA	uncharacterized protein LOC118447162 isoform X1 [Vespa mandarinia]	ATPase ASNA1 homolog OS=Cryptosporidium parvum (strain Iowa II) OX=353152 GN=cgd7_4070 PE=3 SV=1
LDDPFGDELPNRGFDPGL	Unmodified	0.015946	79.089	0.0260138	2	Maker003650	By MS/MS	43272000	Maker003650	aconitate hydratase [Ignavibacterium album]	NA	K01681|1|0.0e+00|1506.1|pcf:106791048|aconitate hydratase [EC:4.2.1.3]	probable aconitate hydratase, mitochondrial [Vespa mandarinia]	Aconitate hydratase, mitochondrial OS=Mus musculus OX=10090 GN=Aco2 PE=1 SV=1
LDDQQKAKLKEYKESCI	Unmodified	0.0093758	95.662	0.0248007	3	Maker010349	By MS/MS	11644000	Maker010349	sensor histidine kinase [Paeniclostridium sordellii]	NA	NA	general odorant-binding protein 56d-like [Vespa mandarinia]	4-hydroxy-tetrahydrodipicolinate reductase OS=Acinetobacter baumannii (strain AB307-0294) OX=557600 GN=dapB PE=3 SV=1
LDEGFLLDKKPG	Unmodified	0.022369	85.355	0.0248007	2	Maker000396	By MS/MS	0	Maker000396	thermosome subunit [Aciduliprofundum boonei]	NA	K09494|1|4.3e-289|997.3|pcf:106791444|T-complex protein 1 subunit beta	T-complex protein 1 subunit beta-like [Vespa mandarinia]	T-complex protein 1 subunit beta OS=Bos taurus OX=9913 GN=CCT2 PE=1 SV=3
LDLSQIRSP	Unmodified	1.3442e-06	130.75	0.0163934	2	Maker005382	By MS/MS	0	Maker005382	carbonate dehydratase [Methyloceanibacter caenitepidi]	NA	NA	putative mediator of RNA polymerase II transcription subunit 26 isoform X1 [Vespa mandarinia]	Ribosomal protein S6 kinase 2 beta OS=Xenopus laevis OX=8355 PE=2 SV=1
LDMIGRNEPIT	Unmodified	0.01798	78.655	0.0260138	2	Maker010011	By MS/MS	0	Maker010011	DUF3344 domain-containing protein [Methanolinea tarda]	NA	NA	uncharacterized protein LOC118449344 isoform X1 [Vespa mandarinia]>XP_035739690.1 uncharacterized protein LOC118449344 isoform X1 [Vespa mandarinia]	NA
LDQGRCTADASELKKSLPDALETDCS	Unmodified	0.0085425	76.691	0.0260138	3	Maker005833	By MS/MS	21984000	Maker005833	copper-translocating P-type ATPase [Aeribacillus pallidus]	NA	K22375|1|0.0e+00|1230.3|pcf:106789076|E3 ubiquitin-protein ligase DCST1 [EC:2.3.2.27]	hypothetical protein [Vespula pensylvanica]	Protein sneaky OS=Drosophila melanogaster OX=7227 GN=snky PE=2 SV=3
LDVGNCTPDGHE	Unmodified	0.0080847	113.22	0.0248007	2	Maker008569	By MS/MS	0	Maker008569	2-phenylethanol ABC transporter ATP-binding protein [Dinoroseobacter shibae]	NA	K15127|1|1.0e-10|70.1|nvi:100120782|transcriptional adapter 2-beta	chemosensory protein 2, partial [Vespa velutina]	Ejaculatory bulb-specific protein 3 OS=Drosophila melanogaster OX=7227 GN=EbpIII PE=2 SV=2
LDVGNCTPDGHEL	Unmodified	0.010452	96.89	0.0248007	2	Maker008569	By MS/MS	27863000	Maker008569	2-phenylethanol ABC transporter ATP-binding protein [Dinoroseobacter shibae]	NA	K15127|1|1.0e-10|70.1|nvi:100120782|transcriptional adapter 2-beta	chemosensory protein 2, partial [Vespa velutina]	Ejaculatory bulb-specific protein 3 OS=Drosophila melanogaster OX=7227 GN=EbpIII PE=2 SV=2
LEDLRASTDIPVSDLKTNE	Unmodified	0.003188	90.379	0.0248007	3	Maker010537	By MS/MS	18574000	Maker010537	MarR family transcriptional regulator [Frankia sp. EAN1pec]	NA	K10382|1|0.0e+00|14388.0|pcf:106789214|dystonin	microtubule-actin cross-linking factor 1-like isoform X25 [Vespa mandarinia]	Dystonin OS=Homo sapiens OX=9606 GN=DST PE=1 SV=4
LEENPVQVGILSR	Unmodified	0.014445	155.88	0	2	Maker008689	By MS/MS	47988000	Maker008689	Fibronectin type III domain protein [Nitrosopumilus maritimus SCM1]	NA	K12567|1|0.0e+00|17782.7|obo:105286657|titin [EC:2.7.11.1]	titin-like isoform X1 [Vespa mandarinia]	Titin OS=Drosophila melanogaster OX=7227 GN=sls PE=1 SV=3
LEESATGILGELSKPVS	Unmodified	0.0032044	106.58	0.0248007	2	Maker007792	By MS/MS	23832000	Maker007792	TlpA family protein disulfide reductase [Halobacteriovorax marinus]	NA	K22556|1|5.4e-88|327.8|pcf:106790617|mesencephalic astrocyte-derived neurotrophic factor	mesencephalic astrocyte-derived neurotrophic factor homolog [Vespa mandarinia]	Mesencephalic astrocyte-derived neurotrophic factor homolog OS=Drosophila yakuba OX=7245 GN=Manf PE=3 SV=1
LEIQLKNPC	Unmodified	0.017656	130.77	0.0163934	2	Maker006329	By MS/MS	175640000	Maker006329	beta-N-acetylhexosaminidase [Candidatus Solibacter usitatus]	NA	K12373|1|1.6e-291|1005.4|pcf:106789613|hexosaminidase [EC:3.2.1.52]	uncharacterized protein LOC118446449 [Vespa mandarinia]	Beta-hexosaminidase subunit beta OS=Homo sapiens OX=9606 GN=HEXB PE=1 SV=3
LEIQLKNPCQ	Unmodified	0.006778	93.162	0.0248007	2	Maker006329	By MS/MS	0	Maker006329	beta-N-acetylhexosaminidase [Candidatus Solibacter usitatus]	NA	K12373|1|1.6e-291|1005.4|pcf:106789613|hexosaminidase [EC:3.2.1.52]	uncharacterized protein LOC118446449 [Vespa mandarinia]	Beta-hexosaminidase subunit beta OS=Homo sapiens OX=9606 GN=HEXB PE=1 SV=3
LEKSYELPDGQVITI	Unmodified	0.025677	80.871	0.0252525	2	Maker010129;Maker010128;Maker002597	By MS/MS	24387000	Maker010129	actin, cytoplasmic 2 [Leptolyngbya sp. PCC 7376]	NA	K05692|1|6.1e-221|770.4|ame:551176|actin beta/gamma 1	actin, clone 205 [Nasonia vitripennis]>XP_003251464.1 actin, clone 205 [Apis mellifera]>XP_003394490.1 actin, clone 205 [Bombus terrestris]>XP_011496265.1 PREDICTED: actin, clone 205-like [Ceratosolen solmsi marchali]>XP_012236309.1 actin, clone 205 [Bombus impatiens]>XP_014206033.1 actin, clone 205-like [Copidosoma floridanum]>XP_014234490.1 actin, clone 205-like [Trichogramma pretiosum]>XP_0142…	Actin, clone 205 OS=Artemia sp. OX=6662 PE=2 SV=1
LEKSYELPDGQVITIGNE	Unmodified	0.019121	77.185	0.0260138	2	Maker010129;Maker010128;Maker002597	By MS/MS	26408000	Maker010129	actin, cytoplasmic 2 [Leptolyngbya sp. PCC 7376]	NA	K05692|1|6.1e-221|770.4|ame:551176|actin beta/gamma 1	actin, clone 205 [Nasonia vitripennis]>XP_003251464.1 actin, clone 205 [Apis mellifera]>XP_003394490.1 actin, clone 205 [Bombus terrestris]>XP_011496265.1 PREDICTED: actin, clone 205-like [Ceratosolen solmsi marchali]>XP_012236309.1 actin, clone 205 [Bombus impatiens]>XP_014206033.1 actin, clone 205-like [Copidosoma floridanum]>XP_014234490.1 actin, clone 205-like [Trichogramma pretiosum]>XP_0142…	Actin, clone 205 OS=Artemia sp. OX=6662 PE=2 SV=1
LEKSYELPDGQVITIGNER	Unmodified	0.00053728	105.79	0.0248007	3	Maker010129;Maker010128;Maker002597	By MS/MS	44445000	Maker010129	actin, cytoplasmic 2 [Leptolyngbya sp. PCC 7376]	NA	K05692|1|6.1e-221|770.4|ame:551176|actin beta/gamma 1	actin, clone 205 [Nasonia vitripennis]>XP_003251464.1 actin, clone 205 [Apis mellifera]>XP_003394490.1 actin, clone 205 [Bombus terrestris]>XP_011496265.1 PREDICTED: actin, clone 205-like [Ceratosolen solmsi marchali]>XP_012236309.1 actin, clone 205 [Bombus impatiens]>XP_014206033.1 actin, clone 205-like [Copidosoma floridanum]>XP_014234490.1 actin, clone 205-like [Trichogramma pretiosum]>XP_0142…	Actin, clone 205 OS=Artemia sp. OX=6662 PE=2 SV=1
LELDASAAKTGRP	Unmodified	0.0086761	104.79	0.0248007	2	Maker002883	By MS/MS	11373000	Maker002883	enoyl-CoA hydratase [Castellaniella defragrans]	NA	K23026|1|8.6e-109|399.4|tnl:113496135|LIM domain and actin-binding protein 1	uncharacterized protein YFR016C-like isoform X18 [Vespa mandarinia]	LIM domain and actin-binding protein 1 OS=Homo sapiens OX=9606 GN=LIMA1 PE=1 SV=1
LESSSAPWR	Unmodified	0.025937	119.29	0.0248007	2	Maker008689	By MS/MS	12075000	Maker008689	Fibronectin type III domain protein [Nitrosopumilus maritimus SCM1]	NA	K12567|1|0.0e+00|17782.7|obo:105286657|titin [EC:2.7.11.1]	titin-like isoform X1 [Vespa mandarinia]	Titin OS=Drosophila melanogaster OX=7227 GN=sls PE=1 SV=3
LETEWSESIVKR	Unmodified	0.011141	150.61	0	2	Maker001193	By MS/MS	12407000	Maker001193	class C sortase [Peptoniphilus harei]	NA	NA	hypothetical protein [Vespula vulgaris]	NA
LFDDIENIKVGLE	Unmodified	0.0078265	113.22	0.0248007	2	Maker005463	By MS/MS	26540000	Maker005463	hypothetical protein [Bacillus halodurans]	NA	K09548|1|5.4e-57|224.2|pcf:106792929|prefoldin subunit 1	prefoldin subunit 1-like [Vespa mandarinia]>XP_035726516.1 prefoldin subunit 1-like [Vespa mandarinia]	Prefoldin subunit 1 OS=Danio rerio OX=7955 GN=pfdn1 PE=2 SV=1
LFEDVLKDGQVL	Unmodified	0.015156	125.75	0.0230769	2	Maker011028	By MS/MS	15880000	Maker011028	carbohydrate ABC transporter substrate-binding protein [Verminephrobacter eiseniae]	NA	K20526|1|1.2e-97|359.8|pcf:106789233|transgelin	muscle-specific protein 20-like [Vespa mandarinia]	Muscle-specific protein 20 OS=Drosophila melanogaster OX=7227 GN=Mp20 PE=2 SV=2
LFEDVLKDGQVLC	Unmodified	0.0098923	128.01	0.0163934	2	Maker011028	By MS/MS	11068000	Maker011028	carbohydrate ABC transporter substrate-binding protein [Verminephrobacter eiseniae]	NA	K20526|1|1.2e-97|359.8|pcf:106789233|transgelin	muscle-specific protein 20-like [Vespa mandarinia]	Muscle-specific protein 20 OS=Drosophila melanogaster OX=7227 GN=Mp20 PE=2 SV=2
LFSEPRSSVADEIA	Unmodified	0.006772	112.36	0.0248007	2	Maker006021	By MS/MS	12416000	Maker006021	TetR/AcrR family transcriptional regulator [Frankia sp. EAN1pec]	NA	NA	uncharacterized protein LOC118447162 isoform X1 [Vespa mandarinia]	ATPase ASNA1 homolog OS=Cryptosporidium parvum (strain Iowa II) OX=353152 GN=cgd7_4070 PE=3 SV=1
LHWYTGEGMDEME	Unmodified	0.0078512	112.84	0.0248007	2	Maker000248;Maker000251;Maker007266;Maker000249	By MS/MS	11412000	Maker000248	hypothetical protein [Halohasta litchfieldiae]	NA	K07375|1|8.8e-251|869.8|ame:408782|tubulin beta	hypothetical protein [Vespula pensylvanica]	Tubulin beta-1 chain OS=Manduca sexta OX=7130 PE=2 SV=1
LIAGIETFDPTSLKHTTTQE	Unmodified	0.010535	89.629	0.0248007	2;3	Maker002727	By MS/MS	52484000	Maker002727	ribosomal RNA large subunit methyltransferase N [Planktothrix agardhii NIES-204]	NA	K05764|1|3.5e-03|45.8|ccae:111935573|thymosin, beta 4	thymosin beta isoform X1 [Osmia bicornis bicornis]>XP_029037456.1 thymosin beta isoform X1 [Osmia bicornis bicornis]>XP_034193459.1 thymosin beta isoform X1 [Osmia lignaria]	Thymosin beta OS=Caenorhabditis elegans OX=6239 GN=tth-1 PE=1 SV=2
LINDNEEDSMLSGAAATR	Unmodified	0.0014897	171.87	0	2	Maker006021	By MS/MS	47008000	Maker006021	TetR/AcrR family transcriptional regulator [Frankia sp. EAN1pec]	NA	NA	uncharacterized protein LOC118447162 isoform X1 [Vespa mandarinia]	ATPase ASNA1 homolog OS=Cryptosporidium parvum (strain Iowa II) OX=353152 GN=cgd7_4070 PE=3 SV=1
LINDNEEDSMLSGAAATRA	Unmodified	0.00030324	165.64	0	2	Maker006021	By MS/MS	15748000	Maker006021	TetR/AcrR family transcriptional regulator [Frankia sp. EAN1pec]	NA	NA	uncharacterized protein LOC118447162 isoform X1 [Vespa mandarinia]	ATPase ASNA1 homolog OS=Cryptosporidium parvum (strain Iowa II) OX=353152 GN=cgd7_4070 PE=3 SV=1
LINDNEEDSMLSGAAATRARQT	Unmodified	0.00020152	112.74	0.0248007	3	Maker006021	By MS/MS	38546000	Maker006021	TetR/AcrR family transcriptional regulator [Frankia sp. EAN1pec]	NA	NA	uncharacterized protein LOC118447162 isoform X1 [Vespa mandarinia]	ATPase ASNA1 homolog OS=Cryptosporidium parvum (strain Iowa II) OX=353152 GN=cgd7_4070 PE=3 SV=1
LISGIENFDPAKL	Unmodified	0.0087372	146.11	0.00502513	2	Maker002727	By MS/MS	30970000	Maker002727	ribosomal RNA large subunit methyltransferase N [Planktothrix agardhii NIES-204]	NA	K05764|1|3.5e-03|45.8|ccae:111935573|thymosin, beta 4	thymosin beta isoform X1 [Osmia bicornis bicornis]>XP_029037456.1 thymosin beta isoform X1 [Osmia bicornis bicornis]>XP_034193459.1 thymosin beta isoform X1 [Osmia lignaria]	Thymosin beta OS=Caenorhabditis elegans OX=6239 GN=tth-1 PE=1 SV=2
LISGIENFDPAKLK	Unmodified	0.013008	140.78	0.00502513	2	Maker002727	By MS/MS	30939000	Maker002727	ribosomal RNA large subunit methyltransferase N [Planktothrix agardhii NIES-204]	NA	K05764|1|3.5e-03|45.8|ccae:111935573|thymosin, beta 4	thymosin beta isoform X1 [Osmia bicornis bicornis]>XP_029037456.1 thymosin beta isoform X1 [Osmia bicornis bicornis]>XP_034193459.1 thymosin beta isoform X1 [Osmia lignaria]	Thymosin beta OS=Caenorhabditis elegans OX=6239 GN=tth-1 PE=1 SV=2
LISGIENFDPAKLKH	Unmodified	0.020468	82.908	0.0252525	3	Maker002727	By MS/MS	63729000	Maker002727	ribosomal RNA large subunit methyltransferase N [Planktothrix agardhii NIES-204]	NA	K05764|1|3.5e-03|45.8|ccae:111935573|thymosin, beta 4	thymosin beta isoform X1 [Osmia bicornis bicornis]>XP_029037456.1 thymosin beta isoform X1 [Osmia bicornis bicornis]>XP_034193459.1 thymosin beta isoform X1 [Osmia lignaria]	Thymosin beta OS=Caenorhabditis elegans OX=6239 GN=tth-1 PE=1 SV=2
LISGIENFDPAKLKHAE	Unmodified	0.011157	86.455	0.00502513	2;3	Maker002727	By MS/MS	89140000	Maker002727	ribosomal RNA large subunit methyltransferase N [Planktothrix agardhii NIES-204]	NA	K05764|1|3.5e-03|45.8|ccae:111935573|thymosin, beta 4	thymosin beta isoform X1 [Osmia bicornis bicornis]>XP_029037456.1 thymosin beta isoform X1 [Osmia bicornis bicornis]>XP_034193459.1 thymosin beta isoform X1 [Osmia lignaria]	Thymosin beta OS=Caenorhabditis elegans OX=6239 GN=tth-1 PE=1 SV=2
LISGIENFDPAKLKHAETL	Unmodified	0.00072227	103.88	0	2;4	Maker002727	By MS/MS	79042000	Maker002727	ribosomal RNA large subunit methyltransferase N [Planktothrix agardhii NIES-204]	NA	K05764|1|3.5e-03|45.8|ccae:111935573|thymosin, beta 4	thymosin beta isoform X1 [Osmia bicornis bicornis]>XP_029037456.1 thymosin beta isoform X1 [Osmia bicornis bicornis]>XP_034193459.1 thymosin beta isoform X1 [Osmia lignaria]	Thymosin beta OS=Caenorhabditis elegans OX=6239 GN=tth-1 PE=1 SV=2
LKAIAALAK	Unmodified	0.025363	135.84	0.00502513	2	Maker007383	By MS/MS	39545000	Maker007383	DNA-binding response regulator [Azorhizobium caulinodans]	NA	NA	prepromastoparan M [Vespa mandarinia]	Mastoparan-like peptide 12c OS=Vespa magnifica OX=202807 PE=1 SV=1
LKEGECEVCVTTVNK	Unmodified	0.0077998	136.27	0.00502513	2	Maker007792	By MS/MS	8270800	Maker007792	TlpA family protein disulfide reductase [Halobacteriovorax marinus]	NA	K22556|1|5.4e-88|327.8|pcf:106790617|mesencephalic astrocyte-derived neurotrophic factor	mesencephalic astrocyte-derived neurotrophic factor homolog [Vespa mandarinia]	Mesencephalic astrocyte-derived neurotrophic factor homolog OS=Drosophila yakuba OX=7245 GN=Manf PE=3 SV=1
LKEGECEVCVTTVNKFVETL	Unmodified	4.9163e-05	211.12	0	2;3	Maker007792	By MS/MS	358370000	Maker007792	TlpA family protein disulfide reductase [Halobacteriovorax marinus]	NA	K22556|1|5.4e-88|327.8|pcf:106790617|mesencephalic astrocyte-derived neurotrophic factor	mesencephalic astrocyte-derived neurotrophic factor homolog [Vespa mandarinia]	Mesencephalic astrocyte-derived neurotrophic factor homolog OS=Drosophila yakuba OX=7245 GN=Manf PE=3 SV=1
LLASIGDEIEKQPSSSLT	Unmodified	0.024684	73.848	0.0260138	2	Maker006021	By MS/MS	28065000	Maker006021	TetR/AcrR family transcriptional regulator [Frankia sp. EAN1pec]	NA	NA	uncharacterized protein LOC118447162 isoform X1 [Vespa mandarinia]	ATPase ASNA1 homolog OS=Cryptosporidium parvum (strain Iowa II) OX=353152 GN=cgd7_4070 PE=3 SV=1
LLDSTNCSEHE	Unmodified	0.024744	135.79	0.01	2	Maker003237	By MS/MS	10264000	Maker003237	universal stress protein [Nonomuraea sp. ATCC 55076]	NA	K09377|1|1.6e-111|407.5|mdl:106693226|cysteine and glycine-rich protein	muscle LIM protein Mlp84B-like isoform X1 [Vespa mandarinia]>XP_035734556.1 muscle LIM protein Mlp84B-like isoform X1 [Vespa mandarinia]	Muscle LIM protein Mlp84B OS=Drosophila melanogaster OX=7227 GN=Mlp84B PE=1 SV=1
LLDSTNCSEHEGELF	Unmodified	0.0068833	111.86	0.0248007	2	Maker003237	By MS/MS	260870000	Maker003237	universal stress protein [Nonomuraea sp. ATCC 55076]	NA	K09377|1|1.6e-111|407.5|mdl:106693226|cysteine and glycine-rich protein	muscle LIM protein Mlp84B-like isoform X1 [Vespa mandarinia]>XP_035734556.1 muscle LIM protein Mlp84B-like isoform X1 [Vespa mandarinia]	Muscle LIM protein Mlp84B OS=Drosophila melanogaster OX=7227 GN=Mlp84B PE=1 SV=1
LLDSTNCSEHEGELFC	Unmodified	0.0060774	110.08	0.0248007	2	Maker003237	By MS/MS	31080000	Maker003237	universal stress protein [Nonomuraea sp. ATCC 55076]	NA	K09377|1|1.6e-111|407.5|mdl:106693226|cysteine and glycine-rich protein	muscle LIM protein Mlp84B-like isoform X1 [Vespa mandarinia]>XP_035734556.1 muscle LIM protein Mlp84B-like isoform X1 [Vespa mandarinia]	Muscle LIM protein Mlp84B OS=Drosophila melanogaster OX=7227 GN=Mlp84B PE=1 SV=1
LLDSTNCSEHEGELFCKVCHA	Unmodified	0.013326	82.707	0.0252525	3	Maker003237	By MS/MS	15783000	Maker003237	universal stress protein [Nonomuraea sp. ATCC 55076]	NA	K09377|1|1.6e-111|407.5|mdl:106693226|cysteine and glycine-rich protein	muscle LIM protein Mlp84B-like isoform X1 [Vespa mandarinia]>XP_035734556.1 muscle LIM protein Mlp84B-like isoform X1 [Vespa mandarinia]	Muscle LIM protein Mlp84B OS=Drosophila melanogaster OX=7227 GN=Mlp84B PE=1 SV=1
LLDVGNCTPDGHEL	Unmodified	0.021973	143.61	0.00502513	2	Maker008569	By MS/MS	428690000	Maker008569	2-phenylethanol ABC transporter ATP-binding protein [Dinoroseobacter shibae]	NA	K15127|1|1.0e-10|70.1|nvi:100120782|transcriptional adapter 2-beta	chemosensory protein 2, partial [Vespa velutina]	Ejaculatory bulb-specific protein 3 OS=Drosophila melanogaster OX=7227 GN=EbpIII PE=2 SV=2
LLDVGNCTPDGHELK	Unmodified	0.019858	136.33	0.00502513	3	Maker008569	By MS/MS	283660000	Maker008569	2-phenylethanol ABC transporter ATP-binding protein [Dinoroseobacter shibae]	NA	K15127|1|1.0e-10|70.1|nvi:100120782|transcriptional adapter 2-beta	chemosensory protein 2, partial [Vespa velutina]	Ejaculatory bulb-specific protein 3 OS=Drosophila melanogaster OX=7227 GN=EbpIII PE=2 SV=2
LLDVIQSGLE	Unmodified	0.023356	125.16	0.0230769	1	Maker008171	By MS/MS	31697000	Maker008171	arginine kinase [Sulfurovum sp. NBC37-1]	NA	K00933|1|2.7e-208|728.4|pcf:106792158|creatine kinase [EC:2.7.3.2]	hypothetical protein [Vespula vulgaris]	Arginine kinase OS=Apis mellifera OX=7460 GN=ARGK PE=2 SV=1
LLEENPVQVGILSR	Unmodified	0.012738	130.1	0.0163934	2	Maker008689	By MS/MS	21087000	Maker008689	Fibronectin type III domain protein [Nitrosopumilus maritimus SCM1]	NA	K12567|1|0.0e+00|17782.7|obo:105286657|titin [EC:2.7.11.1]	titin-like isoform X1 [Vespa mandarinia]	Titin OS=Drosophila melanogaster OX=7227 GN=sls PE=1 SV=3
LLLLLLL	Unmodified	0.0045854	104.48	0.0248007	2	Maker010630;Maker001042;CON__ENSEMBL:ENSBTAP00000024146;Maker006942;CON__ENSEMBL:ENSBTAP00000032840;CON__ENSEMBL:ENSBTAP00000023055;Maker005740;CON__P50448;Maker009972;CON__Q6T181;Maker003984;Maker009708;Maker007327;Maker006985	By MS/MS	0	Maker010630	hypothetical protein [Myxococcus xanthus]	NA	K06265|1|0.0e+00|1708.0|pcf:106791598|dystroglycan 1	uncharacterized protein LOC118442780 isoform X2 [Vespa mandarinia]	Dystroglycan OS=Bos taurus OX=9913 GN=DAG1 PE=1 SV=1
LLLPGDEEETLYDSRGQ	Unmodified	0.0062191	114.82	0.0248007	2	Maker006021	By MS/MS	16273000	Maker006021	TetR/AcrR family transcriptional regulator [Frankia sp. EAN1pec]	NA	NA	uncharacterized protein LOC118447162 isoform X1 [Vespa mandarinia]	ATPase ASNA1 homolog OS=Cryptosporidium parvum (strain Iowa II) OX=353152 GN=cgd7_4070 PE=3 SV=1
LLLPGDEEETLYDSRGQRTQ	Unmodified	0.015304	131.45	0.0136986	3	Maker006021	By MS/MS	86011000	Maker006021	TetR/AcrR family transcriptional regulator [Frankia sp. EAN1pec]	NA	NA	uncharacterized protein LOC118447162 isoform X1 [Vespa mandarinia]	ATPase ASNA1 homolog OS=Cryptosporidium parvum (strain Iowa II) OX=353152 GN=cgd7_4070 PE=3 SV=1
LLPGDEEETLYDSRGQRTQ	Unmodified	0.0085111	82.707	0.0252525	3	Maker006021	By MS/MS	54916000	Maker006021	TetR/AcrR family transcriptional regulator [Frankia sp. EAN1pec]	NA	NA	uncharacterized protein LOC118447162 isoform X1 [Vespa mandarinia]	ATPase ASNA1 homolog OS=Cryptosporidium parvum (strain Iowa II) OX=353152 GN=cgd7_4070 PE=3 SV=1
LLRSVIDIIL	Unmodified	0.025845	119.27	0.0248007	2	Maker010855	By MS/MS	92215000	Maker010855	two-component sensor kinase CzcS [Fusobacterium nucleatum subsp. nucleatum ATCC 25586]	NA	K10408|1|0.0e+00|6013.0|pcf:106784680|dynein heavy chain, axonemal	dynein heavy chain 7, axonemal-like [Vespa mandarinia]	Dynein axonemal heavy chain 7 OS=Homo sapiens OX=9606 GN=DNAH7 PE=1 SV=2
LNLNPTNATIEKL	Unmodified	0.010997	94.465	0.0248007	2	Maker008068	By MS/MS	18777000	Maker008068	MULTISPECIES: XRE family transcriptional regulator [Blautia]	NA	K05738|1|4.7e-26|121.7|loa:LOAG_04932|myosin light chain 1!K12751|5|1.7e-23|113.2|aqu:100634494|myosin light chain 6	myosin light chain alkali-like isoform X1 [Vespa mandarinia]	Myosin light chain alkali OS=Drosophila melanogaster OX=7227 GN=Mlc1 PE=1 SV=4
LNLPASDIKL	Unmodified	0.024764	138.1	0.00502513	2	Maker003234	By MS/MS	24723000	Maker003234	MULTISPECIES: NAD(P)/FAD-dependent oxidoreductase [Halioglobus]	NA	K17255|1|6.9e-33|146.4|csem:103385174|Rab GDP dissociation inhibitor	rab proteins geranylgeranyltransferase component A 1-like [Vespa mandarinia]	Rab proteins geranylgeranyltransferase component A 1 OS=Homo sapiens OX=9606 GN=CHM PE=1 SV=3
LNNKMKIIYSWKALDFAFPS	Unmodified	0.013689	80.603	0.0252525	3	Maker002698	By MS/MS	86519000	Maker002698	gluconolactonase [Komagataeibacter xylinus]	NA	K22203|1|1.5e-35|155.6|cqu:CpipJ_CPIJ002394|dopachrome tautomerase [EC:5.3.3.12]	uncharacterized protein LOC118446767 [Vespa mandarinia]	Protein yellow OS=Drosophila guanche OX=7266 GN=y PE=3 SV=1
LPEIPDYERPVL	Unmodified	0.01151	105.4	0.0248007	2	Maker004986	By MS/MS	21245000	Maker004986	Fibronectin type III domain protein [Nitrosopumilus maritimus SCM1]	NA	K12567|1|0.0e+00|3489.1|spu:590007|titin [EC:2.7.11.1]	twitchin-like isoform X5 [Vespa mandarinia]	Twitchin OS=Caenorhabditis elegans OX=6239 GN=unc-22 PE=1 SV=3
LPEIPDYERPVLE	Unmodified	0.0088469	146.11	0.00502513	2	Maker004986	By MS/MS	189280000	Maker004986	Fibronectin type III domain protein [Nitrosopumilus maritimus SCM1]	NA	K12567|1|0.0e+00|3489.1|spu:590007|titin [EC:2.7.11.1]	twitchin-like isoform X5 [Vespa mandarinia]	Twitchin OS=Caenorhabditis elegans OX=6239 GN=unc-22 PE=1 SV=3
LPEIPDYERPVLEKPQEFD	Unmodified	0.001596	94.882	0.0248007	3	Maker004986	By MS/MS	51736000	Maker004986	Fibronectin type III domain protein [Nitrosopumilus maritimus SCM1]	NA	K12567|1|0.0e+00|3489.1|spu:590007|titin [EC:2.7.11.1]	twitchin-like isoform X5 [Vespa mandarinia]	Twitchin OS=Caenorhabditis elegans OX=6239 GN=unc-22 PE=1 SV=3
LPNIFLGDQITSYGGNLKYTVRYVPSPG	Unmodified	7.0628e-07	138.11	0.00502513	3	Maker003127	By MS/MS	23013000	Maker003127	phosphopyruvate hydratase [Gemmatirosa kalamazoonesis]	NA	K06255|1|0.0e+00|3198.7|zne:110833485|basement membrane-specific heparan sulfate proteoglycan core protein	basement membrane-specific heparan sulfate proteoglycan core protein-like isoform X9 [Vespa mandarinia]	Basement membrane-specific heparan sulfate proteoglycan core protein OS=Mus musculus OX=10090 GN=Hspg2 PE=1 SV=1
LPNLTGRSLLPLLVKES	Unmodified	0.0042314	95.767	0.0248007	3	Maker000040	By MS/MS	31712000	Maker000040	heparan N-sulfatase [Glaciecola sp. 4H-3-7+YE-5]	NA	K01565|1|1.3e-277|959.1|pcf:106793887|N-sulfoglucosamine sulfohydrolase [EC:3.10.1.1]	N-sulphoglucosamine sulphohydrolase-like isoform X1 [Vespa mandarinia]	N-sulphoglucosamine sulphohydrolase OS=Homo sapiens OX=9606 GN=SGSH PE=1 SV=1
LRPSTFQIRTETENCDIINEAIE	Unmodified	0.0099058	78.987	0.0260138	3	Maker006329	By MS/MS	0	Maker006329	beta-N-acetylhexosaminidase [Candidatus Solibacter usitatus]	NA	K12373|1|1.6e-291|1005.4|pcf:106789613|hexosaminidase [EC:3.2.1.52]	uncharacterized protein LOC118446449 [Vespa mandarinia]	Beta-hexosaminidase subunit beta OS=Homo sapiens OX=9606 GN=HEXB PE=1 SV=3
LSHPVTAPVVQIID	Unmodified	0.017556	86.898	0.0248007	2	Maker002794	By MS/MS	13583000	Maker002794	isoleucine--tRNA ligase [Cytophaga hutchinsonii]	NA	NA	uncharacterized protein LOC118447833 isoform X1 [Vespa mandarinia]	Isoleucine--tRNA ligase OS=Cytophaga hutchinsonii (strain ATCC 33406 / DSM 1761 / CIP 103989 / NBRC 15051 / NCIMB 9469 / D465) OX=269798 GN=ileS PE=3 SV=1
LSLGERLADAEVETVLK	Unmodified	7.6959e-05	181.26	0	2;3	Maker008068	By MS/MS	159510000	Maker008068	MULTISPECIES: XRE family transcriptional regulator [Blautia]	NA	K05738|1|4.7e-26|121.7|loa:LOAG_04932|myosin light chain 1!K12751|5|1.7e-23|113.2|aqu:100634494|myosin light chain 6	myosin light chain alkali-like isoform X1 [Vespa mandarinia]	Myosin light chain alkali OS=Drosophila melanogaster OX=7227 GN=Mlc1 PE=1 SV=4
LTADEISKGLGLDD	Unmodified	0.012082	128.85	0.0163934	2	Maker006949	By MS/MS	41537000	Maker006949	C4-dicarboxylate ABC transporter permease [Chromohalobacter salexigens]	NA	K10091|1|3.8e-36|156.8|dpl:KGM_207912A|galectin-4	uncharacterized protein LOC118446232 [Vespa mandarinia]	Galectin-4 OS=Sus scrofa OX=9823 GN=LGALS4 PE=2 SV=1
LTDKIIQL	Unmodified	0.020861	125.58	0.0230769	2	Maker000465	By MS/MS	29839000	Maker000465	superoxide dismutase family protein [Rhodothermus marinus]	NA	K04565|1|2.0e-77|292.4|pcf:106784449|superoxide dismutase, Cu-Zn family [EC:1.15.1.1]	superoxide dismutase [Cu-Zn]-like [Vespa mandarinia]	Superoxide dismutase [Cu-Zn] OS=Ceratitis capitata OX=7213 GN=Sod1 PE=3 SV=2
LTEAPLNPKAN	Unmodified	0.0098334	94.302	0.0248007	2	Maker010129;Maker010128;Maker002597	By MS/MS	0	Maker010129	actin, cytoplasmic 2 [Leptolyngbya sp. PCC 7376]	NA	K05692|1|6.1e-221|770.4|ame:551176|actin beta/gamma 1	actin, clone 205 [Nasonia vitripennis]>XP_003251464.1 actin, clone 205 [Apis mellifera]>XP_003394490.1 actin, clone 205 [Bombus terrestris]>XP_011496265.1 PREDICTED: actin, clone 205-like [Ceratosolen solmsi marchali]>XP_012236309.1 actin, clone 205 [Bombus impatiens]>XP_014206033.1 actin, clone 205-like [Copidosoma floridanum]>XP_014234490.1 actin, clone 205-like [Trichogramma pretiosum]>XP_0142…	Actin, clone 205 OS=Artemia sp. OX=6662 PE=2 SV=1
LTEAPLNPKANR	Unmodified	0.011416	115.57	0.0248007	3	Maker010129;Maker010128;Maker002597	By MS/MS	9242500	Maker010129	actin, cytoplasmic 2 [Leptolyngbya sp. PCC 7376]	NA	K05692|1|6.1e-221|770.4|ame:551176|actin beta/gamma 1	actin, clone 205 [Nasonia vitripennis]>XP_003251464.1 actin, clone 205 [Apis mellifera]>XP_003394490.1 actin, clone 205 [Bombus terrestris]>XP_011496265.1 PREDICTED: actin, clone 205-like [Ceratosolen solmsi marchali]>XP_012236309.1 actin, clone 205 [Bombus impatiens]>XP_014206033.1 actin, clone 205-like [Copidosoma floridanum]>XP_014234490.1 actin, clone 205-like [Trichogramma pretiosum]>XP_0142…	Actin, clone 205 OS=Artemia sp. OX=6662 PE=2 SV=1
LTSLEIQLKNPC	Unmodified	0.017866	173.75	0	2	Maker006329	By MS/MS	34551000	Maker006329	beta-N-acetylhexosaminidase [Candidatus Solibacter usitatus]	NA	K12373|1|1.6e-291|1005.4|pcf:106789613|hexosaminidase [EC:3.2.1.52]	uncharacterized protein LOC118446449 [Vespa mandarinia]	Beta-hexosaminidase subunit beta OS=Homo sapiens OX=9606 GN=HEXB PE=1 SV=3
LTSTEYNPLLLPGDEEETLYDSRGQRTQ	Unmodified	1.1644e-06	125.11	0.0230769	3	Maker006021	By MS/MS	44329000	Maker006021	TetR/AcrR family transcriptional regulator [Frankia sp. EAN1pec]	NA	NA	uncharacterized protein LOC118447162 isoform X1 [Vespa mandarinia]	ATPase ASNA1 homolog OS=Cryptosporidium parvum (strain Iowa II) OX=353152 GN=cgd7_4070 PE=3 SV=1
LTTEVKSVEMH	Unmodified	0.016876	113.62	0.0248007	2	Maker004963;Maker005552;Maker004326	By MS/MS	21498000	Maker004963	translation elongation factor EF-1 subunit alpha [Staphylothermus hellenicus]	NA	K03231|1|5.8e-266|920.2|pcf:106787436|elongation factor 1-alpha	elongation factor 1-alpha [Vespa mandarinia]>XP_035739102.1 elongation factor 1-alpha [Vespa mandarinia]>XP_035739103.1 elongation factor 1-alpha [Vespa mandarinia]	Elongation factor 1-alpha 2 OS=Drosophila melanogaster OX=7227 GN=eEF1alpha2 PE=2 SV=2
LVDKPVEIATDLIQ	Unmodified	0.013805	90.05	0.0248007	2	Maker000737	By MS/MS	15943000	Maker000737	DNA gyrase subunit A [Adlercreutzia equolifaciens]	NA	K17501|1|2.9e-196|690.6|pcf:106788367|protein phosphatase 1E [EC:3.1.3.16]	uncharacterized threonine-rich GPI-anchored glycoprotein PJ4664.02-like isoform X5 [Vespa mandarinia]	Protein SCAR2 OS=Arabidopsis thaliana OX=3702 GN=SCAR2 PE=1 SV=1
LVITDKEKAEKLK	Unmodified	0.01716	90.412	0.0248007	3	Maker003385	By MS/MS	8909200	Maker003385	AcrB/AcrD/AcrF family protein [Massilia putida]	NA	K02923|1|2.8e-32|141.4|ame:725383|large subunit ribosomal protein L38e	60S ribosomal protein L38 [Bombus terrestris]>XP_003487129.1 60S ribosomal protein L38 [Bombus impatiens]>XP_006613246.2 60S ribosomal protein L38 [Apis dorsata]>XP_012347369.1 60S ribosomal protein L38 [Apis florea]>XP_014609940.1 PREDICTED: 60S ribosomal protein L38 [Polistes canadensis]>XP_014609941.1 PREDICTED: 60S ribosomal protein L38 [Polistes canadensis]>XP_015177898.1 PREDICTED: 60S ribo…	60S ribosomal protein L38 OS=Lysiphlebus testaceipes OX=77504 GN=RpL38 PE=3 SV=1
LVVDNGSGMCKA	Unmodified	0.012114	103.7	0.0248007	2	Maker010129;Maker010128;Maker002597	By MS/MS	35726000	Maker010129	actin, cytoplasmic 2 [Leptolyngbya sp. PCC 7376]	NA	K05692|1|6.1e-221|770.4|ame:551176|actin beta/gamma 1	actin, clone 205 [Nasonia vitripennis]>XP_003251464.1 actin, clone 205 [Apis mellifera]>XP_003394490.1 actin, clone 205 [Bombus terrestris]>XP_011496265.1 PREDICTED: actin, clone 205-like [Ceratosolen solmsi marchali]>XP_012236309.1 actin, clone 205 [Bombus impatiens]>XP_014206033.1 actin, clone 205-like [Copidosoma floridanum]>XP_014234490.1 actin, clone 205-like [Trichogramma pretiosum]>XP_0142…	Actin, clone 205 OS=Artemia sp. OX=6662 PE=2 SV=1
LYDSGELQNKF	Unmodified	0.013479	162.88	0	2	Maker004528	By MS/MS	33059000	Maker004528	Glutaredoxin, GrxC family [Candidatus Tokpelaia hoelldoblerii]	NA	K03676|1|6.3e-46|187.2|pcf:106786156|glutaredoxin 3	glutaredoxin-C4-like isoform X1 [Vespa mandarinia]	Glutaredoxin-C3 OS=Arabidopsis thaliana OX=3702 GN=GRXC3 PE=2 SV=1
LYDSLPEDKVEEIFQKC	Unmodified	0.0074846	118.21	0.0248007	3	Maker010349	By MS/MS	19437000	Maker010349	sensor histidine kinase [Paeniclostridium sordellii]	NA	NA	general odorant-binding protein 56d-like [Vespa mandarinia]	4-hydroxy-tetrahydrodipicolinate reductase OS=Acinetobacter baumannii (strain AB307-0294) OX=557600 GN=dapB PE=3 SV=1
MAPKVVTATDEAELARQMERAEFE	Unmodified	0.00022814	102.6	0.0248007	3	Maker009689	By MS/MS	17464000	Maker009689	translation initiation factor IF-2 subunit alpha [Sulfolobus tokodaii]	NA	K03237|1|1.1e-168|596.7|pcf:106787320|translation initiation factor 2 subunit 1	eukaryotic translation initiation factor 2 subunit 1-like [Vespa mandarinia]	Eukaryotic translation initiation factor 2 subunit 1 OS=Drosophila melanogaster OX=7227 GN=eIF2alpha PE=2 SV=1
MDKVSVLKVKG	Acetyl (Protein N-term)	0.036968	83.862	0.0252525	2	Maker007021	By MS/MS	0	Maker007021	hypothetical protein NKOR_03800 [Candidatus Nitrosopumilus koreensis AR1]	NA	K09553|1|1.7e-277|958.7|pcf:106787184|stress-induced-phosphoprotein 1	stress-induced-phosphoprotein 1-like [Vespa mandarinia]	Stress-induced-phosphoprotein 1 OS=Homo sapiens OX=9606 GN=STIP1 PE=1 SV=1
MDKVSVLKVKGN	Acetyl (Protein N-term)	0.014944	125.36	0	2;3	Maker007021	By MS/MS	99247000	Maker007021	hypothetical protein NKOR_03800 [Candidatus Nitrosopumilus koreensis AR1]	NA	K09553|1|1.7e-277|958.7|pcf:106787184|stress-induced-phosphoprotein 1	stress-induced-phosphoprotein 1-like [Vespa mandarinia]	Stress-induced-phosphoprotein 1 OS=Homo sapiens OX=9606 GN=STIP1 PE=1 SV=1
MDQITPKEVKILE	Acetyl (Protein N-term)	0.0067882	94.191	0.0248007	2	Maker007983	By MS/MS	0	Maker007983	peptide chain release factor 1 [Polynucleobacter asymbioticus]	NA	K06114|1|0.0e+00|4617.4|pcf:106786190|spectrin alpha	spectrin alpha chain-like isoform X2 [Vespa mandarinia]	Spectrin alpha chain OS=Drosophila melanogaster OX=7227 GN=alpha-Spec PE=1 SV=2
MDSALKLGR	Acetyl (Protein N-term)	0.00029401	117.4	0.0248007	2	Maker007437	By MS/MS	0	Maker007437	membrane-bound dehydrogenase domain-containing protein [Rubinisphaera brasiliensis]	NA	NA	A-kinase anchor protein 200-like [Vespa mandarinia]	Calexcitin-1 OS=Caenorhabditis elegans OX=6239 GN=cex-1 PE=4 SV=1
MDSALKLGRS	Acetyl (Protein N-term)	0.011528	152.97	0	2	Maker007437	By MS/MS	66523000	Maker007437	membrane-bound dehydrogenase domain-containing protein [Rubinisphaera brasiliensis]	NA	NA	A-kinase anchor protein 200-like [Vespa mandarinia]	Calexcitin-1 OS=Caenorhabditis elegans OX=6239 GN=cex-1 PE=4 SV=1
MEDDGGNVVDLYIPRK	Acetyl (Protein N-term)	0.017692	162.32	0	2	Maker007110	By MS/MS	40160000	Maker007110	Ppx/GppA family phosphatase [Kitasatospora setae]	NA	K02971|1|4.7e-41|170.6|pcf:106783684|small subunit ribosomal protein S21e	40S ribosomal protein S21-like [Vespa mandarinia]>XP_035730717.1 40S ribosomal protein S21-like [Vespa mandarinia]>KAF7395137.1 hypothetical protein [Vespula vulgaris]>KAF7397938.1 hypothetical protein [Vespula germanica]>KAF7422150.1 hypothetical protein [Vespula pensylvanica]	40S ribosomal protein S21 OS=Biphyllus lunatus OX=197003 GN=RpS21 PE=3 SV=1
MEDDGGNVVDLYIPRKCSSSN	Acetyl (Protein N-term)	1.4179e-23	221.91	0	2	Maker007110	By MS/MS	54230000	Maker007110	Ppx/GppA family phosphatase [Kitasatospora setae]	NA	K02971|1|4.7e-41|170.6|pcf:106783684|small subunit ribosomal protein S21e	40S ribosomal protein S21-like [Vespa mandarinia]>XP_035730717.1 40S ribosomal protein S21-like [Vespa mandarinia]>KAF7395137.1 hypothetical protein [Vespula vulgaris]>KAF7397938.1 hypothetical protein [Vespula germanica]>KAF7422150.1 hypothetical protein [Vespula pensylvanica]	40S ribosomal protein S21 OS=Biphyllus lunatus OX=197003 GN=RpS21 PE=3 SV=1
MEDDGGNVVDLYIPRKCSSSNR	Acetyl (Protein N-term)	0.022219	78.413	0.0260138	3	Maker007110	By MS/MS	100180000	Maker007110	Ppx/GppA family phosphatase [Kitasatospora setae]	NA	K02971|1|4.7e-41|170.6|pcf:106783684|small subunit ribosomal protein S21e	40S ribosomal protein S21-like [Vespa mandarinia]>XP_035730717.1 40S ribosomal protein S21-like [Vespa mandarinia]>KAF7395137.1 hypothetical protein [Vespula vulgaris]>KAF7397938.1 hypothetical protein [Vespula germanica]>KAF7422150.1 hypothetical protein [Vespula pensylvanica]	40S ribosomal protein S21 OS=Biphyllus lunatus OX=197003 GN=RpS21 PE=3 SV=1
MEDTGSNVGGGGTVIDNISETTTTATPAATTVKPTTTKK	Acetyl (Protein N-term)	7.0335e-15	114.61	0.0248007	3	Maker001039	By MS/MS	47313000	Maker001039	ATP-dependent helicase [Oenococcus oeni]	NA	K11275|1|1.0e-31|141.4|pcf:106794071|histone H1/5	late histone H1-like [Vespa mandarinia]	Histone H1.1 OS=Drosophila virilis OX=7244 GN=His1.1 PE=3 SV=1
MEEDDQKMAVMRKAFQMF	Acetyl (Protein N-term)	0.01844	57.499	0.0260138	3	Maker009058	By MS/MS	21773000	Maker009058	histidine kinase [Nostoc punctiforme]	NA	K02183|1|2.7e-26|122.5|hro:HELRODRAFT_110019|calmodulin	troponin C-like [Vespa mandarinia]	Troponin C OS=Tyrophagus putrescentiae OX=59818 PE=1 SV=1
MEIIIDTKGRTD	Acetyl (Protein N-term)	0.031631	81.865	0.0252525	2	Maker007951	By MS/MS	0	Maker007951	tRNA preQ1(34) S-adenosylmethionine ribosyltransferase-isomerase QueA [Octadecabacter arcticus]	NA	K03942|1|8.3e-28|128.3|tsp:Tsp_02641|NADH dehydrogenase (ubiquinone) flavoprotein 1 [EC:7.1.1.2 1.6.99.3]	deoxynucleotidyltransferase terminal-interacting protein 2-like isoform X1 [Vespa mandarinia]	Deoxynucleotidyltransferase terminal-interacting protein 2 OS=Bos taurus OX=9913 GN=DNTTIP2 PE=2 SV=1
MERWSGKIALVTGA	Acetyl (Protein N-term)	0.0075939	100.72	0.0248007	2	Maker000385	By MS/MS	378440000	Maker000385	clavaldehyde dehydrogenase [Thermodesulfovibrio yellowstonii DSM 11347]	NA	K15890|1|2.2e-65|253.1|cfo:105249644|NADP+-dependent farnesol dehydrogenase [EC:1.1.1.216]!K22970|2|9.2e-64|247.7|obo:105274796|17beta-estradiol 17-dehydrogenase / 3beta-hydroxysteroid 3-dehydrogenase [EC:1.1.1.62 1.1.1.270]	farnesol dehydrogenase-like [Vespa mandarinia]	Farnesol dehydrogenase OS=Aedes aegypti OX=7159 GN=SDR-1 PE=1 SV=2
MFLTRSEYDRGVNTF	Acetyl (Protein N-term)	0.0068382	111.63	0.0248007	2	Maker009785	By MS/MS	94443000	Maker009785	Protease subunit of the proteasome [Methanopyrus kandleri AV19]	NA	K02729|1|2.5e-128|462.2|pcf:106791969|20S proteasome subunit alpha 5 [EC:3.4.25.1]	Proteasome subunit alpha type-5 [Camponotus floridanus]	Proteasome subunit alpha type-5 OS=Bos taurus OX=9913 GN=PSMA5 PE=1 SV=1
MFRNQYDSDVTVWSPQGRLHQVEY	Acetyl (Protein N-term)	0.00022608	120.67	0.0248007	3	Maker001699	By MS/MS	158670000	Maker001699	proteasome endopeptidase complex, archaeal, alpha subunit [Candidatus Methanomassiliicoccus intestinalis]	NA	K02725|1|4.6e-149|531.2|pcf:106785342|20S proteasome subunit alpha 6 [EC:3.4.25.1]	proteasome subunit alpha type-1-like [Vespa mandarinia]	Proteasome subunit alpha type-1 OS=Mus musculus OX=10090 GN=Psma1 PE=1 SV=1
MFRNQYDSDVTVWSPQGRLHQVEYA	Acetyl (Protein N-term)	0.00014872	103.02	0.0248007	3	Maker001699	By MS/MS	102410000	Maker001699	proteasome endopeptidase complex, archaeal, alpha subunit [Candidatus Methanomassiliicoccus intestinalis]	NA	K02725|1|4.6e-149|531.2|pcf:106785342|20S proteasome subunit alpha 6 [EC:3.4.25.1]	proteasome subunit alpha type-1-like [Vespa mandarinia]	Proteasome subunit alpha type-1 OS=Mus musculus OX=10090 GN=Psma1 PE=1 SV=1
MFRNQYDSDVTVWSPQGRLHQVEYAM	Acetyl (Protein N-term)	1.835e-05	122.04	0.0248007	3	Maker001699	By MS/MS	30418000	Maker001699	proteasome endopeptidase complex, archaeal, alpha subunit [Candidatus Methanomassiliicoccus intestinalis]	NA	K02725|1|4.6e-149|531.2|pcf:106785342|20S proteasome subunit alpha 6 [EC:3.4.25.1]	proteasome subunit alpha type-1-like [Vespa mandarinia]	Proteasome subunit alpha type-1 OS=Mus musculus OX=10090 GN=Psma1 PE=1 SV=1
MFRNQYDSDVTVWSPQGRLHQVEYAMEA	Acetyl (Protein N-term)	1.6904e-07	146.57	0.00502513	3	Maker001699	By MS/MS	146630000	Maker001699	proteasome endopeptidase complex, archaeal, alpha subunit [Candidatus Methanomassiliicoccus intestinalis]	NA	K02725|1|4.6e-149|531.2|pcf:106785342|20S proteasome subunit alpha 6 [EC:3.4.25.1]	proteasome subunit alpha type-1-like [Vespa mandarinia]	Proteasome subunit alpha type-1 OS=Mus musculus OX=10090 GN=Psma1 PE=1 SV=1
MFSGLTNQVSNWMGKKADE	Acetyl (Protein N-term)	9.161e-17	214.65	0	2	Maker004608	By MS/MS	47685000	Maker004608	alpha-glucosidase [Rubrobacter xylanophilus]	NA	NA	synapse-associated protein of 47 kDa-like isoform X8 [Vespa mandarinia]	NA
MGQKDSYVGDEAQSKRGILTL	Unmodified	0.0034586	92.309	0.0248007	3;4	Maker010129;Maker010128;Maker002597	By MS/MS	96655000	Maker010129	actin, cytoplasmic 2 [Leptolyngbya sp. PCC 7376]	NA	K05692|1|6.1e-221|770.4|ame:551176|actin beta/gamma 1	actin, clone 205 [Nasonia vitripennis]>XP_003251464.1 actin, clone 205 [Apis mellifera]>XP_003394490.1 actin, clone 205 [Bombus terrestris]>XP_011496265.1 PREDICTED: actin, clone 205-like [Ceratosolen solmsi marchali]>XP_012236309.1 actin, clone 205 [Bombus impatiens]>XP_014206033.1 actin, clone 205-like [Copidosoma floridanum]>XP_014234490.1 actin, clone 205-like [Trichogramma pretiosum]>XP_0142…	Actin, clone 205 OS=Artemia sp. OX=6662 PE=2 SV=1
MHDGIAELIKIEKEL	Unmodified	1.8184e-28	201.04	0	2;3	Maker008171	By MS/MS	39775000	Maker008171	arginine kinase [Sulfurovum sp. NBC37-1]	NA	K00933|1|2.7e-208|728.4|pcf:106792158|creatine kinase [EC:2.7.3.2]	hypothetical protein [Vespula vulgaris]	Arginine kinase OS=Apis mellifera OX=7460 GN=ARGK PE=2 SV=1
MKNTILILFTA	Unmodified	0.042377	102.62	0.0248007	2	Maker007383	By MS/MS	0	Maker007383	DNA-binding response regulator [Azorhizobium caulinodans]	NA	NA	prepromastoparan M [Vespa mandarinia]	Mastoparan-like peptide 12c OS=Vespa magnifica OX=202807 PE=1 SV=1
MKTIWVIGGPG	Unmodified	0.021476	128.38	0.0163934	2	Maker003474	By MS/MS	18106000	Maker003474	adenylate kinase [Spirosoma linguale DSM 74]	NA	K00939|1|5.2e-96|354.4|pcf:106793652|adenylate kinase [EC:2.7.4.3]	adenylate kinase isoenzyme 1-like [Vespa mandarinia]>XP_035731751.1 adenylate kinase isoenzyme 1-like [Vespa mandarinia]>XP_035731752.1 adenylate kinase isoenzyme 1-like [Vespa mandarinia]	Adenylate kinase isoenzyme 1 OS=Caenorhabditis elegans OX=6239 GN=F38B2.4 PE=2 SV=1
MLPSDRVLQME	Unmodified	0.018589	103.88	0.0248007	2	Maker001136	By MS/MS	32218000	Maker001136	chromosome partition protein MukF [Oceanimonas sp. GK1]	NA	K22762|1|1.1e-250|869.8|pcf:106788029|desumoylating isopeptidase 1 [EC:3.4.-.-]	uncharacterized protein LOC118451428 isoform X5 [Vespa mandarinia]	Desumoylating isopeptidase 1 OS=Homo sapiens OX=9606 GN=DESI1 PE=1 SV=1
MMSETVVTVDNSSNNTSNNPRQVPT	Acetyl (Protein N-term)	0.014281	73.981	0.0260138	3	Maker000312	By MS/MS	28968000	Maker000312	PD-(D/E)XK nuclease family protein [Dechloromonas aromatica]	NA	NA	hypothetical protein [Vespula pensylvanica]	NA
MMSETVVTVDNSSNNTSNNPRQVPTVK	Acetyl (Protein N-term)	8.7271e-100	280.4	0	3	Maker000312	By MS/MS	143180000	Maker000312	PD-(D/E)XK nuclease family protein [Dechloromonas aromatica]	NA	NA	hypothetical protein [Vespula pensylvanica]	NA
MMSETVVTVDNSSNNTSNNPRQVPTVKTE	Acetyl (Protein N-term)	7.5483e-11	164.96	0	3	Maker000312	By MS/MS	31773000	Maker000312	PD-(D/E)XK nuclease family protein [Dechloromonas aromatica]	NA	NA	hypothetical protein [Vespula pensylvanica]	NA
MMSETVVTVDNSSNNTSNNPRQVPTVKTEPGQPSPLA	Acetyl (Protein N-term)	2.219e-26	175.28	0	3;4	Maker000312	By MS/MS	212270000	Maker000312	PD-(D/E)XK nuclease family protein [Dechloromonas aromatica]	NA	NA	hypothetical protein [Vespula pensylvanica]	NA
MQNPNEDTEWNDILRKK	Acetyl (Protein N-term)	0.014379	82.663	0.0252525	3	Maker003514	By MS/MS	31235000	Maker003514	thiol reductase thioredoxin [Stanieria cyanosphaera]	NA	K08327|1|4.0e-05|52.8|phyp:113546812|phosducin	viral IAP-associated factor homolog [Vespa mandarinia]	Viral IAP-associated factor homolog OS=Drosophila melanogaster OX=7227 GN=viaf PE=1 SV=1
MVSSDGDVTVTNDGATILK	Unmodified	0.00083283	139.3	0.00502513	2	Maker008580	By MS/MS	19380000	Maker008580	thermosome subunit [Methanocaldococcus jannaschii]	NA	K09497|1|1.1e-292|1009.2|pcf:106786224|T-complex protein 1 subunit epsilon	T-complex protein 1 subunit epsilon-like [Vespa mandarinia]	T-complex protein 1 subunit epsilon OS=Homo sapiens OX=9606 GN=CCT5 PE=1 SV=1
NADPLADPFLPIIGK	Unmodified	0.0065876	110.38	0.0248007	2	Maker004030	By MS/MS	59703000	Maker004030	NADH-quinone oxidoreductase subunit L [Maritalea myrionectae]	NA	NA	RecName: Full=Vespid chemotactic peptide 5h; Short=VCP 5h; Flags: Precursor [Vespa magnifica]>ABI94580.1 vespid chemotactic peptide precursor [Vespa magnifica]	Vespid chemotactic peptide 5h OS=Vespa magnifica OX=202807 PE=1 SV=1
NAENSEVFKMVQE	Unmodified	0.0080305	130.23	0.0163934	2	Maker004271	By MS/MS	19231000	Maker004271	outer membrane-stress sensor serine endopeptidase DegS [Moritella viscosa]	NA	K19867|1|0.0e+00|2413.6|pcf:106793162|LIM domain-binding protein 3	uncharacterized protein LOC118441792 [Vespa mandarinia]	PDZ and LIM domain protein Zasp OS=Drosophila melanogaster OX=7227 GN=Zasp52 PE=1 SV=2
NAGGRLACGVIGITKSG	Unmodified	0.0064801	91.961	0.0248007	2	Maker000465	By MS/MS	18372000	Maker000465	superoxide dismutase family protein [Rhodothermus marinus]	NA	K04565|1|2.0e-77|292.4|pcf:106784449|superoxide dismutase, Cu-Zn family [EC:1.15.1.1]	superoxide dismutase [Cu-Zn]-like [Vespa mandarinia]	Superoxide dismutase [Cu-Zn] OS=Ceratitis capitata OX=7213 GN=Sod1 PE=3 SV=2
NCLLDVGNCTPDGHEL	Unmodified	0.0059285	212.89	0	2	Maker008569	By MS/MS	19464000	Maker008569	2-phenylethanol ABC transporter ATP-binding protein [Dinoroseobacter shibae]	NA	K15127|1|1.0e-10|70.1|nvi:100120782|transcriptional adapter 2-beta	chemosensory protein 2, partial [Vespa velutina]	Ejaculatory bulb-specific protein 3 OS=Drosophila melanogaster OX=7227 GN=EbpIII PE=2 SV=2
NCSEHEGELFCKVCHA	Unmodified	0.0059663	95.264	0.0248007	3	Maker003237	By MS/MS	16880000	Maker003237	universal stress protein [Nonomuraea sp. ATCC 55076]	NA	K09377|1|1.6e-111|407.5|mdl:106693226|cysteine and glycine-rich protein	muscle LIM protein Mlp84B-like isoform X1 [Vespa mandarinia]>XP_035734556.1 muscle LIM protein Mlp84B-like isoform X1 [Vespa mandarinia]	Muscle LIM protein Mlp84B OS=Drosophila melanogaster OX=7227 GN=Mlp84B PE=1 SV=1
NDDIDFDDLMKRFEDLKK	Unmodified	4.9243e-07	119.31	0.0136986	2;3	Maker001935	By MS/MS	165520000	Maker001935	M42 family peptidase [Tepidanaerobacter acetatoxydans]	NA	K19476|1|4.7e-186|654.4|pcf:106791296|vacuolar protein sorting-associated protein IST1	IST1 homolog [Vespa mandarinia]	IST1 homolog OS=Homo sapiens OX=9606 GN=IST1 PE=1 SV=1
NDKVSGDKKEIITI	Unmodified	0.0078846	103.08	0.0248007	2	Maker003993	By MS/MS	0	Maker003993	5-(carboxyamino)imidazole ribonucleotide synthase [Methylomonas methanica]	NA	K01527|1|4.5e-92|341.3|pcf:106787695|nascent polypeptide-associated complex subunit beta	transcription factor BTF3 homolog 4-like [Vespa mandarinia]>XP_035721991.1 transcription factor BTF3 homolog 4-like [Vespa mandarinia]>XP_035721992.1 transcription factor BTF3 homolog 4-like [Vespa mandarinia]>XP_035721993.1 transcription factor BTF3 homolog 4-like [Vespa mandarinia]>KAF7400499.1 hypothetical protein [Vespula vulgaris]>KAF7403927.1 hypothetical protein [Vespula germanica]>KAF7427…	Transcription factor BTF3 homolog 4 OS=Danio rerio OX=7955 GN=btf3l4 PE=2 SV=1
NDKVSGDKKEIITIDEKKEAPLATPEA	Unmodified	0.0053747	63.701	0.0260138	4	Maker003993	By MS/MS	43492000	Maker003993	5-(carboxyamino)imidazole ribonucleotide synthase [Methylomonas methanica]	NA	K01527|1|4.5e-92|341.3|pcf:106787695|nascent polypeptide-associated complex subunit beta	transcription factor BTF3 homolog 4-like [Vespa mandarinia]>XP_035721991.1 transcription factor BTF3 homolog 4-like [Vespa mandarinia]>XP_035721992.1 transcription factor BTF3 homolog 4-like [Vespa mandarinia]>XP_035721993.1 transcription factor BTF3 homolog 4-like [Vespa mandarinia]>KAF7400499.1 hypothetical protein [Vespula vulgaris]>KAF7403927.1 hypothetical protein [Vespula germanica]>KAF7427…	Transcription factor BTF3 homolog 4 OS=Danio rerio OX=7955 GN=btf3l4 PE=2 SV=1
NDLIKQSE	Unmodified	0.026395	117.4	0.0248007	2	Maker005465	By MS/MS	12087000	Maker005465	acyl-CoA-binding protein [Caldilinea aerophila]	NA	K08762|1|5.7e-33|144.1|pcf:106784042|diazepam-binding inhibitor (GABA receptor modulator, acyl-CoA-binding protein)	putative acyl-CoA-binding protein [Vespa mandarinia]	Putative acyl-CoA-binding protein OS=Hypsibius dujardini OX=232323 PE=3 SV=1
NDLIKQSEKNE	Unmodified	0.016794	120.86	0.0248007	2;3	Maker005465	By MS/MS	18084000	Maker005465	acyl-CoA-binding protein [Caldilinea aerophila]	NA	K08762|1|5.7e-33|144.1|pcf:106784042|diazepam-binding inhibitor (GABA receptor modulator, acyl-CoA-binding protein)	putative acyl-CoA-binding protein [Vespa mandarinia]	Putative acyl-CoA-binding protein OS=Hypsibius dujardini OX=232323 PE=3 SV=1
NDLLDSALEDFNKSSTLDVKD	Unmodified	3.3478e-08	189.31	0	2;3	Maker000429	By MS/MS	71503000	Maker000429	type III secretion system protein [Paenisporosarcina sp. K2R23-3]	NA	K13337|1|2.3e-114|416.0|pcf:106784358|peroxin-19	peroxisomal biogenesis factor 19-like [Vespa mandarinia]	Peroxisomal biogenesis factor 19 OS=Homo sapiens OX=9606 GN=PEX19 PE=1 SV=1
NDRPIENLLDLKE	Unmodified	0.0079712	95.401	0.0248007	2	Maker000737	By MS/MS	29946000	Maker000737	DNA gyrase subunit A [Adlercreutzia equolifaciens]	NA	K17501|1|2.9e-196|690.6|pcf:106788367|protein phosphatase 1E [EC:3.1.3.16]	uncharacterized threonine-rich GPI-anchored glycoprotein PJ4664.02-like isoform X5 [Vespa mandarinia]	Protein SCAR2 OS=Arabidopsis thaliana OX=3702 GN=SCAR2 PE=1 SV=1
NDRPIENLLDLKETT	Unmodified	0.0067897	111.39	0.0248007	2	Maker000737	By MS/MS	27088000	Maker000737	DNA gyrase subunit A [Adlercreutzia equolifaciens]	NA	K17501|1|2.9e-196|690.6|pcf:106788367|protein phosphatase 1E [EC:3.1.3.16]	uncharacterized threonine-rich GPI-anchored glycoprotein PJ4664.02-like isoform X5 [Vespa mandarinia]	Protein SCAR2 OS=Arabidopsis thaliana OX=3702 GN=SCAR2 PE=1 SV=1
NDSFGRDLDLDLDPR	Unmodified	0.0064806	109.84	0.0248007	2	Maker006021	By MS/MS	15551000	Maker006021	TetR/AcrR family transcriptional regulator [Frankia sp. EAN1pec]	NA	NA	uncharacterized protein LOC118447162 isoform X1 [Vespa mandarinia]	ATPase ASNA1 homolog OS=Cryptosporidium parvum (strain Iowa II) OX=353152 GN=cgd7_4070 PE=3 SV=1
NDSFGRDLDLDLDPRTRASQVLAPLTSTEYN	Unmodified	0.0095533	48.76	0.0260138	4	Maker006021	By MS/MS	32876000	Maker006021	TetR/AcrR family transcriptional regulator [Frankia sp. EAN1pec]	NA	NA	uncharacterized protein LOC118447162 isoform X1 [Vespa mandarinia]	ATPase ASNA1 homolog OS=Cryptosporidium parvum (strain Iowa II) OX=353152 GN=cgd7_4070 PE=3 SV=1
NDSITSQNDNDKVPDIFGQSL	Unmodified	0.0089481	88.706	0.0248007	2	Maker001550	By MS/MS	0	Maker001550	RNA-binding protein [Kiritimatiella glycovorans]	NA	K14837|1|1.8e-63|248.1|pcf:106792231|nucleolar protein 12	RNA-binding protein 34-like [Vespa mandarinia]	RNA-binding protein 34 OS=Homo sapiens OX=9606 GN=RBM34 PE=1 SV=2
NDVYYWQLPNIFLGDQITSYGGNLKYTVRYVPSPG	Unmodified	1.0143e-20	179.41	0	3	Maker003127	By MS/MS	114500000	Maker003127	phosphopyruvate hydratase [Gemmatirosa kalamazoonesis]	NA	K06255|1|0.0e+00|3198.7|zne:110833485|basement membrane-specific heparan sulfate proteoglycan core protein	basement membrane-specific heparan sulfate proteoglycan core protein-like isoform X9 [Vespa mandarinia]	Basement membrane-specific heparan sulfate proteoglycan core protein OS=Mus musculus OX=10090 GN=Hspg2 PE=1 SV=1
NEADLNKDGLISYQEFL	Unmodified	0.027645	76.326	0.0260138	2	Maker007303	By MS/MS	18223000	Maker007303	glycogen/starch/alpha-glucan phosphorylase [Pelosinus fermentans]	NA	K20371|1|1.1e-133|481.1|pcf:106791868|nucleobindin	nucleobindin-2-like [Vespa mandarinia]>XP_035721863.1 nucleobindin-2-like [Vespa mandarinia]	Nucleobindin-2 OS=Rattus norvegicus OX=10116 GN=Nucb2 PE=1 SV=1
NEFTCNDGSCIPR	Unmodified	1.5793e-05	195.27	0	2	Maker003127	By MS/MS	16745000	Maker003127	phosphopyruvate hydratase [Gemmatirosa kalamazoonesis]	NA	K06255|1|0.0e+00|3198.7|zne:110833485|basement membrane-specific heparan sulfate proteoglycan core protein	basement membrane-specific heparan sulfate proteoglycan core protein-like isoform X9 [Vespa mandarinia]	Basement membrane-specific heparan sulfate proteoglycan core protein OS=Mus musculus OX=10090 GN=Hspg2 PE=1 SV=1
NEFTCNDGSCIPRYLVCDG	Unmodified	0.00030324	165.64	0	2	Maker003127	By MS/MS	117150000	Maker003127	phosphopyruvate hydratase [Gemmatirosa kalamazoonesis]	NA	K06255|1|0.0e+00|3198.7|zne:110833485|basement membrane-specific heparan sulfate proteoglycan core protein	basement membrane-specific heparan sulfate proteoglycan core protein-like isoform X9 [Vespa mandarinia]	Basement membrane-specific heparan sulfate proteoglycan core protein OS=Mus musculus OX=10090 GN=Hspg2 PE=1 SV=1
NEFTCNDGSCIPRYLVCDGRSDCSE	Unmodified	4.1395e-06	107.17	0.0248007	3	Maker003127	By MS/MS	27134000	Maker003127	phosphopyruvate hydratase [Gemmatirosa kalamazoonesis]	NA	K06255|1|0.0e+00|3198.7|zne:110833485|basement membrane-specific heparan sulfate proteoglycan core protein	basement membrane-specific heparan sulfate proteoglycan core protein-like isoform X9 [Vespa mandarinia]	Basement membrane-specific heparan sulfate proteoglycan core protein OS=Mus musculus OX=10090 GN=Hspg2 PE=1 SV=1
NENPLLDNVPSI	Unmodified	0.011407	159.79	0	2	Maker000736	By MS/MS	68822000	Maker000736	serine/threonine-protein phosphatase [Mobiluncus curtisii]	NA	K17501|1|1.1e-75|287.3|pcf:106788367|protein phosphatase 1E [EC:3.1.3.16]	hypothetical protein [Vespula germanica]	Probable serine/threonine-protein kinase irlC OS=Dictyostelium discoideum OX=44689 GN=irlC PE=3 SV=1
NGDGVINCDDFIRIHRNG	Unmodified	0.0019598	102.78	0.0248007	3	Maker009331	By MS/MS	13053000	Maker009331	peptidase M24 [Rubinisphaera brasiliensis]	NA	K17543|1|5.8e-21|104.8|dpl:KGM_209513|PX domain-containing protein kinase-like protein!K02183|2|4.8e+01|32.0|tsp:Tsp_10406|calmodulin	lysozyme-like isoform X3 [Vespa mandarinia]	Calcium-binding protein SPEC 2A OS=Strongylocentrotus purpuratus OX=7668 GN=SPEC2A PE=2 SV=2
NGTMLAAELSHTL	Unmodified	0.0081008	128.36	0.0163934	2	Maker008068	By MS/MS	16959000	Maker008068	MULTISPECIES: XRE family transcriptional regulator [Blautia]	NA	K05738|1|4.7e-26|121.7|loa:LOAG_04932|myosin light chain 1!K12751|5|1.7e-23|113.2|aqu:100634494|myosin light chain 6	myosin light chain alkali-like isoform X1 [Vespa mandarinia]	Myosin light chain alkali OS=Drosophila melanogaster OX=7227 GN=Mlc1 PE=1 SV=4
NHDSGVGIYAPDAEAYTVF	Unmodified	0.00087267	102.33	0.0248007	2	Maker008171	By MS/MS	66844000	Maker008171	arginine kinase [Sulfurovum sp. NBC37-1]	NA	K00933|1|2.7e-208|728.4|pcf:106792158|creatine kinase [EC:2.7.3.2]	hypothetical protein [Vespula vulgaris]	Arginine kinase OS=Apis mellifera OX=7460 GN=ARGK PE=2 SV=1
NIDVDQILKSD	Unmodified	0.022635	98.048	0.0248007	2	Maker008569	By MS/MS	26953000	Maker008569	2-phenylethanol ABC transporter ATP-binding protein [Dinoroseobacter shibae]	NA	K15127|1|1.0e-10|70.1|nvi:100120782|transcriptional adapter 2-beta	chemosensory protein 2, partial [Vespa velutina]	Ejaculatory bulb-specific protein 3 OS=Drosophila melanogaster OX=7227 GN=EbpIII PE=2 SV=2
NIDVDQILKSDR	Unmodified	7.6668e-16	226.33	0	2;3	Maker008569	By MS/MS	127980000	Maker008569	2-phenylethanol ABC transporter ATP-binding protein [Dinoroseobacter shibae]	NA	K15127|1|1.0e-10|70.1|nvi:100120782|transcriptional adapter 2-beta	chemosensory protein 2, partial [Vespa velutina]	Ejaculatory bulb-specific protein 3 OS=Drosophila melanogaster OX=7227 GN=EbpIII PE=2 SV=2
NIDVDQILKSDRLL	Unmodified	0.0079442	100.54	0	2;3	Maker008569	By MS/MS	114230000	Maker008569	2-phenylethanol ABC transporter ATP-binding protein [Dinoroseobacter shibae]	NA	K15127|1|1.0e-10|70.1|nvi:100120782|transcriptional adapter 2-beta	chemosensory protein 2, partial [Vespa velutina]	Ejaculatory bulb-specific protein 3 OS=Drosophila melanogaster OX=7227 GN=EbpIII PE=2 SV=2
NIDVDQILKSDRLLNN	Unmodified	1.7413e-62	286.09	0	2;3	Maker008569	By MS/MS	46361000	Maker008569	2-phenylethanol ABC transporter ATP-binding protein [Dinoroseobacter shibae]	NA	K15127|1|1.0e-10|70.1|nvi:100120782|transcriptional adapter 2-beta	chemosensory protein 2, partial [Vespa velutina]	Ejaculatory bulb-specific protein 3 OS=Drosophila melanogaster OX=7227 GN=EbpIII PE=2 SV=2
NIKSSTAIIADDVIFFH	Unmodified	6.1453e-08	232.78	0	2;3	Maker009962	By MS/MS	86217000	Maker009962	single-stranded DNA-binding protein [Gemmatirosa kalamazoonesis]	NA	K03111|1|1.5e-52|209.5|pcf:106786521|single-strand DNA-binding protein	single-stranded DNA-binding protein, mitochondrial-like [Vespa mandarinia]	Single-stranded DNA-binding protein, mitochondrial OS=Drosophila melanogaster OX=7227 GN=mtSSB PE=1 SV=2
NKMKIIYSWKALDFAFPS	Unmodified	0.0016125	106.36	0.0248007	3	Maker002698	By MS/MS	51227000	Maker002698	gluconolactonase [Komagataeibacter xylinus]	NA	K22203|1|1.5e-35|155.6|cqu:CpipJ_CPIJ002394|dopachrome tautomerase [EC:5.3.3.12]	uncharacterized protein LOC118446767 [Vespa mandarinia]	Protein yellow OS=Drosophila guanche OX=7266 GN=y PE=3 SV=1
NLKAIAALAK	Unmodified	0.0037717	169.09	0	2	Maker007383	By MS/MS	119210000	Maker007383	DNA-binding response regulator [Azorhizobium caulinodans]	NA	NA	prepromastoparan M [Vespa mandarinia]	Mastoparan-like peptide 12c OS=Vespa magnifica OX=202807 PE=1 SV=1
NLRPEGPFE	Unmodified	0.0097326	153.08	0	2	Maker009712	By MS/MS	33726000	Maker009712	flavodoxin family protein [Orrella dioscoreae]	NA	K08622|1|3.5e+00|40.8|mcf:102132317|a disintegrin and metalloproteinase with thrombospondin motifs 7 [EC:3.4.24.-]!K01875|2|6.2e+03|30.0|egz:104132702|seryl-tRNA synthetase [EC:6.1.1.11]	uncharacterized protein LOC118445300 isoform X7 [Vespa mandarinia]	Stabilizer of axonemal microtubules 1 OS=Homo sapiens OX=9606 GN=SAXO1 PE=1 SV=2
NMYQAEYDDYVPILYKQLGD	Unmodified	0.0022227	93.494	0.0248007	2	Maker009900	By MS/MS	84144000	Maker009900	YbhB/YbcL family Raf kinase inhibitor-like protein [Catenulispora acidiphila]	NA	K12367|1|1.8e-65|253.1|tsp:Tsp_02455|dedicator of cytokinesis protein 2!K17439|2|2.3e-52|209.5|acs:100555543|large subunit ribosomal protein L35	protein D2-like isoform X1 [Vespa mandarinia]	Phosphatidylethanolamine-binding protein homolog F40A3.3 OS=Caenorhabditis elegans OX=6239 GN=F40A3.3 PE=3 SV=1
NNAADVELISANDIKLLYYSRE	Unmodified	8.4611e-245	365.06	0	2;3	Maker003127	By MS/MS	1246500000	Maker003127	phosphopyruvate hydratase [Gemmatirosa kalamazoonesis]	NA	K06255|1|0.0e+00|3198.7|zne:110833485|basement membrane-specific heparan sulfate proteoglycan core protein	basement membrane-specific heparan sulfate proteoglycan core protein-like isoform X9 [Vespa mandarinia]	Basement membrane-specific heparan sulfate proteoglycan core protein OS=Mus musculus OX=10090 GN=Hspg2 PE=1 SV=1
NNAADVELISANDIKLLYYSRES	Unmodified	0.021509	76.417	0.0260138	3	Maker003127	By MS/MS	22700000	Maker003127	phosphopyruvate hydratase [Gemmatirosa kalamazoonesis]	NA	K06255|1|0.0e+00|3198.7|zne:110833485|basement membrane-specific heparan sulfate proteoglycan core protein	basement membrane-specific heparan sulfate proteoglycan core protein-like isoform X9 [Vespa mandarinia]	Basement membrane-specific heparan sulfate proteoglycan core protein OS=Mus musculus OX=10090 GN=Hspg2 PE=1 SV=1
NNDVYYWQLPNIFLGDQITSYGGNLKYTVRYVPSPG	Unmodified	1.7802e-55	231.56	0	3	Maker003127	By MS/MS	185730000	Maker003127	phosphopyruvate hydratase [Gemmatirosa kalamazoonesis]	NA	K06255|1|0.0e+00|3198.7|zne:110833485|basement membrane-specific heparan sulfate proteoglycan core protein	basement membrane-specific heparan sulfate proteoglycan core protein-like isoform X9 [Vespa mandarinia]	Basement membrane-specific heparan sulfate proteoglycan core protein OS=Mus musculus OX=10090 GN=Hspg2 PE=1 SV=1
NNGNKIPVLGL	Unmodified	0.016824	112.17	0.0248007	2	Maker010328	By MS/MS	10190000	Maker010328	aldo/keto reductase [Marivirga tractuosa]	NA	K00011|1|3.1e-165|585.1|pcf:106786971|aldehyde reductase [EC:1.1.1.21]	aldo-keto reductase family 1 member B1-like [Vespa mandarinia]	Aldo-keto reductase family 1 member B1 OS=Oryctolagus cuniculus OX=9986 GN=AKR1B1 PE=2 SV=3
NNKMKIIYSWKALDFAFPS	Unmodified	0.021073	130.12	0.0163934	3	Maker002698	By MS/MS	47868000	Maker002698	gluconolactonase [Komagataeibacter xylinus]	NA	K22203|1|1.5e-35|155.6|cqu:CpipJ_CPIJ002394|dopachrome tautomerase [EC:5.3.3.12]	uncharacterized protein LOC118446767 [Vespa mandarinia]	Protein yellow OS=Drosophila guanche OX=7266 GN=y PE=3 SV=1
NNYVKCLLDQG	Unmodified	0.010029	172.23	0	2	Maker005833	By MS/MS	18900000	Maker005833	copper-translocating P-type ATPase [Aeribacillus pallidus]	NA	K22375|1|0.0e+00|1230.3|pcf:106789076|E3 ubiquitin-protein ligase DCST1 [EC:2.3.2.27]	hypothetical protein [Vespula pensylvanica]	Protein sneaky OS=Drosophila melanogaster OX=7227 GN=snky PE=2 SV=3
NNYVNCLLDVGNCTPDGHE	Unmodified	4.2534e-23	221.8	0	2	Maker008569	By MS/MS	40301000	Maker008569	2-phenylethanol ABC transporter ATP-binding protein [Dinoroseobacter shibae]	NA	K15127|1|1.0e-10|70.1|nvi:100120782|transcriptional adapter 2-beta	chemosensory protein 2, partial [Vespa velutina]	Ejaculatory bulb-specific protein 3 OS=Drosophila melanogaster OX=7227 GN=EbpIII PE=2 SV=2
NNYVNCLLDVGNCTPDGHEL	Unmodified	7.6048e-69	277.06	0	2	Maker008569	By MS/MS	52476000	Maker008569	2-phenylethanol ABC transporter ATP-binding protein [Dinoroseobacter shibae]	NA	K15127|1|1.0e-10|70.1|nvi:100120782|transcriptional adapter 2-beta	chemosensory protein 2, partial [Vespa velutina]	Ejaculatory bulb-specific protein 3 OS=Drosophila melanogaster OX=7227 GN=EbpIII PE=2 SV=2
NNYVNCLLDVGNCTPDGHELK	Unmodified	0.027642	70.897	0.0260138	3	Maker008569	By MS/MS	0	Maker008569	2-phenylethanol ABC transporter ATP-binding protein [Dinoroseobacter shibae]	NA	K15127|1|1.0e-10|70.1|nvi:100120782|transcriptional adapter 2-beta	chemosensory protein 2, partial [Vespa velutina]	Ejaculatory bulb-specific protein 3 OS=Drosophila melanogaster OX=7227 GN=EbpIII PE=2 SV=2
NPDADPEAINLK	Unmodified	0.01289	121.61	0.0248007	2	Maker007383	By MS/MS	21785000	Maker007383	DNA-binding response regulator [Azorhizobium caulinodans]	NA	NA	prepromastoparan M [Vespa mandarinia]	Mastoparan-like peptide 12c OS=Vespa magnifica OX=202807 PE=1 SV=1
NPDADPEAINLKA	Unmodified	0.0088034	123.96	0.0230769	2	Maker007383	By MS/MS	30930000	Maker007383	DNA-binding response regulator [Azorhizobium caulinodans]	NA	NA	prepromastoparan M [Vespa mandarinia]	Mastoparan-like peptide 12c OS=Vespa magnifica OX=202807 PE=1 SV=1
NPDADPEAINLKAIAA	Unmodified	0.005236	103.13	0.0248007	2	Maker007383	By MS/MS	85187000	Maker007383	DNA-binding response regulator [Azorhizobium caulinodans]	NA	NA	prepromastoparan M [Vespa mandarinia]	Mastoparan-like peptide 12c OS=Vespa magnifica OX=202807 PE=1 SV=1
NPDADPEAINLKAIAAL	Unmodified	0.012812	176.32	0	2	Maker007383	By MS/MS	40007000	Maker007383	DNA-binding response regulator [Azorhizobium caulinodans]	NA	NA	prepromastoparan M [Vespa mandarinia]	Mastoparan-like peptide 12c OS=Vespa magnifica OX=202807 PE=1 SV=1
NPDADPEAINLKAIAALA	Unmodified	1.5958e-10	132.99	0.0136986	2	Maker007383	By MS/MS	0	Maker007383	DNA-binding response regulator [Azorhizobium caulinodans]	NA	NA	prepromastoparan M [Vespa mandarinia]	Mastoparan-like peptide 12c OS=Vespa magnifica OX=202807 PE=1 SV=1
NPDADPEAINLKAIAALAK	Unmodified	0.0032704	114.21	0.0248007	3	Maker007383	By MS/MS	68779000	Maker007383	DNA-binding response regulator [Azorhizobium caulinodans]	NA	NA	prepromastoparan M [Vespa mandarinia]	Mastoparan-like peptide 12c OS=Vespa magnifica OX=202807 PE=1 SV=1
NPLLDNVPSI	Unmodified	0.021103	131.5	0.0136986	1;2	Maker000736	By MS/MS	73216000	Maker000736	serine/threonine-protein phosphatase [Mobiluncus curtisii]	NA	K17501|1|1.1e-75|287.3|pcf:106788367|protein phosphatase 1E [EC:3.1.3.16]	hypothetical protein [Vespula germanica]	Probable serine/threonine-protein kinase irlC OS=Dictyostelium discoideum OX=44689 GN=irlC PE=3 SV=1
NPLLLPGDEEETLYDSRGQRTQ	Unmodified	0.0021915	130.11	0.0163934	3	Maker006021	By MS/MS	38445000	Maker006021	TetR/AcrR family transcriptional regulator [Frankia sp. EAN1pec]	NA	NA	uncharacterized protein LOC118447162 isoform X1 [Vespa mandarinia]	ATPase ASNA1 homolog OS=Cryptosporidium parvum (strain Iowa II) OX=353152 GN=cgd7_4070 PE=3 SV=1
NPSTSGGNKLTADEISKGLGLDD	Unmodified	6.7541e-16	175.8	0	2;3	Maker006949	By MS/MS	53282000	Maker006949	C4-dicarboxylate ABC transporter permease [Chromohalobacter salexigens]	NA	K10091|1|3.8e-36|156.8|dpl:KGM_207912A|galectin-4	uncharacterized protein LOC118446232 [Vespa mandarinia]	Galectin-4 OS=Sus scrofa OX=9823 GN=LGALS4 PE=2 SV=1
NSEVFKMVQE	Unmodified	0.022645	133.23	0.0136986	2	Maker004271	By MS/MS	48985000	Maker004271	outer membrane-stress sensor serine endopeptidase DegS [Moritella viscosa]	NA	K19867|1|0.0e+00|2413.6|pcf:106793162|LIM domain-binding protein 3	uncharacterized protein LOC118441792 [Vespa mandarinia]	PDZ and LIM domain protein Zasp OS=Drosophila melanogaster OX=7227 GN=Zasp52 PE=1 SV=2
NSILPRAQNQTA	Unmodified	0.012037	89.247	0.0248007	2	Maker004271	By MS/MS	0	Maker004271	outer membrane-stress sensor serine endopeptidase DegS [Moritella viscosa]	NA	K19867|1|0.0e+00|2413.6|pcf:106793162|LIM domain-binding protein 3	uncharacterized protein LOC118441792 [Vespa mandarinia]	PDZ and LIM domain protein Zasp OS=Drosophila melanogaster OX=7227 GN=Zasp52 PE=1 SV=2
NSLLEKPDSWNVLE	Unmodified	0.0067819	112.94	0.0248007	2	Maker001528	By MS/MS	115100000	Maker001528	hypothetical protein [Carnobacterium maltaromaticum]	NA	K22290|1|1.3e-186|656.4|pcf:106790783|alpha-2-macroglobulin receptor-associated protein	alpha-2-macroglobulin receptor-associated protein-like [Vespa mandarinia]	Alpha-2-macroglobulin receptor-associated protein OS=Homo sapiens OX=9606 GN=LRPAP1 PE=1 SV=1
NSTPTILPDPIGSRVEE	Unmodified	0.013781	146.79	0.00502513	2	Maker006251	By MS/MS	148390000	Maker006251	MULTISPECIES: translation elongation factor EF-1 subunit alpha [Thermofilum]	NA	K03267|1|0.0e+00|1134.8|pcf:106783803|peptide chain release factor subunit 3	hypothetical protein [Vespula pensylvanica]	Eukaryotic peptide chain release factor GTP-binding subunit ERF3A OS=Homo sapiens OX=9606 GN=GSPT1 PE=1 SV=1
NVGTCPDLVPTCGPKS	Unmodified	0.0064025	94.122	0.0248007	2	Maker003920	By MS/MS	23319000	Maker003920	NA	NA	NA	hypothetical protein [Vespula germanica]	NA
NVLSGGTTMYPGIADR	Unmodified	0.02052	158.4	0	2	Maker010129	By MS/MS	22799000	Maker010129	actin, cytoplasmic 2 [Leptolyngbya sp. PCC 7376]	NA	K05692|1|6.1e-221|770.4|ame:551176|actin beta/gamma 1	actin, clone 205 [Nasonia vitripennis]>XP_003251464.1 actin, clone 205 [Apis mellifera]>XP_003394490.1 actin, clone 205 [Bombus terrestris]>XP_011496265.1 PREDICTED: actin, clone 205-like [Ceratosolen solmsi marchali]>XP_012236309.1 actin, clone 205 [Bombus impatiens]>XP_014206033.1 actin, clone 205-like [Copidosoma floridanum]>XP_014234490.1 actin, clone 205-like [Trichogramma pretiosum]>XP_0142…	Actin, clone 205 OS=Artemia sp. OX=6662 PE=2 SV=1
NWDDMEKIW	Unmodified	0.026984	113.66	0.0248007	2	Maker010129;Maker010128;Maker002597	By MS/MS	44677000	Maker010129	actin, cytoplasmic 2 [Leptolyngbya sp. PCC 7376]	NA	K05692|1|6.1e-221|770.4|ame:551176|actin beta/gamma 1	actin, clone 205 [Nasonia vitripennis]>XP_003251464.1 actin, clone 205 [Apis mellifera]>XP_003394490.1 actin, clone 205 [Bombus terrestris]>XP_011496265.1 PREDICTED: actin, clone 205-like [Ceratosolen solmsi marchali]>XP_012236309.1 actin, clone 205 [Bombus impatiens]>XP_014206033.1 actin, clone 205-like [Copidosoma floridanum]>XP_014234490.1 actin, clone 205-like [Trichogramma pretiosum]>XP_0142…	Actin, clone 205 OS=Artemia sp. OX=6662 PE=2 SV=1
NWDDMEKIWHHT	Unmodified	0.011375	140.49	0.00502513	2	Maker010129;Maker010128;Maker002597	By MS/MS	27037000	Maker010129	actin, cytoplasmic 2 [Leptolyngbya sp. PCC 7376]	NA	K05692|1|6.1e-221|770.4|ame:551176|actin beta/gamma 1	actin, clone 205 [Nasonia vitripennis]>XP_003251464.1 actin, clone 205 [Apis mellifera]>XP_003394490.1 actin, clone 205 [Bombus terrestris]>XP_011496265.1 PREDICTED: actin, clone 205-like [Ceratosolen solmsi marchali]>XP_012236309.1 actin, clone 205 [Bombus impatiens]>XP_014206033.1 actin, clone 205-like [Copidosoma floridanum]>XP_014234490.1 actin, clone 205-like [Trichogramma pretiosum]>XP_0142…	Actin, clone 205 OS=Artemia sp. OX=6662 PE=2 SV=1
NYEGYYNPVTRH	Unmodified	0.025968	153.12	0	2	Maker010758	By MS/MS	18431000	Maker010758	Cold shock protein, DNA binding [Candidatus Methylomirabilis oxyfera]	NA	K09276|1|6.8e-88|328.6|pcf:106786816|Y-box-binding protein 1	Y-box factor homolog isoform X1 [Vespa mandarinia]	Y-box-binding protein 1 OS=Gallus gallus OX=9031 GN=YBX1 PE=2 SV=1
NYEGYYNPVTRHSGPNQQ	Unmodified	1.008e-09	204.28	0	2;3	Maker010758	By MS/MS	65800000	Maker010758	Cold shock protein, DNA binding [Candidatus Methylomirabilis oxyfera]	NA	K09276|1|6.8e-88|328.6|pcf:106786816|Y-box-binding protein 1	Y-box factor homolog isoform X1 [Vespa mandarinia]	Y-box-binding protein 1 OS=Gallus gallus OX=9031 GN=YBX1 PE=2 SV=1
NYELLLSTIQTHK	Unmodified	4.6796e-33	246.14	0	2	Maker010610	By MS/MS	36958000	Maker010610	thioredoxin [Clostridium perfringens]	NA	K03671|1|3.6e-46|188.0|pcf:106791255|thioredoxin 1	thioredoxin-2-like [Vespa mandarinia]	Thioredoxin-2 OS=Drosophila melanogaster OX=7227 GN=Trx-2 PE=1 SV=3
PANVPCGDRTLL	Unmodified	0.014054	98.249	0.0248007	2	Maker010313	By MS/MS	20507000	Maker010313	permease [Rhodopirellula baltica SH 1]	NA	K01183|1|5.3e-02|42.4|crg:105331572|chitinase [EC:3.2.1.14]	protein obstructor-E-like [Vespa mandarinia]	Methanethiol S-methyltransferase 2 OS=Bradyrhizobium diazoefficiens (strain JCM 10833 / BCRC 13528 / IAM 13628 / NBRC 14792 / USDA 110) OX=224911 GN=mddA2 PE=1 SV=1
PAPPPPEPEPAPAEEKPPTPTGTPKE	Unmodified	0.01091	56.947	0.0260138	3	Maker006553	By MS/MS	23030000	Maker006553	tetracycline resistance MFS efflux pump [Crinalium epipsammum]	NA	K12757|1|6.5e-78|294.7|pcf:106792330|myosin regulatory light chain 12	hypothetical protein [Vespula pensylvanica]	Myosin regulatory light chain 2 OS=Bombyx mori OX=7091 PE=1 SV=1
PAVPTAPARTR	Unmodified	0.022635	98.048	0.0248007	3	Maker000658	By MS/MS	3366300	Maker000658	MerR family transcriptional regulator [Paracoccus denitrificans]	NA	K12194|1|2.0e-70|269.6|ame:411857|charged multivesicular body protein 4	charged multivesicular body protein 4b-like isoform X2 [Vespa mandarinia]	Charged multivesicular body protein 4c OS=Danio rerio OX=7955 GN=chmp4c PE=2 SV=1
PDADPEAINLKA	Unmodified	0.012755	121.36	0.0248007	2	Maker007383	By MS/MS	97685000	Maker007383	DNA-binding response regulator [Azorhizobium caulinodans]	NA	NA	prepromastoparan M [Vespa mandarinia]	Mastoparan-like peptide 12c OS=Vespa magnifica OX=202807 PE=1 SV=1
PDADPEAINLKAIAA	Unmodified	0.0067051	99.539	0.0248007	2	Maker007383	By MS/MS	82575000	Maker007383	DNA-binding response regulator [Azorhizobium caulinodans]	NA	NA	prepromastoparan M [Vespa mandarinia]	Mastoparan-like peptide 12c OS=Vespa magnifica OX=202807 PE=1 SV=1
PDADPEAINLKAIAALA	Unmodified	0.018173	122.52	0.0248007	2	Maker007383	By MS/MS	0	Maker007383	DNA-binding response regulator [Azorhizobium caulinodans]	NA	NA	prepromastoparan M [Vespa mandarinia]	Mastoparan-like peptide 12c OS=Vespa magnifica OX=202807 PE=1 SV=1
PDADPEAINLKAIAALAK	Unmodified	1.4213e-05	244.15	0	2;3	Maker007383	By MS/MS	147860000	Maker007383	DNA-binding response regulator [Azorhizobium caulinodans]	NA	NA	prepromastoparan M [Vespa mandarinia]	Mastoparan-like peptide 12c OS=Vespa magnifica OX=202807 PE=1 SV=1
PDADPEAINLKAIAALAKK	Unmodified	0.0032827	94.922	0.0248007	4	Maker007383	By MS/MS	19715000	Maker007383	DNA-binding response regulator [Azorhizobium caulinodans]	NA	NA	prepromastoparan M [Vespa mandarinia]	Mastoparan-like peptide 12c OS=Vespa magnifica OX=202807 PE=1 SV=1
PEAINLK	Unmodified	3.386e-07	173.38	0	1;2	Maker007383	By MS/MS	836070000	Maker007383	DNA-binding response regulator [Azorhizobium caulinodans]	NA	NA	prepromastoparan M [Vespa mandarinia]	Mastoparan-like peptide 12c OS=Vespa magnifica OX=202807 PE=1 SV=1
PEAINLKA	Unmodified	0.025394	113.5	0.0248007	2	Maker007383	By MS/MS	246210000	Maker007383	DNA-binding response regulator [Azorhizobium caulinodans]	NA	NA	prepromastoparan M [Vespa mandarinia]	Mastoparan-like peptide 12c OS=Vespa magnifica OX=202807 PE=1 SV=1
PEAINLKAIAA	Unmodified	0.009905	112.75	0.0248007	2	Maker007383	By MS/MS	237720000	Maker007383	DNA-binding response regulator [Azorhizobium caulinodans]	NA	NA	prepromastoparan M [Vespa mandarinia]	Mastoparan-like peptide 12c OS=Vespa magnifica OX=202807 PE=1 SV=1
PEAINLKAIAAL	Unmodified	0.011238	112.83	0.0248007	2	Maker007383	By MS/MS	72165000	Maker007383	DNA-binding response regulator [Azorhizobium caulinodans]	NA	NA	prepromastoparan M [Vespa mandarinia]	Mastoparan-like peptide 12c OS=Vespa magnifica OX=202807 PE=1 SV=1
PEAINLKAIAALAK	Unmodified	2.1412e-16	263.57	0	2;3	Maker007383	By MS/MS	217660000	Maker007383	DNA-binding response regulator [Azorhizobium caulinodans]	NA	NA	prepromastoparan M [Vespa mandarinia]	Mastoparan-like peptide 12c OS=Vespa magnifica OX=202807 PE=1 SV=1
PEAINLKAIAALAKK	Unmodified	0.0033997	79.346	0.0260138	3	Maker007383	By MS/MS	0	Maker007383	DNA-binding response regulator [Azorhizobium caulinodans]	NA	NA	prepromastoparan M [Vespa mandarinia]	Mastoparan-like peptide 12c OS=Vespa magnifica OX=202807 PE=1 SV=1
PEIHVIHLEDE	Unmodified	0.019535	124.23	0.0230769	2	Maker003745	By MS/MS	22876000	Maker003745	MFS transporter [Coxiella burnetii]	NA	NA	uncharacterized protein LOC118443199 [Vespa mandarinia]	NA
PEIHVIHLEDESNDSSGEPEVIS	Unmodified	7.472e-05	111.57	0.0248007	3	Maker003745	By MS/MS	34978000	Maker003745	MFS transporter [Coxiella burnetii]	NA	NA	uncharacterized protein LOC118443199 [Vespa mandarinia]	NA
PELINTDISVEENKEFD	Unmodified	8.9318e-07	121.28	0.0248007	2	Maker000737	By MS/MS	0	Maker000737	DNA gyrase subunit A [Adlercreutzia equolifaciens]	NA	K17501|1|2.9e-196|690.6|pcf:106788367|protein phosphatase 1E [EC:3.1.3.16]	uncharacterized threonine-rich GPI-anchored glycoprotein PJ4664.02-like isoform X5 [Vespa mandarinia]	Protein SCAR2 OS=Arabidopsis thaliana OX=3702 GN=SCAR2 PE=1 SV=1
PELTELDKAASSEPTKI	Unmodified	0.015752	103.13	0.0248007	3	Maker002942	By MS/MS	29758000	Maker002942	MULTISPECIES: nascent polypeptide-associated complex protein [Ferroplasma]	NA	K03626|1|2.3e-93|345.9|pcf:106783716|nascent polypeptide-associated complex subunit alpha	hypothetical protein [Vespula vulgaris]	Nascent polypeptide-associated complex subunit alpha OS=Drosophila melanogaster OX=7227 GN=Nacalpha PE=1 SV=2
PELTELDKAASSEPTKIEAARVGVGSGTDSDSDDTIPELE	Unmodified	0.00020794	54.011	0.0260138	4	Maker002942	By MS/MS	45759000	Maker002942	MULTISPECIES: nascent polypeptide-associated complex protein [Ferroplasma]	NA	K03626|1|2.3e-93|345.9|pcf:106783716|nascent polypeptide-associated complex subunit alpha	hypothetical protein [Vespula vulgaris]	Nascent polypeptide-associated complex subunit alpha OS=Drosophila melanogaster OX=7227 GN=Nacalpha PE=1 SV=2
PESPEGEEDVK	Unmodified	0.018713	103.7	0.0248007	2	Maker011134	By MS/MS	4667600	Maker011134	Glu/Leu/Phe/Val dehydrogenase [Streptosporangium roseum]	NA	K12046|1|1.3e-34|151.4|pcf:106790575|troponin T, fast skeletal muscle	troponin T, skeletal muscle-like isoform X3 [Vespa mandarinia]>XP_035724923.1 troponin T, skeletal muscle-like isoform X3 [Vespa mandarinia]>XP_035724924.1 troponin T, skeletal muscle-like isoform X3 [Vespa mandarinia]>XP_035724925.1 troponin T, skeletal muscle-like isoform X3 [Vespa mandarinia]>XP_035724926.1 troponin T, skeletal muscle-like isoform X3 [Vespa mandarinia]>XP_035724927.1 troponin …	Troponin T OS=Periplaneta americana OX=6978 GN=TNT PE=2 SV=1
PETIPHALEFS	Unmodified	0.014404	110.41	0.0248007	2	Maker006998	By MS/MS	0	Maker006998	transcriptional regulator [Vibrio cholerae O1 biovar El Tor str. N16961]	NA	NA	AF4/FMR2 family member lilli-like isoform X1 [Vespa mandarinia]	DEAD-box ATP-dependent RNA helicase CshA OS=Bacillus cereus (strain ATCC 10987 / NRS 248) OX=222523 GN=cshA PE=3 SV=1
PFTPPPPPPPPPPPPP	Unmodified	0.0058557	109.44	0.0248007	2	Maker000852	By MS/MS	19448000	Maker000852	hypothetical protein [Tropheryma whipplei]	NA	K02360|1|0.0e+00|1696.4|pcf:106783583|a component of the cytoplasm (encore)	R3H domain-containing protein 1-like isoform X1 [Vespa mandarinia]>XP_035727196.1 R3H domain-containing protein 1-like isoform X1 [Vespa mandarinia]>XP_035727197.1 R3H domain-containing protein 1-like isoform X1 [Vespa mandarinia]>XP_035727198.1 R3H domain-containing protein 1-like isoform X1 [Vespa mandarinia]>XP_035727199.1 R3H domain-containing protein 1-like isoform X1 [Vespa mandarinia]	R3H domain-containing protein 1 OS=Homo sapiens OX=9606 GN=R3HDM1 PE=1 SV=3
PGALDYRSFSTA	Unmodified	0.023846	90.827	0.0248007	2	Maker005912	By MS/MS	22520000	Maker005912	type I restriction-modification system subunit M [Adlercreutzia equolifaciens]	NA	K05699|1|0.0e+00|1750.3|acep:105620710|actinin alpha 1/4	hypothetical protein [Vespula germanica]	Alpha-actinin, sarcomeric OS=Drosophila melanogaster OX=7227 GN=Actn PE=1 SV=2
PGELPKSPVPPPSF	Unmodified	0.0067383	118.28	0.0248007	2	Maker003900	By MS/MS	51603000	Maker003900	arginine deiminase [Salinispora arenicola]	NA	K19867|1|4.4e-08|62.4|lak:106160278|LIM domain-binding protein 3	PDZ and LIM domain protein 3-like isoform X10 [Vespa mandarinia]	Tight junction protein ZO-2 OS=Mus musculus OX=10090 GN=Tjp2 PE=1 SV=2
PGELPKSPVPPPSFEEYI	Unmodified	0.0044539	113.95	0.0248007	2	Maker003900	By MS/MS	27000000	Maker003900	arginine deiminase [Salinispora arenicola]	NA	K19867|1|4.4e-08|62.4|lak:106160278|LIM domain-binding protein 3	PDZ and LIM domain protein 3-like isoform X10 [Vespa mandarinia]	Tight junction protein ZO-2 OS=Mus musculus OX=10090 GN=Tjp2 PE=1 SV=2
PGNSDIIKSVPTGDHA	Unmodified	6.412e-10	133.07	0.0136986	2	Maker005583	By MS/MS	0	Maker005583	50S ribosomal protein L30e [Hyperthermus butylicus]	NA	K02908|1|1.2e-58|229.6|pcf:106793817|large subunit ribosomal protein L30e	60S ribosomal protein L30-like [Vespa mandarinia]>KAF7392580.1 hypothetical protein [Vespula vulgaris]>KAF7395260.1 hypothetical protein [Vespula germanica]>KAF7420308.1 hypothetical protein [Vespula pensylvanica]	60S ribosomal protein L30 OS=Spodoptera frugiperda OX=7108 GN=RpL30 PE=3 SV=1
PGPPPEIGYVPPPTI	Unmodified	0.017586	143.03	0.00502513	2	Maker008689	By MS/MS	28801000	Maker008689	Fibronectin type III domain protein [Nitrosopumilus maritimus SCM1]	NA	K12567|1|0.0e+00|17782.7|obo:105286657|titin [EC:2.7.11.1]	titin-like isoform X1 [Vespa mandarinia]	Titin OS=Drosophila melanogaster OX=7227 GN=sls PE=1 SV=3
PGSPPEIAYAPPHGQETYY	Unmodified	0.011879	91.62	0.0248007	2	Maker008689	By MS/MS	0	Maker008689	Fibronectin type III domain protein [Nitrosopumilus maritimus SCM1]	NA	K12567|1|0.0e+00|17782.7|obo:105286657|titin [EC:2.7.11.1]	titin-like isoform X1 [Vespa mandarinia]	Titin OS=Drosophila melanogaster OX=7227 GN=sls PE=1 SV=3
PGTENLAEKSIPDYVLKR	Unmodified	0.0035996	130.1	0.0163934	2	Maker007282	By MS/MS	33068000	Maker007282	2-isopropylmalate synthase [Natrialba magadii]	NA	NA	uncharacterized protein LOC118441293 [Vespa mandarinia]	NA
PIAGNMYQAEYDDYVPILYKQLGD	Unmodified	1.3658e-60	258.16	0	2	Maker009900	By MS/MS	90681000	Maker009900	YbhB/YbcL family Raf kinase inhibitor-like protein [Catenulispora acidiphila]	NA	K12367|1|1.8e-65|253.1|tsp:Tsp_02455|dedicator of cytokinesis protein 2!K17439|2|2.3e-52|209.5|acs:100555543|large subunit ribosomal protein L35	protein D2-like isoform X1 [Vespa mandarinia]	Phosphatidylethanolamine-binding protein homolog F40A3.3 OS=Caenorhabditis elegans OX=6239 GN=F40A3.3 PE=3 SV=1
PIDLYQALGSAPCAAVRLTAA	Unmodified	0.0025434	146.16	0.00502513	2	Maker008284	By MS/MS	32672000	Maker008284	glutathione S-transferase [Roseobacter litoralis]	NA	K00799|1|1.4e-98|363.2|pcf:106789332|glutathione S-transferase [EC:2.5.1.18]	uncharacterized protein LOC118444324 [Vespa mandarinia]	Glutathione S-transferase 1-1 OS=Lucilia cuprina OX=7375 GN=GST1 PE=1 SV=2
PIEVPASPPSAPAITE	Unmodified	0.015066	85.958	0.0248007	2	Maker007437	By MS/MS	19571000	Maker007437	membrane-bound dehydrogenase domain-containing protein [Rubinisphaera brasiliensis]	NA	NA	A-kinase anchor protein 200-like [Vespa mandarinia]	Calexcitin-1 OS=Caenorhabditis elegans OX=6239 GN=cex-1 PE=4 SV=1
PKADPLAGPNPDADPEAINL	Unmodified	0.0083149	85.988	0.0248007	2	Maker007383	By MS/MS	30347000	Maker007383	DNA-binding response regulator [Azorhizobium caulinodans]	NA	NA	prepromastoparan M [Vespa mandarinia]	Mastoparan-like peptide 12c OS=Vespa magnifica OX=202807 PE=1 SV=1
PKADPLAGPNPDADPEAINLK	Unmodified	0.00061015	169.64	0	2	Maker007383	By MS/MS	53910000	Maker007383	DNA-binding response regulator [Azorhizobium caulinodans]	NA	NA	prepromastoparan M [Vespa mandarinia]	Mastoparan-like peptide 12c OS=Vespa magnifica OX=202807 PE=1 SV=1
PKADPLAGPNPDADPEAINLKA	Unmodified	0.0056731	62.611	0.0260138	3	Maker007383	By MS/MS	47061000	Maker007383	DNA-binding response regulator [Azorhizobium caulinodans]	NA	NA	prepromastoparan M [Vespa mandarinia]	Mastoparan-like peptide 12c OS=Vespa magnifica OX=202807 PE=1 SV=1
PKADPLAGPNPDADPEAINLKAIAALA	Unmodified	0.0087332	65.118	0.0260138	3	Maker007383	By MS/MS	23241000	Maker007383	DNA-binding response regulator [Azorhizobium caulinodans]	NA	NA	prepromastoparan M [Vespa mandarinia]	Mastoparan-like peptide 12c OS=Vespa magnifica OX=202807 PE=1 SV=1
PKPKPQEGEDPDPTPYLF	Unmodified	0.0026736	95.417	0.0248007	2;3	Maker009779	By MS/MS	131140000	Maker009779	signal transduction protein [Leminorella richardii]	NA	K17751|1|1.7e-192|676.0|dpl:KGM_206365|myosin heavy chain 6/7!K10352|4|2.9e-176|622.1|ame:409843|myosin heavy chain	hypothetical protein [Vespula germanica]	Myosin heavy chain, muscle OS=Drosophila melanogaster OX=7227 GN=Mhc PE=1 SV=4
PKVVTATDEAELARQMERAEFE	Unmodified	0.017277	72.015	0.0260138	3	Maker009689	By MS/MS	0	Maker009689	translation initiation factor IF-2 subunit alpha [Sulfolobus tokodaii]	NA	K03237|1|1.1e-168|596.7|pcf:106787320|translation initiation factor 2 subunit 1	eukaryotic translation initiation factor 2 subunit 1-like [Vespa mandarinia]	Eukaryotic translation initiation factor 2 subunit 1 OS=Drosophila melanogaster OX=7227 GN=eIF2alpha PE=2 SV=1
PLADPFLPIIGK	Unmodified	0.025968	152.97	0	2	Maker004030	By MS/MS	85350000	Maker004030	NADH-quinone oxidoreductase subunit L [Maritalea myrionectae]	NA	NA	RecName: Full=Vespid chemotactic peptide 5h; Short=VCP 5h; Flags: Precursor [Vespa magnifica]>ABI94580.1 vespid chemotactic peptide precursor [Vespa magnifica]	Vespid chemotactic peptide 5h OS=Vespa magnifica OX=202807 PE=1 SV=1
PLADPFLPIIGKL	Unmodified	0.02681	177.78	0	2	Maker004030	By MS/MS	193690000	Maker004030	NADH-quinone oxidoreductase subunit L [Maritalea myrionectae]	NA	NA	RecName: Full=Vespid chemotactic peptide 5h; Short=VCP 5h; Flags: Precursor [Vespa magnifica]>ABI94580.1 vespid chemotactic peptide precursor [Vespa magnifica]	Vespid chemotactic peptide 5h OS=Vespa magnifica OX=202807 PE=1 SV=1
PLAGPNPDADPEAIN	Unmodified	0.010455	91.701	0.0248007	2	Maker007383	By MS/MS	48719000	Maker007383	DNA-binding response regulator [Azorhizobium caulinodans]	NA	NA	prepromastoparan M [Vespa mandarinia]	Mastoparan-like peptide 12c OS=Vespa magnifica OX=202807 PE=1 SV=1
PLAGPNPDADPEAINL	Unmodified	0.0073266	113.67	0.0248007	2	Maker007383	By MS/MS	72221000	Maker007383	DNA-binding response regulator [Azorhizobium caulinodans]	NA	NA	prepromastoparan M [Vespa mandarinia]	Mastoparan-like peptide 12c OS=Vespa magnifica OX=202807 PE=1 SV=1
PLAGPNPDADPEAINLKA	Unmodified	2.1358e-05	184.76	0	2	Maker007383	By MS/MS	1000300000	Maker007383	DNA-binding response regulator [Azorhizobium caulinodans]	NA	NA	prepromastoparan M [Vespa mandarinia]	Mastoparan-like peptide 12c OS=Vespa magnifica OX=202807 PE=1 SV=1
PLAGPNPDADPEAINLKAIA	Unmodified	0.0040963	147.68	0	2	Maker007383	By MS/MS	25774000	Maker007383	DNA-binding response regulator [Azorhizobium caulinodans]	NA	NA	prepromastoparan M [Vespa mandarinia]	Mastoparan-like peptide 12c OS=Vespa magnifica OX=202807 PE=1 SV=1
PLAGPNPDADPEAINLKAIAA	Unmodified	0.0014255	138.55	0.00502513	2	Maker007383	By MS/MS	78461000	Maker007383	DNA-binding response regulator [Azorhizobium caulinodans]	NA	NA	prepromastoparan M [Vespa mandarinia]	Mastoparan-like peptide 12c OS=Vespa magnifica OX=202807 PE=1 SV=1
PLAGPNPDADPEAINLKAIAALA	Unmodified	0.0006855	124.45	0.0230769	2	Maker007383	By MS/MS	61884000	Maker007383	DNA-binding response regulator [Azorhizobium caulinodans]	NA	NA	prepromastoparan M [Vespa mandarinia]	Mastoparan-like peptide 12c OS=Vespa magnifica OX=202807 PE=1 SV=1
PLAGPNPDADPEAINLKAIAALAK	Unmodified	1.8987e-07	166.49	0	3	Maker007383	By MS/MS	149720000	Maker007383	DNA-binding response regulator [Azorhizobium caulinodans]	NA	NA	prepromastoparan M [Vespa mandarinia]	Mastoparan-like peptide 12c OS=Vespa magnifica OX=202807 PE=1 SV=1
PLESSSAPWR	Unmodified	0.0079882	97.431	0.0248007	2	Maker008689	By MS/MS	0	Maker008689	Fibronectin type III domain protein [Nitrosopumilus maritimus SCM1]	NA	K12567|1|0.0e+00|17782.7|obo:105286657|titin [EC:2.7.11.1]	titin-like isoform X1 [Vespa mandarinia]	Titin OS=Drosophila melanogaster OX=7227 GN=sls PE=1 SV=3
PLGGMCIRQPIAI	Unmodified	0.0081008	108.98	0.0248007	2	Maker003029	By MS/MS	18396000	Maker003029	MULTISPECIES: proteasome endopeptidase complex, archaeal, beta subunit [Ferroplasma]	NA	K02738|1|8.6e-125|450.3|pcf:106791826|20S proteasome subunit beta 1 [EC:3.4.25.1]	proteasome subunit beta type-6-like [Vespa mandarinia]	Proteasome subunit beta type-6 OS=Bos taurus OX=9913 GN=PSMB6 PE=1 SV=1
PLIPGKPKPPGPEEE	Unmodified	0.012679	91.855	0.0248007	2;3	Maker008689	By MS/MS	33926000	Maker008689	Fibronectin type III domain protein [Nitrosopumilus maritimus SCM1]	NA	K12567|1|0.0e+00|17782.7|obo:105286657|titin [EC:2.7.11.1]	titin-like isoform X1 [Vespa mandarinia]	Titin OS=Drosophila melanogaster OX=7227 GN=sls PE=1 SV=3
PLIPGKPKPSE	Unmodified	0.04363	84.213	0.0252525	2	Maker008689	By MS/MS	0	Maker008689	Fibronectin type III domain protein [Nitrosopumilus maritimus SCM1]	NA	K12567|1|0.0e+00|17782.7|obo:105286657|titin [EC:2.7.11.1]	titin-like isoform X1 [Vespa mandarinia]	Titin OS=Drosophila melanogaster OX=7227 GN=sls PE=1 SV=3
PLIRQDGKDTIIFA	Unmodified	0.0078673	98.943	0.0248007	2	Maker002637	By MS/MS	11979000	Maker002637	KR domain-containing protein [Mahella australiensis]	NA	K17782|1|4.3e-71|271.2|pcf:106793751|mitochondrial intermembrane space import and assembly protein 40	mitochondrial intermembrane space import and assembly protein 40-like [Vespa mandarinia]>XP_035733693.1 mitochondrial intermembrane space import and assembly protein 40-like [Vespa mandarinia]>XP_035733694.1 mitochondrial intermembrane space import and assembly protein 40-like [Vespa mandarinia]>XP_035733695.1 mitochondrial intermembrane space import and assembly protein 40-like [Vespa mandarinia…	Mitochondrial intermembrane space import and assembly protein 40 OS=Mus musculus OX=10090 GN=Chchd4 PE=1 SV=1
PLLLPGDEEETL	Unmodified	0.016366	87.616	0.0248007	2	Maker006021	By MS/MS	0	Maker006021	TetR/AcrR family transcriptional regulator [Frankia sp. EAN1pec]	NA	NA	uncharacterized protein LOC118447162 isoform X1 [Vespa mandarinia]	ATPase ASNA1 homolog OS=Cryptosporidium parvum (strain Iowa II) OX=353152 GN=cgd7_4070 PE=3 SV=1
PLLLPGDEEETLYDSRGQRTQ	Unmodified	0.0013259	124.26	0.0230769	3	Maker006021	By MS/MS	84568000	Maker006021	TetR/AcrR family transcriptional regulator [Frankia sp. EAN1pec]	NA	NA	uncharacterized protein LOC118447162 isoform X1 [Vespa mandarinia]	ATPase ASNA1 homolog OS=Cryptosporidium parvum (strain Iowa II) OX=353152 GN=cgd7_4070 PE=3 SV=1
PLPAIGSGEKLIPIA	Unmodified	0.013895	88.681	0.0248007	2	Maker009015	By MS/MS	23126000	Maker009015	citrate synthase [Brachybacterium faecium DSM 4810]	NA	K09542|1|2.0e-16|90.5|obi:106878386|crystallin, alpha B!K04455|4|9.5e-14|81.6|cin:100177240|heat shock protein beta-1	HSPB1 protein, partial [Acromyrmex heyeri]	Heat shock protein beta-1 OS=Gallus gallus OX=9031 GN=HSPB1 PE=2 SV=1
PLPAIGSGEKLIPIAHQ	Unmodified	0.0047395	94.01	0	2;3	Maker009015	By MS/MS	177230000	Maker009015	citrate synthase [Brachybacterium faecium DSM 4810]	NA	K09542|1|2.0e-16|90.5|obi:106878386|crystallin, alpha B!K04455|4|9.5e-14|81.6|cin:100177240|heat shock protein beta-1	HSPB1 protein, partial [Acromyrmex heyeri]	Heat shock protein beta-1 OS=Gallus gallus OX=9031 GN=HSPB1 PE=2 SV=1
PLSHPVTA	Unmodified	0.0014368	160.17	0	2	Maker002794	By MS/MS	50270000	Maker002794	isoleucine--tRNA ligase [Cytophaga hutchinsonii]	NA	NA	uncharacterized protein LOC118447833 isoform X1 [Vespa mandarinia]	Isoleucine--tRNA ligase OS=Cytophaga hutchinsonii (strain ATCC 33406 / DSM 1761 / CIP 103989 / NBRC 15051 / NCIMB 9469 / D465) OX=269798 GN=ileS PE=3 SV=1
PLSHPVTAPVVQI	Unmodified	0.027236	145.72	0.00502513	2	Maker002794	By MS/MS	46085000	Maker002794	isoleucine--tRNA ligase [Cytophaga hutchinsonii]	NA	NA	uncharacterized protein LOC118447833 isoform X1 [Vespa mandarinia]	Isoleucine--tRNA ligase OS=Cytophaga hutchinsonii (strain ATCC 33406 / DSM 1761 / CIP 103989 / NBRC 15051 / NCIMB 9469 / D465) OX=269798 GN=ileS PE=3 SV=1
PLSHPVTAPVVQII	Unmodified	0.0068145	114.84	0.0248007	2	Maker002794	By MS/MS	32479000	Maker002794	isoleucine--tRNA ligase [Cytophaga hutchinsonii]	NA	NA	uncharacterized protein LOC118447833 isoform X1 [Vespa mandarinia]	Isoleucine--tRNA ligase OS=Cytophaga hutchinsonii (strain ATCC 33406 / DSM 1761 / CIP 103989 / NBRC 15051 / NCIMB 9469 / D465) OX=269798 GN=ileS PE=3 SV=1
PLSHPVTAPVVQIIDTDVVPVAD	Unmodified	3.5723e-08	172.1	0	2	Maker002794	By MS/MS	134890000	Maker002794	isoleucine--tRNA ligase [Cytophaga hutchinsonii]	NA	NA	uncharacterized protein LOC118447833 isoform X1 [Vespa mandarinia]	Isoleucine--tRNA ligase OS=Cytophaga hutchinsonii (strain ATCC 33406 / DSM 1761 / CIP 103989 / NBRC 15051 / NCIMB 9469 / D465) OX=269798 GN=ileS PE=3 SV=1
PLSHPVTAPVVQIIDTDVVPVADSDDSIDER	Unmodified	0.00027414	67.69	0.0260138	3	Maker002794	By MS/MS	15900000	Maker002794	isoleucine--tRNA ligase [Cytophaga hutchinsonii]	NA	NA	uncharacterized protein LOC118447833 isoform X1 [Vespa mandarinia]	Isoleucine--tRNA ligase OS=Cytophaga hutchinsonii (strain ATCC 33406 / DSM 1761 / CIP 103989 / NBRC 15051 / NCIMB 9469 / D465) OX=269798 GN=ileS PE=3 SV=1
PLTLESNWEAAILTK	Unmodified	2.0776e-109	305.6	0	2	Maker000691	By MS/MS	128080000	Maker000691	hypothetical protein Nps_00075 [Candidatus Nanopusillus acidilobi]	NA	K02736|1|3.1e-139|498.4|pcf:106786728|20S proteasome subunit beta 7 [EC:3.4.25.1]	proteasome subunit beta type-4-like [Vespa mandarinia]	Proteasome subunit beta type-4 (Fragment) OS=Xenopus laevis OX=8355 GN=psmb4 PE=2 SV=2
PNADPLADPFLPIIGK	Unmodified	0.0024256	176.83	0	2	Maker004030	By MS/MS	93316000	Maker004030	NADH-quinone oxidoreductase subunit L [Maritalea myrionectae]	NA	NA	RecName: Full=Vespid chemotactic peptide 5h; Short=VCP 5h; Flags: Precursor [Vespa magnifica]>ABI94580.1 vespid chemotactic peptide precursor [Vespa magnifica]	Vespid chemotactic peptide 5h OS=Vespa magnifica OX=202807 PE=1 SV=1
PNADPLADPFLPIIGKL	Unmodified	9.0827e-08	192.65	0	2	Maker004030	By MS/MS	108260000	Maker004030	NADH-quinone oxidoreductase subunit L [Maritalea myrionectae]	NA	NA	RecName: Full=Vespid chemotactic peptide 5h; Short=VCP 5h; Flags: Precursor [Vespa magnifica]>ABI94580.1 vespid chemotactic peptide precursor [Vespa magnifica]	Vespid chemotactic peptide 5h OS=Vespa magnifica OX=202807 PE=1 SV=1
PPAPTPEPAPPAAAPPTE	Unmodified	0.041922	80.979	0.0252525	2	Maker006280	By MS/MS	0	Maker006280	tol-pal system protein YbgF [Candidatus Hamiltonella defensa]	NA	K12043|1|6.3e-07|59.7|hcq:109514273|troponin I, fast skeletal muscle!K12044|3|1.8e-06|58.2|cge:103163475|troponin I, cardiac muscle	troponin I-like isoform X12 [Vespa mandarinia]	Troponin I OS=Drosophila melanogaster OX=7227 GN=wupA PE=2 SV=3
PPVIPATEAGGSTTVVAPIQE	Unmodified	3.3653e-20	147.24	0	2	Maker002942	By MS/MS	0	Maker002942	MULTISPECIES: nascent polypeptide-associated complex protein [Ferroplasma]	NA	K03626|1|2.3e-93|345.9|pcf:106783716|nascent polypeptide-associated complex subunit alpha	hypothetical protein [Vespula vulgaris]	Nascent polypeptide-associated complex subunit alpha OS=Drosophila melanogaster OX=7227 GN=Nacalpha PE=1 SV=2
PRATFAQFFGSATPFQTF	Unmodified	0.0084496	153.81	0	2	Maker010635	By MS/MS	103550000	Maker010635	molecular chaperone DnaJ [Thermosediminibacter oceani]	NA	K09511|1|7.3e-184|647.1|pcf:106791874|DnaJ homolog subfamily B member 5	dnaJ protein homolog 1-like [Vespa mandarinia]>XP_035724831.1 dnaJ protein homolog 1-like [Vespa mandarinia]	DnaJ protein homolog 1 OS=Drosophila melanogaster OX=7227 GN=DnaJ-1 PE=1 SV=3
PSPIPSDRFQPAH	Unmodified	0.0087712	134.68	0.0136986	2	Maker003900	By MS/MS	22928000	Maker003900	arginine deiminase [Salinispora arenicola]	NA	K19867|1|4.4e-08|62.4|lak:106160278|LIM domain-binding protein 3	PDZ and LIM domain protein 3-like isoform X10 [Vespa mandarinia]	Tight junction protein ZO-2 OS=Mus musculus OX=10090 GN=Tjp2 PE=1 SV=2
PSPIPSDRFQPAHE	Unmodified	0.0079211	113.69	0.0248007	2	Maker003900	By MS/MS	26579000	Maker003900	arginine deiminase [Salinispora arenicola]	NA	K19867|1|4.4e-08|62.4|lak:106160278|LIM domain-binding protein 3	PDZ and LIM domain protein 3-like isoform X10 [Vespa mandarinia]	Tight junction protein ZO-2 OS=Mus musculus OX=10090 GN=Tjp2 PE=1 SV=2
PSQYYHVQ	Unmodified	0.019579	127.02	0.0163934	2	Maker008481	By MS/MS	6292500	Maker008481	NAD(P)/FAD-dependent oxidoreductase [Nocardia brasiliensis]	NA	K17095|1|2.7e-170|602.1|pcf:106790903|annexin A7/11	annexin B9-like isoform X1 [Vespa mandarinia]>XP_035718788.1 annexin B9-like isoform X1 [Vespa mandarinia]	Annexin B9 OS=Drosophila melanogaster OX=7227 GN=AnxB9 PE=1 SV=2
PSTPTVTEPTPPTSPIDASTQDVEGQGKT	Unmodified	1.4471e-45	232.01	0	2;3	Maker009880	By MS/MS	94191000	Maker009880	MULTISPECIES: glycosyl transferase [Ensifer]	NA	K00750|1|1.2e-306|1057.0|pcf:106786831|glycogenin [EC:2.4.1.186]	probable serine/threonine-protein kinase kinX isoform X1 [Vespa mandarinia]>XP_035740796.1 probable serine/threonine-protein kinase kinX isoform X1 [Vespa mandarinia]>XP_035740797.1 probable serine/threonine-protein kinase kinX isoform X1 [Vespa mandarinia]	Glycogenin-1 OS=Oryctolagus cuniculus OX=9986 GN=GYG1 PE=1 SV=3
PSYKLTYF	Unmodified	0.017853	132.08	0.0136986	2	Maker008119	By MS/MS	88655000	Maker008119	glutathione S-transferase [Simiduia agarivorans]	NA	K04097|1|3.4e-93|345.1|pcf:106788741|prostaglandin-H2 D-isomerase / glutathione transferase [EC:5.3.99.2 2.5.1.18]	glutathione S-transferase-like [Vespa mandarinia]	Glutathione S-transferase OS=Blattella germanica OX=6973 PE=1 SV=3
PSYKLTYFPVKALAEPIRFIFSYA	Unmodified	0.0002096	102.94	0.0248007	4	Maker008119	By MS/MS	48849000	Maker008119	glutathione S-transferase [Simiduia agarivorans]	NA	K04097|1|3.4e-93|345.1|pcf:106788741|prostaglandin-H2 D-isomerase / glutathione transferase [EC:5.3.99.2 2.5.1.18]	glutathione S-transferase-like [Vespa mandarinia]	Glutathione S-transferase OS=Blattella germanica OX=6973 PE=1 SV=3
PTATSGVITPSSPAL	Unmodified	0.0059107	150.27	0	2	Maker004271	By MS/MS	47540000	Maker004271	outer membrane-stress sensor serine endopeptidase DegS [Moritella viscosa]	NA	K19867|1|0.0e+00|2413.6|pcf:106793162|LIM domain-binding protein 3	uncharacterized protein LOC118441792 [Vespa mandarinia]	PDZ and LIM domain protein Zasp OS=Drosophila melanogaster OX=7227 GN=Zasp52 PE=1 SV=2
PTATSGVITPSSPALA	Unmodified	7.4402e-08	198.61	0	2	Maker004271	By MS/MS	70817000	Maker004271	outer membrane-stress sensor serine endopeptidase DegS [Moritella viscosa]	NA	K19867|1|0.0e+00|2413.6|pcf:106793162|LIM domain-binding protein 3	uncharacterized protein LOC118441792 [Vespa mandarinia]	PDZ and LIM domain protein Zasp OS=Drosophila melanogaster OX=7227 GN=Zasp52 PE=1 SV=2
PTFTFTDPPIDSGVSKS	Unmodified	0.024744	132.79	0.0136986	2	Maker006357	By MS/MS	27577000	Maker006357	hypothetical protein [Sporosarcina psychrophila]	NA	K02131|1|9.9e-41|169.9|pcf:106789593|F-type H+-transporting ATPase subunit 6	ATP synthase-coupling factor 6, mitochondrial-like isoform X3 [Vespa mandarinia]>XP_035733298.1 ATP synthase-coupling factor 6, mitochondrial-like isoform X3 [Vespa mandarinia]	ATP synthase-coupling factor 6, mitochondrial OS=Drosophila melanogaster OX=7227 GN=ATPsynCF6 PE=3 SV=1
PTIDDIHLPS	Unmodified	0.005144	110.81	0.0248007	2	Maker007578	By MS/MS	0	Maker007578	PDZ domain-containing protein [Paludisphaera borealis]	NA	K17414|1|3.4e-34|147.9|pcf:106783894|small subunit ribosomal protein S36	28S ribosomal protein S36, mitochondrial-like isoform X4 [Vespa mandarinia]	NA
PTLPDSAIMTPSSKGPRLE	Unmodified	0.04407	78.516	0.0260138	3	Maker010893	By MS/MS	0	Maker010893	dihydropyrimidinase [Gynuella sunshinyii]	NA	K01464|1|0.0e+00|1124.0|pcf:106787083|dihydropyrimidinase [EC:3.5.2.2]	hypothetical protein [Vespula germanica]	Dihydropyrimidinase OS=Homo sapiens OX=9606 GN=DPYS PE=1 SV=1
PTPPTSPIDASTQDVEGQGKT	Unmodified	1.4756e-23	221.62	0	2;3	Maker009880	By MS/MS	163420000	Maker009880	MULTISPECIES: glycosyl transferase [Ensifer]	NA	K00750|1|1.2e-306|1057.0|pcf:106786831|glycogenin [EC:2.4.1.186]	probable serine/threonine-protein kinase kinX isoform X1 [Vespa mandarinia]>XP_035740796.1 probable serine/threonine-protein kinase kinX isoform X1 [Vespa mandarinia]>XP_035740797.1 probable serine/threonine-protein kinase kinX isoform X1 [Vespa mandarinia]	Glycogenin-1 OS=Oryctolagus cuniculus OX=9986 GN=GYG1 PE=1 SV=3
PTPPTSPIDASTQDVEGQGKTV	Unmodified	8.045e-05	125.97	0.0201207	2	Maker009880	By MS/MS	19353000	Maker009880	MULTISPECIES: glycosyl transferase [Ensifer]	NA	K00750|1|1.2e-306|1057.0|pcf:106786831|glycogenin [EC:2.4.1.186]	probable serine/threonine-protein kinase kinX isoform X1 [Vespa mandarinia]>XP_035740796.1 probable serine/threonine-protein kinase kinX isoform X1 [Vespa mandarinia]>XP_035740797.1 probable serine/threonine-protein kinase kinX isoform X1 [Vespa mandarinia]	Glycogenin-1 OS=Oryctolagus cuniculus OX=9986 GN=GYG1 PE=1 SV=3
PTPPTSPIDASTQDVEGQGKTVKK	Unmodified	0.0093373	84.689	0.0252525	4	Maker009880	By MS/MS	20867000	Maker009880	MULTISPECIES: glycosyl transferase [Ensifer]	NA	K00750|1|1.2e-306|1057.0|pcf:106786831|glycogenin [EC:2.4.1.186]	probable serine/threonine-protein kinase kinX isoform X1 [Vespa mandarinia]>XP_035740796.1 probable serine/threonine-protein kinase kinX isoform X1 [Vespa mandarinia]>XP_035740797.1 probable serine/threonine-protein kinase kinX isoform X1 [Vespa mandarinia]	Glycogenin-1 OS=Oryctolagus cuniculus OX=9986 GN=GYG1 PE=1 SV=3
PTSNSLIGPKPFGGSSTL	Unmodified	0.00022915	109.44	0.0248007	2	Maker004271	By MS/MS	0	Maker004271	outer membrane-stress sensor serine endopeptidase DegS [Moritella viscosa]	NA	K19867|1|0.0e+00|2413.6|pcf:106793162|LIM domain-binding protein 3	uncharacterized protein LOC118441792 [Vespa mandarinia]	PDZ and LIM domain protein Zasp OS=Drosophila melanogaster OX=7227 GN=Zasp52 PE=1 SV=2
PVKAVCVLQGESI	Unmodified	0.0093433	125.97	0.0201207	2	Maker000465	By MS/MS	67657000	Maker000465	superoxide dismutase family protein [Rhodothermus marinus]	NA	K04565|1|2.0e-77|292.4|pcf:106784449|superoxide dismutase, Cu-Zn family [EC:1.15.1.1]	superoxide dismutase [Cu-Zn]-like [Vespa mandarinia]	Superoxide dismutase [Cu-Zn] OS=Ceratitis capitata OX=7213 GN=Sod1 PE=3 SV=2
PVVQIIDTDVVPVAD	Unmodified	0.00010334	120.06	0.0248007	2	Maker002794	By MS/MS	0	Maker002794	isoleucine--tRNA ligase [Cytophaga hutchinsonii]	NA	NA	uncharacterized protein LOC118447833 isoform X1 [Vespa mandarinia]	Isoleucine--tRNA ligase OS=Cytophaga hutchinsonii (strain ATCC 33406 / DSM 1761 / CIP 103989 / NBRC 15051 / NCIMB 9469 / D465) OX=269798 GN=ileS PE=3 SV=1
QAEYDDYVPILYKQLGD	Unmodified	0.025412	114.93	0.0248007	2	Maker009900	By MS/MS	71353000	Maker009900	YbhB/YbcL family Raf kinase inhibitor-like protein [Catenulispora acidiphila]	NA	K12367|1|1.8e-65|253.1|tsp:Tsp_02455|dedicator of cytokinesis protein 2!K17439|2|2.3e-52|209.5|acs:100555543|large subunit ribosomal protein L35	protein D2-like isoform X1 [Vespa mandarinia]	Phosphatidylethanolamine-binding protein homolog F40A3.3 OS=Caenorhabditis elegans OX=6239 GN=F40A3.3 PE=3 SV=1
QATDFGEALTRHDEF	Unmodified	0.0065994	154.66	0	2	Maker006971	By MS/MS	14443000	Maker006971	EF-hand domain-containing protein [Nocardia brasiliensis]	NA	K18584|1|8.3e-33|145.2|dpte:113795917|actin-related protein 3!K19934|2|1.0e-30|138.3|sko:100368121|calcium-binding protein!K17286|4|1.1e-29|134.8|shx:MS3_01466|erythrocyte band 7 integral membrane protein	calumenin-like [Vespa mandarinia]	Calumenin-B OS=Salmo salar OX=8030 GN=calub PE=2 SV=1
QDILTSSGVTLAGNRY	Unmodified	0.018752	90.614	0.0248007	2	Maker001691	By MS/MS	0	Maker001691	FAD-dependent oxidoreductase [Conexibacter woesei]	NA	K05759|1|3.8e-66|254.6|pcf:106785021|profilin	PREDICTED: profilin [Polistes canadensis]>XP_015176930.1 PREDICTED: profilin [Polistes dominula]>XP_035718851.1 profilin [Vespa mandarinia]>XP_035718859.1 profilin [Vespa mandarinia]>XP_035718870.1 profilin [Vespa mandarinia]>XP_035718879.1 profilin [Vespa mandarinia]>XP_035718889.1 profilin [Vespa mandarinia]>KAF7408038.1 hypothetical protein [Vespula vulgaris]	Profilin OS=Apis mellifera OX=7460 PE=2 SV=1
QDLDFVEQGPVQAKTR	Unmodified	0.016197	84.859	0.0252525	3	Maker009980	By MS/MS	27185000	Maker009980	PAS domain-containing sensor histidine kinase [Rhizobium leguminosarum]	NA	K19867|1|2.8e-10|70.5|dpte:113790561|LIM domain-binding protein 3	alpha-protein kinase 1-like isoform X1 [Vespa mandarinia]>XP_035736683.1 alpha-protein kinase 1-like isoform X1 [Vespa mandarinia]	PDZ and LIM domain protein Zasp OS=Drosophila melanogaster OX=7227 GN=Zasp52 PE=1 SV=2
QDVVQFGSIK	Unmodified	0.02723	111.61	0.0248007	2	Maker008689	By MS/MS	7736200	Maker008689	Fibronectin type III domain protein [Nitrosopumilus maritimus SCM1]	NA	K12567|1|0.0e+00|17782.7|obo:105286657|titin [EC:2.7.11.1]	titin-like isoform X1 [Vespa mandarinia]	Titin OS=Drosophila melanogaster OX=7227 GN=sls PE=1 SV=3
QDVVQFGSIKL	Unmodified	0.01417	159.34	0	2	Maker008689	By MS/MS	18867000	Maker008689	Fibronectin type III domain protein [Nitrosopumilus maritimus SCM1]	NA	K12567|1|0.0e+00|17782.7|obo:105286657|titin [EC:2.7.11.1]	titin-like isoform X1 [Vespa mandarinia]	Titin OS=Drosophila melanogaster OX=7227 GN=sls PE=1 SV=3
QEEPEIHVIHL	Unmodified	0.024505	95.352	0.0248007	2	Maker003745	By MS/MS	15987000	Maker003745	MFS transporter [Coxiella burnetii]	NA	NA	uncharacterized protein LOC118443199 [Vespa mandarinia]	NA
QEEVILKPVIR	Unmodified	0.014436	168.8	0	2	Maker008689	By MS/MS	19872000	Maker008689	Fibronectin type III domain protein [Nitrosopumilus maritimus SCM1]	NA	K12567|1|0.0e+00|17782.7|obo:105286657|titin [EC:2.7.11.1]	titin-like isoform X1 [Vespa mandarinia]	Titin OS=Drosophila melanogaster OX=7227 GN=sls PE=1 SV=3
QEIEDYVQSVDIAAFNKI	Unmodified	0	401.62	0	2	Maker003482	By MS/MS	122900000	Maker003482	hypothetical protein BHV42_07520 [Candidatus Melainabacteria bacterium MEL.A1]	NA	K15410|1|5.9e-109|398.7|pcf:106793644|elongation factor 1-delta	probable elongation factor 1-delta isoform X2 [Vespa mandarinia]	Probable elongation factor 1-delta OS=Drosophila melanogaster OX=7227 GN=eEF1delta PE=1 SV=1
QESPSEEISQVPWLR	Unmodified	3.2703e-06	196.11	0	2	Maker008689	By MS/MS	37353000	Maker008689	Fibronectin type III domain protein [Nitrosopumilus maritimus SCM1]	NA	K12567|1|0.0e+00|17782.7|obo:105286657|titin [EC:2.7.11.1]	titin-like isoform X1 [Vespa mandarinia]	Titin OS=Drosophila melanogaster OX=7227 GN=sls PE=1 SV=3
QESPSEEISQVPWLRD	Unmodified	0.021497	127.02	0.0163934	2	Maker008689	By MS/MS	21030000	Maker008689	Fibronectin type III domain protein [Nitrosopumilus maritimus SCM1]	NA	K12567|1|0.0e+00|17782.7|obo:105286657|titin [EC:2.7.11.1]	titin-like isoform X1 [Vespa mandarinia]	Titin OS=Drosophila melanogaster OX=7227 GN=sls PE=1 SV=3
QGPLTLESNWEAAILTK	Unmodified	0.013733	194.51	0	2	Maker000691	By MS/MS	105390000	Maker000691	hypothetical protein Nps_00075 [Candidatus Nanopusillus acidilobi]	NA	K02736|1|3.1e-139|498.4|pcf:106786728|20S proteasome subunit beta 7 [EC:3.4.25.1]	proteasome subunit beta type-4-like [Vespa mandarinia]	Proteasome subunit beta type-4 (Fragment) OS=Xenopus laevis OX=8355 GN=psmb4 PE=2 SV=2
QIGDALRALGQNPTE	Unmodified	0.0050572	93.614	0.0248007	2	Maker002287	By MS/MS	0	Maker002287	histidine kinase [Nostoc punctiforme]	NA	K12751|1|7.1e-83|310.5|pbar:105424230|myosin light chain 6	PREDICTED: myosin-2 essential light chain isoform X1 [Polistes dominula]>XP_035744075.1 myosin-2 essential light chain-like isoform X1 [Vespa mandarinia]	Myosin-2 essential light chain OS=Drosophila melanogaster OX=7227 GN=Mlc-c PE=1 SV=1
QIPLIPGKPKPPEPEE	Unmodified	0.014494	111.63	0.0248007	2	Maker008689	By MS/MS	56690000	Maker008689	Fibronectin type III domain protein [Nitrosopumilus maritimus SCM1]	NA	K12567|1|0.0e+00|17782.7|obo:105286657|titin [EC:2.7.11.1]	titin-like isoform X1 [Vespa mandarinia]	Titin OS=Drosophila melanogaster OX=7227 GN=sls PE=1 SV=3
QIPLIPGKPKPSEPEE	Unmodified	0.0055993	99.215	0.0248007	2	Maker008689	By MS/MS	48739000	Maker008689	Fibronectin type III domain protein [Nitrosopumilus maritimus SCM1]	NA	K12567|1|0.0e+00|17782.7|obo:105286657|titin [EC:2.7.11.1]	titin-like isoform X1 [Vespa mandarinia]	Titin OS=Drosophila melanogaster OX=7227 GN=sls PE=1 SV=3
QLMPEQPRQPSDLQGLLR	Unmodified	0.0056776	89.982	0.0248007	3	Maker000430	By MS/MS	31834000	Maker000430	RND transporter [Kosmotoga olearia]	NA	K09562|1|2.2e-162|575.9|pcf:106784233|hsp70-interacting protein	hsp70-binding protein 1-like isoform X1 [Vespa mandarinia]>XP_035728735.1 hsp70-binding protein 1-like isoform X1 [Vespa mandarinia]	Nuclear fusion protein KAR5 OS=Yarrowia lipolytica (strain CLIB 122 / E 150) OX=284591 GN=KAR5 PE=3 SV=1
QLPDLPAVPSGSELPQNI	Unmodified	0.013579	117.95	0.0248007	2	Maker001935	By MS/MS	33587000	Maker001935	M42 family peptidase [Tepidanaerobacter acetatoxydans]	NA	K19476|1|4.7e-186|654.4|pcf:106791296|vacuolar protein sorting-associated protein IST1	IST1 homolog [Vespa mandarinia]	IST1 homolog OS=Homo sapiens OX=9606 GN=IST1 PE=1 SV=1
QNILNGLDDKPLVY	Unmodified	0.022888	82.417	0.0252525	2	Maker003368	By MS/MS	26820000	Maker003368	D-glycerate dehydrogenase [Fuerstia marisgermanicae]	NA	K00049|1|3.5e-137|491.9|pcf:106789984|glyoxylate/hydroxypyruvate reductase [EC:1.1.1.79 1.1.1.81]	glyoxylate reductase/hydroxypyruvate reductase-like isoform X1 [Vespa mandarinia]	Glyoxylate reductase/hydroxypyruvate reductase OS=Homo sapiens OX=9606 GN=GRHPR PE=1 SV=1
QNILNGLDDKPLVYEL	Unmodified	0.017154	146.17	0.00502513	2	Maker003368	By MS/MS	82593000	Maker003368	D-glycerate dehydrogenase [Fuerstia marisgermanicae]	NA	K00049|1|3.5e-137|491.9|pcf:106789984|glyoxylate/hydroxypyruvate reductase [EC:1.1.1.79 1.1.1.81]	glyoxylate reductase/hydroxypyruvate reductase-like isoform X1 [Vespa mandarinia]	Glyoxylate reductase/hydroxypyruvate reductase OS=Homo sapiens OX=9606 GN=GRHPR PE=1 SV=1
QNQSDLTLCDGFNEALR	Unmodified	0.0040462	97.716	0.0248007	2	Maker011259	By MS/MS	41546000	Maker011259	ribonuclease HII [Melioribacter roseus]	NA	K22758|1|1.6e-15|88.2|lhu:105669862|coiled-coil-helix-coiled-coil-helix domain-containing protein 2	hypothetical protein [Vespula pensylvanica]	Coiled-coil-helix-coiled-coil-helix domain-containing protein 2 OS=Mus musculus OX=10090 GN=Chchd2 PE=2 SV=1
QNQSDLTLCDGFNEALRQC	Unmodified	0.00018801	109.22	0.0248007	2	Maker011259	By MS/MS	0	Maker011259	ribonuclease HII [Melioribacter roseus]	NA	K22758|1|1.6e-15|88.2|lhu:105669862|coiled-coil-helix-coiled-coil-helix domain-containing protein 2	hypothetical protein [Vespula pensylvanica]	Coiled-coil-helix-coiled-coil-helix domain-containing protein 2 OS=Mus musculus OX=10090 GN=Chchd2 PE=2 SV=1
QPAAQQPSLMGQMA	Unmodified	0.0066845	107.24	0.0248007	2	Maker011259	By MS/MS	25017000	Maker011259	ribonuclease HII [Melioribacter roseus]	NA	K22758|1|1.6e-15|88.2|lhu:105669862|coiled-coil-helix-coiled-coil-helix domain-containing protein 2	hypothetical protein [Vespula pensylvanica]	Coiled-coil-helix-coiled-coil-helix domain-containing protein 2 OS=Mus musculus OX=10090 GN=Chchd2 PE=2 SV=1
QTGPVIRQFGLGTDAINA	Unmodified	0.0051901	128.85	0.0163934	2	Maker005596	By MS/MS	43226000	Maker005596	GntR family transcriptional regulator [Tistrella mobilis]	NA	K06691|1|2.3e-163|579.3|pcf:106785143|26S proteasome regulatory subunit N13	proteasomal ubiquitin receptor ADRM1-like isoform X1 [Vespa mandarinia]	Proteasomal ubiquitin receptor ADRM1 OS=Danio rerio OX=7955 GN=adrm1b PE=1 SV=1
QTVDLWEKKDIAQVVTTL	Unmodified	0.024358	130.44	0.0163934	2	Maker011028	By MS/MS	17720000	Maker011028	carbohydrate ABC transporter substrate-binding protein [Verminephrobacter eiseniae]	NA	K20526|1|1.2e-97|359.8|pcf:106789233|transgelin	muscle-specific protein 20-like [Vespa mandarinia]	Muscle-specific protein 20 OS=Drosophila melanogaster OX=7227 GN=Mp20 PE=2 SV=2
QVEDTTTEEIVEKVVVR	Unmodified	0.015914	81.692	0.0252525	3	Maker008689	By MS/MS	22115000	Maker008689	Fibronectin type III domain protein [Nitrosopumilus maritimus SCM1]	NA	K12567|1|0.0e+00|17782.7|obo:105286657|titin [EC:2.7.11.1]	titin-like isoform X1 [Vespa mandarinia]	Titin OS=Drosophila melanogaster OX=7227 GN=sls PE=1 SV=3
QVEEGTFAGRI	Unmodified	0.016647	107.15	0.0248007	2	Maker000896	By MS/MS	8470100	Maker000896	3' terminal RNA ribose 2'-O-methyltransferase Hen1 [Kibdelosporangium phytohabitans]	NA	K02267|1|1.2e-30|136.0|acep:105625376|cytochrome c oxidase subunit 6b	cytochrome c oxidase subunit 6B2-like isoform X2 [Vespa mandarinia]>XP_035727082.1 cytochrome c oxidase subunit 6B2-like isoform X2 [Vespa mandarinia]	Cytochrome c oxidase subunit 6B2 OS=Bos taurus OX=9913 GN=COX6B2 PE=2 SV=1
QVTQKETAVPWIR	Unmodified	1.9548e-11	150.08	0	2	Maker008689	By MS/MS	0	Maker008689	Fibronectin type III domain protein [Nitrosopumilus maritimus SCM1]	NA	K12567|1|0.0e+00|17782.7|obo:105286657|titin [EC:2.7.11.1]	titin-like isoform X1 [Vespa mandarinia]	Titin OS=Drosophila melanogaster OX=7227 GN=sls PE=1 SV=3
RCQVIITAEELMAQRE	Unmodified	0.0049531	106.17	0.0248007	2;3	Maker006563	By MS/MS	43167000	Maker006563	ABC transporter substrate-binding protein [Mesotoga prima]	NA	NA	omega-conotoxin-like protein 1 [Vespa mandarinia]	Omega-conotoxin-like protein 1 OS=Apis mellifera OX=7460 PE=2 SV=1
RDDFPAPPYPYTDPER	Unmodified	3.0815e-08	202.13	0	2	Maker009559	By MS/MS	50488000	Maker009559	aspartate carbamoyltransferase catalytic subunit [Thermacetogenium phaeum]	NA	K07520|1|0.0e+00|1516.9|hst:105184283|actin-binding LIM protein	actin-binding LIM protein 2-like isoform X10 [Vespa mandarinia]>XP_035726548.1 actin-binding LIM protein 2-like isoform X10 [Vespa mandarinia]	Actin-binding LIM protein 1 OS=Homo sapiens OX=9606 GN=ABLIM1 PE=1 SV=3
RDPYPPPPPPPFL	Unmodified	0.013135	93.058	0.0248007	2	Maker004535	By MS/MS	24894000	Maker004535	RNA-binding protein [Ignavibacterium album]	NA	K13187|1|5.0e-173|611.3|hst:105189574|RNA-binding protein 4	hypothetical protein [Vespula germanica]	RNA-binding protein lark OS=Drosophila melanogaster OX=7227 GN=lark PE=1 SV=1
REKLSALPVGGAAPVAAA	Unmodified	0.005173	90.759	0.0248007	2;3	Maker011201	By MS/MS	164620000	Maker011201	50S ribosomal protein P1 [Caldisphaera lagunensis]	NA	K02943|1|8.1e-28|127.1|pcf:106787350|large subunit ribosomal protein LP2	60S acidic ribosomal protein P2-like [Vespa mandarinia]	60S acidic ribosomal protein P2 OS=Drosophila melanogaster OX=7227 GN=RpLP2 PE=1 SV=1
RFLQDTQPLQNAQNE	Unmodified	0.0089637	93.011	0.0248007	2	Maker004214	By MS/MS	25786000	Maker004214	hypothetical protein [Aquabacterium olei]	NA	K16537|1|2.8e-11|75.5|tca:103312538|pericentriolar material 1 protein	uncharacterized protein LOC118441940 isoform X2 [Vespa mandarinia]	Centriolin OS=Homo sapiens OX=9606 GN=CNTRL PE=1 SV=2
RISSHPDFEEIPIQ	Unmodified	0.008053	97.734	0.0248007	2	Maker007282	By MS/MS	54259000	Maker007282	2-isopropylmalate synthase [Natrialba magadii]	NA	NA	uncharacterized protein LOC118441293 [Vespa mandarinia]	NA
RKDEDCDTGEICIAYL	Unmodified	0.0082189	116.24	0.0248007	2	Maker003745	By MS/MS	65309000	Maker003745	MFS transporter [Coxiella burnetii]	NA	NA	uncharacterized protein LOC118443199 [Vespa mandarinia]	NA
RKDEDCDTGEICIAYLR	Unmodified	0.023357	133.96	0.0136986	3	Maker003745	By MS/MS	29032000	Maker003745	MFS transporter [Coxiella burnetii]	NA	NA	uncharacterized protein LOC118443199 [Vespa mandarinia]	NA
RKDEDCDTGEICIAYLRC	Unmodified	1.1099e-27	245.48	0	2;3;4	Maker003745	By MS/MS	204350000	Maker003745	MFS transporter [Coxiella burnetii]	NA	NA	uncharacterized protein LOC118443199 [Vespa mandarinia]	NA
RKDEDCDTGEICIAYLRCVK	Unmodified	4.1443e-05	171.52	0	3	Maker003745	By MS/MS	15112000	Maker003745	MFS transporter [Coxiella burnetii]	NA	NA	uncharacterized protein LOC118443199 [Vespa mandarinia]	NA
RKFADDFANEVASTTR	Unmodified	0.0058361	96.666	0.0248007	3	Maker006021	By MS/MS	31046000	Maker006021	TetR/AcrR family transcriptional regulator [Frankia sp. EAN1pec]	NA	NA	uncharacterized protein LOC118447162 isoform X1 [Vespa mandarinia]	ATPase ASNA1 homolog OS=Cryptosporidium parvum (strain Iowa II) OX=353152 GN=cgd7_4070 PE=3 SV=1
RKFGPKGYG	Unmodified	0.027826	113.14	0.0248007	2	Maker003237	By MS/MS	18120000	Maker003237	universal stress protein [Nonomuraea sp. ATCC 55076]	NA	K09377|1|1.6e-111|407.5|mdl:106693226|cysteine and glycine-rich protein	muscle LIM protein Mlp84B-like isoform X1 [Vespa mandarinia]>XP_035734556.1 muscle LIM protein Mlp84B-like isoform X1 [Vespa mandarinia]	Muscle LIM protein Mlp84B OS=Drosophila melanogaster OX=7227 GN=Mlp84B PE=1 SV=1
RKGDDIDTITVSSSTITNFTATCKS	Unmodified	0.015263	51.645	0.0260138	3	Maker002948	By MS/MS	38423000	Maker002948	flagellar protein FlaG [Marinobacter hydrocarbonoclasticus]	NA	K17917|1|5.7e+02|32.3|els:105018674|sorting nexin-1/2!K09086|2|7.5e+02|32.0|nai:NECAME_03833|class B basic helix-loop-helix protein 4/5	uncharacterized threonine-rich GPI-anchored glycoprotein PJ4664.02-like isoform X1 [Vespa mandarinia]	Glutamate--tRNA ligase 2 OS=Syntrophomonas wolfei subsp. wolfei (strain DSM 2245B / Goettingen) OX=335541 GN=gltX2 PE=3 SV=1
RLYDSLPEDKVEEIF	Unmodified	0.015217	87.519	0	2;3	Maker010349	By MS/MS	336080000	Maker010349	sensor histidine kinase [Paeniclostridium sordellii]	NA	NA	general odorant-binding protein 56d-like [Vespa mandarinia]	4-hydroxy-tetrahydrodipicolinate reductase OS=Acinetobacter baumannii (strain AB307-0294) OX=557600 GN=dapB PE=3 SV=1
RMIKLGLGFDDNDTPNVEEE	Unmodified	0.041707	66.533	0.0260138	2	Maker008659	By MS/MS	0	Maker008659	molecular chaperone HtpG [Archangium gephyra]	NA	K04079|1|0.0e+00|1265.4|cfo:105248004|molecular chaperone HtpG	heat shock protein 83-like [Vespa mandarinia]	Heat shock protein 83 OS=Bombyx mori OX=7091 GN=Hsp83 PE=1 SV=1
RNDSFGRDLDLDLDPR	Unmodified	0.0087206	71.344	0.0260138	3	Maker006021	By MS/MS	17595000	Maker006021	TetR/AcrR family transcriptional regulator [Frankia sp. EAN1pec]	NA	NA	uncharacterized protein LOC118447162 isoform X1 [Vespa mandarinia]	ATPase ASNA1 homolog OS=Cryptosporidium parvum (strain Iowa II) OX=353152 GN=cgd7_4070 PE=3 SV=1
RNNAADVELISANDIKLLYYSRE	Unmodified	0.00047067	100.08	0.00502513	3;4	Maker003127	By MS/MS	331210000	Maker003127	phosphopyruvate hydratase [Gemmatirosa kalamazoonesis]	NA	K06255|1|0.0e+00|3198.7|zne:110833485|basement membrane-specific heparan sulfate proteoglycan core protein	basement membrane-specific heparan sulfate proteoglycan core protein-like isoform X9 [Vespa mandarinia]	Basement membrane-specific heparan sulfate proteoglycan core protein OS=Mus musculus OX=10090 GN=Hspg2 PE=1 SV=1
RNPEQEREAQEWIESVLG	Unmodified	0.019319	170.79	0	2	Maker011028	By MS/MS	78247000	Maker011028	carbohydrate ABC transporter substrate-binding protein [Verminephrobacter eiseniae]	NA	K20526|1|1.2e-97|359.8|pcf:106789233|transgelin	muscle-specific protein 20-like [Vespa mandarinia]	Muscle-specific protein 20 OS=Drosophila melanogaster OX=7227 GN=Mp20 PE=2 SV=2
RPELEKYVPDEVE	Unmodified	0.010426	130.01	0.0163934	2	Maker008689	By MS/MS	19686000	Maker008689	Fibronectin type III domain protein [Nitrosopumilus maritimus SCM1]	NA	K12567|1|0.0e+00|17782.7|obo:105286657|titin [EC:2.7.11.1]	titin-like isoform X1 [Vespa mandarinia]	Titin OS=Drosophila melanogaster OX=7227 GN=sls PE=1 SV=3
RPELEKYVPEEI	Unmodified	0.014849	96.015	0.0248007	2	Maker008689	By MS/MS	18117000	Maker008689	Fibronectin type III domain protein [Nitrosopumilus maritimus SCM1]	NA	K12567|1|0.0e+00|17782.7|obo:105286657|titin [EC:2.7.11.1]	titin-like isoform X1 [Vespa mandarinia]	Titin OS=Drosophila melanogaster OX=7227 GN=sls PE=1 SV=3
RPELEKYVPEEIE	Unmodified	0.0093777	152.7	0	2	Maker008689	By MS/MS	39961000	Maker008689	Fibronectin type III domain protein [Nitrosopumilus maritimus SCM1]	NA	K12567|1|0.0e+00|17782.7|obo:105286657|titin [EC:2.7.11.1]	titin-like isoform X1 [Vespa mandarinia]	Titin OS=Drosophila melanogaster OX=7227 GN=sls PE=1 SV=3
RPELEKYVPEEVE	Unmodified	0.0098429	127.83	0.0163934	2	Maker008689	By MS/MS	21694000	Maker008689	Fibronectin type III domain protein [Nitrosopumilus maritimus SCM1]	NA	K12567|1|0.0e+00|17782.7|obo:105286657|titin [EC:2.7.11.1]	titin-like isoform X1 [Vespa mandarinia]	Titin OS=Drosophila melanogaster OX=7227 GN=sls PE=1 SV=3
RPEPPISQAPAPVY	Unmodified	0.015262	87.298	0.0248007	2	Maker009980	By MS/MS	0	Maker009980	PAS domain-containing sensor histidine kinase [Rhizobium leguminosarum]	NA	K19867|1|2.8e-10|70.5|dpte:113790561|LIM domain-binding protein 3	alpha-protein kinase 1-like isoform X1 [Vespa mandarinia]>XP_035736683.1 alpha-protein kinase 1-like isoform X1 [Vespa mandarinia]	PDZ and LIM domain protein Zasp OS=Drosophila melanogaster OX=7227 GN=Zasp52 PE=1 SV=2
RRSSYDPFWNNFVI	Unmodified	0.0083761	116.77	0.0248007	2;3	Maker000691	By MS/MS	38695000	Maker000691	hypothetical protein Nps_00075 [Candidatus Nanopusillus acidilobi]	NA	K02736|1|3.1e-139|498.4|pcf:106786728|20S proteasome subunit beta 7 [EC:3.4.25.1]	proteasome subunit beta type-4-like [Vespa mandarinia]	Proteasome subunit beta type-4 (Fragment) OS=Xenopus laevis OX=8355 GN=psmb4 PE=2 SV=2
RSFSTALYGESDL	Unmodified	0.0078265	113.22	0.0248007	2	Maker005912	By MS/MS	24398000	Maker005912	type I restriction-modification system subunit M [Adlercreutzia equolifaciens]	NA	K05699|1|0.0e+00|1750.3|acep:105620710|actinin alpha 1/4	hypothetical protein [Vespula germanica]	Alpha-actinin, sarcomeric OS=Drosophila melanogaster OX=7227 GN=Actn PE=1 SV=2
RSGSAADTQAIADIVEYHL	Unmodified	0.016374	76.586	0.0260138	3	Maker003029	By MS/MS	15436000	Maker003029	MULTISPECIES: proteasome endopeptidase complex, archaeal, beta subunit [Ferroplasma]	NA	K02738|1|8.6e-125|450.3|pcf:106791826|20S proteasome subunit beta 1 [EC:3.4.25.1]	proteasome subunit beta type-6-like [Vespa mandarinia]	Proteasome subunit beta type-6 OS=Bos taurus OX=9913 GN=PSMB6 PE=1 SV=1
RSGSAADTQAIADIVEYHLGLH	Unmodified	0.00025885	103.9	0.0248007	3	Maker003029	By MS/MS	23676000	Maker003029	MULTISPECIES: proteasome endopeptidase complex, archaeal, beta subunit [Ferroplasma]	NA	K02738|1|8.6e-125|450.3|pcf:106791826|20S proteasome subunit beta 1 [EC:3.4.25.1]	proteasome subunit beta type-6-like [Vespa mandarinia]	Proteasome subunit beta type-6 OS=Bos taurus OX=9913 GN=PSMB6 PE=1 SV=1
RSGSAADTQAIADIVEYHLGLHRMEL	Unmodified	1.0432e-06	107.87	0.0248007	4	Maker003029	By MS/MS	40805000	Maker003029	MULTISPECIES: proteasome endopeptidase complex, archaeal, beta subunit [Ferroplasma]	NA	K02738|1|8.6e-125|450.3|pcf:106791826|20S proteasome subunit beta 1 [EC:3.4.25.1]	proteasome subunit beta type-6-like [Vespa mandarinia]	Proteasome subunit beta type-6 OS=Bos taurus OX=9913 GN=PSMB6 PE=1 SV=1
RSTCIAADDNSGRLFELVE	Unmodified	4.7271e-16	205.52	0	2;3	Maker004754	By MS/MS	161100000	Maker004754	NA	NA	NA	hypothetical protein [Vespula germanica]	NA
RTKEISIPSTPTVTE	Unmodified	0.006441	125.97	0.0201207	2	Maker009880	By MS/MS	52179000	Maker009880	MULTISPECIES: glycosyl transferase [Ensifer]	NA	K00750|1|1.2e-306|1057.0|pcf:106786831|glycogenin [EC:2.4.1.186]	probable serine/threonine-protein kinase kinX isoform X1 [Vespa mandarinia]>XP_035740796.1 probable serine/threonine-protein kinase kinX isoform X1 [Vespa mandarinia]>XP_035740797.1 probable serine/threonine-protein kinase kinX isoform X1 [Vespa mandarinia]	Glycogenin-1 OS=Oryctolagus cuniculus OX=9986 GN=GYG1 PE=1 SV=3
RTKEISIPSTPTVTEPTPPTSPIDASTQDVEGQGKT	Unmodified	0.0011889	51.66	0.0260138	4	Maker009880	By MS/MS	55541000	Maker009880	MULTISPECIES: glycosyl transferase [Ensifer]	NA	K00750|1|1.2e-306|1057.0|pcf:106786831|glycogenin [EC:2.4.1.186]	probable serine/threonine-protein kinase kinX isoform X1 [Vespa mandarinia]>XP_035740796.1 probable serine/threonine-protein kinase kinX isoform X1 [Vespa mandarinia]>XP_035740797.1 probable serine/threonine-protein kinase kinX isoform X1 [Vespa mandarinia]	Glycogenin-1 OS=Oryctolagus cuniculus OX=9986 GN=GYG1 PE=1 SV=3
RVAWPPPPEDQ	Unmodified	0.016845	112.75	0.0248007	2	Maker009980	By MS/MS	15289000	Maker009980	PAS domain-containing sensor histidine kinase [Rhizobium leguminosarum]	NA	K19867|1|2.8e-10|70.5|dpte:113790561|LIM domain-binding protein 3	alpha-protein kinase 1-like isoform X1 [Vespa mandarinia]>XP_035736683.1 alpha-protein kinase 1-like isoform X1 [Vespa mandarinia]	PDZ and LIM domain protein Zasp OS=Drosophila melanogaster OX=7227 GN=Zasp52 PE=1 SV=2
RVAWPPPPEDQDLD	Unmodified	0.0076197	100.55	0.0248007	2	Maker009980	By MS/MS	21273000	Maker009980	PAS domain-containing sensor histidine kinase [Rhizobium leguminosarum]	NA	K19867|1|2.8e-10|70.5|dpte:113790561|LIM domain-binding protein 3	alpha-protein kinase 1-like isoform X1 [Vespa mandarinia]>XP_035736683.1 alpha-protein kinase 1-like isoform X1 [Vespa mandarinia]	PDZ and LIM domain protein Zasp OS=Drosophila melanogaster OX=7227 GN=Zasp52 PE=1 SV=2
RVAWPPPPEDQDLDF	Unmodified	0.0076193	94.191	0.0248007	2	Maker009980	By MS/MS	32952000	Maker009980	PAS domain-containing sensor histidine kinase [Rhizobium leguminosarum]	NA	K19867|1|2.8e-10|70.5|dpte:113790561|LIM domain-binding protein 3	alpha-protein kinase 1-like isoform X1 [Vespa mandarinia]>XP_035736683.1 alpha-protein kinase 1-like isoform X1 [Vespa mandarinia]	PDZ and LIM domain protein Zasp OS=Drosophila melanogaster OX=7227 GN=Zasp52 PE=1 SV=2
RVIPIRIEDRPSVF	Unmodified	0.020447	84.468	0.0252525	3	Maker005382	By MS/MS	55048000	Maker005382	carbonate dehydratase [Methyloceanibacter caenitepidi]	NA	NA	putative mediator of RNA polymerase II transcription subunit 26 isoform X1 [Vespa mandarinia]	Ribosomal protein S6 kinase 2 beta OS=Xenopus laevis OX=8355 PE=2 SV=1
SAAPSAASGTASATGRATGPQVIVL	Unmodified	6.6513e-07	156.49	0	2	Maker007578	By MS/MS	31658000	Maker007578	PDZ domain-containing protein [Paludisphaera borealis]	NA	K17414|1|3.4e-34|147.9|pcf:106783894|small subunit ribosomal protein S36	28S ribosomal protein S36, mitochondrial-like isoform X4 [Vespa mandarinia]	NA
SAAPSATSPTIPEDKLLS	Unmodified	0.0016862	106.97	0.0248007	2	Maker008772	By MS/MS	148020000	Maker008772	hypothetical protein [Belliella baltica]	NA	K02835|1|3.1e+01|33.9|xtr:100380155|peptide chain release factor 1!K11996|2|4.4e+02|30.0|ssc:100124378|adenylyltransferase and sulfurtransferase [EC:2.7.7.80 2.8.1.11]	serine/threonine-protein kinase pakF-like isoform X3 [Vespa mandarinia]	Tumor protein D54 OS=Homo sapiens OX=9606 GN=TPD52L2 PE=1 SV=2
SAASGTASATGRATGPQVIVL	Unmodified	0.023195	91.441	0.0248007	2	Maker007578	By MS/MS	18339000	Maker007578	PDZ domain-containing protein [Paludisphaera borealis]	NA	K17414|1|3.4e-34|147.9|pcf:106783894|small subunit ribosomal protein S36	28S ribosomal protein S36, mitochondrial-like isoform X4 [Vespa mandarinia]	NA
SAEGSEGSEEGSESEKSNTGRDFVMV	Unmodified	0.01571	56.947	0.0260138	3	Maker003217	By MS/MS	41767000	Maker003217	ABC transporter ATP-binding protein [Enterococcus faecalis V583]	NA	K12275|1|3.7e-128|462.2|pcf:106784919|translocation protein SEC62	translocation protein SEC62-like [Vespa mandarinia]	Translocation protein SEC62 OS=Homo sapiens OX=9606 GN=SEC62 PE=1 SV=1
SASPIARQATQSQSIPS	Acetyl (Protein N-term)	0.031784	84.718	0.0252525	2	Maker003587	By MS/MS	0	Maker003587	LysM peptidoglycan-binding domain-containing protein [Planctopirus limnophila]	NA	K18644|1|2.6e-42|175.3|pcf:106787988|eukaryotic translation initiation factor 4E binding protein 2	eukaryotic translation initiation factor 4E-binding protein 1-like [Vespa mandarinia]	Eukaryotic translation initiation factor 4E-binding protein OS=Drosophila melanogaster OX=7227 GN=Thor PE=1 SV=1
SASPIARQATQSQSIPSKR	Acetyl (Protein N-term)	0.038412	68.82	0.0260138	3	Maker003587	By MS/MS	0	Maker003587	LysM peptidoglycan-binding domain-containing protein [Planctopirus limnophila]	NA	K18644|1|2.6e-42|175.3|pcf:106787988|eukaryotic translation initiation factor 4E binding protein 2	eukaryotic translation initiation factor 4E-binding protein 1-like [Vespa mandarinia]	Eukaryotic translation initiation factor 4E-binding protein OS=Drosophila melanogaster OX=7227 GN=Thor PE=1 SV=1
SASPIARQATQSQSIPSKRI	Acetyl (Protein N-term)	0.040983	66.874	0.0260138	3	Maker003587	By MS/MS	0	Maker003587	LysM peptidoglycan-binding domain-containing protein [Planctopirus limnophila]	NA	K18644|1|2.6e-42|175.3|pcf:106787988|eukaryotic translation initiation factor 4E binding protein 2	eukaryotic translation initiation factor 4E-binding protein 1-like [Vespa mandarinia]	Eukaryotic translation initiation factor 4E-binding protein OS=Drosophila melanogaster OX=7227 GN=Thor PE=1 SV=1
SASPIARQATQSQSIPSKRIVIDD	Acetyl (Protein N-term)	0.00029962	101.3	0.0248007	3	Maker003587	By MS/MS	40347000	Maker003587	LysM peptidoglycan-binding domain-containing protein [Planctopirus limnophila]	NA	K18644|1|2.6e-42|175.3|pcf:106787988|eukaryotic translation initiation factor 4E binding protein 2	eukaryotic translation initiation factor 4E-binding protein 1-like [Vespa mandarinia]	Eukaryotic translation initiation factor 4E-binding protein OS=Drosophila melanogaster OX=7227 GN=Thor PE=1 SV=1
SASPVKPTPAKM	Unmodified	0.015038	95.483	0.0248007	2	Maker006134	By MS/MS	18938000	Maker006134	formylglycine-generating enzyme family protein [Microcystis aeruginosa]	NA	K11294|1|6.2e-21|107.1|pcf:106783802|nucleolin	nucleolin 1-like isoform X1 [Vespa mandarinia]	Nucleolar and coiled-body phosphoprotein 1 OS=Mus musculus OX=10090 GN=Nolc1 PE=1 SV=1
SATPFQTF	Unmodified	0.020242	126.28	0.0201207	1	Maker010635	By MS/MS	34238000	Maker010635	molecular chaperone DnaJ [Thermosediminibacter oceani]	NA	K09511|1|7.3e-184|647.1|pcf:106791874|DnaJ homolog subfamily B member 5	dnaJ protein homolog 1-like [Vespa mandarinia]>XP_035724831.1 dnaJ protein homolog 1-like [Vespa mandarinia]	DnaJ protein homolog 1 OS=Drosophila melanogaster OX=7227 GN=DnaJ-1 PE=1 SV=3
SDAYATTEFLNEMRRAAIEAE	Unmodified	0.00078212	111.18	0.0248007	3	Maker010291	By MS/MS	45970000	Maker010291	class II aldolase/adducin family protein [Pigmentiphaga sp. H8]	NA	K18622|1|0.0e+00|1337.8|pcf:106786952|adducin	uncharacterized protein LOC118447272 isoform X3 [Vespa mandarinia]>XP_035734915.1 uncharacterized protein LOC118447272 isoform X3 [Vespa mandarinia]>XP_035734916.1 uncharacterized protein LOC118447272 isoform X3 [Vespa mandarinia]	Protein hu-li tai shao OS=Drosophila melanogaster OX=7227 GN=hts PE=1 SV=2
SDDQTNEPTAELSSNDIEKLEEAKLK	Acetyl (Protein N-term)	5.4755e-13	190.24	0	3	Maker002922	By MS/MS	36187000	Maker002922	DUF1990 domain-containing protein [Salinispora arenicola]	NA	K02539|1|5.2e+00|34.7|pmaj:107198998|myeloid leukemia cell differntiation protein MCL-1	alpha-endosulfine-like isoform X1 [Vespa mandarinia]	Alpha-endosulfine OS=Bos taurus OX=9913 GN=ENSA PE=2 SV=1
SDDSIDERGLLPSRMI	Unmodified	0.011654	101.42	0	2;3	Maker002794	By MS/MS	128810000	Maker002794	isoleucine--tRNA ligase [Cytophaga hutchinsonii]	NA	NA	uncharacterized protein LOC118447833 isoform X1 [Vespa mandarinia]	Isoleucine--tRNA ligase OS=Cytophaga hutchinsonii (strain ATCC 33406 / DSM 1761 / CIP 103989 / NBRC 15051 / NCIMB 9469 / D465) OX=269798 GN=ileS PE=3 SV=1
SDDSIDERGLLPSRMIL	Unmodified	7.0877e-08	228.7	0	2;3	Maker002794	By MS/MS	83691000	Maker002794	isoleucine--tRNA ligase [Cytophaga hutchinsonii]	NA	NA	uncharacterized protein LOC118447833 isoform X1 [Vespa mandarinia]	Isoleucine--tRNA ligase OS=Cytophaga hutchinsonii (strain ATCC 33406 / DSM 1761 / CIP 103989 / NBRC 15051 / NCIMB 9469 / D465) OX=269798 GN=ileS PE=3 SV=1
SDDSIDERGLLPSRMILGG	Unmodified	0.0090635	121.74	0.0248007	3	Maker002794	By MS/MS	15787000	Maker002794	isoleucine--tRNA ligase [Cytophaga hutchinsonii]	NA	NA	uncharacterized protein LOC118447833 isoform X1 [Vespa mandarinia]	Isoleucine--tRNA ligase OS=Cytophaga hutchinsonii (strain ATCC 33406 / DSM 1761 / CIP 103989 / NBRC 15051 / NCIMB 9469 / D465) OX=269798 GN=ileS PE=3 SV=1
SDGDVTVTNDGATILK	Unmodified	0.017597	140.14	0.00502513	2	Maker008580	By MS/MS	20144000	Maker008580	thermosome subunit [Methanocaldococcus jannaschii]	NA	K09497|1|1.1e-292|1009.2|pcf:106786224|T-complex protein 1 subunit epsilon	T-complex protein 1 subunit epsilon-like [Vespa mandarinia]	T-complex protein 1 subunit epsilon OS=Homo sapiens OX=9606 GN=CCT5 PE=1 SV=1
SDGKGSVVAQVPSPSSTSQQPNPNPNLDSPLIK	Unmodified	4.3172e-10	107.91	0.0248007	3	Maker002223	By MS/MS	65693000	Maker002223	hypothetical protein [Pseudarcicella sp. HME7025]	NA	K21772|1|1.6e-131|473.0|obo:105277624|transcriptional activator protein Pur-alpha	transcriptional activator protein Pur-beta-like isoform X4 [Vespa mandarinia]	Transcriptional activator protein Pur-beta OS=Danio rerio OX=7955 GN=purb PE=2 SV=3
SDGQSPPSSPRAVFA	Unmodified	0.023705	86.014	0.0248007	2	Maker000089	By MS/MS	0	Maker000089	hypothetical protein [Niveispirillum cyanobacteriorum]	NA	K18080|1|0.0e+00|1610.1|pcf:106788154|tensin	uncharacterized protein LOC118446098 isoform X3 [Vespa mandarinia]	Tensin OS=Gallus gallus OX=9031 GN=TNS PE=1 SV=2
SDKDQNTPFNPAAFSYNI	Unmodified	0.01451	124.12	0.0230769	2	Maker001935	By MS/MS	26520000	Maker001935	M42 family peptidase [Tepidanaerobacter acetatoxydans]	NA	K19476|1|4.7e-186|654.4|pcf:106791296|vacuolar protein sorting-associated protein IST1	IST1 homolog [Vespa mandarinia]	IST1 homolog OS=Homo sapiens OX=9606 GN=IST1 PE=1 SV=1
SDKPDLGLEELSSLNVK	Unmodified	0.0038533	112.34	0.0248007	3	Maker002883	By MS/MS	129590000	Maker002883	enoyl-CoA hydratase [Castellaniella defragrans]	NA	K23026|1|8.6e-109|399.4|tnl:113496135|LIM domain and actin-binding protein 1	uncharacterized protein YFR016C-like isoform X18 [Vespa mandarinia]	LIM domain and actin-binding protein 1 OS=Homo sapiens OX=9606 GN=LIMA1 PE=1 SV=1
SDKPDLGLEELSSLNVKS	Unmodified	0.0010537	174.35	0	2;3	Maker002883	By MS/MS	171250000	Maker002883	enoyl-CoA hydratase [Castellaniella defragrans]	NA	K23026|1|8.6e-109|399.4|tnl:113496135|LIM domain and actin-binding protein 1	uncharacterized protein YFR016C-like isoform X18 [Vespa mandarinia]	LIM domain and actin-binding protein 1 OS=Homo sapiens OX=9606 GN=LIMA1 PE=1 SV=1
SDPELEAIRQQRLAQLQS	Acetyl (Protein N-term)	0.0022075	100.22	0.0248007	2	Maker008259	By MS/MS	18314000	Maker008259	hypothetical protein [Candidatus Methanoplasma termitum]	NA	K06875|1|7.2e-57|223.8|pcf:106789936|programmed cell death protein 5	programmed cell death protein 5-like [Vespa mandarinia]>KAF7386846.1 hypothetical protein [Vespula vulgaris]>KAF7388564.1 hypothetical protein [Vespula germanica]>KAF7410913.1 hypothetical protein [Vespula pensylvanica]	Programmed cell death protein 5 OS=Mus musculus OX=10090 GN=Pdcd5 PE=1 SV=3
SDQFRDAELGIILQPKVRD	Unmodified	0.0061603	86.727	0.0248007	3	Maker000435	By MS/MS	28783000	Maker000435	hypothetical protein [Methanocaldococcus jannaschii]	NA	K10380|1|0.0e+00|2525.7|pcf:106785242|ankyrin	uncharacterized protein LOC118444503 isoform X1 [Vespa mandarinia]	Ankyrin-3 OS=Mus musculus OX=10090 GN=Ank3 PE=1 SV=1
SDRKAVIKNADMSEEMQ	Acetyl (Protein N-term)	0.0038027	108.34	0.0248007	3	Maker006887	By MS/MS	9732900	Maker006887	MULTISPECIES: MetQ/NlpA family ABC transporter substrate-binding protein [Exiguobacterium]	NA	K10418|1|5.8e-45|183.7|dme:Dmel_CG5450|dynein light chain LC8-type	cytoplasmic dynein light chain 2, isoform C [Drosophila melanogaster]>NP_477408.1 cytoplasmic dynein light chain 2, isoform A [Drosophila melanogaster]>NP_722698.1 cytoplasmic dynein light chain 2, isoform B [Drosophila melanogaster]>XP_001968277.1 dynein light chain 2, cytoplasmic [Drosophila erecta]>XP_001968279.1 dynein light chain 2, cytoplasmic [Drosophila erecta]>XP_002041694.1 dynein light…	Dynein light chain 2, cytoplasmic OS=Drosophila melanogaster OX=7227 GN=Cdlc2 PE=1 SV=1
SDVEKFLKLS	Unmodified	0.026557	115.57	0.0248007	2	Maker005087;Maker005090	By MS/MS	11772000	Maker005087	aldo/keto reductase [Belliella baltica]	NA	K00002|1|3.6e-161|571.6|pcf:106784495|alcohol dehydrogenase (NADP+) [EC:1.1.1.2]	aldo-keto reductase family 1 member A1-like [Vespa mandarinia]	Aldo-keto reductase family 1 member A1 OS=Xenopus laevis OX=8355 GN=akr1a1 PE=2 SV=1
SDWDTAPITLRK	Acetyl (Protein N-term)	0.011401	118.03	0.0248007	2	Maker010864	By MS/MS	24951000	Maker010864	TIGR00270 family protein [Haloferax volcanii]	NA	K03627|1|1.8e-75|285.8|pcf:106784664|putative transcription factor	endothelial differentiation-related factor 1 homolog [Vespa mandarinia]	Endothelial differentiation-related factor 1 homolog OS=Xenopus laevis OX=8355 GN=edf1 PE=2 SV=1
SDWRPSDEEVIVEEEIFKPIRRS	Unmodified	0.022501	75.646	0.0260138	4	Maker002794	By MS/MS	11866000	Maker002794	isoleucine--tRNA ligase [Cytophaga hutchinsonii]	NA	NA	uncharacterized protein LOC118447833 isoform X1 [Vespa mandarinia]	Isoleucine--tRNA ligase OS=Cytophaga hutchinsonii (strain ATCC 33406 / DSM 1761 / CIP 103989 / NBRC 15051 / NCIMB 9469 / D465) OX=269798 GN=ileS PE=3 SV=1
SEEISQVPWLR	Unmodified	0.0074324	176.79	0	2	Maker008689	By MS/MS	49411000	Maker008689	Fibronectin type III domain protein [Nitrosopumilus maritimus SCM1]	NA	K12567|1|0.0e+00|17782.7|obo:105286657|titin [EC:2.7.11.1]	titin-like isoform X1 [Vespa mandarinia]	Titin OS=Drosophila melanogaster OX=7227 GN=sls PE=1 SV=3
SEEISQVPWLRD	Unmodified	2.2577e-32	242.59	0	2	Maker008689	By MS/MS	45853000	Maker008689	Fibronectin type III domain protein [Nitrosopumilus maritimus SCM1]	NA	K12567|1|0.0e+00|17782.7|obo:105286657|titin [EC:2.7.11.1]	titin-like isoform X1 [Vespa mandarinia]	Titin OS=Drosophila melanogaster OX=7227 GN=sls PE=1 SV=3
SENDDIDFDDLMKRFEDLKK	Unmodified	0.0031142	117.74	0.0248007	3;4;5	Maker001935	By MS/MS	258070000	Maker001935	M42 family peptidase [Tepidanaerobacter acetatoxydans]	NA	K19476|1|4.7e-186|654.4|pcf:106791296|vacuolar protein sorting-associated protein IST1	IST1 homolog [Vespa mandarinia]	IST1 homolog OS=Homo sapiens OX=9606 GN=IST1 PE=1 SV=1
SEPIFNDRPIENLLDLKE	Unmodified	0.003541	114.31	0.0248007	2	Maker000737	By MS/MS	21188000	Maker000737	DNA gyrase subunit A [Adlercreutzia equolifaciens]	NA	K17501|1|2.9e-196|690.6|pcf:106788367|protein phosphatase 1E [EC:3.1.3.16]	uncharacterized threonine-rich GPI-anchored glycoprotein PJ4664.02-like isoform X5 [Vespa mandarinia]	Protein SCAR2 OS=Arabidopsis thaliana OX=3702 GN=SCAR2 PE=1 SV=1
SEPPAYNGPPGMEPDGIIE	Unmodified	0.0016324	94.507	0.0248007	2	Maker008525	By MS/MS	35071000	Maker008525	DEAD/DEAH box helicase [Paeniclostridium sordellii]	NA	K03257|1|4.1e-234|814.3|pcf:106785436|translation initiation factor 4A	eukaryotic initiation factor 4A-I-like [Vespa mandarinia]>XP_035718122.1 eukaryotic initiation factor 4A-I-like [Vespa mandarinia]>KAF7384289.1 hypothetical protein [Vespula vulgaris]>KAF7385464.1 hypothetical protein [Vespula germanica]>KAF7404315.1 hypothetical protein [Vespula pensylvanica]	Eukaryotic initiation factor 4A-II OS=Gallus gallus OX=9031 GN=EIF4A2 PE=2 SV=1
SESALGKYAGGVTGAAGDAALFVANH	Unmodified	0.0099608	52.79	0.0260138	3	Maker005251	By MS/MS	19386000	Maker005251	fructose-bisphosphate aldolase class I [Salinisphaera sp. LB1]	NA	K01623|1|1.3e-196|689.5|pcf:106785716|fructose-bisphosphate aldolase, class I [EC:4.1.2.13]	fructose-bisphosphate aldolase-like isoform X2 [Vespa mandarinia]	Fructose-bisphosphate aldolase OS=Drosophila melanogaster OX=7227 GN=Ald1 PE=1 SV=5
SETFYYVGVRGSPYA	Unmodified	0.017913	142.07	0.00502513	2	Maker010077	By MS/MS	25296000	Maker010077	ankyrin repeat domain-containing protein [endosymbiont of Acanthamoeba sp. UWC8]	NA	K21438|1|2.3e-21|107.1|umr:103671192|ankyrin repeat domain-containing protein 23!K06694|2|9.3e-15|85.1|epa:110241405|26S proteasome non-ATPase regulatory subunit 10!K15503|4|9.3e-15|85.1|aqu:100635111|serine/threonine-protein phosphatase 6 regulatory ankyrin repeat subunit B	hypothetical protein [Vespula pensylvanica]	Ankyrin repeat domain-containing protein 39 OS=Homo sapiens OX=9606 GN=ANKRD39 PE=1 SV=1
SETFYYVGVRGSPYATESSVF	Unmodified	0.00026109	134.24	0.0136986	2	Maker010077	By MS/MS	12906000	Maker010077	ankyrin repeat domain-containing protein [endosymbiont of Acanthamoeba sp. UWC8]	NA	K21438|1|2.3e-21|107.1|umr:103671192|ankyrin repeat domain-containing protein 23!K06694|2|9.3e-15|85.1|epa:110241405|26S proteasome non-ATPase regulatory subunit 10!K15503|4|9.3e-15|85.1|aqu:100635111|serine/threonine-protein phosphatase 6 regulatory ankyrin repeat subunit B	hypothetical protein [Vespula pensylvanica]	Ankyrin repeat domain-containing protein 39 OS=Homo sapiens OX=9606 GN=ANKRD39 PE=1 SV=1
SETVSELPVIK	Unmodified	0.016962	130.75	0.0163934	2	Maker009880	By MS/MS	81865000	Maker009880	MULTISPECIES: glycosyl transferase [Ensifer]	NA	K00750|1|1.2e-306|1057.0|pcf:106786831|glycogenin [EC:2.4.1.186]	probable serine/threonine-protein kinase kinX isoform X1 [Vespa mandarinia]>XP_035740796.1 probable serine/threonine-protein kinase kinX isoform X1 [Vespa mandarinia]>XP_035740797.1 probable serine/threonine-protein kinase kinX isoform X1 [Vespa mandarinia]	Glycogenin-1 OS=Oryctolagus cuniculus OX=9986 GN=GYG1 PE=1 SV=3
SEVCTKLTETNLGRLR	Unmodified	0.0049572	106.13	0.0248007	3	Maker004057	By MS/MS	19890000	Maker004057	glycoside hydrolase family protein [Nostoc punctiforme]	NA	K01183|1|5.0e-102|375.6|dpa:109537265|chitinase [EC:3.2.1.14]	chitinase-like protein EN03 [Vespa mandarinia]	Chitinase-like protein EN03 OS=Bombyx mori OX=7091 GN=EN03 PE=1 SV=1
SEYIGSGPPEGTGLH	Unmodified	0.013649	123.86	0.0248007	2	Maker009900	By MS/MS	24902000	Maker009900	YbhB/YbcL family Raf kinase inhibitor-like protein [Catenulispora acidiphila]	NA	K12367|1|1.8e-65|253.1|tsp:Tsp_02455|dedicator of cytokinesis protein 2!K17439|2|2.3e-52|209.5|acs:100555543|large subunit ribosomal protein L35	protein D2-like isoform X1 [Vespa mandarinia]	Phosphatidylethanolamine-binding protein homolog F40A3.3 OS=Caenorhabditis elegans OX=6239 GN=F40A3.3 PE=3 SV=1
SEYIGSGPPEGTGLHRYVF	Unmodified	1.9186e-19	143.42	0.00502513	2	Maker009900	By MS/MS	0	Maker009900	YbhB/YbcL family Raf kinase inhibitor-like protein [Catenulispora acidiphila]	NA	K12367|1|1.8e-65|253.1|tsp:Tsp_02455|dedicator of cytokinesis protein 2!K17439|2|2.3e-52|209.5|acs:100555543|large subunit ribosomal protein L35	protein D2-like isoform X1 [Vespa mandarinia]	Phosphatidylethanolamine-binding protein homolog F40A3.3 OS=Caenorhabditis elegans OX=6239 GN=F40A3.3 PE=3 SV=1
SEYIGSGPPEGTGLHRYVFL	Unmodified	0.010538	145.52	0.00502513	2;3	Maker009900	By MS/MS	103410000	Maker009900	YbhB/YbcL family Raf kinase inhibitor-like protein [Catenulispora acidiphila]	NA	K12367|1|1.8e-65|253.1|tsp:Tsp_02455|dedicator of cytokinesis protein 2!K17439|2|2.3e-52|209.5|acs:100555543|large subunit ribosomal protein L35	protein D2-like isoform X1 [Vespa mandarinia]	Phosphatidylethanolamine-binding protein homolog F40A3.3 OS=Caenorhabditis elegans OX=6239 GN=F40A3.3 PE=3 SV=1
SEYIGSGPPEGTGLHRYVFLL	Unmodified	0.0041629	150.26	0	2;3	Maker009900	By MS/MS	127600000	Maker009900	YbhB/YbcL family Raf kinase inhibitor-like protein [Catenulispora acidiphila]	NA	K12367|1|1.8e-65|253.1|tsp:Tsp_02455|dedicator of cytokinesis protein 2!K17439|2|2.3e-52|209.5|acs:100555543|large subunit ribosomal protein L35	protein D2-like isoform X1 [Vespa mandarinia]	Phosphatidylethanolamine-binding protein homolog F40A3.3 OS=Caenorhabditis elegans OX=6239 GN=F40A3.3 PE=3 SV=1
SFADSVEQLMRKT	Unmodified	0.0099144	90.412	0	2;3	Maker008941	By MS/MS	176820000	Maker008941	molecular chaperone HtpG [Archangium gephyra]	NA	K09487|1|0.0e+00|1333.2|pcf:106789013|heat shock protein 90kDa beta	endoplasmin-like [Vespa mandarinia]	Endoplasmin OS=Sus scrofa OX=9823 GN=HSP90B1 PE=2 SV=3
SFFESITKESE	Unmodified	0.017037	118.18	0.0248007	2	Maker008689	By MS/MS	32351000	Maker008689	Fibronectin type III domain protein [Nitrosopumilus maritimus SCM1]	NA	K12567|1|0.0e+00|17782.7|obo:105286657|titin [EC:2.7.11.1]	titin-like isoform X1 [Vespa mandarinia]	Titin OS=Drosophila melanogaster OX=7227 GN=sls PE=1 SV=3
SFGSTLLDVIQSGLENH	Unmodified	3.4887e-19	224.24	0	2	Maker008171	By MS/MS	227010000	Maker008171	arginine kinase [Sulfurovum sp. NBC37-1]	NA	K00933|1|2.7e-208|728.4|pcf:106792158|creatine kinase [EC:2.7.3.2]	hypothetical protein [Vespula vulgaris]	Arginine kinase OS=Apis mellifera OX=7460 GN=ARGK PE=2 SV=1
SGGPPHGNASPPPTLIN	Unmodified	0.015316	123.84	0.0248007	2	Maker006594	By MS/MS	38550000	Maker006594	subtilisin-like serine protease [Thermoanaerobacterium thermosaccharolyticum]	NA	K11584|1|0.0e+00|1099.3|pcf:106788790|serine/threonine-protein phosphatase 2A regulatory subunit B'	serine/threonine-protein phosphatase 2A 56 kDa regulatory subunit gamma isoform-like isoform X4 [Vespa mandarinia]	Serine/threonine-protein phosphatase 2A 56 kDa regulatory subunit delta isoform OS=Oryctolagus cuniculus OX=9986 GN=PPP2R5D PE=2 SV=1
SGGTTMYPGIADR	Unmodified	0.0085409	105.4	0.0248007	2	Maker010129;Maker010128;Maker002597	By MS/MS	21556000	Maker010129	actin, cytoplasmic 2 [Leptolyngbya sp. PCC 7376]	NA	K05692|1|6.1e-221|770.4|ame:551176|actin beta/gamma 1	actin, clone 205 [Nasonia vitripennis]>XP_003251464.1 actin, clone 205 [Apis mellifera]>XP_003394490.1 actin, clone 205 [Bombus terrestris]>XP_011496265.1 PREDICTED: actin, clone 205-like [Ceratosolen solmsi marchali]>XP_012236309.1 actin, clone 205 [Bombus impatiens]>XP_014206033.1 actin, clone 205-like [Copidosoma floridanum]>XP_014234490.1 actin, clone 205-like [Trichogramma pretiosum]>XP_0142…	Actin, clone 205 OS=Artemia sp. OX=6662 PE=2 SV=1
SGIENFDPAKLK	Unmodified	0.021526	97.472	0.0248007	2	Maker002727	By MS/MS	0	Maker002727	ribosomal RNA large subunit methyltransferase N [Planktothrix agardhii NIES-204]	NA	K05764|1|3.5e-03|45.8|ccae:111935573|thymosin, beta 4	thymosin beta isoform X1 [Osmia bicornis bicornis]>XP_029037456.1 thymosin beta isoform X1 [Osmia bicornis bicornis]>XP_034193459.1 thymosin beta isoform X1 [Osmia lignaria]	Thymosin beta OS=Caenorhabditis elegans OX=6239 GN=tth-1 PE=1 SV=2
SGLADPVAFAKDFVAGGVAAAISKTAVAPIERVKL	Acetyl (Protein N-term)	1.4207e-12	148.36	0	4	Maker001980	By MS/MS	101320000	Maker001980	hypothetical protein CC_2703 [Caulobacter crescentus CB15]	NA	K05863|1|9.9e-166|586.6|bim:100744408|solute carrier family 25 (mitochondrial adenine nucleotide translocator), member 4/5/6/31	ADP,ATP carrier protein 2 [Vespa mandarinia]	ADP,ATP carrier protein 2 OS=Anopheles gambiae OX=7165 GN=AGAP002358 PE=3 SV=2
SGLENHDSGVGIYAPDAEAYTVF	Unmodified	0.01365	68.919	0.0260138	2	Maker008171	By MS/MS	0	Maker008171	arginine kinase [Sulfurovum sp. NBC37-1]	NA	K00933|1|2.7e-208|728.4|pcf:106792158|creatine kinase [EC:2.7.3.2]	hypothetical protein [Vespula vulgaris]	Arginine kinase OS=Apis mellifera OX=7460 GN=ARGK PE=2 SV=1
SGPSKSVLTEETQQ	Unmodified	0.0067938	113.63	0.0248007	2	Maker008689	By MS/MS	6964500	Maker008689	Fibronectin type III domain protein [Nitrosopumilus maritimus SCM1]	NA	K12567|1|0.0e+00|17782.7|obo:105286657|titin [EC:2.7.11.1]	titin-like isoform X1 [Vespa mandarinia]	Titin OS=Drosophila melanogaster OX=7227 GN=sls PE=1 SV=3
SGSSVFSMFTQK	Unmodified	0.012939	142.83	0.00502513	2	Maker006553	By MS/MS	18224000	Maker006553	tetracycline resistance MFS efflux pump [Crinalium epipsammum]	NA	K12757|1|6.5e-78|294.7|pcf:106792330|myosin regulatory light chain 12	hypothetical protein [Vespula pensylvanica]	Myosin regulatory light chain 2 OS=Bombyx mori OX=7091 PE=1 SV=1
SGTPPPTLISPSESVTDNVTLH	Unmodified	4.8477e-06	111.74	0.0248007	2	Maker010709	By MS/MS	0	Maker010709	molecular chaperone DnaJ [Hydromonas sp. F02]	NA	K00476|1|2.7e-94|350.5|pcf:106788602|aspartate beta-hydroxylase [EC:1.14.11.16]	cilia- and flagella-associated protein 251-like [Vespa mandarinia]	Syntaxin-6 OS=Gallus gallus OX=9031 GN=STX6 PE=2 SV=1
[truncated: 233 more rows]
