# Supplementary material for: Multi‐Omics Analyses Elucidate the Venom Components of the Wasp Vespa mandarinia
Source: Ecol Evol. 2026 May 27;16(6):e73724. doi: 10.1002/ece3.73724 (PMC13240240; doi:10.1002/ece3.73724)
Supplement: Supplementary file 8 — Table S8: iVenomDB annotation for peptide identifications of V. mandarinia. [file ECE3-16-e73724-s008.xlsx]

## Sheet: Supplemental Table S8
Supplemental Table S8. iVenomDB annotation for peptide identifications of V. mandarinia.
Query_id	Subject_id	Identity	Align_length	Miss_match	Gap	Query_start	Query_end	Subject_start	Subject_end	E_value	Score	Subject_annotation	Peptide
Maker008202	Pre03285	44.7	85	38	4	388	467	171	251	2.03E-14	67.4	Thioredoxin domain-containing protein 5 homolog	DEDDDVPRKDEL
Maker008202	Pre03285	44.7	85	38	4	388	467	171	251	2.03E-14	67.4	Thioredoxin domain-containing protein 5 homolog	IDLDEGVLVINK
Maker008236	Pre01394	82.3	220	39	0	9	228	8	227	2.08E-143	393	Acidic phospholipase A2 PA4-like isoform X2	SVLVADTTMSKMVEL
Maker008236	Pre01395	81.5	222	39	1	9	228	8	229	2.13E-141	388	Acidic phospholipase A2 PA4-like isoform X1	SVLVADTTMSKMVEL
Maker005813	Pre04335	38.1	84	50	2	51	134	23	104	6.20E-21	75.1	Thioredoxin-2	ANAPAQERALSA
Maker005813	Pre04335	38.1	84	50	2	51	134	23	104	6.20E-21	75.1	Thioredoxin-2	ANAPAQERALSATF
Maker011279	Pre05086	64.6	443	131	5	27	461	7	431	1.01E-208	577	Serine protease homolog 21 precursor	CDNYLDVCCKAPDVVGKQDI
Maker011279	Pre05106	32.6	282	149	13	182	443	118	378	7.27E-34	124	Serine protease 16 precursor	CDNYLDVCCKAPDVVGKQDI
Maker010610	Pre04335	54.3	105	48	0	1	105	1	105	4.91E-42	127	Thioredoxin-2	ANYELLLSTIQTHK
Maker010610	Pre04335	54.3	105	48	0	1	105	1	105	4.91E-42	127	Thioredoxin-2	NYELLLSTIQTHK
Maker010610	Pre04335	54.3	105	48	0	1	105	1	105	4.91E-42	127	Thioredoxin-2	VEHVQDYADLERKLEKA
Maker010610	Pre04335	54.3	105	48	0	1	105	1	105	4.91E-42	127	Thioredoxin-2	YELLLSTIQTHK
Maker007383	Pre02153	100	40	0	0	21	60	1	40	6.47E-24	77.8	Mastoparan-like peptide 12c	ADPEAINLKAIA
Maker007383	Pre02153	100	40	0	0	21	60	1	40	6.47E-24	77.8	Mastoparan-like peptide 12c	ADPEAINLKAIAA
Maker007383	Pre02153	100	40	0	0	21	60	1	40	6.47E-24	77.8	Mastoparan-like peptide 12c	ADPEAINLKAIAAL
Maker007383	Pre02153	100	40	0	0	21	60	1	40	6.47E-24	77.8	Mastoparan-like peptide 12c	ADPEAINLKAIAALAK
Maker007383	Pre02153	100	40	0	0	21	60	1	40	6.47E-24	77.8	Mastoparan-like peptide 12c	ADPKADPLAGPNPDADPEAIN
Maker007383	Pre02153	100	40	0	0	21	60	1	40	6.47E-24	77.8	Mastoparan-like peptide 12c	ADPKADPLAGPNPDADPEAINL
Maker007383	Pre02153	100	40	0	0	21	60	1	40	6.47E-24	77.8	Mastoparan-like peptide 12c	ADPKADPLAGPNPDADPEAINLK
Maker007383	Pre02153	100	40	0	0	21	60	1	40	6.47E-24	77.8	Mastoparan-like peptide 12c	ADPKADPLAGPNPDADPEAINLKA
Maker007383	Pre02153	100	40	0	0	21	60	1	40	6.47E-24	77.8	Mastoparan-like peptide 12c	ADPKADPLAGPNPDADPEAINLKAIAALAK
Maker007383	Pre02153	100	40	0	0	21	60	1	40	6.47E-24	77.8	Mastoparan-like peptide 12c	ADPLAGPNPDADPEA
Maker007383	Pre02153	100	40	0	0	21	60	1	40	6.47E-24	77.8	Mastoparan-like peptide 12c	ADPLAGPNPDADPEAIN
Maker007383	Pre02153	100	40	0	0	21	60	1	40	6.47E-24	77.8	Mastoparan-like peptide 12c	ADPLAGPNPDADPEAINL
Maker007383	Pre02153	100	40	0	0	21	60	1	40	6.47E-24	77.8	Mastoparan-like peptide 12c	ADPLAGPNPDADPEAINLK
Maker007383	Pre02153	100	40	0	0	21	60	1	40	6.47E-24	77.8	Mastoparan-like peptide 12c	ADPLAGPNPDADPEAINLKA
Maker007383	Pre02153	100	40	0	0	21	60	1	40	6.47E-24	77.8	Mastoparan-like peptide 12c	ADPLAGPNPDADPEAINLKAIAALAK
Maker007383	Pre02153	100	40	0	0	21	60	1	40	6.47E-24	77.8	Mastoparan-like peptide 12c	ADPLAGPNPDADPEAINLKAIAALAKK
Maker007383	Pre02153	100	40	0	0	21	60	1	40	6.47E-24	77.8	Mastoparan-like peptide 12c	AGPNPDADPEAINLKA
Maker007383	Pre02153	100	40	0	0	21	60	1	40	6.47E-24	77.8	Mastoparan-like peptide 12c	AGPNPDADPEAINLKAIAA
Maker007383	Pre02153	100	40	0	0	21	60	1	40	6.47E-24	77.8	Mastoparan-like peptide 12c	AGPNPDADPEAINLKAIAALA
Maker007383	Pre02153	100	40	0	0	21	60	1	40	6.47E-24	77.8	Mastoparan-like peptide 12c	AGPNPDADPEAINLKAIAALAK
Maker007383	Pre02153	100	40	0	0	21	60	1	40	6.47E-24	77.8	Mastoparan-like peptide 12c	AIAALAKKLLG
Maker007383	Pre02153	100	40	0	0	21	60	1	40	6.47E-24	77.8	Mastoparan-like peptide 12c	AINLKAIAAL
Maker007383	Pre02153	100	40	0	0	21	60	1	40	6.47E-24	77.8	Mastoparan-like peptide 12c	AINLKAIAALA
Maker007383	Pre02153	100	40	0	0	21	60	1	40	6.47E-24	77.8	Mastoparan-like peptide 12c	AINLKAIAALAK
Maker007383	Pre02153	100	40	0	0	21	60	1	40	6.47E-24	77.8	Mastoparan-like peptide 12c	AINLKAIAALAKK
Maker007383	Pre02153	100	40	0	0	21	60	1	40	6.47E-24	77.8	Mastoparan-like peptide 12c	AINLKAIAALAKKL
Maker007383	Pre02153	100	40	0	0	21	60	1	40	6.47E-24	77.8	Mastoparan-like peptide 12c	ALADPKADPLAGPNP
Maker007383	Pre02153	100	40	0	0	21	60	1	40	6.47E-24	77.8	Mastoparan-like peptide 12c	ALADPKADPLAGPNPDADPEAIN
Maker007383	Pre02153	100	40	0	0	21	60	1	40	6.47E-24	77.8	Mastoparan-like peptide 12c	ALADPKADPLAGPNPDADPEAINLK
Maker007383	Pre02153	100	40	0	0	21	60	1	40	6.47E-24	77.8	Mastoparan-like peptide 12c	DADPEAINLKAIAA
Maker007383	Pre02153	100	40	0	0	21	60	1	40	6.47E-24	77.8	Mastoparan-like peptide 12c	DADPEAINLKAIAAL
Maker007383	Pre02153	100	40	0	0	21	60	1	40	6.47E-24	77.8	Mastoparan-like peptide 12c	DADPEAINLKAIAALA
Maker007383	Pre02153	100	40	0	0	21	60	1	40	6.47E-24	77.8	Mastoparan-like peptide 12c	DADPEAINLKAIAALAK
Maker007383	Pre02153	100	40	0	0	21	60	1	40	6.47E-24	77.8	Mastoparan-like peptide 12c	DADPEAINLKAIAALAKK
Maker007383	Pre02153	100	40	0	0	21	60	1	40	6.47E-24	77.8	Mastoparan-like peptide 12c	DADPEAINLKAIAALAKKL
Maker007383	Pre02153	100	40	0	0	21	60	1	40	6.47E-24	77.8	Mastoparan-like peptide 12c	DPEAINLK
Maker007383	Pre02153	100	40	0	0	21	60	1	40	6.47E-24	77.8	Mastoparan-like peptide 12c	DPEAINLKA
Maker007383	Pre02153	100	40	0	0	21	60	1	40	6.47E-24	77.8	Mastoparan-like peptide 12c	DPEAINLKAIA
Maker007383	Pre02153	100	40	0	0	21	60	1	40	6.47E-24	77.8	Mastoparan-like peptide 12c	DPEAINLKAIAA
Maker007383	Pre02153	100	40	0	0	21	60	1	40	6.47E-24	77.8	Mastoparan-like peptide 12c	DPEAINLKAIAAL
Maker007383	Pre02153	100	40	0	0	21	60	1	40	6.47E-24	77.8	Mastoparan-like peptide 12c	DPEAINLKAIAALAK
Maker007383	Pre02153	100	40	0	0	21	60	1	40	6.47E-24	77.8	Mastoparan-like peptide 12c	DPEAINLKAIAALAKK
Maker007383	Pre02153	100	40	0	0	21	60	1	40	6.47E-24	77.8	Mastoparan-like peptide 12c	DPEAINLKAIAALAKKL
Maker007383	Pre02153	100	40	0	0	21	60	1	40	6.47E-24	77.8	Mastoparan-like peptide 12c	DPKADPLAGPNPDAD
Maker007383	Pre02153	100	40	0	0	21	60	1	40	6.47E-24	77.8	Mastoparan-like peptide 12c	DPKADPLAGPNPDADPEAIN
Maker007383	Pre02153	100	40	0	0	21	60	1	40	6.47E-24	77.8	Mastoparan-like peptide 12c	DPKADPLAGPNPDADPEAINL
Maker007383	Pre02153	100	40	0	0	21	60	1	40	6.47E-24	77.8	Mastoparan-like peptide 12c	DPKADPLAGPNPDADPEAINLK
Maker007383	Pre02153	100	40	0	0	21	60	1	40	6.47E-24	77.8	Mastoparan-like peptide 12c	DPKADPLAGPNPDADPEAINLKA
Maker007383	Pre02153	100	40	0	0	21	60	1	40	6.47E-24	77.8	Mastoparan-like peptide 12c	DPKADPLAGPNPDADPEAINLKAIAALA
Maker007383	Pre02153	100	40	0	0	21	60	1	40	6.47E-24	77.8	Mastoparan-like peptide 12c	DPKADPLAGPNPDADPEAINLKAIAALAK
Maker007383	Pre02153	100	40	0	0	21	60	1	40	6.47E-24	77.8	Mastoparan-like peptide 12c	DPKADPLAGPNPDADPEAINLKAIAALAKK
Maker007383	Pre02153	100	40	0	0	21	60	1	40	6.47E-24	77.8	Mastoparan-like peptide 12c	DPLAGPNPDADPEAINLK
Maker007383	Pre02153	100	40	0	0	21	60	1	40	6.47E-24	77.8	Mastoparan-like peptide 12c	DPLAGPNPDADPEAINLKAIAA
Maker007383	Pre02153	100	40	0	0	21	60	1	40	6.47E-24	77.8	Mastoparan-like peptide 12c	DPLAGPNPDADPEAINLKAIAALA
Maker007383	Pre02153	100	40	0	0	21	60	1	40	6.47E-24	77.8	Mastoparan-like peptide 12c	DPLAGPNPDADPEAINLKAIAALAK
Maker007383	Pre02153	100	40	0	0	21	60	1	40	6.47E-24	77.8	Mastoparan-like peptide 12c	DPLAGPNPDADPEAINLKAIAALAKK
Maker007383	Pre02153	100	40	0	0	21	60	1	40	6.47E-24	77.8	Mastoparan-like peptide 12c	DPLAGPNPDADPEAINLKAIAALAKKL
Maker007383	Pre02153	100	40	0	0	21	60	1	40	6.47E-24	77.8	Mastoparan-like peptide 12c	EAINLKA
Maker007383	Pre02153	100	40	0	0	21	60	1	40	6.47E-24	77.8	Mastoparan-like peptide 12c	EAINLKAIA
Maker007383	Pre02153	100	40	0	0	21	60	1	40	6.47E-24	77.8	Mastoparan-like peptide 12c	EAINLKAIAA
Maker007383	Pre02153	100	40	0	0	21	60	1	40	6.47E-24	77.8	Mastoparan-like peptide 12c	EAINLKAIAALA
Maker007383	Pre02153	100	40	0	0	21	60	1	40	6.47E-24	77.8	Mastoparan-like peptide 12c	EAINLKAIAALAK
Maker007383	Pre02153	100	40	0	0	21	60	1	40	6.47E-24	77.8	Mastoparan-like peptide 12c	EAINLKAIAALAKK
Maker007383	Pre02153	100	40	0	0	21	60	1	40	6.47E-24	77.8	Mastoparan-like peptide 12c	EAINLKAIAALAKKL
Maker007383	Pre02153	100	40	0	0	21	60	1	40	6.47E-24	77.8	Mastoparan-like peptide 12c	GPNPDADPEAINLK
Maker007383	Pre02153	100	40	0	0	21	60	1	40	6.47E-24	77.8	Mastoparan-like peptide 12c	GPNPDADPEAINLKA
Maker007383	Pre02153	100	40	0	0	21	60	1	40	6.47E-24	77.8	Mastoparan-like peptide 12c	GPNPDADPEAINLKAIAA
Maker007383	Pre02153	100	40	0	0	21	60	1	40	6.47E-24	77.8	Mastoparan-like peptide 12c	GPNPDADPEAINLKAIAALA
Maker007383	Pre02153	100	40	0	0	21	60	1	40	6.47E-24	77.8	Mastoparan-like peptide 12c	GPNPDADPEAINLKAIAALAK
Maker007383	Pre02153	100	40	0	0	21	60	1	40	6.47E-24	77.8	Mastoparan-like peptide 12c	INLKAIAA
Maker007383	Pre02153	100	40	0	0	21	60	1	40	6.47E-24	77.8	Mastoparan-like peptide 12c	INLKAIAALAK
Maker007383	Pre02153	100	40	0	0	21	60	1	40	6.47E-24	77.8	Mastoparan-like peptide 12c	INLKAIAALAKK
Maker007383	Pre02153	100	40	0	0	21	60	1	40	6.47E-24	77.8	Mastoparan-like peptide 12c	INLKAIAALAKKL
Maker007383	Pre02153	100	40	0	0	21	60	1	40	6.47E-24	77.8	Mastoparan-like peptide 12c	INLKAIAALAKKLL
Maker007383	Pre02153	100	40	0	0	21	60	1	40	6.47E-24	77.8	Mastoparan-like peptide 12c	KADPLAGPNPDAD
Maker007383	Pre02153	100	40	0	0	21	60	1	40	6.47E-24	77.8	Mastoparan-like peptide 12c	KADPLAGPNPDADP
Maker007383	Pre02153	100	40	0	0	21	60	1	40	6.47E-24	77.8	Mastoparan-like peptide 12c	KADPLAGPNPDADPEA
Maker007383	Pre02153	100	40	0	0	21	60	1	40	6.47E-24	77.8	Mastoparan-like peptide 12c	KADPLAGPNPDADPEAI
Maker007383	Pre02153	100	40	0	0	21	60	1	40	6.47E-24	77.8	Mastoparan-like peptide 12c	KADPLAGPNPDADPEAIN
Maker007383	Pre02153	100	40	0	0	21	60	1	40	6.47E-24	77.8	Mastoparan-like peptide 12c	KADPLAGPNPDADPEAINLK
Maker007383	Pre02153	100	40	0	0	21	60	1	40	6.47E-24	77.8	Mastoparan-like peptide 12c	KADPLAGPNPDADPEAINLKA
Maker007383	Pre02153	100	40	0	0	21	60	1	40	6.47E-24	77.8	Mastoparan-like peptide 12c	KADPLAGPNPDADPEAINLKAIAA
Maker007383	Pre02153	100	40	0	0	21	60	1	40	6.47E-24	77.8	Mastoparan-like peptide 12c	KADPLAGPNPDADPEAINLKAIAAL
Maker007383	Pre02153	100	40	0	0	21	60	1	40	6.47E-24	77.8	Mastoparan-like peptide 12c	KADPLAGPNPDADPEAINLKAIAALA
Maker007383	Pre02153	100	40	0	0	21	60	1	40	6.47E-24	77.8	Mastoparan-like peptide 12c	KADPLAGPNPDADPEAINLKAIAALAKK
Maker007383	Pre02153	100	40	0	0	21	60	1	40	6.47E-24	77.8	Mastoparan-like peptide 12c	KADPLAGPNPDADPEAINLKAIAALAKKL
Maker007383	Pre02153	100	40	0	0	21	60	1	40	6.47E-24	77.8	Mastoparan-like peptide 12c	KNTILILFTA
Maker007383	Pre02153	100	40	0	0	21	60	1	40	6.47E-24	77.8	Mastoparan-like peptide 12c	LADPKADPLAGPNP
Maker007383	Pre02153	100	40	0	0	21	60	1	40	6.47E-24	77.8	Mastoparan-like peptide 12c	LADPKADPLAGPNPDAD
Maker007383	Pre02153	100	40	0	0	21	60	1	40	6.47E-24	77.8	Mastoparan-like peptide 12c	LADPKADPLAGPNPDADPEA
Maker007383	Pre02153	100	40	0	0	21	60	1	40	6.47E-24	77.8	Mastoparan-like peptide 12c	LADPKADPLAGPNPDADPEAI
Maker007383	Pre02153	100	40	0	0	21	60	1	40	6.47E-24	77.8	Mastoparan-like peptide 12c	LADPKADPLAGPNPDADPEAIN
Maker007383	Pre02153	100	40	0	0	21	60	1	40	6.47E-24	77.8	Mastoparan-like peptide 12c	LADPKADPLAGPNPDADPEAINL
Maker007383	Pre02153	100	40	0	0	21	60	1	40	6.47E-24	77.8	Mastoparan-like peptide 12c	LADPKADPLAGPNPDADPEAINLK
Maker007383	Pre02153	100	40	0	0	21	60	1	40	6.47E-24	77.8	Mastoparan-like peptide 12c	LADPKADPLAGPNPDADPEAINLKAIAA
Maker007383	Pre02153	100	40	0	0	21	60	1	40	6.47E-24	77.8	Mastoparan-like peptide 12c	LADPKADPLAGPNPDADPEAINLKAIAALAK
Maker007383	Pre02153	100	40	0	0	21	60	1	40	6.47E-24	77.8	Mastoparan-like peptide 12c	LADPKADPLAGPNPDADPEAINLKAIAALAKK
Maker007383	Pre02153	100	40	0	0	21	60	1	40	6.47E-24	77.8	Mastoparan-like peptide 12c	LAGPNPDADPEAIN
Maker007383	Pre02153	100	40	0	0	21	60	1	40	6.47E-24	77.8	Mastoparan-like peptide 12c	LAGPNPDADPEAINL
Maker007383	Pre02153	100	40	0	0	21	60	1	40	6.47E-24	77.8	Mastoparan-like peptide 12c	LAGPNPDADPEAINLKAIA
Maker007383	Pre02153	100	40	0	0	21	60	1	40	6.47E-24	77.8	Mastoparan-like peptide 12c	LAGPNPDADPEAINLKAIAA
Maker007383	Pre02153	100	40	0	0	21	60	1	40	6.47E-24	77.8	Mastoparan-like peptide 12c	LAGPNPDADPEAINLKAIAALA
Maker007383	Pre02153	100	40	0	0	21	60	1	40	6.47E-24	77.8	Mastoparan-like peptide 12c	LAGPNPDADPEAINLKAIAALAK
Maker007383	Pre02153	100	40	0	0	21	60	1	40	6.47E-24	77.8	Mastoparan-like peptide 12c	LKAIAALAK
Maker007383	Pre02153	100	40	0	0	21	60	1	40	6.47E-24	77.8	Mastoparan-like peptide 12c	MKNTILILFTA
Maker007383	Pre02153	100	40	0	0	21	60	1	40	6.47E-24	77.8	Mastoparan-like peptide 12c	NLKAIAALAK
Maker007383	Pre02153	100	40	0	0	21	60	1	40	6.47E-24	77.8	Mastoparan-like peptide 12c	NPDADPEAINLK
Maker007383	Pre02153	100	40	0	0	21	60	1	40	6.47E-24	77.8	Mastoparan-like peptide 12c	NPDADPEAINLKA
Maker007383	Pre02153	100	40	0	0	21	60	1	40	6.47E-24	77.8	Mastoparan-like peptide 12c	NPDADPEAINLKAIAA
Maker007383	Pre02153	100	40	0	0	21	60	1	40	6.47E-24	77.8	Mastoparan-like peptide 12c	NPDADPEAINLKAIAAL
Maker007383	Pre02153	100	40	0	0	21	60	1	40	6.47E-24	77.8	Mastoparan-like peptide 12c	NPDADPEAINLKAIAALA
Maker007383	Pre02153	100	40	0	0	21	60	1	40	6.47E-24	77.8	Mastoparan-like peptide 12c	NPDADPEAINLKAIAALAK
Maker007383	Pre02153	100	40	0	0	21	60	1	40	6.47E-24	77.8	Mastoparan-like peptide 12c	PDADPEAINLKA
Maker007383	Pre02153	100	40	0	0	21	60	1	40	6.47E-24	77.8	Mastoparan-like peptide 12c	PDADPEAINLKAIAA
Maker007383	Pre02153	100	40	0	0	21	60	1	40	6.47E-24	77.8	Mastoparan-like peptide 12c	PDADPEAINLKAIAALA
Maker007383	Pre02153	100	40	0	0	21	60	1	40	6.47E-24	77.8	Mastoparan-like peptide 12c	PDADPEAINLKAIAALAK
Maker007383	Pre02153	100	40	0	0	21	60	1	40	6.47E-24	77.8	Mastoparan-like peptide 12c	PDADPEAINLKAIAALAKK
Maker007383	Pre02153	100	40	0	0	21	60	1	40	6.47E-24	77.8	Mastoparan-like peptide 12c	PEAINLK
Maker007383	Pre02153	100	40	0	0	21	60	1	40	6.47E-24	77.8	Mastoparan-like peptide 12c	PEAINLKA
Maker007383	Pre02153	100	40	0	0	21	60	1	40	6.47E-24	77.8	Mastoparan-like peptide 12c	PEAINLKAIAA
Maker007383	Pre02153	100	40	0	0	21	60	1	40	6.47E-24	77.8	Mastoparan-like peptide 12c	PEAINLKAIAAL
Maker007383	Pre02153	100	40	0	0	21	60	1	40	6.47E-24	77.8	Mastoparan-like peptide 12c	PEAINLKAIAALAK
Maker007383	Pre02153	100	40	0	0	21	60	1	40	6.47E-24	77.8	Mastoparan-like peptide 12c	PEAINLKAIAALAKK
Maker007383	Pre02153	100	40	0	0	21	60	1	40	6.47E-24	77.8	Mastoparan-like peptide 12c	PKADPLAGPNPDADPEAINL
Maker007383	Pre02153	100	40	0	0	21	60	1	40	6.47E-24	77.8	Mastoparan-like peptide 12c	PKADPLAGPNPDADPEAINLK
Maker007383	Pre02153	100	40	0	0	21	60	1	40	6.47E-24	77.8	Mastoparan-like peptide 12c	PKADPLAGPNPDADPEAINLKA
Maker007383	Pre02153	100	40	0	0	21	60	1	40	6.47E-24	77.8	Mastoparan-like peptide 12c	PKADPLAGPNPDADPEAINLKAIAALA
Maker007383	Pre02153	100	40	0	0	21	60	1	40	6.47E-24	77.8	Mastoparan-like peptide 12c	PLAGPNPDADPEAIN
Maker007383	Pre02153	100	40	0	0	21	60	1	40	6.47E-24	77.8	Mastoparan-like peptide 12c	PLAGPNPDADPEAINL
Maker007383	Pre02153	100	40	0	0	21	60	1	40	6.47E-24	77.8	Mastoparan-like peptide 12c	PLAGPNPDADPEAINLKA
Maker007383	Pre02153	100	40	0	0	21	60	1	40	6.47E-24	77.8	Mastoparan-like peptide 12c	PLAGPNPDADPEAINLKAIA
Maker007383	Pre02153	100	40	0	0	21	60	1	40	6.47E-24	77.8	Mastoparan-like peptide 12c	PLAGPNPDADPEAINLKAIAA
Maker007383	Pre02153	100	40	0	0	21	60	1	40	6.47E-24	77.8	Mastoparan-like peptide 12c	PLAGPNPDADPEAINLKAIAALA
Maker007383	Pre02153	100	40	0	0	21	60	1	40	6.47E-24	77.8	Mastoparan-like peptide 12c	PLAGPNPDADPEAINLKAIAALAK
Maker007383	Pre02160	92.9	14	1	0	46	59	1	14	0.000928	26.6	Mastoparan-like peptide 12d	ADPEAINLKAIA
Maker007383	Pre02160	92.9	14	1	0	46	59	1	14	0.000928	26.6	Mastoparan-like peptide 12d	ADPEAINLKAIAA
Maker007383	Pre02160	92.9	14	1	0	46	59	1	14	0.000928	26.6	Mastoparan-like peptide 12d	ADPEAINLKAIAAL
Maker007383	Pre02160	92.9	14	1	0	46	59	1	14	0.000928	26.6	Mastoparan-like peptide 12d	ADPEAINLKAIAALAK
Maker007383	Pre02160	92.9	14	1	0	46	59	1	14	0.000928	26.6	Mastoparan-like peptide 12d	ADPKADPLAGPNPDADPEAIN
Maker007383	Pre02160	92.9	14	1	0	46	59	1	14	0.000928	26.6	Mastoparan-like peptide 12d	ADPKADPLAGPNPDADPEAINL
Maker007383	Pre02160	92.9	14	1	0	46	59	1	14	0.000928	26.6	Mastoparan-like peptide 12d	ADPKADPLAGPNPDADPEAINLK
Maker007383	Pre02160	92.9	14	1	0	46	59	1	14	0.000928	26.6	Mastoparan-like peptide 12d	ADPKADPLAGPNPDADPEAINLKA
Maker007383	Pre02160	92.9	14	1	0	46	59	1	14	0.000928	26.6	Mastoparan-like peptide 12d	ADPKADPLAGPNPDADPEAINLKAIAALAK
Maker007383	Pre02160	92.9	14	1	0	46	59	1	14	0.000928	26.6	Mastoparan-like peptide 12d	ADPLAGPNPDADPEA
Maker007383	Pre02160	92.9	14	1	0	46	59	1	14	0.000928	26.6	Mastoparan-like peptide 12d	ADPLAGPNPDADPEAIN
Maker007383	Pre02160	92.9	14	1	0	46	59	1	14	0.000928	26.6	Mastoparan-like peptide 12d	ADPLAGPNPDADPEAINL
Maker007383	Pre02160	92.9	14	1	0	46	59	1	14	0.000928	26.6	Mastoparan-like peptide 12d	ADPLAGPNPDADPEAINLK
Maker007383	Pre02160	92.9	14	1	0	46	59	1	14	0.000928	26.6	Mastoparan-like peptide 12d	ADPLAGPNPDADPEAINLKA
Maker007383	Pre02160	92.9	14	1	0	46	59	1	14	0.000928	26.6	Mastoparan-like peptide 12d	ADPLAGPNPDADPEAINLKAIAALAK
Maker007383	Pre02160	92.9	14	1	0	46	59	1	14	0.000928	26.6	Mastoparan-like peptide 12d	ADPLAGPNPDADPEAINLKAIAALAKK
Maker007383	Pre02160	92.9	14	1	0	46	59	1	14	0.000928	26.6	Mastoparan-like peptide 12d	AGPNPDADPEAINLKA
Maker007383	Pre02160	92.9	14	1	0	46	59	1	14	0.000928	26.6	Mastoparan-like peptide 12d	AGPNPDADPEAINLKAIAA
Maker007383	Pre02160	92.9	14	1	0	46	59	1	14	0.000928	26.6	Mastoparan-like peptide 12d	AGPNPDADPEAINLKAIAALA
Maker007383	Pre02160	92.9	14	1	0	46	59	1	14	0.000928	26.6	Mastoparan-like peptide 12d	AGPNPDADPEAINLKAIAALAK
Maker007383	Pre02160	92.9	14	1	0	46	59	1	14	0.000928	26.6	Mastoparan-like peptide 12d	AIAALAKKLLG
Maker007383	Pre02160	92.9	14	1	0	46	59	1	14	0.000928	26.6	Mastoparan-like peptide 12d	AINLKAIAAL
Maker007383	Pre02160	92.9	14	1	0	46	59	1	14	0.000928	26.6	Mastoparan-like peptide 12d	AINLKAIAALA
Maker007383	Pre02160	92.9	14	1	0	46	59	1	14	0.000928	26.6	Mastoparan-like peptide 12d	AINLKAIAALAK
Maker007383	Pre02160	92.9	14	1	0	46	59	1	14	0.000928	26.6	Mastoparan-like peptide 12d	AINLKAIAALAKK
Maker007383	Pre02160	92.9	14	1	0	46	59	1	14	0.000928	26.6	Mastoparan-like peptide 12d	AINLKAIAALAKKL
Maker007383	Pre02160	92.9	14	1	0	46	59	1	14	0.000928	26.6	Mastoparan-like peptide 12d	ALADPKADPLAGPNP
Maker007383	Pre02160	92.9	14	1	0	46	59	1	14	0.000928	26.6	Mastoparan-like peptide 12d	ALADPKADPLAGPNPDADPEAIN
Maker007383	Pre02160	92.9	14	1	0	46	59	1	14	0.000928	26.6	Mastoparan-like peptide 12d	ALADPKADPLAGPNPDADPEAINLK
Maker007383	Pre02160	92.9	14	1	0	46	59	1	14	0.000928	26.6	Mastoparan-like peptide 12d	DADPEAINLKAIAA
Maker007383	Pre02160	92.9	14	1	0	46	59	1	14	0.000928	26.6	Mastoparan-like peptide 12d	DADPEAINLKAIAAL
Maker007383	Pre02160	92.9	14	1	0	46	59	1	14	0.000928	26.6	Mastoparan-like peptide 12d	DADPEAINLKAIAALA
Maker007383	Pre02160	92.9	14	1	0	46	59	1	14	0.000928	26.6	Mastoparan-like peptide 12d	DADPEAINLKAIAALAK
Maker007383	Pre02160	92.9	14	1	0	46	59	1	14	0.000928	26.6	Mastoparan-like peptide 12d	DADPEAINLKAIAALAKK
Maker007383	Pre02160	92.9	14	1	0	46	59	1	14	0.000928	26.6	Mastoparan-like peptide 12d	DADPEAINLKAIAALAKKL
Maker007383	Pre02160	92.9	14	1	0	46	59	1	14	0.000928	26.6	Mastoparan-like peptide 12d	DPEAINLK
Maker007383	Pre02160	92.9	14	1	0	46	59	1	14	0.000928	26.6	Mastoparan-like peptide 12d	DPEAINLKA
Maker007383	Pre02160	92.9	14	1	0	46	59	1	14	0.000928	26.6	Mastoparan-like peptide 12d	DPEAINLKAIA
Maker007383	Pre02160	92.9	14	1	0	46	59	1	14	0.000928	26.6	Mastoparan-like peptide 12d	DPEAINLKAIAA
Maker007383	Pre02160	92.9	14	1	0	46	59	1	14	0.000928	26.6	Mastoparan-like peptide 12d	DPEAINLKAIAAL
Maker007383	Pre02160	92.9	14	1	0	46	59	1	14	0.000928	26.6	Mastoparan-like peptide 12d	DPEAINLKAIAALAK
Maker007383	Pre02160	92.9	14	1	0	46	59	1	14	0.000928	26.6	Mastoparan-like peptide 12d	DPEAINLKAIAALAKK
Maker007383	Pre02160	92.9	14	1	0	46	59	1	14	0.000928	26.6	Mastoparan-like peptide 12d	DPEAINLKAIAALAKKL
Maker007383	Pre02160	92.9	14	1	0	46	59	1	14	0.000928	26.6	Mastoparan-like peptide 12d	DPKADPLAGPNPDAD
Maker007383	Pre02160	92.9	14	1	0	46	59	1	14	0.000928	26.6	Mastoparan-like peptide 12d	DPKADPLAGPNPDADPEAIN
Maker007383	Pre02160	92.9	14	1	0	46	59	1	14	0.000928	26.6	Mastoparan-like peptide 12d	DPKADPLAGPNPDADPEAINL
Maker007383	Pre02160	92.9	14	1	0	46	59	1	14	0.000928	26.6	Mastoparan-like peptide 12d	DPKADPLAGPNPDADPEAINLK
Maker007383	Pre02160	92.9	14	1	0	46	59	1	14	0.000928	26.6	Mastoparan-like peptide 12d	DPKADPLAGPNPDADPEAINLKA
Maker007383	Pre02160	92.9	14	1	0	46	59	1	14	0.000928	26.6	Mastoparan-like peptide 12d	DPKADPLAGPNPDADPEAINLKAIAALA
Maker007383	Pre02160	92.9	14	1	0	46	59	1	14	0.000928	26.6	Mastoparan-like peptide 12d	DPKADPLAGPNPDADPEAINLKAIAALAK
Maker007383	Pre02160	92.9	14	1	0	46	59	1	14	0.000928	26.6	Mastoparan-like peptide 12d	DPKADPLAGPNPDADPEAINLKAIAALAKK
Maker007383	Pre02160	92.9	14	1	0	46	59	1	14	0.000928	26.6	Mastoparan-like peptide 12d	DPLAGPNPDADPEAINLK
Maker007383	Pre02160	92.9	14	1	0	46	59	1	14	0.000928	26.6	Mastoparan-like peptide 12d	DPLAGPNPDADPEAINLKAIAA
Maker007383	Pre02160	92.9	14	1	0	46	59	1	14	0.000928	26.6	Mastoparan-like peptide 12d	DPLAGPNPDADPEAINLKAIAALA
Maker007383	Pre02160	92.9	14	1	0	46	59	1	14	0.000928	26.6	Mastoparan-like peptide 12d	DPLAGPNPDADPEAINLKAIAALAK
Maker007383	Pre02160	92.9	14	1	0	46	59	1	14	0.000928	26.6	Mastoparan-like peptide 12d	DPLAGPNPDADPEAINLKAIAALAKK
Maker007383	Pre02160	92.9	14	1	0	46	59	1	14	0.000928	26.6	Mastoparan-like peptide 12d	DPLAGPNPDADPEAINLKAIAALAKKL
Maker007383	Pre02160	92.9	14	1	0	46	59	1	14	0.000928	26.6	Mastoparan-like peptide 12d	EAINLKA
Maker007383	Pre02160	92.9	14	1	0	46	59	1	14	0.000928	26.6	Mastoparan-like peptide 12d	EAINLKAIA
Maker007383	Pre02160	92.9	14	1	0	46	59	1	14	0.000928	26.6	Mastoparan-like peptide 12d	EAINLKAIAA
Maker007383	Pre02160	92.9	14	1	0	46	59	1	14	0.000928	26.6	Mastoparan-like peptide 12d	EAINLKAIAALA
Maker007383	Pre02160	92.9	14	1	0	46	59	1	14	0.000928	26.6	Mastoparan-like peptide 12d	EAINLKAIAALAK
Maker007383	Pre02160	92.9	14	1	0	46	59	1	14	0.000928	26.6	Mastoparan-like peptide 12d	EAINLKAIAALAKK
Maker007383	Pre02160	92.9	14	1	0	46	59	1	14	0.000928	26.6	Mastoparan-like peptide 12d	EAINLKAIAALAKKL
Maker007383	Pre02160	92.9	14	1	0	46	59	1	14	0.000928	26.6	Mastoparan-like peptide 12d	GPNPDADPEAINLK
Maker007383	Pre02160	92.9	14	1	0	46	59	1	14	0.000928	26.6	Mastoparan-like peptide 12d	GPNPDADPEAINLKA
Maker007383	Pre02160	92.9	14	1	0	46	59	1	14	0.000928	26.6	Mastoparan-like peptide 12d	GPNPDADPEAINLKAIAA
Maker007383	Pre02160	92.9	14	1	0	46	59	1	14	0.000928	26.6	Mastoparan-like peptide 12d	GPNPDADPEAINLKAIAALA
Maker007383	Pre02160	92.9	14	1	0	46	59	1	14	0.000928	26.6	Mastoparan-like peptide 12d	GPNPDADPEAINLKAIAALAK
Maker007383	Pre02160	92.9	14	1	0	46	59	1	14	0.000928	26.6	Mastoparan-like peptide 12d	INLKAIAA
Maker007383	Pre02160	92.9	14	1	0	46	59	1	14	0.000928	26.6	Mastoparan-like peptide 12d	INLKAIAALAK
Maker007383	Pre02160	92.9	14	1	0	46	59	1	14	0.000928	26.6	Mastoparan-like peptide 12d	INLKAIAALAKK
Maker007383	Pre02160	92.9	14	1	0	46	59	1	14	0.000928	26.6	Mastoparan-like peptide 12d	INLKAIAALAKKL
Maker007383	Pre02160	92.9	14	1	0	46	59	1	14	0.000928	26.6	Mastoparan-like peptide 12d	INLKAIAALAKKLL
Maker007383	Pre02160	92.9	14	1	0	46	59	1	14	0.000928	26.6	Mastoparan-like peptide 12d	KADPLAGPNPDAD
Maker007383	Pre02160	92.9	14	1	0	46	59	1	14	0.000928	26.6	Mastoparan-like peptide 12d	KADPLAGPNPDADP
Maker007383	Pre02160	92.9	14	1	0	46	59	1	14	0.000928	26.6	Mastoparan-like peptide 12d	KADPLAGPNPDADPEA
Maker007383	Pre02160	92.9	14	1	0	46	59	1	14	0.000928	26.6	Mastoparan-like peptide 12d	KADPLAGPNPDADPEAI
Maker007383	Pre02160	92.9	14	1	0	46	59	1	14	0.000928	26.6	Mastoparan-like peptide 12d	KADPLAGPNPDADPEAIN
Maker007383	Pre02160	92.9	14	1	0	46	59	1	14	0.000928	26.6	Mastoparan-like peptide 12d	KADPLAGPNPDADPEAINLK
Maker007383	Pre02160	92.9	14	1	0	46	59	1	14	0.000928	26.6	Mastoparan-like peptide 12d	KADPLAGPNPDADPEAINLKA
Maker007383	Pre02160	92.9	14	1	0	46	59	1	14	0.000928	26.6	Mastoparan-like peptide 12d	KADPLAGPNPDADPEAINLKAIAA
Maker007383	Pre02160	92.9	14	1	0	46	59	1	14	0.000928	26.6	Mastoparan-like peptide 12d	KADPLAGPNPDADPEAINLKAIAAL
Maker007383	Pre02160	92.9	14	1	0	46	59	1	14	0.000928	26.6	Mastoparan-like peptide 12d	KADPLAGPNPDADPEAINLKAIAALA
Maker007383	Pre02160	92.9	14	1	0	46	59	1	14	0.000928	26.6	Mastoparan-like peptide 12d	KADPLAGPNPDADPEAINLKAIAALAKK
Maker007383	Pre02160	92.9	14	1	0	46	59	1	14	0.000928	26.6	Mastoparan-like peptide 12d	KADPLAGPNPDADPEAINLKAIAALAKKL
Maker007383	Pre02160	92.9	14	1	0	46	59	1	14	0.000928	26.6	Mastoparan-like peptide 12d	KNTILILFTA
Maker007383	Pre02160	92.9	14	1	0	46	59	1	14	0.000928	26.6	Mastoparan-like peptide 12d	LADPKADPLAGPNP
Maker007383	Pre02160	92.9	14	1	0	46	59	1	14	0.000928	26.6	Mastoparan-like peptide 12d	LADPKADPLAGPNPDAD
Maker007383	Pre02160	92.9	14	1	0	46	59	1	14	0.000928	26.6	Mastoparan-like peptide 12d	LADPKADPLAGPNPDADPEA
Maker007383	Pre02160	92.9	14	1	0	46	59	1	14	0.000928	26.6	Mastoparan-like peptide 12d	LADPKADPLAGPNPDADPEAI
Maker007383	Pre02160	92.9	14	1	0	46	59	1	14	0.000928	26.6	Mastoparan-like peptide 12d	LADPKADPLAGPNPDADPEAIN
Maker007383	Pre02160	92.9	14	1	0	46	59	1	14	0.000928	26.6	Mastoparan-like peptide 12d	LADPKADPLAGPNPDADPEAINL
Maker007383	Pre02160	92.9	14	1	0	46	59	1	14	0.000928	26.6	Mastoparan-like peptide 12d	LADPKADPLAGPNPDADPEAINLK
Maker007383	Pre02160	92.9	14	1	0	46	59	1	14	0.000928	26.6	Mastoparan-like peptide 12d	LADPKADPLAGPNPDADPEAINLKAIAA
Maker007383	Pre02160	92.9	14	1	0	46	59	1	14	0.000928	26.6	Mastoparan-like peptide 12d	LADPKADPLAGPNPDADPEAINLKAIAALAK
Maker007383	Pre02160	92.9	14	1	0	46	59	1	14	0.000928	26.6	Mastoparan-like peptide 12d	LADPKADPLAGPNPDADPEAINLKAIAALAKK
Maker007383	Pre02160	92.9	14	1	0	46	59	1	14	0.000928	26.6	Mastoparan-like peptide 12d	LAGPNPDADPEAIN
Maker007383	Pre02160	92.9	14	1	0	46	59	1	14	0.000928	26.6	Mastoparan-like peptide 12d	LAGPNPDADPEAINL
Maker007383	Pre02160	92.9	14	1	0	46	59	1	14	0.000928	26.6	Mastoparan-like peptide 12d	LAGPNPDADPEAINLKAIA
Maker007383	Pre02160	92.9	14	1	0	46	59	1	14	0.000928	26.6	Mastoparan-like peptide 12d	LAGPNPDADPEAINLKAIAA
Maker007383	Pre02160	92.9	14	1	0	46	59	1	14	0.000928	26.6	Mastoparan-like peptide 12d	LAGPNPDADPEAINLKAIAALA
Maker007383	Pre02160	92.9	14	1	0	46	59	1	14	0.000928	26.6	Mastoparan-like peptide 12d	LAGPNPDADPEAINLKAIAALAK
Maker007383	Pre02160	92.9	14	1	0	46	59	1	14	0.000928	26.6	Mastoparan-like peptide 12d	LKAIAALAK
Maker007383	Pre02160	92.9	14	1	0	46	59	1	14	0.000928	26.6	Mastoparan-like peptide 12d	MKNTILILFTA
Maker007383	Pre02160	92.9	14	1	0	46	59	1	14	0.000928	26.6	Mastoparan-like peptide 12d	NLKAIAALAK
Maker007383	Pre02160	92.9	14	1	0	46	59	1	14	0.000928	26.6	Mastoparan-like peptide 12d	NPDADPEAINLK
Maker007383	Pre02160	92.9	14	1	0	46	59	1	14	0.000928	26.6	Mastoparan-like peptide 12d	NPDADPEAINLKA
Maker007383	Pre02160	92.9	14	1	0	46	59	1	14	0.000928	26.6	Mastoparan-like peptide 12d	NPDADPEAINLKAIAA
Maker007383	Pre02160	92.9	14	1	0	46	59	1	14	0.000928	26.6	Mastoparan-like peptide 12d	NPDADPEAINLKAIAAL
Maker007383	Pre02160	92.9	14	1	0	46	59	1	14	0.000928	26.6	Mastoparan-like peptide 12d	NPDADPEAINLKAIAALA
Maker007383	Pre02160	92.9	14	1	0	46	59	1	14	0.000928	26.6	Mastoparan-like peptide 12d	NPDADPEAINLKAIAALAK
Maker007383	Pre02160	92.9	14	1	0	46	59	1	14	0.000928	26.6	Mastoparan-like peptide 12d	PDADPEAINLKA
Maker007383	Pre02160	92.9	14	1	0	46	59	1	14	0.000928	26.6	Mastoparan-like peptide 12d	PDADPEAINLKAIAA
Maker007383	Pre02160	92.9	14	1	0	46	59	1	14	0.000928	26.6	Mastoparan-like peptide 12d	PDADPEAINLKAIAALA
Maker007383	Pre02160	92.9	14	1	0	46	59	1	14	0.000928	26.6	Mastoparan-like peptide 12d	PDADPEAINLKAIAALAK
Maker007383	Pre02160	92.9	14	1	0	46	59	1	14	0.000928	26.6	Mastoparan-like peptide 12d	PDADPEAINLKAIAALAKK
Maker007383	Pre02160	92.9	14	1	0	46	59	1	14	0.000928	26.6	Mastoparan-like peptide 12d	PEAINLK
Maker007383	Pre02160	92.9	14	1	0	46	59	1	14	0.000928	26.6	Mastoparan-like peptide 12d	PEAINLKA
Maker007383	Pre02160	92.9	14	1	0	46	59	1	14	0.000928	26.6	Mastoparan-like peptide 12d	PEAINLKAIAA
Maker007383	Pre02160	92.9	14	1	0	46	59	1	14	0.000928	26.6	Mastoparan-like peptide 12d	PEAINLKAIAAL
Maker007383	Pre02160	92.9	14	1	0	46	59	1	14	0.000928	26.6	Mastoparan-like peptide 12d	PEAINLKAIAALAK
Maker007383	Pre02160	92.9	14	1	0	46	59	1	14	0.000928	26.6	Mastoparan-like peptide 12d	PEAINLKAIAALAKK
Maker007383	Pre02160	92.9	14	1	0	46	59	1	14	0.000928	26.6	Mastoparan-like peptide 12d	PKADPLAGPNPDADPEAINL
Maker007383	Pre02160	92.9	14	1	0	46	59	1	14	0.000928	26.6	Mastoparan-like peptide 12d	PKADPLAGPNPDADPEAINLK
Maker007383	Pre02160	92.9	14	1	0	46	59	1	14	0.000928	26.6	Mastoparan-like peptide 12d	PKADPLAGPNPDADPEAINLKA
Maker007383	Pre02160	92.9	14	1	0	46	59	1	14	0.000928	26.6	Mastoparan-like peptide 12d	PKADPLAGPNPDADPEAINLKAIAALA
Maker007383	Pre02160	92.9	14	1	0	46	59	1	14	0.000928	26.6	Mastoparan-like peptide 12d	PLAGPNPDADPEAIN
Maker007383	Pre02160	92.9	14	1	0	46	59	1	14	0.000928	26.6	Mastoparan-like peptide 12d	PLAGPNPDADPEAINL
Maker007383	Pre02160	92.9	14	1	0	46	59	1	14	0.000928	26.6	Mastoparan-like peptide 12d	PLAGPNPDADPEAINLKA
Maker007383	Pre02160	92.9	14	1	0	46	59	1	14	0.000928	26.6	Mastoparan-like peptide 12d	PLAGPNPDADPEAINLKAIA
Maker007383	Pre02160	92.9	14	1	0	46	59	1	14	0.000928	26.6	Mastoparan-like peptide 12d	PLAGPNPDADPEAINLKAIAA
Maker007383	Pre02160	92.9	14	1	0	46	59	1	14	0.000928	26.6	Mastoparan-like peptide 12d	PLAGPNPDADPEAINLKAIAALA
Maker007383	Pre02160	92.9	14	1	0	46	59	1	14	0.000928	26.6	Mastoparan-like peptide 12d	PLAGPNPDADPEAINLKAIAALAK
Maker001372	Pre03285	43.7	87	43	3	399	481	293	377	1.20E-15	71.2	Thioredoxin domain-containing protein 5 homolog	ANEDVEIVKF
