# Supplementary material for: Multi‐Omics Analyses Elucidate the Venom Components of the Wasp Vespa mandarinia
Source: Ecol Evol. 2026 May 27;16(6):e73724. doi: 10.1002/ece3.73724 (PMC13240240; doi:10.1002/ece3.73724)
Supplement: Supplementary file 9 — Table S9: T3DB annotation for peptide identifications of V. mandarinia. [file ECE3-16-e73724-s014.xlsx]

## Sheet: Supplemental Table S9
Supplemental Table S9. T3DB annotation for peptide identifications of V. mandarinia.
Query_id	Subject_id	Identity	Align_length	Miss_match	Gap	Query_start	Query_end	Subject_start	Subject_end	E_value	Score	Subject_annotation	Peptide
Maker008157	O43451	41.8	878	483	16	149	1009	89	955	4.23E-222	680	Maltase-glucoamylase, intestinal	FGGTVSNCVK
Maker008157	P14410	40.3	901	492	18	137	1009	50	932	1.92E-219	672	Sucrase-isomaltase, intestinal	FGGTVSNCVK
Maker008171	P12277	43.8	338	178	5	55	382	32	367	2.98E-88	268	Creatine kinase B-type	DGIAELIKIEKEL
Maker008171	P12277	43.8	338	178	5	55	382	32	367	2.98E-88	268	Creatine kinase B-type	EIFDQLKTK
Maker008171	P12277	43.8	338	178	5	55	382	32	367	2.98E-88	268	Creatine kinase B-type	EMHDGIAELIKIEKEL
Maker008171	P12277	43.8	338	178	5	55	382	32	367	2.98E-88	268	Creatine kinase B-type	FDPIIDDYHGGFK
Maker008171	P12277	43.8	338	178	5	55	382	32	367	2.98E-88	268	Creatine kinase B-type	FDQLKTK
Maker008171	P12277	43.8	338	178	5	55	382	32	367	2.98E-88	268	Creatine kinase B-type	GIAELIKIEKEL
Maker008171	P12277	43.8	338	178	5	55	382	32	367	2.98E-88	268	Creatine kinase B-type	HDGIAELIKIEKEL
Maker008171	P12277	43.8	338	178	5	55	382	32	367	2.98E-88	268	Creatine kinase B-type	IAELIKIEKEL
Maker008171	P12277	43.8	338	178	5	55	382	32	367	2.98E-88	268	Creatine kinase B-type	IFDQLKTK
Maker008171	P12277	43.8	338	178	5	55	382	32	367	2.98E-88	268	Creatine kinase B-type	LLDVIQSGLE
Maker008171	P12277	43.8	338	178	5	55	382	32	367	2.98E-88	268	Creatine kinase B-type	MHDGIAELIKIEKEL
Maker008171	P12277	43.8	338	178	5	55	382	32	367	2.98E-88	268	Creatine kinase B-type	NHDSGVGIYAPDAEAYTVF
Maker008171	P12277	43.8	338	178	5	55	382	32	367	2.98E-88	268	Creatine kinase B-type	SFGSTLLDVIQSGLENH
Maker008171	P12277	43.8	338	178	5	55	382	32	367	2.98E-88	268	Creatine kinase B-type	SGLENHDSGVGIYAPDAEAYTVF
Maker008171	P12277	43.8	338	178	5	55	382	32	367	2.98E-88	268	Creatine kinase B-type	STLLDVIQSGLENH
Maker008171	P12277	43.8	338	178	5	55	382	32	367	2.98E-88	268	Creatine kinase B-type	VDQAVLDKLEAGYA
Maker008171	P12277	43.8	338	178	5	55	382	32	367	2.98E-88	268	Creatine kinase B-type	VDQAVLDKLEAGYAKL
Maker008171	P12277	43.8	338	178	5	55	382	32	367	2.98E-88	268	Creatine kinase B-type	VLDKLEAGYAK
Maker008171	P12277	43.8	338	178	5	55	382	32	367	2.98E-88	268	Creatine kinase B-type	VLDKLEAGYAKL
Maker008171	P06732	43.2	338	180	5	55	382	32	367	2.98E-88	268	Creatine kinase M-type	DGIAELIKIEKEL
Maker008171	P06732	43.2	338	180	5	55	382	32	367	2.98E-88	268	Creatine kinase M-type	EIFDQLKTK
Maker008171	P06732	43.2	338	180	5	55	382	32	367	2.98E-88	268	Creatine kinase M-type	EMHDGIAELIKIEKEL
Maker008171	P06732	43.2	338	180	5	55	382	32	367	2.98E-88	268	Creatine kinase M-type	FDPIIDDYHGGFK
Maker008171	P06732	43.2	338	180	5	55	382	32	367	2.98E-88	268	Creatine kinase M-type	FDQLKTK
Maker008171	P06732	43.2	338	180	5	55	382	32	367	2.98E-88	268	Creatine kinase M-type	GIAELIKIEKEL
Maker008171	P06732	43.2	338	180	5	55	382	32	367	2.98E-88	268	Creatine kinase M-type	HDGIAELIKIEKEL
Maker008171	P06732	43.2	338	180	5	55	382	32	367	2.98E-88	268	Creatine kinase M-type	IAELIKIEKEL
Maker008171	P06732	43.2	338	180	5	55	382	32	367	2.98E-88	268	Creatine kinase M-type	IFDQLKTK
Maker008171	P06732	43.2	338	180	5	55	382	32	367	2.98E-88	268	Creatine kinase M-type	LLDVIQSGLE
Maker008171	P06732	43.2	338	180	5	55	382	32	367	2.98E-88	268	Creatine kinase M-type	MHDGIAELIKIEKEL
Maker008171	P06732	43.2	338	180	5	55	382	32	367	2.98E-88	268	Creatine kinase M-type	NHDSGVGIYAPDAEAYTVF
Maker008171	P06732	43.2	338	180	5	55	382	32	367	2.98E-88	268	Creatine kinase M-type	SFGSTLLDVIQSGLENH
Maker008171	P06732	43.2	338	180	5	55	382	32	367	2.98E-88	268	Creatine kinase M-type	SGLENHDSGVGIYAPDAEAYTVF
Maker008171	P06732	43.2	338	180	5	55	382	32	367	2.98E-88	268	Creatine kinase M-type	STLLDVIQSGLENH
Maker008171	P06732	43.2	338	180	5	55	382	32	367	2.98E-88	268	Creatine kinase M-type	VDQAVLDKLEAGYA
Maker008171	P06732	43.2	338	180	5	55	382	32	367	2.98E-88	268	Creatine kinase M-type	VDQAVLDKLEAGYAKL
Maker008171	P06732	43.2	338	180	5	55	382	32	367	2.98E-88	268	Creatine kinase M-type	VLDKLEAGYAK
Maker008171	P06732	43.2	338	180	5	55	382	32	367	2.98E-88	268	Creatine kinase M-type	VLDKLEAGYAKL
Maker008171	P12532	41.7	338	183	6	56	382	66	400	8.15E-79	245	Creatine kinase U-type, mitochondrial	DGIAELIKIEKEL
Maker008171	P12532	41.7	338	183	6	56	382	66	400	8.15E-79	245	Creatine kinase U-type, mitochondrial	EIFDQLKTK
Maker008171	P12532	41.7	338	183	6	56	382	66	400	8.15E-79	245	Creatine kinase U-type, mitochondrial	EMHDGIAELIKIEKEL
Maker008171	P12532	41.7	338	183	6	56	382	66	400	8.15E-79	245	Creatine kinase U-type, mitochondrial	FDPIIDDYHGGFK
Maker008171	P12532	41.7	338	183	6	56	382	66	400	8.15E-79	245	Creatine kinase U-type, mitochondrial	FDQLKTK
Maker008171	P12532	41.7	338	183	6	56	382	66	400	8.15E-79	245	Creatine kinase U-type, mitochondrial	GIAELIKIEKEL
Maker008171	P12532	41.7	338	183	6	56	382	66	400	8.15E-79	245	Creatine kinase U-type, mitochondrial	HDGIAELIKIEKEL
Maker008171	P12532	41.7	338	183	6	56	382	66	400	8.15E-79	245	Creatine kinase U-type, mitochondrial	IAELIKIEKEL
Maker008171	P12532	41.7	338	183	6	56	382	66	400	8.15E-79	245	Creatine kinase U-type, mitochondrial	IFDQLKTK
Maker008171	P12532	41.7	338	183	6	56	382	66	400	8.15E-79	245	Creatine kinase U-type, mitochondrial	LLDVIQSGLE
Maker008171	P12532	41.7	338	183	6	56	382	66	400	8.15E-79	245	Creatine kinase U-type, mitochondrial	MHDGIAELIKIEKEL
Maker008171	P12532	41.7	338	183	6	56	382	66	400	8.15E-79	245	Creatine kinase U-type, mitochondrial	NHDSGVGIYAPDAEAYTVF
Maker008171	P12532	41.7	338	183	6	56	382	66	400	8.15E-79	245	Creatine kinase U-type, mitochondrial	SFGSTLLDVIQSGLENH
Maker008171	P12532	41.7	338	183	6	56	382	66	400	8.15E-79	245	Creatine kinase U-type, mitochondrial	SGLENHDSGVGIYAPDAEAYTVF
Maker008171	P12532	41.7	338	183	6	56	382	66	400	8.15E-79	245	Creatine kinase U-type, mitochondrial	STLLDVIQSGLENH
Maker008171	P12532	41.7	338	183	6	56	382	66	400	8.15E-79	245	Creatine kinase U-type, mitochondrial	VDQAVLDKLEAGYA
Maker008171	P12532	41.7	338	183	6	56	382	66	400	8.15E-79	245	Creatine kinase U-type, mitochondrial	VDQAVLDKLEAGYAKL
Maker008171	P12532	41.7	338	183	6	56	382	66	400	8.15E-79	245	Creatine kinase U-type, mitochondrial	VLDKLEAGYAK
Maker008171	P12532	41.7	338	183	6	56	382	66	400	8.15E-79	245	Creatine kinase U-type, mitochondrial	VLDKLEAGYAKL
Maker008171	P17540	40.6	340	182	7	57	382	68	401	1.06E-76	240	Creatine kinase S-type, mitochondrial	DGIAELIKIEKEL
Maker008171	P17540	40.6	340	182	7	57	382	68	401	1.06E-76	240	Creatine kinase S-type, mitochondrial	EIFDQLKTK
Maker008171	P17540	40.6	340	182	7	57	382	68	401	1.06E-76	240	Creatine kinase S-type, mitochondrial	EMHDGIAELIKIEKEL
Maker008171	P17540	40.6	340	182	7	57	382	68	401	1.06E-76	240	Creatine kinase S-type, mitochondrial	FDPIIDDYHGGFK
Maker008171	P17540	40.6	340	182	7	57	382	68	401	1.06E-76	240	Creatine kinase S-type, mitochondrial	FDQLKTK
Maker008171	P17540	40.6	340	182	7	57	382	68	401	1.06E-76	240	Creatine kinase S-type, mitochondrial	GIAELIKIEKEL
Maker008171	P17540	40.6	340	182	7	57	382	68	401	1.06E-76	240	Creatine kinase S-type, mitochondrial	HDGIAELIKIEKEL
Maker008171	P17540	40.6	340	182	7	57	382	68	401	1.06E-76	240	Creatine kinase S-type, mitochondrial	IAELIKIEKEL
Maker008171	P17540	40.6	340	182	7	57	382	68	401	1.06E-76	240	Creatine kinase S-type, mitochondrial	IFDQLKTK
Maker008171	P17540	40.6	340	182	7	57	382	68	401	1.06E-76	240	Creatine kinase S-type, mitochondrial	LLDVIQSGLE
Maker008171	P17540	40.6	340	182	7	57	382	68	401	1.06E-76	240	Creatine kinase S-type, mitochondrial	MHDGIAELIKIEKEL
Maker008171	P17540	40.6	340	182	7	57	382	68	401	1.06E-76	240	Creatine kinase S-type, mitochondrial	NHDSGVGIYAPDAEAYTVF
Maker008171	P17540	40.6	340	182	7	57	382	68	401	1.06E-76	240	Creatine kinase S-type, mitochondrial	SFGSTLLDVIQSGLENH
Maker008171	P17540	40.6	340	182	7	57	382	68	401	1.06E-76	240	Creatine kinase S-type, mitochondrial	SGLENHDSGVGIYAPDAEAYTVF
Maker008171	P17540	40.6	340	182	7	57	382	68	401	1.06E-76	240	Creatine kinase S-type, mitochondrial	STLLDVIQSGLENH
Maker008171	P17540	40.6	340	182	7	57	382	68	401	1.06E-76	240	Creatine kinase S-type, mitochondrial	VDQAVLDKLEAGYA
Maker008171	P17540	40.6	340	182	7	57	382	68	401	1.06E-76	240	Creatine kinase S-type, mitochondrial	VDQAVLDKLEAGYAKL
Maker008171	P17540	40.6	340	182	7	57	382	68	401	1.06E-76	240	Creatine kinase S-type, mitochondrial	VLDKLEAGYAK
Maker008171	P17540	40.6	340	182	7	57	382	68	401	1.06E-76	240	Creatine kinase S-type, mitochondrial	VLDKLEAGYAKL
Maker008202	P07237	51.5	452	215	2	24	471	23	474	1.19E-178	508	Protein disulfide-isomerase	DEDDDVPRKDEL
Maker008202	P07237	51.5	452	215	2	24	471	23	474	1.19E-178	508	Protein disulfide-isomerase	IDLDEGVLVINK
Maker000156	P62942	69.9	93	28	0	1	93	1	93	3.47E-49	148	Peptidyl-prolyl cis-trans isomerase FKBP1A	GVDVEVLSPGDGQTYPKTGQTVVVHYTG
Maker000248	P68371	96.2	425	16	0	20	444	20	444	2.41999999998176e-313	845	Tubulin beta-4B chain	FTEAESNMNDLVSEYQ
Maker000248	P68371	96.2	425	16	0	20	444	20	444	2.41999999998176e-313	845	Tubulin beta-4B chain	FTEAESNMNDLVSEYQQY
Maker000248	P68371	96.2	425	16	0	20	444	20	444	2.41999999998176e-313	845	Tubulin beta-4B chain	FTEAESNMNDLVSEYQQYQE
Maker000248	P68371	96.2	425	16	0	20	444	20	444	2.41999999998176e-313	845	Tubulin beta-4B chain	FTEAESNMNDLVSEYQQYQEAT
Maker000248	P68371	96.2	425	16	0	20	444	20	444	2.41999999998176e-313	845	Tubulin beta-4B chain	IISDEHGIDPTGTY
Maker000248	P68371	96.2	425	16	0	20	444	20	444	2.41999999998176e-313	845	Tubulin beta-4B chain	LHWYTGEGMDEME
Maker000248	Q9BVA1	96	421	17	0	20	440	20	440	5.44999999999999e-310	836	Tubulin beta-2B chain	FTEAESNMNDLVSEYQ
Maker000248	Q9BVA1	96	421	17	0	20	440	20	440	5.44999999999999e-310	836	Tubulin beta-2B chain	FTEAESNMNDLVSEYQQY
Maker000248	Q9BVA1	96	421	17	0	20	440	20	440	5.44999999999999e-310	836	Tubulin beta-2B chain	FTEAESNMNDLVSEYQQYQE
Maker000248	Q9BVA1	96	421	17	0	20	440	20	440	5.44999999999999e-310	836	Tubulin beta-2B chain	FTEAESNMNDLVSEYQQYQEAT
Maker000248	Q9BVA1	96	421	17	0	20	440	20	440	5.44999999999999e-310	836	Tubulin beta-2B chain	IISDEHGIDPTGTY
Maker000248	Q9BVA1	96	421	17	0	20	440	20	440	5.44999999999999e-310	836	Tubulin beta-2B chain	LHWYTGEGMDEME
Maker000248	P07437	94.8	425	22	0	20	444	20	444	0.00E+00	833	Tubulin beta chain	FTEAESNMNDLVSEYQ
Maker000248	P07437	94.8	425	22	0	20	444	20	444	0.00E+00	833	Tubulin beta chain	FTEAESNMNDLVSEYQQY
Maker000248	P07437	94.8	425	22	0	20	444	20	444	0.00E+00	833	Tubulin beta chain	FTEAESNMNDLVSEYQQYQE
Maker000248	P07437	94.8	425	22	0	20	444	20	444	0.00E+00	833	Tubulin beta chain	FTEAESNMNDLVSEYQQYQEAT
Maker000248	P07437	94.8	425	22	0	20	444	20	444	0.00E+00	833	Tubulin beta chain	IISDEHGIDPTGTY
Maker000248	P07437	94.8	425	22	0	20	444	20	444	0.00E+00	833	Tubulin beta chain	LHWYTGEGMDEME
Maker000248	Q13885	95.7	421	18	0	20	440	20	440	0.00E+00	832	Tubulin beta-2A chain	FTEAESNMNDLVSEYQ
Maker000248	Q13885	95.7	421	18	0	20	440	20	440	0.00E+00	832	Tubulin beta-2A chain	FTEAESNMNDLVSEYQQY
Maker000248	Q13885	95.7	421	18	0	20	440	20	440	0.00E+00	832	Tubulin beta-2A chain	FTEAESNMNDLVSEYQQYQE
Maker000248	Q13885	95.7	421	18	0	20	440	20	440	0.00E+00	832	Tubulin beta-2A chain	FTEAESNMNDLVSEYQQYQEAT
Maker000248	Q13885	95.7	421	18	0	20	440	20	440	0.00E+00	832	Tubulin beta-2A chain	IISDEHGIDPTGTY
Maker000248	Q13885	95.7	421	18	0	20	440	20	440	0.00E+00	832	Tubulin beta-2A chain	LHWYTGEGMDEME
Maker000249	P68371	90.2	429	36	1	27	455	20	442	5.70E-293	794	Tubulin beta-4B chain	FTEAESNMNDLVSEYQ
Maker000249	P68371	90.2	429	36	1	27	455	20	442	5.70E-293	794	Tubulin beta-4B chain	FTEAESNMNDLVSEYQQY
Maker000249	P68371	90.2	429	36	1	27	455	20	442	5.70E-293	794	Tubulin beta-4B chain	FTEAESNMNDLVSEYQQYQE
Maker000249	P68371	90.2	429	36	1	27	455	20	442	5.70E-293	794	Tubulin beta-4B chain	FTEAESNMNDLVSEYQQYQEAT
Maker000249	P68371	90.2	429	36	1	27	455	20	442	5.70E-293	794	Tubulin beta-4B chain	LHWYTGEGMDEME
Maker000249	Q9BVA1	89.6	431	37	2	27	455	20	444	5.45E-291	789	Tubulin beta-2B chain	FTEAESNMNDLVSEYQ
Maker000249	Q9BVA1	89.6	431	37	2	27	455	20	444	5.45E-291	789	Tubulin beta-2B chain	FTEAESNMNDLVSEYQQY
Maker000249	Q9BVA1	89.6	431	37	2	27	455	20	444	5.45E-291	789	Tubulin beta-2B chain	FTEAESNMNDLVSEYQQYQE
Maker000249	Q9BVA1	89.6	431	37	2	27	455	20	444	5.45E-291	789	Tubulin beta-2B chain	FTEAESNMNDLVSEYQQYQEAT
Maker000249	Q9BVA1	89.6	431	37	2	27	455	20	444	5.45E-291	789	Tubulin beta-2B chain	LHWYTGEGMDEME
Maker000249	P07437	91	420	32	1	27	446	20	433	1.06E-290	788	Tubulin beta chain	FTEAESNMNDLVSEYQ
Maker000249	P07437	91	420	32	1	27	446	20	433	1.06E-290	788	Tubulin beta chain	FTEAESNMNDLVSEYQQY
Maker000249	P07437	91	420	32	1	27	446	20	433	1.06E-290	788	Tubulin beta chain	FTEAESNMNDLVSEYQQYQE
Maker000249	P07437	91	420	32	1	27	446	20	433	1.06E-290	788	Tubulin beta chain	FTEAESNMNDLVSEYQQYQEAT
Maker000249	P07437	91	420	32	1	27	446	20	433	1.06E-290	788	Tubulin beta chain	LHWYTGEGMDEME
Maker000249	P04350	90.5	419	34	1	27	445	20	432	2.49E-289	785	Tubulin beta-4A chain	FTEAESNMNDLVSEYQ
Maker000249	P04350	90.5	419	34	1	27	445	20	432	2.49E-289	785	Tubulin beta-4A chain	FTEAESNMNDLVSEYQQY
Maker000249	P04350	90.5	419	34	1	27	445	20	432	2.49E-289	785	Tubulin beta-4A chain	FTEAESNMNDLVSEYQQYQE
Maker000249	P04350	90.5	419	34	1	27	445	20	432	2.49E-289	785	Tubulin beta-4A chain	FTEAESNMNDLVSEYQQYQEAT
Maker000249	P04350	90.5	419	34	1	27	445	20	432	2.49E-289	785	Tubulin beta-4A chain	LHWYTGEGMDEME
Maker000251	P68371	94.8	443	23	0	1	443	1	443	2.69018744160559e-320	862	Tubulin beta-4B chain	FTEAESNMNDLVSEYQ
Maker000251	P68371	94.8	443	23	0	1	443	1	443	2.69018744160559e-320	862	Tubulin beta-4B chain	FTEAESNMNDLVSEYQQY
Maker000251	P68371	94.8	443	23	0	1	443	1	443	2.69018744160559e-320	862	Tubulin beta-4B chain	FTEAESNMNDLVSEYQQYQE
Maker000251	P68371	94.8	443	23	0	1	443	1	443	2.69018744160559e-320	862	Tubulin beta-4B chain	FTEAESNMNDLVSEYQQYQEAT
Maker000251	P68371	94.8	443	23	0	1	443	1	443	2.69018744160559e-320	862	Tubulin beta-4B chain	LHWYTGEGMDEME
Maker000251	Q9BVA1	94.5	440	24	0	1	440	1	440	7.25999822624961e-319	858	Tubulin beta-2B chain	FTEAESNMNDLVSEYQ
Maker000251	Q9BVA1	94.5	440	24	0	1	440	1	440	7.25999822624961e-319	858	Tubulin beta-2B chain	FTEAESNMNDLVSEYQQY
Maker000251	Q9BVA1	94.5	440	24	0	1	440	1	440	7.25999822624961e-319	858	Tubulin beta-2B chain	FTEAESNMNDLVSEYQQYQE
Maker000251	Q9BVA1	94.5	440	24	0	1	440	1	440	7.25999822624961e-319	858	Tubulin beta-2B chain	FTEAESNMNDLVSEYQQYQEAT
Maker000251	Q9BVA1	94.5	440	24	0	1	440	1	440	7.25999822624961e-319	858	Tubulin beta-2B chain	LHWYTGEGMDEME
Maker000251	Q13885	94.3	440	25	0	1	440	1	440	2.43000012086444e-317	855	Tubulin beta-2A chain	FTEAESNMNDLVSEYQ
Maker000251	Q13885	94.3	440	25	0	1	440	1	440	2.43000012086444e-317	855	Tubulin beta-2A chain	FTEAESNMNDLVSEYQQY
Maker000251	Q13885	94.3	440	25	0	1	440	1	440	2.43000012086444e-317	855	Tubulin beta-2A chain	FTEAESNMNDLVSEYQQYQE
Maker000251	Q13885	94.3	440	25	0	1	440	1	440	2.43000012086444e-317	855	Tubulin beta-2A chain	FTEAESNMNDLVSEYQQYQEAT
Maker000251	Q13885	94.3	440	25	0	1	440	1	440	2.43000012086444e-317	855	Tubulin beta-2A chain	LHWYTGEGMDEME
Maker000251	P07437	93.7	443	28	0	1	443	1	443	1.10999999915458e-315	850	Tubulin beta chain	FTEAESNMNDLVSEYQ
Maker000251	P07437	93.7	443	28	0	1	443	1	443	1.10999999915458e-315	850	Tubulin beta chain	FTEAESNMNDLVSEYQQY
Maker000251	P07437	93.7	443	28	0	1	443	1	443	1.10999999915458e-315	850	Tubulin beta chain	FTEAESNMNDLVSEYQQYQE
Maker000251	P07437	93.7	443	28	0	1	443	1	443	1.10999999915458e-315	850	Tubulin beta chain	FTEAESNMNDLVSEYQQYQEAT
Maker000251	P07437	93.7	443	28	0	1	443	1	443	1.10999999915458e-315	850	Tubulin beta chain	LHWYTGEGMDEME
Maker000385	O75911	26.4	193	132	6	10	200	42	226	6.51E-13	63.9	Short-chain dehydrogenase/reductase 3	MERWSGKIALVTGA
Maker000465	P00441	62.3	154	57	1	1	153	1	154	2.39E-67	198	Superoxide dismutase [Cu-Zn]	ADPDDLGKGGHELSKTTGNAGGRLACG
Maker000465	P00441	62.3	154	57	1	1	153	1	154	2.39E-67	198	Superoxide dismutase [Cu-Zn]	AGDNGVAKINLTDKIIQL
Maker000465	P00441	62.3	154	57	1	1	153	1	154	2.39E-67	198	Superoxide dismutase [Cu-Zn]	DNGVAKINLTDKIIQL
Maker000465	P00441	62.3	154	57	1	1	153	1	154	2.39E-67	198	Superoxide dismutase [Cu-Zn]	EFGDNTNGCTSAGAHFNPHG
Maker000465	P00441	62.3	154	57	1	1	153	1	154	2.39E-67	198	Superoxide dismutase [Cu-Zn]	GDLGNIEAGDNGVAKINLTDK
Maker000465	P00441	62.3	154	57	1	1	153	1	154	2.39E-67	198	Superoxide dismutase [Cu-Zn]	GDLGNIEAGDNGVAKINLTDKIIQL
Maker000465	P00441	62.3	154	57	1	1	153	1	154	2.39E-67	198	Superoxide dismutase [Cu-Zn]	KGTLYFEQTNESQPVQV
Maker000465	P00441	62.3	154	57	1	1	153	1	154	2.39E-67	198	Superoxide dismutase [Cu-Zn]	LTDKIIQL
Maker000465	P00441	62.3	154	57	1	1	153	1	154	2.39E-67	198	Superoxide dismutase [Cu-Zn]	NAGGRLACGVIGITKSG
Maker000465	P00441	62.3	154	57	1	1	153	1	154	2.39E-67	198	Superoxide dismutase [Cu-Zn]	PVKAVCVLQGESI
Maker000465	P00441	62.3	154	57	1	1	153	1	154	2.39E-67	198	Superoxide dismutase [Cu-Zn]	VGDLGNIEAGDNGVAKINLTDKIIQL
Maker000465	P00441	62.3	154	57	1	1	153	1	154	2.39E-67	198	Superoxide dismutase [Cu-Zn]	YFEQTNESQPVQVTGEVSGLKKG
Maker000465	O14618	47.3	146	72	3	5	149	89	230	1.30E-41	137	Copper chaperone for superoxide dismutase	ADPDDLGKGGHELSKTTGNAGGRLACG
Maker000465	O14618	47.3	146	72	3	5	149	89	230	1.30E-41	137	Copper chaperone for superoxide dismutase	AGDNGVAKINLTDKIIQL
Maker000465	O14618	47.3	146	72	3	5	149	89	230	1.30E-41	137	Copper chaperone for superoxide dismutase	DNGVAKINLTDKIIQL
Maker000465	O14618	47.3	146	72	3	5	149	89	230	1.30E-41	137	Copper chaperone for superoxide dismutase	EFGDNTNGCTSAGAHFNPHG
Maker000465	O14618	47.3	146	72	3	5	149	89	230	1.30E-41	137	Copper chaperone for superoxide dismutase	GDLGNIEAGDNGVAKINLTDK
Maker000465	O14618	47.3	146	72	3	5	149	89	230	1.30E-41	137	Copper chaperone for superoxide dismutase	GDLGNIEAGDNGVAKINLTDKIIQL
Maker000465	O14618	47.3	146	72	3	5	149	89	230	1.30E-41	137	Copper chaperone for superoxide dismutase	KGTLYFEQTNESQPVQV
Maker000465	O14618	47.3	146	72	3	5	149	89	230	1.30E-41	137	Copper chaperone for superoxide dismutase	LTDKIIQL
Maker000465	O14618	47.3	146	72	3	5	149	89	230	1.30E-41	137	Copper chaperone for superoxide dismutase	NAGGRLACGVIGITKSG
Maker000465	O14618	47.3	146	72	3	5	149	89	230	1.30E-41	137	Copper chaperone for superoxide dismutase	PVKAVCVLQGESI
Maker000465	O14618	47.3	146	72	3	5	149	89	230	1.30E-41	137	Copper chaperone for superoxide dismutase	VGDLGNIEAGDNGVAKINLTDKIIQL
Maker000465	O14618	47.3	146	72	3	5	149	89	230	1.30E-41	137	Copper chaperone for superoxide dismutase	YFEQTNESQPVQVTGEVSGLKKG
Maker000896	P14854	56	75	30	1	6	77	12	86	1.28E-30	100	Cytochrome c oxidase subunit 6B1	QVEEGTFAGRI
Maker000896	P14854	56	75	30	1	6	77	12	86	1.28E-30	100	Cytochrome c oxidase subunit 6B1	SQVEWKTAPFDPRFPNQNQT
Maker000896	P14854	56	75	30	1	6	77	12	86	1.28E-30	100	Cytochrome c oxidase subunit 6B1	WNDQVEEGTFAGRI
Maker001039	P10412	44	116	63	2	18	133	1	114	5.68E-16	72	Histone H1.4	MEDTGSNVGGGGTVIDNISETTTTATPAATTVKPTTTKK
Maker001039	P07305	49.4	87	42	2	41	126	11	96	2.52E-15	69.7	Histone H1.0	MEDTGSNVGGGGTVIDNISETTTTATPAATTVKPTTTKK
Maker001039	P16402	49	98	48	2	38	135	22	117	5.43E-15	69.3	Histone H1.3	MEDTGSNVGGGGTVIDNISETTTTATPAATTVKPTTTKK
Maker001039	P16401	50.6	89	42	2	45	133	31	117	2.83E-14	67.4	Histone H1.5	MEDTGSNVGGGGTVIDNISETTTTATPAATTVKPTTTKK
Maker009509	Q04656	35.3	34	22	0	12	45	180	213	0.000243	34.3	Copper-transporting ATPase 1	KTTLSSDEILQVIKKTG
Maker008481	P08758	48.4	312	159	1	38	349	8	317	1.03E-92	276	Annexin A5	PSQYYHVQ
Maker008481	P12429	43.5	310	175	0	40	349	11	320	1.95E-85	258	Annexin A3	PSQYYHVQ
Maker008481	P04083	43.7	309	174	0	41	349	36	344	8.05E-82	249	Annexin A1	PSQYYHVQ
Maker008525	Q13838	37	370	227	6	44	408	47	415	9.94E-80	249	Spliceosome RNA helicase DDX39B	DNFDEMNLKEELLRGIY
Maker008525	Q13838	37	370	227	6	44	408	47	415	9.94E-80	249	Spliceosome RNA helicase DDX39B	SEPPAYNGPPGMEPDGIIE
Maker003231	P11142	87.2	648	81	1	1	648	1	646	0	1100	Heat shock cognate 71 kDa protein	AKAPAVGIDLGTTYSCVGVFQHG
Maker003231	P0DMV8	83	648	103	1	1	648	1	641	0	1070	Heat shock 70 kDa protein 1A	AKAPAVGIDLGTTYSCVGVFQHG
Maker003231	P0DMV9	83	648	103	1	1	648	1	641	0	1070	Heat shock 70 kDa protein 1B	AKAPAVGIDLGTTYSCVGVFQHG
Maker003231	P11021	65.8	617	205	5	7	620	31	644	2.97E-282	783	78 kDa glucose-regulated protein	AKAPAVGIDLGTTYSCVGVFQHG
Maker003294	P34896	64	455	160	3	79	530	30	483	1.26E-215	602	Serine hydroxymethyltransferase, cytosolic	SHQFPIPGIEQY
Maker003294	P34897	58.5	453	186	2	79	530	53	504	2.41E-201	567	Serine hydroxymethyltransferase, mitochondrial	SHQFPIPGIEQY
Maker003294	Q53ET4	58.5	453	186	2	79	530	53	504	6.88E-201	566	Serine hydroxymethyltransferase	SHQFPIPGIEQY
Maker003305	Q92820	53.3	45	18	2	33	77	33	74	5.86E-08	44.7	Gamma-glutamyl hydrolase	AVLNNRPIIGILSQEIGPK
Maker003474	P00568	50.5	188	88	2	2	187	9	193	4.24E-64	193	Adenylate kinase isoenzyme 1	MKTIWVIGGPG
Maker003474	Q9Y6K8	45.7	188	97	3	2	187	377	561	9.60E-51	168	Adenylate kinase isoenzyme 5	MKTIWVIGGPG
Maker003474	P27144	34.1	123	75	2	6	128	10	126	3.52E-21	84	Adenylate kinase 4, mitochondrial	MKTIWVIGGPG
Maker003474	Q9UIJ7	26.8	194	109	3	6	172	12	199	5.50E-20	80.9	GTP:AMP phosphotransferase AK3, mitochondrial	MKTIWVIGGPG
Maker003650	Q99798	76.5	750	175	1	29	778	30	778	0	1198	Aconitate hydratase, mitochondrial	LDDPFGDELPNRGFDPGL
Maker003664	O43889	54.6	97	44	0	371	467	144	240	5.00E-20	88.6	Cyclic AMP-responsive element-binding protein 3	KPNVVPEDSDYSEIK
Maker003664	P18850	44.4	63	35	0	402	464	307	369	0.000477	39.3	Cyclic AMP-dependent transcription factor ATF-6 alpha	KPNVVPEDSDYSEIK
Maker003664	Q16236	40	35	21	0	405	439	501	535	65.1	22.7	Nuclear factor erythroid 2-related factor 2	KPNVVPEDSDYSEIK
Maker005740	Q8WTV0	24.3	497	311	16	7	484	12	462	2.97E-39	147	Scavenger receptor class B member 1	LLLLLLL
Maker005746	P61088	49.3	144	73	0	4	147	6	149	3.61E-45	142	Ubiquitin-conjugating enzyme E2 N	ALKRINKELQDLGRD
Maker005813	Q99757	54.4	103	47	0	31	133	61	163	6.38E-41	131	Thioredoxin, mitochondrial	ANAPAQERALSA
Maker005813	Q99757	54.4	103	47	0	31	133	61	163	6.38E-41	131	Thioredoxin, mitochondrial	ANAPAQERALSATF
Maker005912	Q01082	39.6	601	294	8	1	593	39	578	7.85E-122	405	Spectrin beta chain, non-erythrocytic 1	PGALDYRSFSTA
Maker005912	Q01082	39.6	601	294	8	1	593	39	578	7.85E-122	405	Spectrin beta chain, non-erythrocytic 1	RSFSTALYGESDL
Maker005912	P46939	27	560	348	17	26	566	35	552	3.43E-48	184	Utrophin	PGALDYRSFSTA
Maker005912	P46939	27	560	348	17	26	566	35	552	3.43E-48	184	Utrophin	RSFSTALYGESDL
Maker006134	Q14978	45.5	33	18	0	632	664	618	650	0.00377	37.4	Nucleolar and coiled-body phosphoprotein 1	AAPEKVAPKQDSSSDDSDDSEEESASPVKPTPAKM
Maker006134	Q14978	45.5	33	18	0	632	664	618	650	0.00377	37.4	Nucleolar and coiled-body phosphoprotein 1	SASPVKPTPAKM
Maker006798	O14964	52.7	518	217	5	7	496	8	525	5.06E-153	464	Hepatocyte growth factor-regulated tyrosine kinase substrate	ALAAIKKKLTNP
Maker006942	Q96L93	31.4	70	34	2	539	594	835	904	89.1	23.9	Kinesin-like protein KIF16B	LLLLLLL
Maker007046	Q9UBN7	45.3	782	394	4	107	887	86	834	3.12E-237	707	Histone deacetylase 6	KFNQDSPWTYEGQ
Maker007046	Q9UQL6	44	377	179	8	537	884	685	1058	4.03E-83	291	Histone deacetylase 5	KFNQDSPWTYEGQ
Maker007046	Q9UKV0	43.8	372	179	8	537	880	635	1004	6.62E-81	283	Histone deacetylase 9	KFNQDSPWTYEGQ
Maker007046	P56524	42.3	400	190	9	537	903	656	1047	1.96E-78	277	Histone deacetylase 4	KFNQDSPWTYEGQ
Maker007983	Q01082	23.4	1699	1228	23	236	1877	391	2072	1.66E-119	421	Spectrin beta chain, non-erythrocytic 1	MDQITPKEVKILE
Maker005087	P14550	43.3	330	168	7	4	326	6	323	2.11E-74	229	Alcohol dehydrogenase [NADP(+)]	SDVEKFLKLS
Maker005087	P15121	37.8	325	183	5	6	327	7	315	8.03E-66	207	Aldose reductase	SDVEKFLKLS
Maker005087	P17516	38	332	181	8	4	327	8	322	5.49E-65	205	Aldo-keto reductase family 1 member C4	SDVEKFLKLS
Maker005087	P42330	38	332	181	9	4	327	8	322	1.09E-64	204	Aldo-keto reductase family 1 member C3	SDVEKFLKLS
Maker005090	P14550	43.6	330	167	7	62	384	6	323	9.40E-77	237	Alcohol dehydrogenase [NADP(+)]	SDVEKFLKLS
Maker005090	P15121	38.5	325	181	7	64	385	7	315	5.87E-66	209	Aldose reductase	SDVEKFLKLS
Maker005090	P51857	35.7	333	192	8	60	385	8	325	1.47E-62	201	3-oxo-5-beta-steroid 4-dehydrogenase	SDVEKFLKLS
Maker005090	P42330	37.5	333	181	10	62	385	8	322	2.68E-62	200	Aldo-keto reductase family 1 member C3	SDVEKFLKLS
Maker005193	P30405	75.8	161	39	0	49	209	46	206	2.32E-93	268	Peptidyl-prolyl cis-trans isomerase F, mitochondrial	FDVIADDKPMGR
Maker005193	P30405	75.8	161	39	0	49	209	46	206	2.32E-93	268	Peptidyl-prolyl cis-trans isomerase F, mitochondrial	VFFDVIADDKPMGR
Maker005193	P62937	73.3	161	43	0	49	209	4	164	2.50E-90	259	Peptidyl-prolyl cis-trans isomerase A	FDVIADDKPMGR
Maker005193	P62937	73.3	161	43	0	49	209	4	164	2.50E-90	259	Peptidyl-prolyl cis-trans isomerase A	VFFDVIADDKPMGR
Maker005193	P23284	57.1	182	74	2	32	209	24	205	2.18E-69	208	Peptidyl-prolyl cis-trans isomerase B	FDVIADDKPMGR
Maker005193	P23284	57.1	182	74	2	32	209	24	205	2.18E-69	208	Peptidyl-prolyl cis-trans isomerase B	VFFDVIADDKPMGR
Maker005193	P45877	65.5	139	48	0	50	188	39	177	4.12E-61	187	Peptidyl-prolyl cis-trans isomerase C	FDVIADDKPMGR
Maker005193	P45877	65.5	139	48	0	50	188	39	177	4.12E-61	187	Peptidyl-prolyl cis-trans isomerase C	VFFDVIADDKPMGR
Maker005196	O60271	41.1	1434	582	37	21	1325	16	1316	2.13E-261	779	C-Jun-amino-terminal kinase-interacting protein 4	KDDLIVK
Maker005196	Q9UPT6	37.8	1451	648	32	7	1325	4	1331	2.08E-234	709	C-Jun-amino-terminal kinase-interacting protein 3	KDDLIVK
Maker005251	P04075	70.6	361	104	2	6	365	5	364	8.20E-176	490	Fructose-bisphosphate aldolase A	AAGDAALFVANH
Maker005251	P04075	70.6	361	104	2	6	365	5	364	8.20E-176	490	Fructose-bisphosphate aldolase A	AAGDAALFVANHAY
Maker005251	P04075	70.6	361	104	2	6	365	5	364	8.20E-176	490	Fructose-bisphosphate aldolase A	AGDAALFVANHAY
Maker005251	P04075	70.6	361	104	2	6	365	5	364	8.20E-176	490	Fructose-bisphosphate aldolase A	SESALGKYAGGVTGAAGDAALFVANH
Maker005251	P05062	61.4	365	139	2	2	365	1	364	5.56E-150	424	Fructose-bisphosphate aldolase B	AAGDAALFVANH
Maker005251	P05062	61.4	365	139	2	2	365	1	364	5.56E-150	424	Fructose-bisphosphate aldolase B	AAGDAALFVANHAY
Maker005251	P05062	61.4	365	139	2	2	365	1	364	5.56E-150	424	Fructose-bisphosphate aldolase B	AGDAALFVANHAY
Maker005251	P05062	61.4	365	139	2	2	365	1	364	5.56E-150	424	Fructose-bisphosphate aldolase B	SESALGKYAGGVTGAAGDAALFVANH
Maker005492	P47985	49.3	284	120	4	1	273	2	272	6.57E-94	275	Cytochrome b-c1 complex subunit Rieske, mitochondrial	ATVTVVSNGGRTVAGTG
Maker004057	Q13231	32.8	424	208	17	27	434	23	385	1.22E-53	182	Chitotriosidase-1	SEVCTKLTETNLGRLR
Maker004256	P29401	62.3	612	224	3	10	620	15	620	1.92E-273	758	Transketolase	VSSTEVTKLQDLANR
Maker004256	P28074	55	20	9	0	109	128	24	43	18.7	24.6	Proteasome subunit beta type-5	VSSTEVTKLQDLANR
Maker004271	Q12923	36.2	47	29	1	40	85	1821	1867	0.0328	35.8	Tyrosine-protein phosphatase non-receptor type 13	ADKEPKTPEPAEPTATSGVITPSSPALA
Maker004271	Q12923	36.2	47	29	1	40	85	1821	1867	0.0328	35.8	Tyrosine-protein phosphatase non-receptor type 13	AGNITPVTKTSLAA
Maker004271	Q12923	36.2	47	29	1	40	85	1821	1867	0.0328	35.8	Tyrosine-protein phosphatase non-receptor type 13	AVSAGNITPVTKT
Maker004271	Q12923	36.2	47	29	1	40	85	1821	1867	0.0328	35.8	Tyrosine-protein phosphatase non-receptor type 13	DAPLIGSGHNFSPKP
Maker004271	Q12923	36.2	47	29	1	40	85	1821	1867	0.0328	35.8	Tyrosine-protein phosphatase non-receptor type 13	ENSEVFKMVQE
Maker004271	Q12923	36.2	47	29	1	40	85	1821	1867	0.0328	35.8	Tyrosine-protein phosphatase non-receptor type 13	FLNGTSEGPIKS
Maker004271	Q12923	36.2	47	29	1	40	85	1821	1867	0.0328	35.8	Tyrosine-protein phosphatase non-receptor type 13	FLNGTSEGPIKSI
Maker004271	Q12923	36.2	47	29	1	40	85	1821	1867	0.0328	35.8	Tyrosine-protein phosphatase non-receptor type 13	GNITPVTKTSLAA
Maker004271	Q12923	36.2	47	29	1	40	85	1821	1867	0.0328	35.8	Tyrosine-protein phosphatase non-receptor type 13	GNITPVTKTSLAAKKQDA
Maker004271	Q12923	36.2	47	29	1	40	85	1821	1867	0.0328	35.8	Tyrosine-protein phosphatase non-receptor type 13	NAENSEVFKMVQE
Maker004271	Q12923	36.2	47	29	1	40	85	1821	1867	0.0328	35.8	Tyrosine-protein phosphatase non-receptor type 13	NSEVFKMVQE
Maker004271	Q12923	36.2	47	29	1	40	85	1821	1867	0.0328	35.8	Tyrosine-protein phosphatase non-receptor type 13	NSILPRAQNQTA
Maker004271	Q12923	36.2	47	29	1	40	85	1821	1867	0.0328	35.8	Tyrosine-protein phosphatase non-receptor type 13	PTATSGVITPSSPAL
Maker004271	Q12923	36.2	47	29	1	40	85	1821	1867	0.0328	35.8	Tyrosine-protein phosphatase non-receptor type 13	PTATSGVITPSSPALA
Maker004271	Q12923	36.2	47	29	1	40	85	1821	1867	0.0328	35.8	Tyrosine-protein phosphatase non-receptor type 13	PTSNSLIGPKPFGGSSTL
Maker004271	Q12923	36.2	47	29	1	40	85	1821	1867	0.0328	35.8	Tyrosine-protein phosphatase non-receptor type 13	SLIGPKPFGGSSTLSNL
Maker004271	Q12923	36.2	47	29	1	40	85	1821	1867	0.0328	35.8	Tyrosine-protein phosphatase non-receptor type 13	SSSPIVNSGNSILPRAQ
Maker004271	Q12923	36.2	47	29	1	40	85	1821	1867	0.0328	35.8	Tyrosine-protein phosphatase non-receptor type 13	TLPSPTPAVS
Maker004271	Q12923	36.2	47	29	1	40	85	1821	1867	0.0328	35.8	Tyrosine-protein phosphatase non-receptor type 13	TLPSPTPAVSA
Maker004271	Q12923	36.2	47	29	1	40	85	1821	1867	0.0328	35.8	Tyrosine-protein phosphatase non-receptor type 13	TLPSPTPAVSAGNITPVT
Maker004271	Q12923	36.2	47	29	1	40	85	1821	1867	0.0328	35.8	Tyrosine-protein phosphatase non-receptor type 13	TLPSPTPAVSAGNITPVTK
Maker004271	Q12923	36.2	47	29	1	40	85	1821	1867	0.0328	35.8	Tyrosine-protein phosphatase non-receptor type 13	TLPSPTPAVSAGNITPVTKT
Maker004271	Q12923	36.2	47	29	1	40	85	1821	1867	0.0328	35.8	Tyrosine-protein phosphatase non-receptor type 13	TLPSPTPAVSAGNITPVTKTS
Maker004271	Q12923	36.2	47	29	1	40	85	1821	1867	0.0328	35.8	Tyrosine-protein phosphatase non-receptor type 13	TLPSPTPAVSAGNITPVTKTSL
Maker004271	Q12923	36.2	47	29	1	40	85	1821	1867	0.0328	35.8	Tyrosine-protein phosphatase non-receptor type 13	TLPSPTPAVSAGNITPVTKTSLA
Maker004271	Q12923	36.2	47	29	1	40	85	1821	1867	0.0328	35.8	Tyrosine-protein phosphatase non-receptor type 13	TLPSPTPAVSAGNITPVTKTSLAA
Maker004271	Q12923	36.2	47	29	1	40	85	1821	1867	0.0328	35.8	Tyrosine-protein phosphatase non-receptor type 13	TLPSPTPAVSAGNITPVTKTSLAAKKQDA
Maker004271	Q12923	36.2	47	29	1	40	85	1821	1867	0.0328	35.8	Tyrosine-protein phosphatase non-receptor type 13	YCEADWNELFTTK
Maker010893	Q16555	42.5	666	262	6	13	671	15	566	2.88E-178	517	Dihydropyrimidinase-related protein 2	PTLPDSAIMTPSSKGPRLE
Maker011063	O00754	45.3	993	480	19	36	1001	48	1004	5.02E-282	810	Lysosomal alpha-mannosidase	EEVINIHLKPMEIRTFIIEVLYH
Maker011063	O00754	45.3	993	480	19	36	1001	48	1004	5.02E-282	810	Lysosomal alpha-mannosidase	EVINIHLKPMEIRTFIIEVLYH
Maker011063	O00754	45.3	993	480	19	36	1001	48	1004	5.02E-282	810	Lysosomal alpha-mannosidase	VINIHLKPMEIRTFIIEVLYH
Maker011063	Q9Y2E5	26.9	1049	588	34	55	999	31	1004	3.96E-84	290	Epididymis-specific alpha-mannosidase	EEVINIHLKPMEIRTFIIEVLYH
Maker011063	Q9Y2E5	26.9	1049	588	34	55	999	31	1004	3.96E-84	290	Epididymis-specific alpha-mannosidase	EVINIHLKPMEIRTFIIEVLYH
Maker011063	Q9Y2E5	26.9	1049	588	34	55	999	31	1004	3.96E-84	290	Epididymis-specific alpha-mannosidase	VINIHLKPMEIRTFIIEVLYH
Maker011063	Q16706	27	852	495	25	49	816	164	972	2.72E-76	269	Alpha-mannosidase 2	EEVINIHLKPMEIRTFIIEVLYH
Maker011063	Q16706	27	852	495	25	49	816	164	972	2.72E-76	269	Alpha-mannosidase 2	EVINIHLKPMEIRTFIIEVLYH
Maker011063	Q16706	27	852	495	25	49	816	164	972	2.72E-76	269	Alpha-mannosidase 2	VINIHLKPMEIRTFIIEVLYH
Maker011063	P49641	27	857	495	26	49	816	164	978	2.73E-70	251	Alpha-mannosidase 2x	EEVINIHLKPMEIRTFIIEVLYH
Maker011063	P49641	27	857	495	26	49	816	164	978	2.73E-70	251	Alpha-mannosidase 2x	EVINIHLKPMEIRTFIIEVLYH
Maker011063	P49641	27	857	495	26	49	816	164	978	2.73E-70	251	Alpha-mannosidase 2x	VINIHLKPMEIRTFIIEVLYH
Maker011087	P51151	37.1	159	96	1	11	165	7	165	6.12E-35	119	Ras-related protein Rab-9A	VGPPSSGASDPANKVK
Maker011087	Q15669	33.9	165	90	7	13	165	6	163	8.27E-20	80.1	Rho-related GTP-binding protein RhoH	VGPPSSGASDPANKVK
Maker011087	P84095	30.8	120	80	3	13	131	5	122	1.20E-18	77	Rho-related GTP-binding protein RhoG	VGPPSSGASDPANKVK
Maker011087	P17081	32.8	119	77	3	11	128	9	125	2.20E-18	76.6	Rho-related GTP-binding protein RhoQ	VGPPSSGASDPANKVK
Maker011279	P00750	31	281	160	12	182	447	299	560	5.93E-27	110	Tissue-type plasminogen activator	CDNYLDVCCKAPDVVGKQDI
Maker011279	P00760	32.7	220	121	8	231	447	48	243	6.69E-27	105	Cationic trypsin	CDNYLDVCCKAPDVVGKQDI
Maker011279	P09871	30.7	277	151	10	182	443	425	675	1.51E-26	109	Complement C1s subcomponent	CDNYLDVCCKAPDVVGKQDI
Maker011279	P08709	27.2	356	203	16	110	445	130	449	2.60E-23	99	Coagulation factor VII	CDNYLDVCCKAPDVVGKQDI
Maker009873	P16401	48.4	95	47	2	46	139	37	130	4.40E-14	67	Histone H1.5	AEKTSSSPVVIAGSGTGSSANQQTNTSTSTTR
Maker009873	P16402	46.3	95	49	2	46	139	35	128	6.80E-13	63.5	Histone H1.3	AEKTSSSPVVIAGSGTGSSANQQTNTSTSTTR
Maker009873	P16403	46.3	95	49	2	46	139	34	127	1.55E-12	62.4	Histone H1.2	AEKTSSSPVVIAGSGTGSSANQQTNTSTSTTR
Maker009873	P10412	50.7	75	36	1	46	120	34	107	3.12E-12	61.6	Histone H1.4	AEKTSSSPVVIAGSGTGSSANQQTNTSTSTTR
Maker009960	Q9H3S7	24.4	762	518	23	4	734	9	743	1.97E-55	204	Tyrosine-protein phosphatase non-receptor type 23	AELIGIPLKKPSDVDIIKP
Maker010077	Q96KQ7	59.3	27	11	0	181	207	687	713	0.00311	35.8	Histone-lysine N-methyltransferase EHMT2	SETFYYVGVRGSPYA
Maker010077	Q96KQ7	59.3	27	11	0	181	207	687	713	0.00311	35.8	Histone-lysine N-methyltransferase EHMT2	SETFYYVGVRGSPYATESSVF
Maker010077	Q96KQ7	59.3	27	11	0	181	207	687	713	0.00311	35.8	Histone-lysine N-methyltransferase EHMT2	TSETFYYVGVRGSPYA
Maker010077	Q96KQ7	59.3	27	11	0	181	207	687	713	0.00311	35.8	Histone-lysine N-methyltransferase EHMT2	TSETFYYVGVRGSPYATESSVFELSPDELLALTKRFQ
Maker010077	Q96I34	46.9	32	17	0	153	184	78	109	0.0146	33.5	Protein phosphatase 1 regulatory subunit 16A	SETFYYVGVRGSPYA
Maker010077	Q96I34	46.9	32	17	0	153	184	78	109	0.0146	33.5	Protein phosphatase 1 regulatory subunit 16A	SETFYYVGVRGSPYATESSVF
Maker010077	Q96I34	46.9	32	17	0	153	184	78	109	0.0146	33.5	Protein phosphatase 1 regulatory subunit 16A	TSETFYYVGVRGSPYA
Maker010077	Q96I34	46.9	32	17	0	153	184	78	109	0.0146	33.5	Protein phosphatase 1 regulatory subunit 16A	TSETFYYVGVRGSPYATESSVFELSPDELLALTKRFQ
Maker010128	P60709	97.1	374	11	0	3	376	2	375	5.05E-277	747	Actin, cytoplasmic 1	AALVVDNGSGMCKA
Maker010128	P60709	97.1	374	11	0	3	376	2	375	5.05E-277	747	Actin, cytoplasmic 1	ALVVDNGSGMCKA
Maker010128	P60709	97.1	374	11	0	3	376	2	375	5.05E-277	747	Actin, cytoplasmic 1	AVFPSIVGR
Maker010128	P60709	97.1	374	11	0	3	376	2	375	5.05E-277	747	Actin, cytoplasmic 1	EKSYELPDGQVITIGNE
Maker010128	P60709	97.1	374	11	0	3	376	2	375	5.05E-277	747	Actin, cytoplasmic 1	EKSYELPDGQVITIGNER
Maker010128	P60709	97.1	374	11	0	3	376	2	375	5.05E-277	747	Actin, cytoplasmic 1	IHETVYNSIM
Maker010128	P60709	97.1	374	11	0	3	376	2	375	5.05E-277	747	Actin, cytoplasmic 1	IITNWDDMEKIW
Maker010128	P60709	97.1	374	11	0	3	376	2	375	5.05E-277	747	Actin, cytoplasmic 1	IITNWDDMEKIWHHT
Maker010128	P60709	97.1	374	11	0	3	376	2	375	5.05E-277	747	Actin, cytoplasmic 1	IVLDSGDGVSHTVPIYEG
Maker010128	P60709	97.1	374	11	0	3	376	2	375	5.05E-277	747	Actin, cytoplasmic 1	KDSYVGDEAQSKRGILTL
Maker010128	P60709	97.1	374	11	0	3	376	2	375	5.05E-277	747	Actin, cytoplasmic 1	KSYELPDGQVITIGNE
Maker010128	P60709	97.1	374	11	0	3	376	2	375	5.05E-277	747	Actin, cytoplasmic 1	KSYELPDGQVITIGNER
Maker010128	P60709	97.1	374	11	0	3	376	2	375	5.05E-277	747	Actin, cytoplasmic 1	LEKSYELPDGQVITI
Maker010128	P60709	97.1	374	11	0	3	376	2	375	5.05E-277	747	Actin, cytoplasmic 1	LEKSYELPDGQVITIGNE
Maker010128	P60709	97.1	374	11	0	3	376	2	375	5.05E-277	747	Actin, cytoplasmic 1	LEKSYELPDGQVITIGNER
Maker010128	P60709	97.1	374	11	0	3	376	2	375	5.05E-277	747	Actin, cytoplasmic 1	LTEAPLNPKAN
Maker010128	P60709	97.1	374	11	0	3	376	2	375	5.05E-277	747	Actin, cytoplasmic 1	LTEAPLNPKANR
Maker010128	P60709	97.1	374	11	0	3	376	2	375	5.05E-277	747	Actin, cytoplasmic 1	LVVDNGSGMCKA
Maker010128	P60709	97.1	374	11	0	3	376	2	375	5.05E-277	747	Actin, cytoplasmic 1	MGQKDSYVGDEAQSKRGILTL
Maker010128	P60709	97.1	374	11	0	3	376	2	375	5.05E-277	747	Actin, cytoplasmic 1	NWDDMEKIW
Maker010128	P60709	97.1	374	11	0	3	376	2	375	5.05E-277	747	Actin, cytoplasmic 1	NWDDMEKIWHHT
Maker010128	P60709	97.1	374	11	0	3	376	2	375	5.05E-277	747	Actin, cytoplasmic 1	SGGTTMYPGIADR
Maker010128	P60709	97.1	374	11	0	3	376	2	375	5.05E-277	747	Actin, cytoplasmic 1	STIKIKIIAPP
Maker010128	P60709	97.1	374	11	0	3	376	2	375	5.05E-277	747	Actin, cytoplasmic 1	STSLEKSYELPDGQVITI
Maker010128	P60709	97.1	374	11	0	3	376	2	375	5.05E-277	747	Actin, cytoplasmic 1	STSLEKSYELPDGQVITIGNE
Maker010128	P60709	97.1	374	11	0	3	376	2	375	5.05E-277	747	Actin, cytoplasmic 1	STSLEKSYELPDGQVITIGNER
Maker010128	P60709	97.1	374	11	0	3	376	2	375	5.05E-277	747	Actin, cytoplasmic 1	SYELPDGQVITIGNER
Maker010128	P60709	97.1	374	11	0	3	376	2	375	5.05E-277	747	Actin, cytoplasmic 1	TNWDDMEKIW
Maker010128	P60709	97.1	374	11	0	3	376	2	375	5.05E-277	747	Actin, cytoplasmic 1	VAPEEHPVLLTEA
Maker010128	P60709	97.1	374	11	0	3	376	2	375	5.05E-277	747	Actin, cytoplasmic 1	VLLTEAPLNPKANR
Maker010128	P60709	97.1	374	11	0	3	376	2	375	5.05E-277	747	Actin, cytoplasmic 1	VMVGMGQKDSYVGDEAQSK
Maker010128	P60709	97.1	374	11	0	3	376	2	375	5.05E-277	747	Actin, cytoplasmic 1	VVDNGSGMCKA
Maker010128	P60709	97.1	374	11	0	3	376	2	375	5.05E-277	747	Actin, cytoplasmic 1	WDDMEKIWH
Maker010128	P60709	97.1	374	11	0	3	376	2	375	5.05E-277	747	Actin, cytoplasmic 1	WDDMEKIWHHT
Maker010128	P60709	97.1	374	11	0	3	376	2	375	5.05E-277	747	Actin, cytoplasmic 1	YELPDGQVITIGNER
Maker010128	P60709	97.1	374	11	0	3	376	2	375	5.05E-277	747	Actin, cytoplasmic 1	YVGDEAQSKRGILT
Maker010128	P60709	97.1	374	11	0	3	376	2	375	5.05E-277	747	Actin, cytoplasmic 1	YVGDEAQSKRGILTL
Maker010128	P63261	96	374	15	0	3	376	2	375	4.85E-275	742	Actin, cytoplasmic 2	AALVVDNGSGMCKA
Maker010128	P63261	96	374	15	0	3	376	2	375	4.85E-275	742	Actin, cytoplasmic 2	ALVVDNGSGMCKA
Maker010128	P63261	96	374	15	0	3	376	2	375	4.85E-275	742	Actin, cytoplasmic 2	AVFPSIVGR
Maker010128	P63261	96	374	15	0	3	376	2	375	4.85E-275	742	Actin, cytoplasmic 2	EKSYELPDGQVITIGNE
Maker010128	P63261	96	374	15	0	3	376	2	375	4.85E-275	742	Actin, cytoplasmic 2	EKSYELPDGQVITIGNER
Maker010128	P63261	96	374	15	0	3	376	2	375	4.85E-275	742	Actin, cytoplasmic 2	IHETVYNSIM
Maker010128	P63261	96	374	15	0	3	376	2	375	4.85E-275	742	Actin, cytoplasmic 2	IITNWDDMEKIW
Maker010128	P63261	96	374	15	0	3	376	2	375	4.85E-275	742	Actin, cytoplasmic 2	IITNWDDMEKIWHHT
Maker010128	P63261	96	374	15	0	3	376	2	375	4.85E-275	742	Actin, cytoplasmic 2	IVLDSGDGVSHTVPIYEG
Maker010128	P63261	96	374	15	0	3	376	2	375	4.85E-275	742	Actin, cytoplasmic 2	KDSYVGDEAQSKRGILTL
Maker010128	P63261	96	374	15	0	3	376	2	375	4.85E-275	742	Actin, cytoplasmic 2	KSYELPDGQVITIGNE
Maker010128	P63261	96	374	15	0	3	376	2	375	4.85E-275	742	Actin, cytoplasmic 2	KSYELPDGQVITIGNER
Maker010128	P63261	96	374	15	0	3	376	2	375	4.85E-275	742	Actin, cytoplasmic 2	LEKSYELPDGQVITI
Maker010128	P63261	96	374	15	0	3	376	2	375	4.85E-275	742	Actin, cytoplasmic 2	LEKSYELPDGQVITIGNE
Maker010128	P63261	96	374	15	0	3	376	2	375	4.85E-275	742	Actin, cytoplasmic 2	LEKSYELPDGQVITIGNER
Maker010128	P63261	96	374	15	0	3	376	2	375	4.85E-275	742	Actin, cytoplasmic 2	LTEAPLNPKAN
Maker010128	P63261	96	374	15	0	3	376	2	375	4.85E-275	742	Actin, cytoplasmic 2	LTEAPLNPKANR
Maker010128	P63261	96	374	15	0	3	376	2	375	4.85E-275	742	Actin, cytoplasmic 2	LVVDNGSGMCKA
Maker010128	P63261	96	374	15	0	3	376	2	375	4.85E-275	742	Actin, cytoplasmic 2	MGQKDSYVGDEAQSKRGILTL
Maker010128	P63261	96	374	15	0	3	376	2	375	4.85E-275	742	Actin, cytoplasmic 2	NWDDMEKIW
Maker010128	P63261	96	374	15	0	3	376	2	375	4.85E-275	742	Actin, cytoplasmic 2	NWDDMEKIWHHT
Maker010128	P63261	96	374	15	0	3	376	2	375	4.85E-275	742	Actin, cytoplasmic 2	SGGTTMYPGIADR
Maker010128	P63261	96	374	15	0	3	376	2	375	4.85E-275	742	Actin, cytoplasmic 2	STIKIKIIAPP
Maker010128	P63261	96	374	15	0	3	376	2	375	4.85E-275	742	Actin, cytoplasmic 2	STSLEKSYELPDGQVITI
Maker010128	P63261	96	374	15	0	3	376	2	375	4.85E-275	742	Actin, cytoplasmic 2	STSLEKSYELPDGQVITIGNE
Maker010128	P63261	96	374	15	0	3	376	2	375	4.85E-275	742	Actin, cytoplasmic 2	STSLEKSYELPDGQVITIGNER
Maker010128	P63261	96	374	15	0	3	376	2	375	4.85E-275	742	Actin, cytoplasmic 2	SYELPDGQVITIGNER
Maker010128	P63261	96	374	15	0	3	376	2	375	4.85E-275	742	Actin, cytoplasmic 2	TNWDDMEKIW
Maker010128	P63261	96	374	15	0	3	376	2	375	4.85E-275	742	Actin, cytoplasmic 2	VAPEEHPVLLTEA
Maker010128	P63261	96	374	15	0	3	376	2	375	4.85E-275	742	Actin, cytoplasmic 2	VLLTEAPLNPKANR
Maker010128	P63261	96	374	15	0	3	376	2	375	4.85E-275	742	Actin, cytoplasmic 2	VMVGMGQKDSYVGDEAQSK
Maker010128	P63261	96	374	15	0	3	376	2	375	4.85E-275	742	Actin, cytoplasmic 2	VVDNGSGMCKA
Maker010128	P63261	96	374	15	0	3	376	2	375	4.85E-275	742	Actin, cytoplasmic 2	WDDMEKIWH
Maker010128	P63261	96	374	15	0	3	376	2	375	4.85E-275	742	Actin, cytoplasmic 2	WDDMEKIWHHT
Maker010128	P63261	96	374	15	0	3	376	2	375	4.85E-275	742	Actin, cytoplasmic 2	YELPDGQVITIGNER
Maker010128	P63261	96	374	15	0	3	376	2	375	4.85E-275	742	Actin, cytoplasmic 2	YVGDEAQSKRGILT
Maker010128	P63261	96	374	15	0	3	376	2	375	4.85E-275	742	Actin, cytoplasmic 2	YVGDEAQSKRGILTL
Maker010128	P63267	92.8	376	27	0	1	376	1	376	4.24E-267	722	Actin, gamma-enteric smooth muscle	AALVVDNGSGMCKA
Maker010128	P63267	92.8	376	27	0	1	376	1	376	4.24E-267	722	Actin, gamma-enteric smooth muscle	ALVVDNGSGMCKA
Maker010128	P63267	92.8	376	27	0	1	376	1	376	4.24E-267	722	Actin, gamma-enteric smooth muscle	AVFPSIVGR
Maker010128	P63267	92.8	376	27	0	1	376	1	376	4.24E-267	722	Actin, gamma-enteric smooth muscle	EKSYELPDGQVITIGNE
Maker010128	P63267	92.8	376	27	0	1	376	1	376	4.24E-267	722	Actin, gamma-enteric smooth muscle	EKSYELPDGQVITIGNER
Maker010128	P63267	92.8	376	27	0	1	376	1	376	4.24E-267	722	Actin, gamma-enteric smooth muscle	IHETVYNSIM
Maker010128	P63267	92.8	376	27	0	1	376	1	376	4.24E-267	722	Actin, gamma-enteric smooth muscle	IITNWDDMEKIW
Maker010128	P63267	92.8	376	27	0	1	376	1	376	4.24E-267	722	Actin, gamma-enteric smooth muscle	IITNWDDMEKIWHHT
Maker010128	P63267	92.8	376	27	0	1	376	1	376	4.24E-267	722	Actin, gamma-enteric smooth muscle	IVLDSGDGVSHTVPIYEG
Maker010128	P63267	92.8	376	27	0	1	376	1	376	4.24E-267	722	Actin, gamma-enteric smooth muscle	KDSYVGDEAQSKRGILTL
Maker010128	P63267	92.8	376	27	0	1	376	1	376	4.24E-267	722	Actin, gamma-enteric smooth muscle	KSYELPDGQVITIGNE
Maker010128	P63267	92.8	376	27	0	1	376	1	376	4.24E-267	722	Actin, gamma-enteric smooth muscle	KSYELPDGQVITIGNER
Maker010128	P63267	92.8	376	27	0	1	376	1	376	4.24E-267	722	Actin, gamma-enteric smooth muscle	LEKSYELPDGQVITI
Maker010128	P63267	92.8	376	27	0	1	376	1	376	4.24E-267	722	Actin, gamma-enteric smooth muscle	LEKSYELPDGQVITIGNE
Maker010128	P63267	92.8	376	27	0	1	376	1	376	4.24E-267	722	Actin, gamma-enteric smooth muscle	LEKSYELPDGQVITIGNER
Maker010128	P63267	92.8	376	27	0	1	376	1	376	4.24E-267	722	Actin, gamma-enteric smooth muscle	LTEAPLNPKAN
Maker010128	P63267	92.8	376	27	0	1	376	1	376	4.24E-267	722	Actin, gamma-enteric smooth muscle	LTEAPLNPKANR
Maker010128	P63267	92.8	376	27	0	1	376	1	376	4.24E-267	722	Actin, gamma-enteric smooth muscle	LVVDNGSGMCKA
Maker010128	P63267	92.8	376	27	0	1	376	1	376	4.24E-267	722	Actin, gamma-enteric smooth muscle	MGQKDSYVGDEAQSKRGILTL
Maker010128	P63267	92.8	376	27	0	1	376	1	376	4.24E-267	722	Actin, gamma-enteric smooth muscle	NWDDMEKIW
Maker010128	P63267	92.8	376	27	0	1	376	1	376	4.24E-267	722	Actin, gamma-enteric smooth muscle	NWDDMEKIWHHT
Maker010128	P63267	92.8	376	27	0	1	376	1	376	4.24E-267	722	Actin, gamma-enteric smooth muscle	SGGTTMYPGIADR
Maker010128	P63267	92.8	376	27	0	1	376	1	376	4.24E-267	722	Actin, gamma-enteric smooth muscle	STIKIKIIAPP
Maker010128	P63267	92.8	376	27	0	1	376	1	376	4.24E-267	722	Actin, gamma-enteric smooth muscle	STSLEKSYELPDGQVITI
Maker010128	P63267	92.8	376	27	0	1	376	1	376	4.24E-267	722	Actin, gamma-enteric smooth muscle	STSLEKSYELPDGQVITIGNE
Maker010128	P63267	92.8	376	27	0	1	376	1	376	4.24E-267	722	Actin, gamma-enteric smooth muscle	STSLEKSYELPDGQVITIGNER
Maker010128	P63267	92.8	376	27	0	1	376	1	376	4.24E-267	722	Actin, gamma-enteric smooth muscle	SYELPDGQVITIGNER
Maker010128	P63267	92.8	376	27	0	1	376	1	376	4.24E-267	722	Actin, gamma-enteric smooth muscle	TNWDDMEKIW
Maker010128	P63267	92.8	376	27	0	1	376	1	376	4.24E-267	722	Actin, gamma-enteric smooth muscle	VAPEEHPVLLTEA
Maker010128	P63267	92.8	376	27	0	1	376	1	376	4.24E-267	722	Actin, gamma-enteric smooth muscle	VLLTEAPLNPKANR
Maker010128	P63267	92.8	376	27	0	1	376	1	376	4.24E-267	722	Actin, gamma-enteric smooth muscle	VMVGMGQKDSYVGDEAQSK
Maker010128	P63267	92.8	376	27	0	1	376	1	376	4.24E-267	722	Actin, gamma-enteric smooth muscle	VVDNGSGMCKA
Maker010128	P63267	92.8	376	27	0	1	376	1	376	4.24E-267	722	Actin, gamma-enteric smooth muscle	WDDMEKIWH
Maker010128	P63267	92.8	376	27	0	1	376	1	376	4.24E-267	722	Actin, gamma-enteric smooth muscle	WDDMEKIWHHT
Maker010128	P63267	92.8	376	27	0	1	376	1	376	4.24E-267	722	Actin, gamma-enteric smooth muscle	YELPDGQVITIGNER
Maker010128	P63267	92.8	376	27	0	1	376	1	376	4.24E-267	722	Actin, gamma-enteric smooth muscle	YVGDEAQSKRGILT
Maker010128	P63267	92.8	376	27	0	1	376	1	376	4.24E-267	722	Actin, gamma-enteric smooth muscle	YVGDEAQSKRGILTL
Maker010128	P68032	93.4	377	24	1	1	376	1	377	1.79E-266	720	Actin, alpha cardiac muscle 1	AALVVDNGSGMCKA
Maker010128	P68032	93.4	377	24	1	1	376	1	377	1.79E-266	720	Actin, alpha cardiac muscle 1	ALVVDNGSGMCKA
Maker010128	P68032	93.4	377	24	1	1	376	1	377	1.79E-266	720	Actin, alpha cardiac muscle 1	AVFPSIVGR
Maker010128	P68032	93.4	377	24	1	1	376	1	377	1.79E-266	720	Actin, alpha cardiac muscle 1	EKSYELPDGQVITIGNE
Maker010128	P68032	93.4	377	24	1	1	376	1	377	1.79E-266	720	Actin, alpha cardiac muscle 1	EKSYELPDGQVITIGNER
Maker010128	P68032	93.4	377	24	1	1	376	1	377	1.79E-266	720	Actin, alpha cardiac muscle 1	IHETVYNSIM
Maker010128	P68032	93.4	377	24	1	1	376	1	377	1.79E-266	720	Actin, alpha cardiac muscle 1	IITNWDDMEKIW
Maker010128	P68032	93.4	377	24	1	1	376	1	377	1.79E-266	720	Actin, alpha cardiac muscle 1	IITNWDDMEKIWHHT
Maker010128	P68032	93.4	377	24	1	1	376	1	377	1.79E-266	720	Actin, alpha cardiac muscle 1	IVLDSGDGVSHTVPIYEG
Maker010128	P68032	93.4	377	24	1	1	376	1	377	1.79E-266	720	Actin, alpha cardiac muscle 1	KDSYVGDEAQSKRGILTL
Maker010128	P68032	93.4	377	24	1	1	376	1	377	1.79E-266	720	Actin, alpha cardiac muscle 1	KSYELPDGQVITIGNE
Maker010128	P68032	93.4	377	24	1	1	376	1	377	1.79E-266	720	Actin, alpha cardiac muscle 1	KSYELPDGQVITIGNER
Maker010128	P68032	93.4	377	24	1	1	376	1	377	1.79E-266	720	Actin, alpha cardiac muscle 1	LEKSYELPDGQVITI
Maker010128	P68032	93.4	377	24	1	1	376	1	377	1.79E-266	720	Actin, alpha cardiac muscle 1	LEKSYELPDGQVITIGNE
Maker010128	P68032	93.4	377	24	1	1	376	1	377	1.79E-266	720	Actin, alpha cardiac muscle 1	LEKSYELPDGQVITIGNER
Maker010128	P68032	93.4	377	24	1	1	376	1	377	1.79E-266	720	Actin, alpha cardiac muscle 1	LTEAPLNPKAN
Maker010128	P68032	93.4	377	24	1	1	376	1	377	1.79E-266	720	Actin, alpha cardiac muscle 1	LTEAPLNPKANR
Maker010128	P68032	93.4	377	24	1	1	376	1	377	1.79E-266	720	Actin, alpha cardiac muscle 1	LVVDNGSGMCKA
Maker010128	P68032	93.4	377	24	1	1	376	1	377	1.79E-266	720	Actin, alpha cardiac muscle 1	MGQKDSYVGDEAQSKRGILTL
Maker010128	P68032	93.4	377	24	1	1	376	1	377	1.79E-266	720	Actin, alpha cardiac muscle 1	NWDDMEKIW
Maker010128	P68032	93.4	377	24	1	1	376	1	377	1.79E-266	720	Actin, alpha cardiac muscle 1	NWDDMEKIWHHT
Maker010128	P68032	93.4	377	24	1	1	376	1	377	1.79E-266	720	Actin, alpha cardiac muscle 1	SGGTTMYPGIADR
Maker010128	P68032	93.4	377	24	1	1	376	1	377	1.79E-266	720	Actin, alpha cardiac muscle 1	STIKIKIIAPP
Maker010128	P68032	93.4	377	24	1	1	376	1	377	1.79E-266	720	Actin, alpha cardiac muscle 1	STSLEKSYELPDGQVITI
Maker010128	P68032	93.4	377	24	1	1	376	1	377	1.79E-266	720	Actin, alpha cardiac muscle 1	STSLEKSYELPDGQVITIGNE
Maker010128	P68032	93.4	377	24	1	1	376	1	377	1.79E-266	720	Actin, alpha cardiac muscle 1	STSLEKSYELPDGQVITIGNER
Maker010128	P68032	93.4	377	24	1	1	376	1	377	1.79E-266	720	Actin, alpha cardiac muscle 1	SYELPDGQVITIGNER
Maker010128	P68032	93.4	377	24	1	1	376	1	377	1.79E-266	720	Actin, alpha cardiac muscle 1	TNWDDMEKIW
Maker010128	P68032	93.4	377	24	1	1	376	1	377	1.79E-266	720	Actin, alpha cardiac muscle 1	VAPEEHPVLLTEA
Maker010128	P68032	93.4	377	24	1	1	376	1	377	1.79E-266	720	Actin, alpha cardiac muscle 1	VLLTEAPLNPKANR
Maker010128	P68032	93.4	377	24	1	1	376	1	377	1.79E-266	720	Actin, alpha cardiac muscle 1	VMVGMGQKDSYVGDEAQSK
Maker010128	P68032	93.4	377	24	1	1	376	1	377	1.79E-266	720	Actin, alpha cardiac muscle 1	VVDNGSGMCKA
Maker010128	P68032	93.4	377	24	1	1	376	1	377	1.79E-266	720	Actin, alpha cardiac muscle 1	WDDMEKIWH
Maker010128	P68032	93.4	377	24	1	1	376	1	377	1.79E-266	720	Actin, alpha cardiac muscle 1	WDDMEKIWHHT
Maker010128	P68032	93.4	377	24	1	1	376	1	377	1.79E-266	720	Actin, alpha cardiac muscle 1	YELPDGQVITIGNER
Maker010128	P68032	93.4	377	24	1	1	376	1	377	1.79E-266	720	Actin, alpha cardiac muscle 1	YVGDEAQSKRGILT
Maker010128	P68032	93.4	377	24	1	1	376	1	377	1.79E-266	720	Actin, alpha cardiac muscle 1	YVGDEAQSKRGILTL
Maker010129	P60709	96.5	374	13	0	3	376	2	375	1.69E-275	743	Actin, cytoplasmic 1	AALVVDNGSGMCKA
Maker010129	P60709	96.5	374	13	0	3	376	2	375	1.69E-275	743	Actin, cytoplasmic 1	ALVVDNGSGMCKA
Maker010129	P60709	96.5	374	13	0	3	376	2	375	1.69E-275	743	Actin, cytoplasmic 1	ANNVLSGGTTMYPGIADR
Maker010129	P60709	96.5	374	13	0	3	376	2	375	1.69E-275	743	Actin, cytoplasmic 1	AVFPSIVGR
Maker010129	P60709	96.5	374	13	0	3	376	2	375	1.69E-275	743	Actin, cytoplasmic 1	EKSYELPDGQVITIGNE
Maker010129	P60709	96.5	374	13	0	3	376	2	375	1.69E-275	743	Actin, cytoplasmic 1	EKSYELPDGQVITIGNER
Maker010129	P60709	96.5	374	13	0	3	376	2	375	1.69E-275	743	Actin, cytoplasmic 1	IHETVYNSIM
Maker010129	P60709	96.5	374	13	0	3	376	2	375	1.69E-275	743	Actin, cytoplasmic 1	IITNWDDMEKIW
Maker010129	P60709	96.5	374	13	0	3	376	2	375	1.69E-275	743	Actin, cytoplasmic 1	IITNWDDMEKIWHHT
Maker010129	P60709	96.5	374	13	0	3	376	2	375	1.69E-275	743	Actin, cytoplasmic 1	IVLDSGDGVSHTVPIYEG
Maker010129	P60709	96.5	374	13	0	3	376	2	375	1.69E-275	743	Actin, cytoplasmic 1	KDSYVGDEAQSKRGILTL
Maker010129	P60709	96.5	374	13	0	3	376	2	375	1.69E-275	743	Actin, cytoplasmic 1	KSYELPDGQVITIGNE
Maker010129	P60709	96.5	374	13	0	3	376	2	375	1.69E-275	743	Actin, cytoplasmic 1	KSYELPDGQVITIGNER
Maker010129	P60709	96.5	374	13	0	3	376	2	375	1.69E-275	743	Actin, cytoplasmic 1	LEKSYELPDGQVITI
Maker010129	P60709	96.5	374	13	0	3	376	2	375	1.69E-275	743	Actin, cytoplasmic 1	LEKSYELPDGQVITIGNE
Maker010129	P60709	96.5	374	13	0	3	376	2	375	1.69E-275	743	Actin, cytoplasmic 1	LEKSYELPDGQVITIGNER
Maker010129	P60709	96.5	374	13	0	3	376	2	375	1.69E-275	743	Actin, cytoplasmic 1	LTEAPLNPKAN
Maker010129	P60709	96.5	374	13	0	3	376	2	375	1.69E-275	743	Actin, cytoplasmic 1	LTEAPLNPKANR
Maker010129	P60709	96.5	374	13	0	3	376	2	375	1.69E-275	743	Actin, cytoplasmic 1	LVVDNGSGMCKA
Maker010129	P60709	96.5	374	13	0	3	376	2	375	1.69E-275	743	Actin, cytoplasmic 1	MGQKDSYVGDEAQSKRGILTL
Maker010129	P60709	96.5	374	13	0	3	376	2	375	1.69E-275	743	Actin, cytoplasmic 1	NVLSGGTTMYPGIADR
Maker010129	P60709	96.5	374	13	0	3	376	2	375	1.69E-275	743	Actin, cytoplasmic 1	NWDDMEKIW
Maker010129	P60709	96.5	374	13	0	3	376	2	375	1.69E-275	743	Actin, cytoplasmic 1	NWDDMEKIWHHT
Maker010129	P60709	96.5	374	13	0	3	376	2	375	1.69E-275	743	Actin, cytoplasmic 1	SGGTTMYPGIADR
Maker010129	P60709	96.5	374	13	0	3	376	2	375	1.69E-275	743	Actin, cytoplasmic 1	STIKIKIIAPP
Maker010129	P60709	96.5	374	13	0	3	376	2	375	1.69E-275	743	Actin, cytoplasmic 1	STSLEKSYELPDGQVITI
Maker010129	P60709	96.5	374	13	0	3	376	2	375	1.69E-275	743	Actin, cytoplasmic 1	STSLEKSYELPDGQVITIGNE
Maker010129	P60709	96.5	374	13	0	3	376	2	375	1.69E-275	743	Actin, cytoplasmic 1	STSLEKSYELPDGQVITIGNER
Maker010129	P60709	96.5	374	13	0	3	376	2	375	1.69E-275	743	Actin, cytoplasmic 1	SYELPDGQVITIGNER
Maker010129	P60709	96.5	374	13	0	3	376	2	375	1.69E-275	743	Actin, cytoplasmic 1	TNWDDMEKIW
Maker010129	P60709	96.5	374	13	0	3	376	2	375	1.69E-275	743	Actin, cytoplasmic 1	VAPEEHPVLLTEA
Maker010129	P60709	96.5	374	13	0	3	376	2	375	1.69E-275	743	Actin, cytoplasmic 1	VLLTEAPLNPKANR
Maker010129	P60709	96.5	374	13	0	3	376	2	375	1.69E-275	743	Actin, cytoplasmic 1	VMVGMGQKDSYVGDEAQSK
Maker010129	P60709	96.5	374	13	0	3	376	2	375	1.69E-275	743	Actin, cytoplasmic 1	VVDNGSGMCKA
Maker010129	P60709	96.5	374	13	0	3	376	2	375	1.69E-275	743	Actin, cytoplasmic 1	WDDMEKIWH
Maker010129	P60709	96.5	374	13	0	3	376	2	375	1.69E-275	743	Actin, cytoplasmic 1	WDDMEKIWHHT
Maker010129	P60709	96.5	374	13	0	3	376	2	375	1.69E-275	743	Actin, cytoplasmic 1	YELPDGQVITIGNER
Maker010129	P60709	96.5	374	13	0	3	376	2	375	1.69E-275	743	Actin, cytoplasmic 1	YVGDEAQSKRGILT
Maker010129	P60709	96.5	374	13	0	3	376	2	375	1.69E-275	743	Actin, cytoplasmic 1	YVGDEAQSKRGILTL
Maker010129	P63261	96	374	15	0	3	376	2	375	1.39E-274	741	Actin, cytoplasmic 2	AALVVDNGSGMCKA
Maker010129	P63261	96	374	15	0	3	376	2	375	1.39E-274	741	Actin, cytoplasmic 2	ALVVDNGSGMCKA
Maker010129	P63261	96	374	15	0	3	376	2	375	1.39E-274	741	Actin, cytoplasmic 2	ANNVLSGGTTMYPGIADR
Maker010129	P63261	96	374	15	0	3	376	2	375	1.39E-274	741	Actin, cytoplasmic 2	AVFPSIVGR
Maker010129	P63261	96	374	15	0	3	376	2	375	1.39E-274	741	Actin, cytoplasmic 2	EKSYELPDGQVITIGNE
Maker010129	P63261	96	374	15	0	3	376	2	375	1.39E-274	741	Actin, cytoplasmic 2	EKSYELPDGQVITIGNER
Maker010129	P63261	96	374	15	0	3	376	2	375	1.39E-274	741	Actin, cytoplasmic 2	IHETVYNSIM
Maker010129	P63261	96	374	15	0	3	376	2	375	1.39E-274	741	Actin, cytoplasmic 2	IITNWDDMEKIW
Maker010129	P63261	96	374	15	0	3	376	2	375	1.39E-274	741	Actin, cytoplasmic 2	IITNWDDMEKIWHHT
Maker010129	P63261	96	374	15	0	3	376	2	375	1.39E-274	741	Actin, cytoplasmic 2	IVLDSGDGVSHTVPIYEG
Maker010129	P63261	96	374	15	0	3	376	2	375	1.39E-274	741	Actin, cytoplasmic 2	KDSYVGDEAQSKRGILTL
Maker010129	P63261	96	374	15	0	3	376	2	375	1.39E-274	741	Actin, cytoplasmic 2	KSYELPDGQVITIGNE
Maker010129	P63261	96	374	15	0	3	376	2	375	1.39E-274	741	Actin, cytoplasmic 2	KSYELPDGQVITIGNER
Maker010129	P63261	96	374	15	0	3	376	2	375	1.39E-274	741	Actin, cytoplasmic 2	LEKSYELPDGQVITI
Maker010129	P63261	96	374	15	0	3	376	2	375	1.39E-274	741	Actin, cytoplasmic 2	LEKSYELPDGQVITIGNE
Maker010129	P63261	96	374	15	0	3	376	2	375	1.39E-274	741	Actin, cytoplasmic 2	LEKSYELPDGQVITIGNER
Maker010129	P63261	96	374	15	0	3	376	2	375	1.39E-274	741	Actin, cytoplasmic 2	LTEAPLNPKAN
Maker010129	P63261	96	374	15	0	3	376	2	375	1.39E-274	741	Actin, cytoplasmic 2	LTEAPLNPKANR
Maker010129	P63261	96	374	15	0	3	376	2	375	1.39E-274	741	Actin, cytoplasmic 2	LVVDNGSGMCKA
Maker010129	P63261	96	374	15	0	3	376	2	375	1.39E-274	741	Actin, cytoplasmic 2	MGQKDSYVGDEAQSKRGILTL
Maker010129	P63261	96	374	15	0	3	376	2	375	1.39E-274	741	Actin, cytoplasmic 2	NVLSGGTTMYPGIADR
Maker010129	P63261	96	374	15	0	3	376	2	375	1.39E-274	741	Actin, cytoplasmic 2	NWDDMEKIW
Maker010129	P63261	96	374	15	0	3	376	2	375	1.39E-274	741	Actin, cytoplasmic 2	NWDDMEKIWHHT
Maker010129	P63261	96	374	15	0	3	376	2	375	1.39E-274	741	Actin, cytoplasmic 2	SGGTTMYPGIADR
Maker010129	P63261	96	374	15	0	3	376	2	375	1.39E-274	741	Actin, cytoplasmic 2	STIKIKIIAPP
Maker010129	P63261	96	374	15	0	3	376	2	375	1.39E-274	741	Actin, cytoplasmic 2	STSLEKSYELPDGQVITI
Maker010129	P63261	96	374	15	0	3	376	2	375	1.39E-274	741	Actin, cytoplasmic 2	STSLEKSYELPDGQVITIGNE
Maker010129	P63261	96	374	15	0	3	376	2	375	1.39E-274	741	Actin, cytoplasmic 2	STSLEKSYELPDGQVITIGNER
Maker010129	P63261	96	374	15	0	3	376	2	375	1.39E-274	741	Actin, cytoplasmic 2	SYELPDGQVITIGNER
Maker010129	P63261	96	374	15	0	3	376	2	375	1.39E-274	741	Actin, cytoplasmic 2	TNWDDMEKIW
Maker010129	P63261	96	374	15	0	3	376	2	375	1.39E-274	741	Actin, cytoplasmic 2	VAPEEHPVLLTEA
Maker010129	P63261	96	374	15	0	3	376	2	375	1.39E-274	741	Actin, cytoplasmic 2	VLLTEAPLNPKANR
Maker010129	P63261	96	374	15	0	3	376	2	375	1.39E-274	741	Actin, cytoplasmic 2	VMVGMGQKDSYVGDEAQSK
Maker010129	P63261	96	374	15	0	3	376	2	375	1.39E-274	741	Actin, cytoplasmic 2	VVDNGSGMCKA
Maker010129	P63261	96	374	15	0	3	376	2	375	1.39E-274	741	Actin, cytoplasmic 2	WDDMEKIWH
Maker010129	P63261	96	374	15	0	3	376	2	375	1.39E-274	741	Actin, cytoplasmic 2	WDDMEKIWHHT
Maker010129	P63261	96	374	15	0	3	376	2	375	1.39E-274	741	Actin, cytoplasmic 2	YELPDGQVITIGNER
Maker010129	P63261	96	374	15	0	3	376	2	375	1.39E-274	741	Actin, cytoplasmic 2	YVGDEAQSKRGILT
Maker010129	P63261	96	374	15	0	3	376	2	375	1.39E-274	741	Actin, cytoplasmic 2	YVGDEAQSKRGILTL
Maker010129	P63267	93.4	376	25	0	1	376	1	376	1.80E-268	725	Actin, gamma-enteric smooth muscle	AALVVDNGSGMCKA
Maker010129	P63267	93.4	376	25	0	1	376	1	376	1.80E-268	725	Actin, gamma-enteric smooth muscle	ALVVDNGSGMCKA
Maker010129	P63267	93.4	376	25	0	1	376	1	376	1.80E-268	725	Actin, gamma-enteric smooth muscle	ANNVLSGGTTMYPGIADR
Maker010129	P63267	93.4	376	25	0	1	376	1	376	1.80E-268	725	Actin, gamma-enteric smooth muscle	AVFPSIVGR
Maker010129	P63267	93.4	376	25	0	1	376	1	376	1.80E-268	725	Actin, gamma-enteric smooth muscle	EKSYELPDGQVITIGNE
Maker010129	P63267	93.4	376	25	0	1	376	1	376	1.80E-268	725	Actin, gamma-enteric smooth muscle	EKSYELPDGQVITIGNER
Maker010129	P63267	93.4	376	25	0	1	376	1	376	1.80E-268	725	Actin, gamma-enteric smooth muscle	IHETVYNSIM
Maker010129	P63267	93.4	376	25	0	1	376	1	376	1.80E-268	725	Actin, gamma-enteric smooth muscle	IITNWDDMEKIW
Maker010129	P63267	93.4	376	25	0	1	376	1	376	1.80E-268	725	Actin, gamma-enteric smooth muscle	IITNWDDMEKIWHHT
Maker010129	P63267	93.4	376	25	0	1	376	1	376	1.80E-268	725	Actin, gamma-enteric smooth muscle	IVLDSGDGVSHTVPIYEG
Maker010129	P63267	93.4	376	25	0	1	376	1	376	1.80E-268	725	Actin, gamma-enteric smooth muscle	KDSYVGDEAQSKRGILTL
Maker010129	P63267	93.4	376	25	0	1	376	1	376	1.80E-268	725	Actin, gamma-enteric smooth muscle	KSYELPDGQVITIGNE
Maker010129	P63267	93.4	376	25	0	1	376	1	376	1.80E-268	725	Actin, gamma-enteric smooth muscle	KSYELPDGQVITIGNER
Maker010129	P63267	93.4	376	25	0	1	376	1	376	1.80E-268	725	Actin, gamma-enteric smooth muscle	LEKSYELPDGQVITI
Maker010129	P63267	93.4	376	25	0	1	376	1	376	1.80E-268	725	Actin, gamma-enteric smooth muscle	LEKSYELPDGQVITIGNE
Maker010129	P63267	93.4	376	25	0	1	376	1	376	1.80E-268	725	Actin, gamma-enteric smooth muscle	LEKSYELPDGQVITIGNER
Maker010129	P63267	93.4	376	25	0	1	376	1	376	1.80E-268	725	Actin, gamma-enteric smooth muscle	LTEAPLNPKAN
Maker010129	P63267	93.4	376	25	0	1	376	1	376	1.80E-268	725	Actin, gamma-enteric smooth muscle	LTEAPLNPKANR
Maker010129	P63267	93.4	376	25	0	1	376	1	376	1.80E-268	725	Actin, gamma-enteric smooth muscle	LVVDNGSGMCKA
Maker010129	P63267	93.4	376	25	0	1	376	1	376	1.80E-268	725	Actin, gamma-enteric smooth muscle	MGQKDSYVGDEAQSKRGILTL
Maker010129	P63267	93.4	376	25	0	1	376	1	376	1.80E-268	725	Actin, gamma-enteric smooth muscle	NVLSGGTTMYPGIADR
Maker010129	P63267	93.4	376	25	0	1	376	1	376	1.80E-268	725	Actin, gamma-enteric smooth muscle	NWDDMEKIW
Maker010129	P63267	93.4	376	25	0	1	376	1	376	1.80E-268	725	Actin, gamma-enteric smooth muscle	NWDDMEKIWHHT
Maker010129	P63267	93.4	376	25	0	1	376	1	376	1.80E-268	725	Actin, gamma-enteric smooth muscle	SGGTTMYPGIADR
Maker010129	P63267	93.4	376	25	0	1	376	1	376	1.80E-268	725	Actin, gamma-enteric smooth muscle	STIKIKIIAPP
Maker010129	P63267	93.4	376	25	0	1	376	1	376	1.80E-268	725	Actin, gamma-enteric smooth muscle	STSLEKSYELPDGQVITI
Maker010129	P63267	93.4	376	25	0	1	376	1	376	1.80E-268	725	Actin, gamma-enteric smooth muscle	STSLEKSYELPDGQVITIGNE
Maker010129	P63267	93.4	376	25	0	1	376	1	376	1.80E-268	725	Actin, gamma-enteric smooth muscle	STSLEKSYELPDGQVITIGNER
Maker010129	P63267	93.4	376	25	0	1	376	1	376	1.80E-268	725	Actin, gamma-enteric smooth muscle	SYELPDGQVITIGNER
Maker010129	P63267	93.4	376	25	0	1	376	1	376	1.80E-268	725	Actin, gamma-enteric smooth muscle	TNWDDMEKIW
Maker010129	P63267	93.4	376	25	0	1	376	1	376	1.80E-268	725	Actin, gamma-enteric smooth muscle	VAPEEHPVLLTEA
Maker010129	P63267	93.4	376	25	0	1	376	1	376	1.80E-268	725	Actin, gamma-enteric smooth muscle	VLLTEAPLNPKANR
Maker010129	P63267	93.4	376	25	0	1	376	1	376	1.80E-268	725	Actin, gamma-enteric smooth muscle	VMVGMGQKDSYVGDEAQSK
Maker010129	P63267	93.4	376	25	0	1	376	1	376	1.80E-268	725	Actin, gamma-enteric smooth muscle	VVDNGSGMCKA
Maker010129	P63267	93.4	376	25	0	1	376	1	376	1.80E-268	725	Actin, gamma-enteric smooth muscle	WDDMEKIWH
Maker010129	P63267	93.4	376	25	0	1	376	1	376	1.80E-268	725	Actin, gamma-enteric smooth muscle	WDDMEKIWHHT
Maker010129	P63267	93.4	376	25	0	1	376	1	376	1.80E-268	725	Actin, gamma-enteric smooth muscle	YELPDGQVITIGNER
Maker010129	P63267	93.4	376	25	0	1	376	1	376	1.80E-268	725	Actin, gamma-enteric smooth muscle	YVGDEAQSKRGILT
Maker010129	P63267	93.4	376	25	0	1	376	1	376	1.80E-268	725	Actin, gamma-enteric smooth muscle	YVGDEAQSKRGILTL
Maker010129	P68032	93.9	377	22	1	1	376	1	377	7.62E-268	724	Actin, alpha cardiac muscle 1	AALVVDNGSGMCKA
Maker010129	P68032	93.9	377	22	1	1	376	1	377	7.62E-268	724	Actin, alpha cardiac muscle 1	ALVVDNGSGMCKA
Maker010129	P68032	93.9	377	22	1	1	376	1	377	7.62E-268	724	Actin, alpha cardiac muscle 1	ANNVLSGGTTMYPGIADR
Maker010129	P68032	93.9	377	22	1	1	376	1	377	7.62E-268	724	Actin, alpha cardiac muscle 1	AVFPSIVGR
Maker010129	P68032	93.9	377	22	1	1	376	1	377	7.62E-268	724	Actin, alpha cardiac muscle 1	EKSYELPDGQVITIGNE
Maker010129	P68032	93.9	377	22	1	1	376	1	377	7.62E-268	724	Actin, alpha cardiac muscle 1	EKSYELPDGQVITIGNER
Maker010129	P68032	93.9	377	22	1	1	376	1	377	7.62E-268	724	Actin, alpha cardiac muscle 1	IHETVYNSIM
Maker010129	P68032	93.9	377	22	1	1	376	1	377	7.62E-268	724	Actin, alpha cardiac muscle 1	IITNWDDMEKIW
Maker010129	P68032	93.9	377	22	1	1	376	1	377	7.62E-268	724	Actin, alpha cardiac muscle 1	IITNWDDMEKIWHHT
Maker010129	P68032	93.9	377	22	1	1	376	1	377	7.62E-268	724	Actin, alpha cardiac muscle 1	IVLDSGDGVSHTVPIYEG
Maker010129	P68032	93.9	377	22	1	1	376	1	377	7.62E-268	724	Actin, alpha cardiac muscle 1	KDSYVGDEAQSKRGILTL
Maker010129	P68032	93.9	377	22	1	1	376	1	377	7.62E-268	724	Actin, alpha cardiac muscle 1	KSYELPDGQVITIGNE
Maker010129	P68032	93.9	377	22	1	1	376	1	377	7.62E-268	724	Actin, alpha cardiac muscle 1	KSYELPDGQVITIGNER
Maker010129	P68032	93.9	377	22	1	1	376	1	377	7.62E-268	724	Actin, alpha cardiac muscle 1	LEKSYELPDGQVITI
Maker010129	P68032	93.9	377	22	1	1	376	1	377	7.62E-268	724	Actin, alpha cardiac muscle 1	LEKSYELPDGQVITIGNE
Maker010129	P68032	93.9	377	22	1	1	376	1	377	7.62E-268	724	Actin, alpha cardiac muscle 1	LEKSYELPDGQVITIGNER
Maker010129	P68032	93.9	377	22	1	1	376	1	377	7.62E-268	724	Actin, alpha cardiac muscle 1	LTEAPLNPKAN
Maker010129	P68032	93.9	377	22	1	1	376	1	377	7.62E-268	724	Actin, alpha cardiac muscle 1	LTEAPLNPKANR
Maker010129	P68032	93.9	377	22	1	1	376	1	377	7.62E-268	724	Actin, alpha cardiac muscle 1	LVVDNGSGMCKA
Maker010129	P68032	93.9	377	22	1	1	376	1	377	7.62E-268	724	Actin, alpha cardiac muscle 1	MGQKDSYVGDEAQSKRGILTL
Maker010129	P68032	93.9	377	22	1	1	376	1	377	7.62E-268	724	Actin, alpha cardiac muscle 1	NVLSGGTTMYPGIADR
Maker010129	P68032	93.9	377	22	1	1	376	1	377	7.62E-268	724	Actin, alpha cardiac muscle 1	NWDDMEKIW
Maker010129	P68032	93.9	377	22	1	1	376	1	377	7.62E-268	724	Actin, alpha cardiac muscle 1	NWDDMEKIWHHT
Maker010129	P68032	93.9	377	22	1	1	376	1	377	7.62E-268	724	Actin, alpha cardiac muscle 1	SGGTTMYPGIADR
Maker010129	P68032	93.9	377	22	1	1	376	1	377	7.62E-268	724	Actin, alpha cardiac muscle 1	STIKIKIIAPP
Maker010129	P68032	93.9	377	22	1	1	376	1	377	7.62E-268	724	Actin, alpha cardiac muscle 1	STSLEKSYELPDGQVITI
Maker010129	P68032	93.9	377	22	1	1	376	1	377	7.62E-268	724	Actin, alpha cardiac muscle 1	STSLEKSYELPDGQVITIGNE
Maker010129	P68032	93.9	377	22	1	1	376	1	377	7.62E-268	724	Actin, alpha cardiac muscle 1	STSLEKSYELPDGQVITIGNER
Maker010129	P68032	93.9	377	22	1	1	376	1	377	7.62E-268	724	Actin, alpha cardiac muscle 1	SYELPDGQVITIGNER
Maker010129	P68032	93.9	377	22	1	1	376	1	377	7.62E-268	724	Actin, alpha cardiac muscle 1	TNWDDMEKIW
Maker010129	P68032	93.9	377	22	1	1	376	1	377	7.62E-268	724	Actin, alpha cardiac muscle 1	VAPEEHPVLLTEA
Maker010129	P68032	93.9	377	22	1	1	376	1	377	7.62E-268	724	Actin, alpha cardiac muscle 1	VLLTEAPLNPKANR
Maker010129	P68032	93.9	377	22	1	1	376	1	377	7.62E-268	724	Actin, alpha cardiac muscle 1	VMVGMGQKDSYVGDEAQSK
Maker010129	P68032	93.9	377	22	1	1	376	1	377	7.62E-268	724	Actin, alpha cardiac muscle 1	VVDNGSGMCKA
Maker010129	P68032	93.9	377	22	1	1	376	1	377	7.62E-268	724	Actin, alpha cardiac muscle 1	WDDMEKIWH
Maker010129	P68032	93.9	377	22	1	1	376	1	377	7.62E-268	724	Actin, alpha cardiac muscle 1	WDDMEKIWHHT
Maker010129	P68032	93.9	377	22	1	1	376	1	377	7.62E-268	724	Actin, alpha cardiac muscle 1	YELPDGQVITIGNER
Maker010129	P68032	93.9	377	22	1	1	376	1	377	7.62E-268	724	Actin, alpha cardiac muscle 1	YVGDEAQSKRGILT
Maker010129	P68032	93.9	377	22	1	1	376	1	377	7.62E-268	724	Actin, alpha cardiac muscle 1	YVGDEAQSKRGILTL
Maker008659	P08238	83.8	715	112	3	12	723	11	724	0	1100	Heat shock protein HSP 90-beta	IKLGLGFDDNDTPNVEEE
Maker008659	P08238	83.8	715	112	3	12	723	11	724	0	1100	Heat shock protein HSP 90-beta	IKLGLGFDDNDTPNVEEEKM
Maker008659	P08238	83.8	715	112	3	12	723	11	724	0	1100	Heat shock protein HSP 90-beta	RMIKLGLGFDDNDTPNVEEE
Maker008659	P07900	83.4	718	112	3	12	723	16	732	0	1093	Heat shock protein HSP 90-alpha	IKLGLGFDDNDTPNVEEE
Maker008659	P07900	83.4	718	112	3	12	723	16	732	0	1093	Heat shock protein HSP 90-alpha	IKLGLGFDDNDTPNVEEEKM
Maker008659	P07900	83.4	718	112	3	12	723	16	732	0	1093	Heat shock protein HSP 90-alpha	RMIKLGLGFDDNDTPNVEEE
Maker008659	P14625	49.4	698	329	8	14	700	74	758	6.45E-199	579	Endoplasmin	IKLGLGFDDNDTPNVEEE
Maker008659	P14625	49.4	698	329	8	14	700	74	758	6.45E-199	579	Endoplasmin	IKLGLGFDDNDTPNVEEEKM
Maker008659	P14625	49.4	698	329	8	14	700	74	758	6.45E-199	579	Endoplasmin	RMIKLGLGFDDNDTPNVEEE
Maker008659	Q12931	30.3	687	393	13	11	683	83	697	4.51E-100	320	Heat shock protein 75 kDa, mitochondrial	IKLGLGFDDNDTPNVEEE
Maker008659	Q12931	30.3	687	393	13	11	683	83	697	4.51E-100	320	Heat shock protein 75 kDa, mitochondrial	IKLGLGFDDNDTPNVEEEKM
Maker008659	Q12931	30.3	687	393	13	11	683	83	697	4.51E-100	320	Heat shock protein 75 kDa, mitochondrial	RMIKLGLGFDDNDTPNVEEE
Maker008688	Q16539	30.4	352	175	13	697	1027	8	310	5.25E-32	125	Mitogen-activated protein kinase 14	EDKEPEEEEEEEE
Maker008688	Q16539	30.4	352	175	13	697	1027	8	310	5.25E-32	125	Mitogen-activated protein kinase 14	EDKEPEEEEEEEEE
Maker008688	Q16539	30.4	352	175	13	697	1027	8	310	5.25E-32	125	Mitogen-activated protein kinase 14	EDKEPEEEEEEEEEE
Maker008688	O15264	29.5	342	192	13	695	1026	7	309	7.06E-30	119	Mitogen-activated protein kinase 13	EDKEPEEEEEEEE
Maker008688	O15264	29.5	342	192	13	695	1026	7	309	7.06E-30	119	Mitogen-activated protein kinase 13	EDKEPEEEEEEEEE
Maker008688	O15264	29.5	342	192	13	695	1026	7	309	7.06E-30	119	Mitogen-activated protein kinase 13	EDKEPEEEEEEEEEE
Maker008688	P45984	28.6	350	210	10	687	1025	1	321	4.75E-28	115	Mitogen-activated protein kinase 9	EDKEPEEEEEEEE
Maker008688	P45984	28.6	350	210	10	687	1025	1	321	4.75E-28	115	Mitogen-activated protein kinase 9	EDKEPEEEEEEEEE
Maker008688	P45984	28.6	350	210	10	687	1025	1	321	4.75E-28	115	Mitogen-activated protein kinase 9	EDKEPEEEEEEEEEE
Maker008688	P53778	28.4	348	187	13	696	1026	10	312	4.83E-28	114	Mitogen-activated protein kinase 12	EDKEPEEEEEEEE
Maker008688	P53778	28.4	348	187	13	696	1026	10	312	4.83E-28	114	Mitogen-activated protein kinase 12	EDKEPEEEEEEEEE
Maker008688	P53778	28.4	348	187	13	696	1026	10	312	4.83E-28	114	Mitogen-activated protein kinase 12	EDKEPEEEEEEEEEE
Maker008689	P35968	21.7	433	247	17	1260	1636	339	735	7.70E-12	71.2	Vascular endothelial growth factor receptor 2	APEEVKLKPV
Maker008689	P35968	21.7	433	247	17	1260	1636	339	735	7.70E-12	71.2	Vascular endothelial growth factor receptor 2	APEEVKLKPVR
Maker008689	P35968	21.7	433	247	17	1260	1636	339	735	7.70E-12	71.2	Vascular endothelial growth factor receptor 2	APLESSSAPWR
Maker008689	P35968	21.7	433	247	17	1260	1636	339	735	7.70E-12	71.2	Vascular endothelial growth factor receptor 2	DEEKPDEISILPWR
Maker008689	P35968	21.7	433	247	17	1260	1636	339	735	7.70E-12	71.2	Vascular endothelial growth factor receptor 2	DEEKPDEISILPWRRT
Maker008689	P35968	21.7	433	247	17	1260	1636	339	735	7.70E-12	71.2	Vascular endothelial growth factor receptor 2	DNLEPFPFKPSPSPTVPKPAT
Maker008689	P35968	21.7	433	247	17	1260	1636	339	735	7.70E-12	71.2	Vascular endothelial growth factor receptor 2	DTLHPDALPKIDAL
Maker008689	P35968	21.7	433	247	17	1260	1636	339	735	7.70E-12	71.2	Vascular endothelial growth factor receptor 2	EEAPLESSSAPWR
Maker008689	P35968	21.7	433	247	17	1260	1636	339	735	7.70E-12	71.2	Vascular endothelial growth factor receptor 2	EEAPLESSSAPWRRT
Maker008689	P35968	21.7	433	247	17	1260	1636	339	735	7.70E-12	71.2	Vascular endothelial growth factor receptor 2	EEVVQIGTIKLR
Maker008689	P35968	21.7	433	247	17	1260	1636	339	735	7.70E-12	71.2	Vascular endothelial growth factor receptor 2	EFEIKRDKSMPSVVL
Maker008689	P35968	21.7	433	247	17	1260	1636	339	735	7.70E-12	71.2	Vascular endothelial growth factor receptor 2	EITLKPIDRKKPEVE
Maker008689	P35968	21.7	433	247	17	1260	1636	339	735	7.70E-12	71.2	Vascular endothelial growth factor receptor 2	EKKPEEAKPDEIIPVAVVE
Maker008689	P35968	21.7	433	247	17	1260	1636	339	735	7.70E-12	71.2	Vascular endothelial growth factor receptor 2	EMEKPTLKPVAPIPQE
Maker008689	P35968	21.7	433	247	17	1260	1636	339	735	7.70E-12	71.2	Vascular endothelial growth factor receptor 2	EPEVKFRIPQKE
Maker008689	P35968	21.7	433	247	17	1260	1636	339	735	7.70E-12	71.2	Vascular endothelial growth factor receptor 2	EPEVKFRIPQKEKPEE
Maker008689	P35968	21.7	433	247	17	1260	1636	339	735	7.70E-12	71.2	Vascular endothelial growth factor receptor 2	ETEEIIVKPKA
Maker008689	P35968	21.7	433	247	17	1260	1636	339	735	7.70E-12	71.2	Vascular endothelial growth factor receptor 2	FDRPELEKYVPEEIE
Maker008689	P35968	21.7	433	247	17	1260	1636	339	735	7.70E-12	71.2	Vascular endothelial growth factor receptor 2	HEEFKPTEFD
Maker008689	P35968	21.7	433	247	17	1260	1636	339	735	7.70E-12	71.2	Vascular endothelial growth factor receptor 2	IAPKLPEEETE
Maker008689	P35968	21.7	433	247	17	1260	1636	339	735	7.70E-12	71.2	Vascular endothelial growth factor receptor 2	KEKIPEEVKPEEVTLKPVK
Maker008689	P35968	21.7	433	247	17	1260	1636	339	735	7.70E-12	71.2	Vascular endothelial growth factor receptor 2	KEKVPEEIKPEEVKLKPVR
Maker008689	P35968	21.7	433	247	17	1260	1636	339	735	7.70E-12	71.2	Vascular endothelial growth factor receptor 2	KPDEEKPDEISILPWR
Maker008689	P35968	21.7	433	247	17	1260	1636	339	735	7.70E-12	71.2	Vascular endothelial growth factor receptor 2	KPTLKPVAPIPQE
Maker008689	P35968	21.7	433	247	17	1260	1636	339	735	7.70E-12	71.2	Vascular endothelial growth factor receptor 2	KQLQESFEKTLSPID
Maker008689	P35968	21.7	433	247	17	1260	1636	339	735	7.70E-12	71.2	Vascular endothelial growth factor receptor 2	KSVQDIFTKL
Maker008689	P35968	21.7	433	247	17	1260	1636	339	735	7.70E-12	71.2	Vascular endothelial growth factor receptor 2	KVEVPEEVKL
Maker008689	P35968	21.7	433	247	17	1260	1636	339	735	7.70E-12	71.2	Vascular endothelial growth factor receptor 2	KYMEPQDVVQF
Maker008689	P35968	21.7	433	247	17	1260	1636	339	735	7.70E-12	71.2	Vascular endothelial growth factor receptor 2	LEENPVQVGILSR
Maker008689	P35968	21.7	433	247	17	1260	1636	339	735	7.70E-12	71.2	Vascular endothelial growth factor receptor 2	LESSSAPWR
Maker008689	P35968	21.7	433	247	17	1260	1636	339	735	7.70E-12	71.2	Vascular endothelial growth factor receptor 2	LLEENPVQVGILSR
Maker008689	P35968	21.7	433	247	17	1260	1636	339	735	7.70E-12	71.2	Vascular endothelial growth factor receptor 2	PGPPPEIGYVPPPTI
Maker008689	P35968	21.7	433	247	17	1260	1636	339	735	7.70E-12	71.2	Vascular endothelial growth factor receptor 2	PGSPPEIAYAPPHGQETYY
Maker008689	P35968	21.7	433	247	17	1260	1636	339	735	7.70E-12	71.2	Vascular endothelial growth factor receptor 2	PLESSSAPWR
Maker008689	P35968	21.7	433	247	17	1260	1636	339	735	7.70E-12	71.2	Vascular endothelial growth factor receptor 2	PLIPGKPKPPGPEEE
Maker008689	P35968	21.7	433	247	17	1260	1636	339	735	7.70E-12	71.2	Vascular endothelial growth factor receptor 2	PLIPGKPKPSE
Maker008689	P35968	21.7	433	247	17	1260	1636	339	735	7.70E-12	71.2	Vascular endothelial growth factor receptor 2	QDVVQFGSIK
Maker008689	P35968	21.7	433	247	17	1260	1636	339	735	7.70E-12	71.2	Vascular endothelial growth factor receptor 2	QDVVQFGSIKL
Maker008689	P35968	21.7	433	247	17	1260	1636	339	735	7.70E-12	71.2	Vascular endothelial growth factor receptor 2	QEEVILKPVIR
Maker008689	P35968	21.7	433	247	17	1260	1636	339	735	7.70E-12	71.2	Vascular endothelial growth factor receptor 2	QESPSEEISQVPWLR
Maker008689	P35968	21.7	433	247	17	1260	1636	339	735	7.70E-12	71.2	Vascular endothelial growth factor receptor 2	QESPSEEISQVPWLRD
Maker008689	P35968	21.7	433	247	17	1260	1636	339	735	7.70E-12	71.2	Vascular endothelial growth factor receptor 2	QIPLIPGKPKPPEPEE
Maker008689	P35968	21.7	433	247	17	1260	1636	339	735	7.70E-12	71.2	Vascular endothelial growth factor receptor 2	QIPLIPGKPKPSEPEE
Maker008689	P35968	21.7	433	247	17	1260	1636	339	735	7.70E-12	71.2	Vascular endothelial growth factor receptor 2	QVEDTTTEEIVEKVVVR
Maker008689	P35968	21.7	433	247	17	1260	1636	339	735	7.70E-12	71.2	Vascular endothelial growth factor receptor 2	QVTQKETAVPWIR
Maker008689	P35968	21.7	433	247	17	1260	1636	339	735	7.70E-12	71.2	Vascular endothelial growth factor receptor 2	RPELEKYVPDEVE
Maker008689	P35968	21.7	433	247	17	1260	1636	339	735	7.70E-12	71.2	Vascular endothelial growth factor receptor 2	RPELEKYVPEEI
Maker008689	P35968	21.7	433	247	17	1260	1636	339	735	7.70E-12	71.2	Vascular endothelial growth factor receptor 2	RPELEKYVPEEIE
Maker008689	P35968	21.7	433	247	17	1260	1636	339	735	7.70E-12	71.2	Vascular endothelial growth factor receptor 2	RPELEKYVPEEVE
Maker008689	P35968	21.7	433	247	17	1260	1636	339	735	7.70E-12	71.2	Vascular endothelial growth factor receptor 2	SEEISQVPWLR
Maker008689	P35968	21.7	433	247	17	1260	1636	339	735	7.70E-12	71.2	Vascular endothelial growth factor receptor 2	SEEISQVPWLRD
Maker008689	P35968	21.7	433	247	17	1260	1636	339	735	7.70E-12	71.2	Vascular endothelial growth factor receptor 2	SFFESITKESE
Maker008689	P35968	21.7	433	247	17	1260	1636	339	735	7.70E-12	71.2	Vascular endothelial growth factor receptor 2	SGPSKSVLTEETQQ
Maker008689	P35968	21.7	433	247	17	1260	1636	339	735	7.70E-12	71.2	Vascular endothelial growth factor receptor 2	SPSEEISQVPWLR
Maker008689	P35968	21.7	433	247	17	1260	1636	339	735	7.70E-12	71.2	Vascular endothelial growth factor receptor 2	SPSEEISQVPWLRD
Maker008689	P35968	21.7	433	247	17	1260	1636	339	735	7.70E-12	71.2	Vascular endothelial growth factor receptor 2	SSVGESRTETFLTVK
Maker008689	P35968	21.7	433	247	17	1260	1636	339	735	7.70E-12	71.2	Vascular endothelial growth factor receptor 2	STKLIPDSKPEIEI
Maker008689	P35968	21.7	433	247	17	1260	1636	339	735	7.70E-12	71.2	Vascular endothelial growth factor receptor 2	SVEPPKKIFVLPQE
Maker008689	P35968	21.7	433	247	17	1260	1636	339	735	7.70E-12	71.2	Vascular endothelial growth factor receptor 2	TEQVTQKETAVPWIR
Maker008689	P35968	21.7	433	247	17	1260	1636	339	735	7.70E-12	71.2	Vascular endothelial growth factor receptor 2	TKEEITLKPID
Maker008689	P35968	21.7	433	247	17	1260	1636	339	735	7.70E-12	71.2	Vascular endothelial growth factor receptor 2	TKLIPDSKPEIEI
Maker008689	P35968	21.7	433	247	17	1260	1636	339	735	7.70E-12	71.2	Vascular endothelial growth factor receptor 2	TKPSVPELPEIE
Maker008689	P35968	21.7	433	247	17	1260	1636	339	735	7.70E-12	71.2	Vascular endothelial growth factor receptor 2	TLEEAPLESSSAPWR
Maker008689	P35968	21.7	433	247	17	1260	1636	339	735	7.70E-12	71.2	Vascular endothelial growth factor receptor 2	TLEEAPLESSSAPWRRT
Maker008689	P35968	21.7	433	247	17	1260	1636	339	735	7.70E-12	71.2	Vascular endothelial growth factor receptor 2	TPPPIPAKQSLLDNL
Maker008689	P35968	21.7	433	247	17	1260	1636	339	735	7.70E-12	71.2	Vascular endothelial growth factor receptor 2	VDIDTERLKGTGRPPPEPSE
Maker008689	P35968	21.7	433	247	17	1260	1636	339	735	7.70E-12	71.2	Vascular endothelial growth factor receptor 2	VETDLKAPGLVK
Maker008689	P19320	22.6	407	255	14	11424	11815	236	597	1.33E-09	63.5	Vascular cell adhesion protein 1	APEEVKLKPV
Maker008689	P19320	22.6	407	255	14	11424	11815	236	597	1.33E-09	63.5	Vascular cell adhesion protein 1	APEEVKLKPVR
Maker008689	P19320	22.6	407	255	14	11424	11815	236	597	1.33E-09	63.5	Vascular cell adhesion protein 1	APLESSSAPWR
Maker008689	P19320	22.6	407	255	14	11424	11815	236	597	1.33E-09	63.5	Vascular cell adhesion protein 1	DEEKPDEISILPWR
Maker008689	P19320	22.6	407	255	14	11424	11815	236	597	1.33E-09	63.5	Vascular cell adhesion protein 1	DEEKPDEISILPWRRT
Maker008689	P19320	22.6	407	255	14	11424	11815	236	597	1.33E-09	63.5	Vascular cell adhesion protein 1	DNLEPFPFKPSPSPTVPKPAT
Maker008689	P19320	22.6	407	255	14	11424	11815	236	597	1.33E-09	63.5	Vascular cell adhesion protein 1	DTLHPDALPKIDAL
Maker008689	P19320	22.6	407	255	14	11424	11815	236	597	1.33E-09	63.5	Vascular cell adhesion protein 1	EEAPLESSSAPWR
Maker008689	P19320	22.6	407	255	14	11424	11815	236	597	1.33E-09	63.5	Vascular cell adhesion protein 1	EEAPLESSSAPWRRT
Maker008689	P19320	22.6	407	255	14	11424	11815	236	597	1.33E-09	63.5	Vascular cell adhesion protein 1	EEVVQIGTIKLR
Maker008689	P19320	22.6	407	255	14	11424	11815	236	597	1.33E-09	63.5	Vascular cell adhesion protein 1	EFEIKRDKSMPSVVL
Maker008689	P19320	22.6	407	255	14	11424	11815	236	597	1.33E-09	63.5	Vascular cell adhesion protein 1	EITLKPIDRKKPEVE
Maker008689	P19320	22.6	407	255	14	11424	11815	236	597	1.33E-09	63.5	Vascular cell adhesion protein 1	EKKPEEAKPDEIIPVAVVE
Maker008689	P19320	22.6	407	255	14	11424	11815	236	597	1.33E-09	63.5	Vascular cell adhesion protein 1	EMEKPTLKPVAPIPQE
Maker008689	P19320	22.6	407	255	14	11424	11815	236	597	1.33E-09	63.5	Vascular cell adhesion protein 1	EPEVKFRIPQKE
Maker008689	P19320	22.6	407	255	14	11424	11815	236	597	1.33E-09	63.5	Vascular cell adhesion protein 1	EPEVKFRIPQKEKPEE
Maker008689	P19320	22.6	407	255	14	11424	11815	236	597	1.33E-09	63.5	Vascular cell adhesion protein 1	ETEEIIVKPKA
Maker008689	P19320	22.6	407	255	14	11424	11815	236	597	1.33E-09	63.5	Vascular cell adhesion protein 1	FDRPELEKYVPEEIE
Maker008689	P19320	22.6	407	255	14	11424	11815	236	597	1.33E-09	63.5	Vascular cell adhesion protein 1	HEEFKPTEFD
Maker008689	P19320	22.6	407	255	14	11424	11815	236	597	1.33E-09	63.5	Vascular cell adhesion protein 1	IAPKLPEEETE
Maker008689	P19320	22.6	407	255	14	11424	11815	236	597	1.33E-09	63.5	Vascular cell adhesion protein 1	KEKIPEEVKPEEVTLKPVK
Maker008689	P19320	22.6	407	255	14	11424	11815	236	597	1.33E-09	63.5	Vascular cell adhesion protein 1	KEKVPEEIKPEEVKLKPVR
Maker008689	P19320	22.6	407	255	14	11424	11815	236	597	1.33E-09	63.5	Vascular cell adhesion protein 1	KPDEEKPDEISILPWR
Maker008689	P19320	22.6	407	255	14	11424	11815	236	597	1.33E-09	63.5	Vascular cell adhesion protein 1	KPTLKPVAPIPQE
Maker008689	P19320	22.6	407	255	14	11424	11815	236	597	1.33E-09	63.5	Vascular cell adhesion protein 1	KQLQESFEKTLSPID
Maker008689	P19320	22.6	407	255	14	11424	11815	236	597	1.33E-09	63.5	Vascular cell adhesion protein 1	KSVQDIFTKL
Maker008689	P19320	22.6	407	255	14	11424	11815	236	597	1.33E-09	63.5	Vascular cell adhesion protein 1	KVEVPEEVKL
Maker008689	P19320	22.6	407	255	14	11424	11815	236	597	1.33E-09	63.5	Vascular cell adhesion protein 1	KYMEPQDVVQF
Maker008689	P19320	22.6	407	255	14	11424	11815	236	597	1.33E-09	63.5	Vascular cell adhesion protein 1	LEENPVQVGILSR
Maker008689	P19320	22.6	407	255	14	11424	11815	236	597	1.33E-09	63.5	Vascular cell adhesion protein 1	LESSSAPWR
Maker008689	P19320	22.6	407	255	14	11424	11815	236	597	1.33E-09	63.5	Vascular cell adhesion protein 1	LLEENPVQVGILSR
Maker008689	P19320	22.6	407	255	14	11424	11815	236	597	1.33E-09	63.5	Vascular cell adhesion protein 1	PGPPPEIGYVPPPTI
Maker008689	P19320	22.6	407	255	14	11424	11815	236	597	1.33E-09	63.5	Vascular cell adhesion protein 1	PGSPPEIAYAPPHGQETYY
Maker008689	P19320	22.6	407	255	14	11424	11815	236	597	1.33E-09	63.5	Vascular cell adhesion protein 1	PLESSSAPWR
Maker008689	P19320	22.6	407	255	14	11424	11815	236	597	1.33E-09	63.5	Vascular cell adhesion protein 1	PLIPGKPKPPGPEEE
Maker008689	P19320	22.6	407	255	14	11424	11815	236	597	1.33E-09	63.5	Vascular cell adhesion protein 1	PLIPGKPKPSE
Maker008689	P19320	22.6	407	255	14	11424	11815	236	597	1.33E-09	63.5	Vascular cell adhesion protein 1	QDVVQFGSIK
Maker008689	P19320	22.6	407	255	14	11424	11815	236	597	1.33E-09	63.5	Vascular cell adhesion protein 1	QDVVQFGSIKL
Maker008689	P19320	22.6	407	255	14	11424	11815	236	597	1.33E-09	63.5	Vascular cell adhesion protein 1	QEEVILKPVIR
Maker008689	P19320	22.6	407	255	14	11424	11815	236	597	1.33E-09	63.5	Vascular cell adhesion protein 1	QESPSEEISQVPWLR
Maker008689	P19320	22.6	407	255	14	11424	11815	236	597	1.33E-09	63.5	Vascular cell adhesion protein 1	QESPSEEISQVPWLRD
Maker008689	P19320	22.6	407	255	14	11424	11815	236	597	1.33E-09	63.5	Vascular cell adhesion protein 1	QIPLIPGKPKPPEPEE
Maker008689	P19320	22.6	407	255	14	11424	11815	236	597	1.33E-09	63.5	Vascular cell adhesion protein 1	QIPLIPGKPKPSEPEE
Maker008689	P19320	22.6	407	255	14	11424	11815	236	597	1.33E-09	63.5	Vascular cell adhesion protein 1	QVEDTTTEEIVEKVVVR
Maker008689	P19320	22.6	407	255	14	11424	11815	236	597	1.33E-09	63.5	Vascular cell adhesion protein 1	QVTQKETAVPWIR
Maker008689	P19320	22.6	407	255	14	11424	11815	236	597	1.33E-09	63.5	Vascular cell adhesion protein 1	RPELEKYVPDEVE
Maker008689	P19320	22.6	407	255	14	11424	11815	236	597	1.33E-09	63.5	Vascular cell adhesion protein 1	RPELEKYVPEEI
Maker008689	P19320	22.6	407	255	14	11424	11815	236	597	1.33E-09	63.5	Vascular cell adhesion protein 1	RPELEKYVPEEIE
Maker008689	P19320	22.6	407	255	14	11424	11815	236	597	1.33E-09	63.5	Vascular cell adhesion protein 1	RPELEKYVPEEVE
Maker008689	P19320	22.6	407	255	14	11424	11815	236	597	1.33E-09	63.5	Vascular cell adhesion protein 1	SEEISQVPWLR
Maker008689	P19320	22.6	407	255	14	11424	11815	236	597	1.33E-09	63.5	Vascular cell adhesion protein 1	SEEISQVPWLRD
Maker008689	P19320	22.6	407	255	14	11424	11815	236	597	1.33E-09	63.5	Vascular cell adhesion protein 1	SFFESITKESE
Maker008689	P19320	22.6	407	255	14	11424	11815	236	597	1.33E-09	63.5	Vascular cell adhesion protein 1	SGPSKSVLTEETQQ
Maker008689	P19320	22.6	407	255	14	11424	11815	236	597	1.33E-09	63.5	Vascular cell adhesion protein 1	SPSEEISQVPWLR
Maker008689	P19320	22.6	407	255	14	11424	11815	236	597	1.33E-09	63.5	Vascular cell adhesion protein 1	SPSEEISQVPWLRD
Maker008689	P19320	22.6	407	255	14	11424	11815	236	597	1.33E-09	63.5	Vascular cell adhesion protein 1	SSVGESRTETFLTVK
Maker008689	P19320	22.6	407	255	14	11424	11815	236	597	1.33E-09	63.5	Vascular cell adhesion protein 1	STKLIPDSKPEIEI
Maker008689	P19320	22.6	407	255	14	11424	11815	236	597	1.33E-09	63.5	Vascular cell adhesion protein 1	SVEPPKKIFVLPQE
Maker008689	P19320	22.6	407	255	14	11424	11815	236	597	1.33E-09	63.5	Vascular cell adhesion protein 1	TEQVTQKETAVPWIR
Maker008689	P19320	22.6	407	255	14	11424	11815	236	597	1.33E-09	63.5	Vascular cell adhesion protein 1	TKEEITLKPID
Maker008689	P19320	22.6	407	255	14	11424	11815	236	597	1.33E-09	63.5	Vascular cell adhesion protein 1	TKLIPDSKPEIEI
Maker008689	P19320	22.6	407	255	14	11424	11815	236	597	1.33E-09	63.5	Vascular cell adhesion protein 1	TKPSVPELPEIE
Maker008689	P19320	22.6	407	255	14	11424	11815	236	597	1.33E-09	63.5	Vascular cell adhesion protein 1	TLEEAPLESSSAPWR
Maker008689	P19320	22.6	407	255	14	11424	11815	236	597	1.33E-09	63.5	Vascular cell adhesion protein 1	TLEEAPLESSSAPWRRT
Maker008689	P19320	22.6	407	255	14	11424	11815	236	597	1.33E-09	63.5	Vascular cell adhesion protein 1	TPPPIPAKQSLLDNL
Maker008689	P19320	22.6	407	255	14	11424	11815	236	597	1.33E-09	63.5	Vascular cell adhesion protein 1	VDIDTERLKGTGRPPPEPSE
Maker008689	P19320	22.6	407	255	14	11424	11815	236	597	1.33E-09	63.5	Vascular cell adhesion protein 1	VETDLKAPGLVK
Maker008689	P11362	26.6	237	115	10	21781	21994	158	358	1.39E-07	57	Fibroblast growth factor receptor 1	APEEVKLKPV
Maker008689	P11362	26.6	237	115	10	21781	21994	158	358	1.39E-07	57	Fibroblast growth factor receptor 1	APEEVKLKPVR
Maker008689	P11362	26.6	237	115	10	21781	21994	158	358	1.39E-07	57	Fibroblast growth factor receptor 1	APLESSSAPWR
Maker008689	P11362	26.6	237	115	10	21781	21994	158	358	1.39E-07	57	Fibroblast growth factor receptor 1	DEEKPDEISILPWR
Maker008689	P11362	26.6	237	115	10	21781	21994	158	358	1.39E-07	57	Fibroblast growth factor receptor 1	DEEKPDEISILPWRRT
Maker008689	P11362	26.6	237	115	10	21781	21994	158	358	1.39E-07	57	Fibroblast growth factor receptor 1	DNLEPFPFKPSPSPTVPKPAT
Maker008689	P11362	26.6	237	115	10	21781	21994	158	358	1.39E-07	57	Fibroblast growth factor receptor 1	DTLHPDALPKIDAL
Maker008689	P11362	26.6	237	115	10	21781	21994	158	358	1.39E-07	57	Fibroblast growth factor receptor 1	EEAPLESSSAPWR
Maker008689	P11362	26.6	237	115	10	21781	21994	158	358	1.39E-07	57	Fibroblast growth factor receptor 1	EEAPLESSSAPWRRT
Maker008689	P11362	26.6	237	115	10	21781	21994	158	358	1.39E-07	57	Fibroblast growth factor receptor 1	EEVVQIGTIKLR
Maker008689	P11362	26.6	237	115	10	21781	21994	158	358	1.39E-07	57	Fibroblast growth factor receptor 1	EFEIKRDKSMPSVVL
Maker008689	P11362	26.6	237	115	10	21781	21994	158	358	1.39E-07	57	Fibroblast growth factor receptor 1	EITLKPIDRKKPEVE
Maker008689	P11362	26.6	237	115	10	21781	21994	158	358	1.39E-07	57	Fibroblast growth factor receptor 1	EKKPEEAKPDEIIPVAVVE
Maker008689	P11362	26.6	237	115	10	21781	21994	158	358	1.39E-07	57	Fibroblast growth factor receptor 1	EMEKPTLKPVAPIPQE
Maker008689	P11362	26.6	237	115	10	21781	21994	158	358	1.39E-07	57	Fibroblast growth factor receptor 1	EPEVKFRIPQKE
Maker008689	P11362	26.6	237	115	10	21781	21994	158	358	1.39E-07	57	Fibroblast growth factor receptor 1	EPEVKFRIPQKEKPEE
Maker008689	P11362	26.6	237	115	10	21781	21994	158	358	1.39E-07	57	Fibroblast growth factor receptor 1	ETEEIIVKPKA
Maker008689	P11362	26.6	237	115	10	21781	21994	158	358	1.39E-07	57	Fibroblast growth factor receptor 1	FDRPELEKYVPEEIE
Maker008689	P11362	26.6	237	115	10	21781	21994	158	358	1.39E-07	57	Fibroblast growth factor receptor 1	HEEFKPTEFD
Maker008689	P11362	26.6	237	115	10	21781	21994	158	358	1.39E-07	57	Fibroblast growth factor receptor 1	IAPKLPEEETE
Maker008689	P11362	26.6	237	115	10	21781	21994	158	358	1.39E-07	57	Fibroblast growth factor receptor 1	KEKIPEEVKPEEVTLKPVK
Maker008689	P11362	26.6	237	115	10	21781	21994	158	358	1.39E-07	57	Fibroblast growth factor receptor 1	KEKVPEEIKPEEVKLKPVR
Maker008689	P11362	26.6	237	115	10	21781	21994	158	358	1.39E-07	57	Fibroblast growth factor receptor 1	KPDEEKPDEISILPWR
Maker008689	P11362	26.6	237	115	10	21781	21994	158	358	1.39E-07	57	Fibroblast growth factor receptor 1	KPTLKPVAPIPQE
Maker008689	P11362	26.6	237	115	10	21781	21994	158	358	1.39E-07	57	Fibroblast growth factor receptor 1	KQLQESFEKTLSPID
Maker008689	P11362	26.6	237	115	10	21781	21994	158	358	1.39E-07	57	Fibroblast growth factor receptor 1	KSVQDIFTKL
Maker008689	P11362	26.6	237	115	10	21781	21994	158	358	1.39E-07	57	Fibroblast growth factor receptor 1	KVEVPEEVKL
Maker008689	P11362	26.6	237	115	10	21781	21994	158	358	1.39E-07	57	Fibroblast growth factor receptor 1	KYMEPQDVVQF
Maker008689	P11362	26.6	237	115	10	21781	21994	158	358	1.39E-07	57	Fibroblast growth factor receptor 1	LEENPVQVGILSR
Maker008689	P11362	26.6	237	115	10	21781	21994	158	358	1.39E-07	57	Fibroblast growth factor receptor 1	LESSSAPWR
Maker008689	P11362	26.6	237	115	10	21781	21994	158	358	1.39E-07	57	Fibroblast growth factor receptor 1	LLEENPVQVGILSR
Maker008689	P11362	26.6	237	115	10	21781	21994	158	358	1.39E-07	57	Fibroblast growth factor receptor 1	PGPPPEIGYVPPPTI
Maker008689	P11362	26.6	237	115	10	21781	21994	158	358	1.39E-07	57	Fibroblast growth factor receptor 1	PGSPPEIAYAPPHGQETYY
Maker008689	P11362	26.6	237	115	10	21781	21994	158	358	1.39E-07	57	Fibroblast growth factor receptor 1	PLESSSAPWR
Maker008689	P11362	26.6	237	115	10	21781	21994	158	358	1.39E-07	57	Fibroblast growth factor receptor 1	PLIPGKPKPPGPEEE
Maker008689	P11362	26.6	237	115	10	21781	21994	158	358	1.39E-07	57	Fibroblast growth factor receptor 1	PLIPGKPKPSE
Maker008689	P11362	26.6	237	115	10	21781	21994	158	358	1.39E-07	57	Fibroblast growth factor receptor 1	QDVVQFGSIK
Maker008689	P11362	26.6	237	115	10	21781	21994	158	358	1.39E-07	57	Fibroblast growth factor receptor 1	QDVVQFGSIKL
Maker008689	P11362	26.6	237	115	10	21781	21994	158	358	1.39E-07	57	Fibroblast growth factor receptor 1	QEEVILKPVIR
Maker008689	P11362	26.6	237	115	10	21781	21994	158	358	1.39E-07	57	Fibroblast growth factor receptor 1	QESPSEEISQVPWLR
Maker008689	P11362	26.6	237	115	10	21781	21994	158	358	1.39E-07	57	Fibroblast growth factor receptor 1	QESPSEEISQVPWLRD
Maker008689	P11362	26.6	237	115	10	21781	21994	158	358	1.39E-07	57	Fibroblast growth factor receptor 1	QIPLIPGKPKPPEPEE
Maker008689	P11362	26.6	237	115	10	21781	21994	158	358	1.39E-07	57	Fibroblast growth factor receptor 1	QIPLIPGKPKPSEPEE
Maker008689	P11362	26.6	237	115	10	21781	21994	158	358	1.39E-07	57	Fibroblast growth factor receptor 1	QVEDTTTEEIVEKVVVR
Maker008689	P11362	26.6	237	115	10	21781	21994	158	358	1.39E-07	57	Fibroblast growth factor receptor 1	QVTQKETAVPWIR
Maker008689	P11362	26.6	237	115	10	21781	21994	158	358	1.39E-07	57	Fibroblast growth factor receptor 1	RPELEKYVPDEVE
Maker008689	P11362	26.6	237	115	10	21781	21994	158	358	1.39E-07	57	Fibroblast growth factor receptor 1	RPELEKYVPEEI
Maker008689	P11362	26.6	237	115	10	21781	21994	158	358	1.39E-07	57	Fibroblast growth factor receptor 1	RPELEKYVPEEIE
Maker008689	P11362	26.6	237	115	10	21781	21994	158	358	1.39E-07	57	Fibroblast growth factor receptor 1	RPELEKYVPEEVE
Maker008689	P11362	26.6	237	115	10	21781	21994	158	358	1.39E-07	57	Fibroblast growth factor receptor 1	SEEISQVPWLR
Maker008689	P11362	26.6	237	115	10	21781	21994	158	358	1.39E-07	57	Fibroblast growth factor receptor 1	SEEISQVPWLRD
Maker008689	P11362	26.6	237	115	10	21781	21994	158	358	1.39E-07	57	Fibroblast growth factor receptor 1	SFFESITKESE
Maker008689	P11362	26.6	237	115	10	21781	21994	158	358	1.39E-07	57	Fibroblast growth factor receptor 1	SGPSKSVLTEETQQ
Maker008689	P11362	26.6	237	115	10	21781	21994	158	358	1.39E-07	57	Fibroblast growth factor receptor 1	SPSEEISQVPWLR
Maker008689	P11362	26.6	237	115	10	21781	21994	158	358	1.39E-07	57	Fibroblast growth factor receptor 1	SPSEEISQVPWLRD
Maker008689	P11362	26.6	237	115	10	21781	21994	158	358	1.39E-07	57	Fibroblast growth factor receptor 1	SSVGESRTETFLTVK
Maker008689	P11362	26.6	237	115	10	21781	21994	158	358	1.39E-07	57	Fibroblast growth factor receptor 1	STKLIPDSKPEIEI
Maker008689	P11362	26.6	237	115	10	21781	21994	158	358	1.39E-07	57	Fibroblast growth factor receptor 1	SVEPPKKIFVLPQE
Maker008689	P11362	26.6	237	115	10	21781	21994	158	358	1.39E-07	57	Fibroblast growth factor receptor 1	TEQVTQKETAVPWIR
Maker008689	P11362	26.6	237	115	10	21781	21994	158	358	1.39E-07	57	Fibroblast growth factor receptor 1	TKEEITLKPID
Maker008689	P11362	26.6	237	115	10	21781	21994	158	358	1.39E-07	57	Fibroblast growth factor receptor 1	TKLIPDSKPEIEI
Maker008689	P11362	26.6	237	115	10	21781	21994	158	358	1.39E-07	57	Fibroblast growth factor receptor 1	TKPSVPELPEIE
Maker008689	P11362	26.6	237	115	10	21781	21994	158	358	1.39E-07	57	Fibroblast growth factor receptor 1	TLEEAPLESSSAPWR
Maker008689	P11362	26.6	237	115	10	21781	21994	158	358	1.39E-07	57	Fibroblast growth factor receptor 1	TLEEAPLESSSAPWRRT
Maker008689	P11362	26.6	237	115	10	21781	21994	158	358	1.39E-07	57	Fibroblast growth factor receptor 1	TPPPIPAKQSLLDNL
Maker008689	P11362	26.6	237	115	10	21781	21994	158	358	1.39E-07	57	Fibroblast growth factor receptor 1	VDIDTERLKGTGRPPPEPSE
Maker008689	P11362	26.6	237	115	10	21781	21994	158	358	1.39E-07	57	Fibroblast growth factor receptor 1	VETDLKAPGLVK
Maker008689	P21802	27.2	228	108	8	21790	21994	167	359	3.56E-06	52.4	Fibroblast growth factor receptor 2	APEEVKLKPV
Maker008689	P21802	27.2	228	108	8	21790	21994	167	359	3.56E-06	52.4	Fibroblast growth factor receptor 2	APEEVKLKPVR
Maker008689	P21802	27.2	228	108	8	21790	21994	167	359	3.56E-06	52.4	Fibroblast growth factor receptor 2	APLESSSAPWR
Maker008689	P21802	27.2	228	108	8	21790	21994	167	359	3.56E-06	52.4	Fibroblast growth factor receptor 2	DEEKPDEISILPWR
Maker008689	P21802	27.2	228	108	8	21790	21994	167	359	3.56E-06	52.4	Fibroblast growth factor receptor 2	DEEKPDEISILPWRRT
Maker008689	P21802	27.2	228	108	8	21790	21994	167	359	3.56E-06	52.4	Fibroblast growth factor receptor 2	DNLEPFPFKPSPSPTVPKPAT
Maker008689	P21802	27.2	228	108	8	21790	21994	167	359	3.56E-06	52.4	Fibroblast growth factor receptor 2	DTLHPDALPKIDAL
Maker008689	P21802	27.2	228	108	8	21790	21994	167	359	3.56E-06	52.4	Fibroblast growth factor receptor 2	EEAPLESSSAPWR
Maker008689	P21802	27.2	228	108	8	21790	21994	167	359	3.56E-06	52.4	Fibroblast growth factor receptor 2	EEAPLESSSAPWRRT
Maker008689	P21802	27.2	228	108	8	21790	21994	167	359	3.56E-06	52.4	Fibroblast growth factor receptor 2	EEVVQIGTIKLR
Maker008689	P21802	27.2	228	108	8	21790	21994	167	359	3.56E-06	52.4	Fibroblast growth factor receptor 2	EFEIKRDKSMPSVVL
Maker008689	P21802	27.2	228	108	8	21790	21994	167	359	3.56E-06	52.4	Fibroblast growth factor receptor 2	EITLKPIDRKKPEVE
Maker008689	P21802	27.2	228	108	8	21790	21994	167	359	3.56E-06	52.4	Fibroblast growth factor receptor 2	EKKPEEAKPDEIIPVAVVE
Maker008689	P21802	27.2	228	108	8	21790	21994	167	359	3.56E-06	52.4	Fibroblast growth factor receptor 2	EMEKPTLKPVAPIPQE
Maker008689	P21802	27.2	228	108	8	21790	21994	167	359	3.56E-06	52.4	Fibroblast growth factor receptor 2	EPEVKFRIPQKE
Maker008689	P21802	27.2	228	108	8	21790	21994	167	359	3.56E-06	52.4	Fibroblast growth factor receptor 2	EPEVKFRIPQKEKPEE
Maker008689	P21802	27.2	228	108	8	21790	21994	167	359	3.56E-06	52.4	Fibroblast growth factor receptor 2	ETEEIIVKPKA
Maker008689	P21802	27.2	228	108	8	21790	21994	167	359	3.56E-06	52.4	Fibroblast growth factor receptor 2	FDRPELEKYVPEEIE
Maker008689	P21802	27.2	228	108	8	21790	21994	167	359	3.56E-06	52.4	Fibroblast growth factor receptor 2	HEEFKPTEFD
Maker008689	P21802	27.2	228	108	8	21790	21994	167	359	3.56E-06	52.4	Fibroblast growth factor receptor 2	IAPKLPEEETE
Maker008689	P21802	27.2	228	108	8	21790	21994	167	359	3.56E-06	52.4	Fibroblast growth factor receptor 2	KEKIPEEVKPEEVTLKPVK
Maker008689	P21802	27.2	228	108	8	21790	21994	167	359	3.56E-06	52.4	Fibroblast growth factor receptor 2	KEKVPEEIKPEEVKLKPVR
Maker008689	P21802	27.2	228	108	8	21790	21994	167	359	3.56E-06	52.4	Fibroblast growth factor receptor 2	KPDEEKPDEISILPWR
Maker008689	P21802	27.2	228	108	8	21790	21994	167	359	3.56E-06	52.4	Fibroblast growth factor receptor 2	KPTLKPVAPIPQE
Maker008689	P21802	27.2	228	108	8	21790	21994	167	359	3.56E-06	52.4	Fibroblast growth factor receptor 2	KQLQESFEKTLSPID
Maker008689	P21802	27.2	228	108	8	21790	21994	167	359	3.56E-06	52.4	Fibroblast growth factor receptor 2	KSVQDIFTKL
Maker008689	P21802	27.2	228	108	8	21790	21994	167	359	3.56E-06	52.4	Fibroblast growth factor receptor 2	KVEVPEEVKL
Maker008689	P21802	27.2	228	108	8	21790	21994	167	359	3.56E-06	52.4	Fibroblast growth factor receptor 2	KYMEPQDVVQF
Maker008689	P21802	27.2	228	108	8	21790	21994	167	359	3.56E-06	52.4	Fibroblast growth factor receptor 2	LEENPVQVGILSR
Maker008689	P21802	27.2	228	108	8	21790	21994	167	359	3.56E-06	52.4	Fibroblast growth factor receptor 2	LESSSAPWR
Maker008689	P21802	27.2	228	108	8	21790	21994	167	359	3.56E-06	52.4	Fibroblast growth factor receptor 2	LLEENPVQVGILSR
Maker008689	P21802	27.2	228	108	8	21790	21994	167	359	3.56E-06	52.4	Fibroblast growth factor receptor 2	PGPPPEIGYVPPPTI
Maker008689	P21802	27.2	228	108	8	21790	21994	167	359	3.56E-06	52.4	Fibroblast growth factor receptor 2	PGSPPEIAYAPPHGQETYY
Maker008689	P21802	27.2	228	108	8	21790	21994	167	359	3.56E-06	52.4	Fibroblast growth factor receptor 2	PLESSSAPWR
Maker008689	P21802	27.2	228	108	8	21790	21994	167	359	3.56E-06	52.4	Fibroblast growth factor receptor 2	PLIPGKPKPPGPEEE
Maker008689	P21802	27.2	228	108	8	21790	21994	167	359	3.56E-06	52.4	Fibroblast growth factor receptor 2	PLIPGKPKPSE
Maker008689	P21802	27.2	228	108	8	21790	21994	167	359	3.56E-06	52.4	Fibroblast growth factor receptor 2	QDVVQFGSIK
Maker008689	P21802	27.2	228	108	8	21790	21994	167	359	3.56E-06	52.4	Fibroblast growth factor receptor 2	QDVVQFGSIKL
Maker008689	P21802	27.2	228	108	8	21790	21994	167	359	3.56E-06	52.4	Fibroblast growth factor receptor 2	QEEVILKPVIR
Maker008689	P21802	27.2	228	108	8	21790	21994	167	359	3.56E-06	52.4	Fibroblast growth factor receptor 2	QESPSEEISQVPWLR
Maker008689	P21802	27.2	228	108	8	21790	21994	167	359	3.56E-06	52.4	Fibroblast growth factor receptor 2	QESPSEEISQVPWLRD
Maker008689	P21802	27.2	228	108	8	21790	21994	167	359	3.56E-06	52.4	Fibroblast growth factor receptor 2	QIPLIPGKPKPPEPEE
Maker008689	P21802	27.2	228	108	8	21790	21994	167	359	3.56E-06	52.4	Fibroblast growth factor receptor 2	QIPLIPGKPKPSEPEE
Maker008689	P21802	27.2	228	108	8	21790	21994	167	359	3.56E-06	52.4	Fibroblast growth factor receptor 2	QVEDTTTEEIVEKVVVR
Maker008689	P21802	27.2	228	108	8	21790	21994	167	359	3.56E-06	52.4	Fibroblast growth factor receptor 2	QVTQKETAVPWIR
Maker008689	P21802	27.2	228	108	8	21790	21994	167	359	3.56E-06	52.4	Fibroblast growth factor receptor 2	RPELEKYVPDEVE
Maker008689	P21802	27.2	228	108	8	21790	21994	167	359	3.56E-06	52.4	Fibroblast growth factor receptor 2	RPELEKYVPEEI
Maker008689	P21802	27.2	228	108	8	21790	21994	167	359	3.56E-06	52.4	Fibroblast growth factor receptor 2	RPELEKYVPEEIE
Maker008689	P21802	27.2	228	108	8	21790	21994	167	359	3.56E-06	52.4	Fibroblast growth factor receptor 2	RPELEKYVPEEVE
Maker008689	P21802	27.2	228	108	8	21790	21994	167	359	3.56E-06	52.4	Fibroblast growth factor receptor 2	SEEISQVPWLR
Maker008689	P21802	27.2	228	108	8	21790	21994	167	359	3.56E-06	52.4	Fibroblast growth factor receptor 2	SEEISQVPWLRD
Maker008689	P21802	27.2	228	108	8	21790	21994	167	359	3.56E-06	52.4	Fibroblast growth factor receptor 2	SFFESITKESE
Maker008689	P21802	27.2	228	108	8	21790	21994	167	359	3.56E-06	52.4	Fibroblast growth factor receptor 2	SGPSKSVLTEETQQ
Maker008689	P21802	27.2	228	108	8	21790	21994	167	359	3.56E-06	52.4	Fibroblast growth factor receptor 2	SPSEEISQVPWLR
Maker008689	P21802	27.2	228	108	8	21790	21994	167	359	3.56E-06	52.4	Fibroblast growth factor receptor 2	SPSEEISQVPWLRD
Maker008689	P21802	27.2	228	108	8	21790	21994	167	359	3.56E-06	52.4	Fibroblast growth factor receptor 2	SSVGESRTETFLTVK
Maker008689	P21802	27.2	228	108	8	21790	21994	167	359	3.56E-06	52.4	Fibroblast growth factor receptor 2	STKLIPDSKPEIEI
Maker008689	P21802	27.2	228	108	8	21790	21994	167	359	3.56E-06	52.4	Fibroblast growth factor receptor 2	SVEPPKKIFVLPQE
Maker008689	P21802	27.2	228	108	8	21790	21994	167	359	3.56E-06	52.4	Fibroblast growth factor receptor 2	TEQVTQKETAVPWIR
Maker008689	P21802	27.2	228	108	8	21790	21994	167	359	3.56E-06	52.4	Fibroblast growth factor receptor 2	TKEEITLKPID
Maker008689	P21802	27.2	228	108	8	21790	21994	167	359	3.56E-06	52.4	Fibroblast growth factor receptor 2	TKLIPDSKPEIEI
Maker008689	P21802	27.2	228	108	8	21790	21994	167	359	3.56E-06	52.4	Fibroblast growth factor receptor 2	TKPSVPELPEIE
Maker008689	P21802	27.2	228	108	8	21790	21994	167	359	3.56E-06	52.4	Fibroblast growth factor receptor 2	TLEEAPLESSSAPWR
Maker008689	P21802	27.2	228	108	8	21790	21994	167	359	3.56E-06	52.4	Fibroblast growth factor receptor 2	TLEEAPLESSSAPWRRT
Maker008689	P21802	27.2	228	108	8	21790	21994	167	359	3.56E-06	52.4	Fibroblast growth factor receptor 2	TPPPIPAKQSLLDNL
Maker008689	P21802	27.2	228	108	8	21790	21994	167	359	3.56E-06	52.4	Fibroblast growth factor receptor 2	VDIDTERLKGTGRPPPEPSE
Maker008689	P21802	27.2	228	108	8	21790	21994	167	359	3.56E-06	52.4	Fibroblast growth factor receptor 2	VETDLKAPGLVK
Maker008772	P78362	40	30	18	0	33	62	401	430	28.6	23.5	SRSF protein kinase 2	ASAAPSATSPTIPEDKLLS
Maker008772	P78362	40	30	18	0	33	62	401	430	28.6	23.5	SRSF protein kinase 2	SAAPSATSPTIPEDKLLS
Maker008941	P14625	64.2	759	258	7	8	761	9	758	7.450509939286e-321	893	Endoplasmin	ASFADSVEQLMRKT
Maker008941	P14625	64.2	759	258	7	8	761	9	758	7.450509939286e-321	893	Endoplasmin	IVEDPRGDTLK
Maker008941	P14625	64.2	759	258	7	8	761	9	758	7.450509939286e-321	893	Endoplasmin	SFADSVEQLMRKT
Maker008941	P08238	48	710	328	10	72	761	11	699	8.95E-201	584	Heat shock protein HSP 90-beta	ASFADSVEQLMRKT
Maker008941	P08238	48	710	328	10	72	761	11	699	8.95E-201	584	Heat shock protein HSP 90-beta	IVEDPRGDTLK
Maker008941	P08238	48	710	328	10	72	761	11	699	8.95E-201	584	Heat shock protein HSP 90-beta	SFADSVEQLMRKT
Maker008941	P07900	46.5	707	336	9	72	756	16	702	1.51E-192	563	Heat shock protein HSP 90-alpha	ASFADSVEQLMRKT
Maker008941	P07900	46.5	707	336	9	72	756	16	702	1.51E-192	563	Heat shock protein HSP 90-alpha	IVEDPRGDTLK
Maker008941	P07900	46.5	707	336	9	72	756	16	702	1.51E-192	563	Heat shock protein HSP 90-alpha	SFADSVEQLMRKT
Maker008941	Q12931	29.6	703	404	16	63	750	75	701	4.17E-93	303	Heat shock protein 75 kDa, mitochondrial	ASFADSVEQLMRKT
Maker008941	Q12931	29.6	703	404	16	63	750	75	701	4.17E-93	303	Heat shock protein 75 kDa, mitochondrial	IVEDPRGDTLK
Maker008941	Q12931	29.6	703	404	16	63	750	75	701	4.17E-93	303	Heat shock protein 75 kDa, mitochondrial	SFADSVEQLMRKT
Maker010537	Q01082	25.3	699	459	14	155	826	159	821	6.94E-48	189	Spectrin beta chain, non-erythrocytic 1	LEDLRASTDIPVSDLKTNE
Maker010537	Q01082	25.3	699	459	14	155	826	159	821	6.94E-48	189	Spectrin beta chain, non-erythrocytic 1	TVVTKPFTPEEDI
Maker010537	Q01082	25.3	699	459	14	155	826	159	821	6.94E-48	189	Spectrin beta chain, non-erythrocytic 1	TVVTKPFTPEEDITDR
Maker010537	P46939	18.5	1556	1042	39	6453	7876	1247	2708	1.22E-36	152	Utrophin	LEDLRASTDIPVSDLKTNE
Maker010537	P46939	18.5	1556	1042	39	6453	7876	1247	2708	1.22E-36	152	Utrophin	TVVTKPFTPEEDI
Maker010537	P46939	18.5	1556	1042	39	6453	7876	1247	2708	1.22E-36	152	Utrophin	TVVTKPFTPEEDITDR
Maker010573	P00390	29.2	465	305	12	40	492	66	518	2.48E-49	174	Glutathione reductase, mitochondrial	AAFGKPINF
Maker010573	P00390	29.2	465	305	12	40	492	66	518	2.48E-49	174	Glutathione reductase, mitochondrial	AFGKPINF
Maker010573	P00390	29.2	465	305	12	40	492	66	518	2.48E-49	174	Glutathione reductase, mitochondrial	HIIGPVGGELI
Maker010573	P00390	29.2	465	305	12	40	492	66	518	2.48E-49	174	Glutathione reductase, mitochondrial	TAAAFGKPINF
Maker010573	Q16881	28.2	486	296	16	38	490	162	627	8.52E-46	166	Thioredoxin reductase 1, cytoplasmic	AAFGKPINF
Maker010573	Q16881	28.2	486	296	16	38	490	162	627	8.52E-46	166	Thioredoxin reductase 1, cytoplasmic	AFGKPINF
Maker010573	Q16881	28.2	486	296	16	38	490	162	627	8.52E-46	166	Thioredoxin reductase 1, cytoplasmic	HIIGPVGGELI
Maker010573	Q16881	28.2	486	296	16	38	490	162	627	8.52E-46	166	Thioredoxin reductase 1, cytoplasmic	TAAAFGKPINF
Maker010573	Q86VQ6	28.7	487	296	15	36	490	154	621	9.90E-45	163	Thioredoxin reductase 3	AAFGKPINF
Maker010573	Q86VQ6	28.7	487	296	15	36	490	154	621	9.90E-45	163	Thioredoxin reductase 3	AFGKPINF
Maker010573	Q86VQ6	28.7	487	296	15	36	490	154	621	9.90E-45	163	Thioredoxin reductase 3	HIIGPVGGELI
Maker010573	Q86VQ6	28.7	487	296	15	36	490	154	621	9.90E-45	163	Thioredoxin reductase 3	TAAAFGKPINF
Maker010573	Q9NNW7	29	490	313	16	24	490	25	502	8.78E-42	153	Thioredoxin reductase 2, mitochondrial	AAFGKPINF
Maker010573	Q9NNW7	29	490	313	16	24	490	25	502	8.78E-42	153	Thioredoxin reductase 2, mitochondrial	AFGKPINF
Maker010573	Q9NNW7	29	490	313	16	24	490	25	502	8.78E-42	153	Thioredoxin reductase 2, mitochondrial	HIIGPVGGELI
Maker010573	Q9NNW7	29	490	313	16	24	490	25	502	8.78E-42	153	Thioredoxin reductase 2, mitochondrial	TAAAFGKPINF
Maker010610	P10599	43.6	101	57	0	1	101	1	101	3.79E-29	98.2	Thioredoxin	ANYELLLSTIQTHK
Maker010610	P10599	43.6	101	57	0	1	101	1	101	3.79E-29	98.2	Thioredoxin	NYELLLSTIQTHK
Maker010610	P10599	43.6	101	57	0	1	101	1	101	3.79E-29	98.2	Thioredoxin	VEHVQDYADLERKLEKA
Maker010610	P10599	43.6	101	57	0	1	101	1	101	3.79E-29	98.2	Thioredoxin	YELLLSTIQTHK
Maker010610	P07237	31.4	70	44	1	18	83	39	108	3.71E-09	49.3	Protein disulfide-isomerase	ANYELLLSTIQTHK
Maker010610	P07237	31.4	70	44	1	18	83	39	108	3.71E-09	49.3	Protein disulfide-isomerase	NYELLLSTIQTHK
Maker010610	P07237	31.4	70	44	1	18	83	39	108	3.71E-09	49.3	Protein disulfide-isomerase	VEHVQDYADLERKLEKA
Maker010610	P07237	31.4	70	44	1	18	83	39	108	3.71E-09	49.3	Protein disulfide-isomerase	YELLLSTIQTHK
Maker010178	P05413	44.4	133	68	3	3	134	2	129	5.20E-31	105	Fatty acid-binding protein, heart	KMGASVNPVVELTE
Maker010178	P05413	44.4	133	68	3	3	134	2	129	5.20E-31	105	Fatty acid-binding protein, heart	VMKVDDIVCTRVYTVQN
Maker010178	O15540	43.2	125	66	2	11	134	9	129	8.18E-30	102	Fatty acid-binding protein, brain	KMGASVNPVVELTE
Maker010178	O15540	43.2	125	66	2	11	134	9	129	8.18E-30	102	Fatty acid-binding protein, brain	VMKVDDIVCTRVYTVQN
Maker010178	P29373	40.9	132	66	6	11	134	8	135	8.19E-23	84.3	Cellular retinoic acid-binding protein 2	KMGASVNPVVELTE
Maker010178	P29373	40.9	132	66	6	11	134	8	135	8.19E-23	84.3	Cellular retinoic acid-binding protein 2	VMKVDDIVCTRVYTVQN
Maker010178	Q96R05	37	108	60	3	1	106	1	102	2.55E-17	70.1	Retinoid-binding protein 7	KMGASVNPVVELTE
Maker010178	Q96R05	37	108	60	3	1	106	1	102	2.55E-17	70.1	Retinoid-binding protein 7	VMKVDDIVCTRVYTVQN
Maker010236	Q13126	50	274	130	2	6	278	10	277	5.88E-90	266	S-methyl-5'-thioadenosine phosphorylase	SKYQVKIGIIGGSGLDDPNKPIF
Maker010236	Q13126	50	274	130	2	6	278	10	277	5.88E-90	266	S-methyl-5'-thioadenosine phosphorylase	SKYQVKIGIIGGSGLDDPNKPIFS
Maker010275	Q71U36	97.8	445	10	0	1	445	1	445	0	903	Tubulin alpha-1A chain	AVFIDLEPTVVDEVR
Maker010275	Q13748	97.8	450	10	0	1	450	1	450	0	902	Tubulin alpha-3C/D chain	AVFIDLEPTVVDEVR
Maker010275	P68363	97.3	445	12	0	1	445	1	445	0	899	Tubulin alpha-1B chain	AVFIDLEPTVVDEVR
Maker010275	Q9BQE3	96.7	448	15	0	1	448	1	448	0	899	Tubulin alpha-1C chain	AVFIDLEPTVVDEVR
Maker010328	P15121	47.2	318	162	4	3	317	2	316	6.70E-105	306	Aldose reductase	NNGNKIPVLGL
Maker010328	P14550	43.7	325	169	6	1	314	1	322	1.35E-88	265	Alcohol dehydrogenase [NADP(+)]	NNGNKIPVLGL
Maker010328	P51857	43.2	322	176	5	2	317	6	326	1.12E-87	263	3-oxo-5-beta-steroid 4-dehydrogenase	NNGNKIPVLGL
Maker010328	P52895	42.9	315	174	5	8	317	10	323	4.09E-87	261	Aldo-keto reductase family 1 member C2	NNGNKIPVLGL
Maker010330	P15121	54.3	304	137	1	12	313	9	312	7.03E-122	349	Aldose reductase	AIDIGYRHIDCA
Maker010330	P15121	54.3	304	137	1	12	313	9	312	7.03E-122	349	Aldose reductase	AVEDAIDIGYRHIDCA
Maker010330	P15121	54.3	304	137	1	12	313	9	312	7.03E-122	349	Aldose reductase	IDSFDCNGRICPMI
Maker010330	P14550	49.7	320	151	3	8	317	6	325	4.80E-117	337	Alcohol dehydrogenase [NADP(+)]	AIDIGYRHIDCA
Maker010330	P14550	49.7	320	151	3	8	317	6	325	4.80E-117	337	Alcohol dehydrogenase [NADP(+)]	AVEDAIDIGYRHIDCA
Maker010330	P14550	49.7	320	151	3	8	317	6	325	4.80E-117	337	Alcohol dehydrogenase [NADP(+)]	IDSFDCNGRICPMI
Maker010330	P51857	47.9	309	154	4	12	313	14	322	3.69E-99	292	3-oxo-5-beta-steroid 4-dehydrogenase	AIDIGYRHIDCA
Maker010330	P51857	47.9	309	154	4	12	313	14	322	3.69E-99	292	3-oxo-5-beta-steroid 4-dehydrogenase	AVEDAIDIGYRHIDCA
Maker010330	P51857	47.9	309	154	4	12	313	14	322	3.69E-99	292	3-oxo-5-beta-steroid 4-dehydrogenase	IDSFDCNGRICPMI
Maker010330	P52895	46.3	315	159	4	8	314	8	320	1.54E-97	288	Aldo-keto reductase family 1 member C2	AIDIGYRHIDCA
Maker010330	P52895	46.3	315	159	4	8	314	8	320	1.54E-97	288	Aldo-keto reductase family 1 member C2	AVEDAIDIGYRHIDCA
Maker010330	P52895	46.3	315	159	4	8	314	8	320	1.54E-97	288	Aldo-keto reductase family 1 member C2	IDSFDCNGRICPMI
Maker009058	P0DP23	46.8	62	33	0	86	147	12	73	8.86E-14	61.6	Calmodulin	MEEDDQKMAVMRKAFQMF
Maker009058	P02585	44.1	68	38	0	80	147	13	80	1.60E-12	58.5	Troponin C, skeletal muscle	MEEDDQKMAVMRKAFQMF
Maker009058	P63316	40.3	72	42	1	77	147	10	81	3.25E-08	47	Troponin C, slow skeletal and cardiac muscles	MEEDDQKMAVMRKAFQMF
Maker009058	P23297	28.9	76	47	3	79	147	4	79	0.0485	28.9	Protein S100-A1	MEEDDQKMAVMRKAFQMF
Maker009077	Q9BY49	23.9	264	171	9	1	249	15	263	4.26E-12	61.6	Peroxisomal trans-2-enoyl-CoA reductase	ITGGASGLGRGTVQ
Maker009081	Q9BY49	24	267	169	9	1	250	15	264	5.12E-13	64.3	Peroxisomal trans-2-enoyl-CoA reductase	ITGGASGLGRGTVQ
Maker009303	P41250	62.4	680	254	2	77	755	53	731	0.00E+00	860	Glycine--tRNA ligase	STGQVRIML
Maker010693	P14618	65.2	511	178	0	9	519	20	530	7.30E-235	654	Pyruvate kinase PKM	AGKPNNQALYAQSQLDHM
Maker010693	P30613	60.2	512	204	0	9	520	63	574	3.29E-217	610	Pyruvate kinase PKLR	AGKPNNQALYAQSQLDHM
Maker004528	Q9NS18	42	100	58	0	5	104	47	146	2.46E-24	87.8	Glutaredoxin-2, mitochondrial	GGGTDIKKLYDSGELQNKF
Maker004528	Q9NS18	42	100	58	0	5	104	47	146	2.46E-24	87.8	Glutaredoxin-2, mitochondrial	LYDSGELQNKF
Maker004528	Q9NS18	42	100	58	0	5	104	47	146	2.46E-24	87.8	Glutaredoxin-2, mitochondrial	TREMVDQLIASNQI
Maker004528	P35754	38.7	93	54	1	15	104	3	95	4.33E-19	72.8	Glutaredoxin-1	GGGTDIKKLYDSGELQNKF
Maker004528	P35754	38.7	93	54	1	15	104	3	95	4.33E-19	72.8	Glutaredoxin-1	LYDSGELQNKF
Maker004528	P35754	38.7	93	54	1	15	104	3	95	4.33E-19	72.8	Glutaredoxin-1	TREMVDQLIASNQI
Maker004947	P51151	36.5	178	98	4	8	180	7	174	3.31E-31	110	Ras-related protein Rab-9A	AKTYDYLFKLLLIGDSGVGKTCVLFR
Maker004947	Q15669	32.8	177	95	6	10	176	6	168	1.53E-19	79.7	Rho-related GTP-binding protein RhoH	AKTYDYLFKLLLIGDSGVGKTCVLFR
Maker004947	Q7L0Q8	28	107	66	2	10	115	51	147	1.39E-10	56.2	Rho-related GTP-binding protein RhoU	AKTYDYLFKLLLIGDSGVGKTCVLFR
Maker004947	Q96L33	25.8	198	116	7	10	188	33	218	1.60E-10	55.8	Rho-related GTP-binding protein RhoV	AKTYDYLFKLLLIGDSGVGKTCVLFR
Maker004986	O94768	40.1	257	149	4	8324	8575	37	293	2.37E-55	197	Serine/threonine-protein kinase 17B	ELPEIPDYERPVLE
Maker004986	O94768	40.1	257	149	4	8324	8575	37	293	2.37E-55	197	Serine/threonine-protein kinase 17B	ELPEIPDYERPVLEKPQEFD
Maker004986	O94768	40.1	257	149	4	8324	8575	37	293	2.37E-55	197	Serine/threonine-protein kinase 17B	LPEIPDYERPVL
Maker004986	O94768	40.1	257	149	4	8324	8575	37	293	2.37E-55	197	Serine/threonine-protein kinase 17B	LPEIPDYERPVLE
Maker004986	O94768	40.1	257	149	4	8324	8575	37	293	2.37E-55	197	Serine/threonine-protein kinase 17B	LPEIPDYERPVLEKPQEFD
Maker004986	O94768	40.1	257	149	4	8324	8575	37	293	2.37E-55	197	Serine/threonine-protein kinase 17B	SSYELPEIPDYERPVLE
Maker004986	O94768	40.1	257	149	4	8324	8575	37	293	2.37E-55	197	Serine/threonine-protein kinase 17B	SYELPEIPDYERPVLE
Maker004986	P04049	26.8	205	136	7	8326	8522	355	553	7.15E-18	89	RAF proto-oncogene serine/threonine-protein kinase	ELPEIPDYERPVLE
Maker004986	P04049	26.8	205	136	7	8326	8522	355	553	7.15E-18	89	RAF proto-oncogene serine/threonine-protein kinase	ELPEIPDYERPVLEKPQEFD
Maker004986	P04049	26.8	205	136	7	8326	8522	355	553	7.15E-18	89	RAF proto-oncogene serine/threonine-protein kinase	LPEIPDYERPVL
Maker004986	P04049	26.8	205	136	7	8326	8522	355	553	7.15E-18	89	RAF proto-oncogene serine/threonine-protein kinase	LPEIPDYERPVLE
Maker004986	P04049	26.8	205	136	7	8326	8522	355	553	7.15E-18	89	RAF proto-oncogene serine/threonine-protein kinase	LPEIPDYERPVLEKPQEFD
Maker004986	P04049	26.8	205	136	7	8326	8522	355	553	7.15E-18	89	RAF proto-oncogene serine/threonine-protein kinase	SSYELPEIPDYERPVLE
Maker004986	P04049	26.8	205	136	7	8326	8522	355	553	7.15E-18	89	RAF proto-oncogene serine/threonine-protein kinase	SYELPEIPDYERPVLE
Maker004986	P10398	28.3	205	133	7	8322	8518	312	510	3.35E-17	86.7	Serine/threonine-protein kinase A-Raf	ELPEIPDYERPVLE
Maker004986	P10398	28.3	205	133	7	8322	8518	312	510	3.35E-17	86.7	Serine/threonine-protein kinase A-Raf	ELPEIPDYERPVLEKPQEFD
Maker004986	P10398	28.3	205	133	7	8322	8518	312	510	3.35E-17	86.7	Serine/threonine-protein kinase A-Raf	LPEIPDYERPVL
Maker004986	P10398	28.3	205	133	7	8322	8518	312	510	3.35E-17	86.7	Serine/threonine-protein kinase A-Raf	LPEIPDYERPVLE
Maker004986	P10398	28.3	205	133	7	8322	8518	312	510	3.35E-17	86.7	Serine/threonine-protein kinase A-Raf	LPEIPDYERPVLEKPQEFD
Maker004986	P10398	28.3	205	133	7	8322	8518	312	510	3.35E-17	86.7	Serine/threonine-protein kinase A-Raf	SSYELPEIPDYERPVLE
Maker004986	P10398	28.3	205	133	7	8322	8518	312	510	3.35E-17	86.7	Serine/threonine-protein kinase A-Raf	SYELPEIPDYERPVLE
Maker004986	Q6WRI0	22.5	782	430	30	8613	9301	1632	2330	8.47E-16	83.2	Immunoglobulin superfamily member 10	ELPEIPDYERPVLE
Maker004986	Q6WRI0	22.5	782	430	30	8613	9301	1632	2330	8.47E-16	83.2	Immunoglobulin superfamily member 10	ELPEIPDYERPVLEKPQEFD
Maker004986	Q6WRI0	22.5	782	430	30	8613	9301	1632	2330	8.47E-16	83.2	Immunoglobulin superfamily member 10	LPEIPDYERPVL
Maker004986	Q6WRI0	22.5	782	430	30	8613	9301	1632	2330	8.47E-16	83.2	Immunoglobulin superfamily member 10	LPEIPDYERPVLE
Maker004986	Q6WRI0	22.5	782	430	30	8613	9301	1632	2330	8.47E-16	83.2	Immunoglobulin superfamily member 10	LPEIPDYERPVLEKPQEFD
Maker004986	Q6WRI0	22.5	782	430	30	8613	9301	1632	2330	8.47E-16	83.2	Immunoglobulin superfamily member 10	SSYELPEIPDYERPVLE
Maker004986	Q6WRI0	22.5	782	430	30	8613	9301	1632	2330	8.47E-16	83.2	Immunoglobulin superfamily member 10	SYELPEIPDYERPVLE
Maker007266	P68371	96.2	443	17	0	1	443	1	443	0	877	Tubulin beta-4B chain	FTEAESNMNDLVSEYQ
Maker007266	P68371	96.2	443	17	0	1	443	1	443	0	877	Tubulin beta-4B chain	FTEAESNMNDLVSEYQQY
Maker007266	P68371	96.2	443	17	0	1	443	1	443	0	877	Tubulin beta-4B chain	FTEAESNMNDLVSEYQQYQE
Maker007266	P68371	96.2	443	17	0	1	443	1	443	0	877	Tubulin beta-4B chain	FTEAESNMNDLVSEYQQYQEAT
Maker007266	P68371	96.2	443	17	0	1	443	1	443	0	877	Tubulin beta-4B chain	LHWYTGEGMDEME
Maker007266	Q9BVA1	94.8	440	23	0	1	440	1	440	0	867	Tubulin beta-2B chain	FTEAESNMNDLVSEYQ
Maker007266	Q9BVA1	94.8	440	23	0	1	440	1	440	0	867	Tubulin beta-2B chain	FTEAESNMNDLVSEYQQY
Maker007266	Q9BVA1	94.8	440	23	0	1	440	1	440	0	867	Tubulin beta-2B chain	FTEAESNMNDLVSEYQQYQE
Maker007266	Q9BVA1	94.8	440	23	0	1	440	1	440	0	867	Tubulin beta-2B chain	FTEAESNMNDLVSEYQQYQEAT
Maker007266	Q9BVA1	94.8	440	23	0	1	440	1	440	0	867	Tubulin beta-2B chain	LHWYTGEGMDEME
Maker007266	P07437	94.6	443	24	0	1	443	1	443	1.34978734443829e-320	863	Tubulin beta chain	FTEAESNMNDLVSEYQ
Maker007266	P07437	94.6	443	24	0	1	443	1	443	1.34978734443829e-320	863	Tubulin beta chain	FTEAESNMNDLVSEYQQY
Maker007266	P07437	94.6	443	24	0	1	443	1	443	1.34978734443829e-320	863	Tubulin beta chain	FTEAESNMNDLVSEYQQYQE
Maker007266	P07437	94.6	443	24	0	1	443	1	443	1.34978734443829e-320	863	Tubulin beta chain	FTEAESNMNDLVSEYQQYQEAT
Maker007266	P07437	94.6	443	24	0	1	443	1	443	1.34978734443829e-320	863	Tubulin beta chain	LHWYTGEGMDEME
Maker007266	Q13885	94.3	440	25	0	1	440	1	440	6.71978684908679e-320	861	Tubulin beta-2A chain	FTEAESNMNDLVSEYQ
Maker007266	Q13885	94.3	440	25	0	1	440	1	440	6.71978684908679e-320	861	Tubulin beta-2A chain	FTEAESNMNDLVSEYQQY
Maker007266	Q13885	94.3	440	25	0	1	440	1	440	6.71978684908679e-320	861	Tubulin beta-2A chain	FTEAESNMNDLVSEYQQYQE
Maker007266	Q13885	94.3	440	25	0	1	440	1	440	6.71978684908679e-320	861	Tubulin beta-2A chain	FTEAESNMNDLVSEYQQYQEAT
Maker007266	Q13885	94.3	440	25	0	1	440	1	440	6.71978684908679e-320	861	Tubulin beta-2A chain	LHWYTGEGMDEME
Maker007303	P43304	50	20	10	0	286	305	667	686	3.97	26.9	Glycerol-3-phosphate dehydrogenase, mitochondrial	NEADLNKDGLISYQEFL
Maker007577	P08238	81.9	718	122	4	8	719	9	724	0	1090	Heat shock protein HSP 90-beta	IKLGLGIDEDDSMQEEQKI
Maker007577	P08238	81.9	718	122	4	8	719	9	724	0	1090	Heat shock protein HSP 90-beta	KIVDEVVPQVE
Maker007577	P08238	81.9	718	122	4	8	719	9	724	0	1090	Heat shock protein HSP 90-beta	SNEAEDASRMEEVD
Maker007577	P07900	83.4	721	109	4	8	719	14	732	0	1089	Heat shock protein HSP 90-alpha	IKLGLGIDEDDSMQEEQKI
Maker007577	P07900	83.4	721	109	4	8	719	14	732	0	1089	Heat shock protein HSP 90-alpha	KIVDEVVPQVE
Maker007577	P07900	83.4	721	109	4	8	719	14	732	0	1089	Heat shock protein HSP 90-alpha	SNEAEDASRMEEVD
Maker007577	P14625	49.6	693	330	7	12	693	74	758	5.54E-202	587	Endoplasmin	IKLGLGIDEDDSMQEEQKI
Maker007577	P14625	49.6	693	330	7	12	693	74	758	5.54E-202	587	Endoplasmin	KIVDEVVPQVE
Maker007577	P14625	49.6	693	330	7	12	693	74	758	5.54E-202	587	Endoplasmin	SNEAEDASRMEEVD
Maker007577	Q12931	31	684	389	13	9	678	83	697	1.28E-103	329	Heat shock protein 75 kDa, mitochondrial	IKLGLGIDEDDSMQEEQKI
Maker007577	Q12931	31	684	389	13	9	678	83	697	1.28E-103	329	Heat shock protein 75 kDa, mitochondrial	KIVDEVVPQVE
Maker007577	Q12931	31	684	389	13	9	678	83	697	1.28E-103	329	Heat shock protein 75 kDa, mitochondrial	SNEAEDASRMEEVD
Maker007579	P08588	37.5	32	20	0	227	258	321	352	25.9	24.6	Beta-1 adrenergic receptor	EEEEMELEGEEEEEEE
Maker002483	Q92736	63.2	19	7	0	227	245	2010	2028	1.24	27.7	Ryanodine receptor 2	AFNLNDLDAALPDAKKE
Maker002483	Q92736	63.2	19	7	0	227	245	2010	2028	1.24	27.7	Ryanodine receptor 2	TEEDSIFDPSLKK
Maker002483	Q92736	63.2	19	7	0	227	245	2010	2028	1.24	27.7	Ryanodine receptor 2	TEEDSIFDPSLKKK
Maker002483	Q92736	63.2	19	7	0	227	245	2010	2028	1.24	27.7	Ryanodine receptor 2	TEEDSIFDPSLKKKK
Maker002512	Q9BY49	29.7	202	115	7	8	198	19	204	6.72E-16	72.4	Peroxisomal trans-2-enoyl-CoA reductase	ENVLVKDLIITP
Maker002597	P63261	98.1	374	7	0	3	376	2	375	2.15E-278	750	Actin, cytoplasmic 2	AALVVDNGSGMCKA
Maker002597	P63261	98.1	374	7	0	3	376	2	375	2.15E-278	750	Actin, cytoplasmic 2	ALVVDNGSGMCKA
Maker002597	P63261	98.1	374	7	0	3	376	2	375	2.15E-278	750	Actin, cytoplasmic 2	AVFPSIVGR
Maker002597	P63261	98.1	374	7	0	3	376	2	375	2.15E-278	750	Actin, cytoplasmic 2	EKSYELPDGQVITIGNE
Maker002597	P63261	98.1	374	7	0	3	376	2	375	2.15E-278	750	Actin, cytoplasmic 2	EKSYELPDGQVITIGNER
Maker002597	P63261	98.1	374	7	0	3	376	2	375	2.15E-278	750	Actin, cytoplasmic 2	IVLDSGDGVSHTVPIYEG
Maker002597	P63261	98.1	374	7	0	3	376	2	375	2.15E-278	750	Actin, cytoplasmic 2	KDSYVGDEAQSKRGILTL
Maker002597	P63261	98.1	374	7	0	3	376	2	375	2.15E-278	750	Actin, cytoplasmic 2	KSYELPDGQVITIGNE
Maker002597	P63261	98.1	374	7	0	3	376	2	375	2.15E-278	750	Actin, cytoplasmic 2	KSYELPDGQVITIGNER
Maker002597	P63261	98.1	374	7	0	3	376	2	375	2.15E-278	750	Actin, cytoplasmic 2	LEKSYELPDGQVITI
Maker002597	P63261	98.1	374	7	0	3	376	2	375	2.15E-278	750	Actin, cytoplasmic 2	LEKSYELPDGQVITIGNE
Maker002597	P63261	98.1	374	7	0	3	376	2	375	2.15E-278	750	Actin, cytoplasmic 2	LEKSYELPDGQVITIGNER
Maker002597	P63261	98.1	374	7	0	3	376	2	375	2.15E-278	750	Actin, cytoplasmic 2	LTEAPLNPKAN
Maker002597	P63261	98.1	374	7	0	3	376	2	375	2.15E-278	750	Actin, cytoplasmic 2	LTEAPLNPKANR
Maker002597	P63261	98.1	374	7	0	3	376	2	375	2.15E-278	750	Actin, cytoplasmic 2	LVVDNGSGMCKA
Maker002597	P63261	98.1	374	7	0	3	376	2	375	2.15E-278	750	Actin, cytoplasmic 2	MGQKDSYVGDEAQSKRGILTL
Maker002597	P63261	98.1	374	7	0	3	376	2	375	2.15E-278	750	Actin, cytoplasmic 2	NWDDMEKIW
Maker002597	P63261	98.1	374	7	0	3	376	2	375	2.15E-278	750	Actin, cytoplasmic 2	NWDDMEKIWHHT
Maker002597	P63261	98.1	374	7	0	3	376	2	375	2.15E-278	750	Actin, cytoplasmic 2	SGGTTMYPGIADR
Maker002597	P63261	98.1	374	7	0	3	376	2	375	2.15E-278	750	Actin, cytoplasmic 2	SYELPDGQVITIGNER
Maker002597	P63261	98.1	374	7	0	3	376	2	375	2.15E-278	750	Actin, cytoplasmic 2	TNWDDMEKIW
Maker002597	P63261	98.1	374	7	0	3	376	2	375	2.15E-278	750	Actin, cytoplasmic 2	VAPEEHPVLLTEA
Maker002597	P63261	98.1	374	7	0	3	376	2	375	2.15E-278	750	Actin, cytoplasmic 2	VLLTEAPLNPKANR
Maker002597	P63261	98.1	374	7	0	3	376	2	375	2.15E-278	750	Actin, cytoplasmic 2	VMVGMGQKDSYVGDEAQSK
Maker002597	P63261	98.1	374	7	0	3	376	2	375	2.15E-278	750	Actin, cytoplasmic 2	VVDNGSGMCKA
Maker002597	P63261	98.1	374	7	0	3	376	2	375	2.15E-278	750	Actin, cytoplasmic 2	WDDMEKIWH
Maker002597	P63261	98.1	374	7	0	3	376	2	375	2.15E-278	750	Actin, cytoplasmic 2	WDDMEKIWHHT
Maker002597	P63261	98.1	374	7	0	3	376	2	375	2.15E-278	750	Actin, cytoplasmic 2	YELPDGQVITIGNER
Maker002597	P63261	98.1	374	7	0	3	376	2	375	2.15E-278	750	Actin, cytoplasmic 2	YVGDEAQSKRGILT
Maker002597	P63261	98.1	374	7	0	3	376	2	375	2.15E-278	750	Actin, cytoplasmic 2	YVGDEAQSKRGILTL
Maker002597	P60709	98.1	374	7	0	3	376	2	375	3.05E-278	750	Actin, cytoplasmic 1	AALVVDNGSGMCKA
Maker002597	P60709	98.1	374	7	0	3	376	2	375	3.05E-278	750	Actin, cytoplasmic 1	ALVVDNGSGMCKA
Maker002597	P60709	98.1	374	7	0	3	376	2	375	3.05E-278	750	Actin, cytoplasmic 1	AVFPSIVGR
Maker002597	P60709	98.1	374	7	0	3	376	2	375	3.05E-278	750	Actin, cytoplasmic 1	EKSYELPDGQVITIGNE
Maker002597	P60709	98.1	374	7	0	3	376	2	375	3.05E-278	750	Actin, cytoplasmic 1	EKSYELPDGQVITIGNER
Maker002597	P60709	98.1	374	7	0	3	376	2	375	3.05E-278	750	Actin, cytoplasmic 1	IVLDSGDGVSHTVPIYEG
Maker002597	P60709	98.1	374	7	0	3	376	2	375	3.05E-278	750	Actin, cytoplasmic 1	KDSYVGDEAQSKRGILTL
Maker002597	P60709	98.1	374	7	0	3	376	2	375	3.05E-278	750	Actin, cytoplasmic 1	KSYELPDGQVITIGNE
Maker002597	P60709	98.1	374	7	0	3	376	2	375	3.05E-278	750	Actin, cytoplasmic 1	KSYELPDGQVITIGNER
Maker002597	P60709	98.1	374	7	0	3	376	2	375	3.05E-278	750	Actin, cytoplasmic 1	LEKSYELPDGQVITI
Maker002597	P60709	98.1	374	7	0	3	376	2	375	3.05E-278	750	Actin, cytoplasmic 1	LEKSYELPDGQVITIGNE
Maker002597	P60709	98.1	374	7	0	3	376	2	375	3.05E-278	750	Actin, cytoplasmic 1	LEKSYELPDGQVITIGNER
Maker002597	P60709	98.1	374	7	0	3	376	2	375	3.05E-278	750	Actin, cytoplasmic 1	LTEAPLNPKAN
Maker002597	P60709	98.1	374	7	0	3	376	2	375	3.05E-278	750	Actin, cytoplasmic 1	LTEAPLNPKANR
Maker002597	P60709	98.1	374	7	0	3	376	2	375	3.05E-278	750	Actin, cytoplasmic 1	LVVDNGSGMCKA
Maker002597	P60709	98.1	374	7	0	3	376	2	375	3.05E-278	750	Actin, cytoplasmic 1	MGQKDSYVGDEAQSKRGILTL
Maker002597	P60709	98.1	374	7	0	3	376	2	375	3.05E-278	750	Actin, cytoplasmic 1	NWDDMEKIW
Maker002597	P60709	98.1	374	7	0	3	376	2	375	3.05E-278	750	Actin, cytoplasmic 1	NWDDMEKIWHHT
Maker002597	P60709	98.1	374	7	0	3	376	2	375	3.05E-278	750	Actin, cytoplasmic 1	SGGTTMYPGIADR
Maker002597	P60709	98.1	374	7	0	3	376	2	375	3.05E-278	750	Actin, cytoplasmic 1	SYELPDGQVITIGNER
Maker002597	P60709	98.1	374	7	0	3	376	2	375	3.05E-278	750	Actin, cytoplasmic 1	TNWDDMEKIW
Maker002597	P60709	98.1	374	7	0	3	376	2	375	3.05E-278	750	Actin, cytoplasmic 1	VAPEEHPVLLTEA
Maker002597	P60709	98.1	374	7	0	3	376	2	375	3.05E-278	750	Actin, cytoplasmic 1	VLLTEAPLNPKANR
Maker002597	P60709	98.1	374	7	0	3	376	2	375	3.05E-278	750	Actin, cytoplasmic 1	VMVGMGQKDSYVGDEAQSK
Maker002597	P60709	98.1	374	7	0	3	376	2	375	3.05E-278	750	Actin, cytoplasmic 1	VVDNGSGMCKA
Maker002597	P60709	98.1	374	7	0	3	376	2	375	3.05E-278	750	Actin, cytoplasmic 1	WDDMEKIWH
Maker002597	P60709	98.1	374	7	0	3	376	2	375	3.05E-278	750	Actin, cytoplasmic 1	WDDMEKIWHHT
Maker002597	P60709	98.1	374	7	0	3	376	2	375	3.05E-278	750	Actin, cytoplasmic 1	YELPDGQVITIGNER
Maker002597	P60709	98.1	374	7	0	3	376	2	375	3.05E-278	750	Actin, cytoplasmic 1	YVGDEAQSKRGILT
Maker002597	P60709	98.1	374	7	0	3	376	2	375	3.05E-278	750	Actin, cytoplasmic 1	YVGDEAQSKRGILTL
Maker002597	P63267	94.1	376	22	0	1	376	1	376	5.39E-270	729	Actin, gamma-enteric smooth muscle	AALVVDNGSGMCKA
Maker002597	P63267	94.1	376	22	0	1	376	1	376	5.39E-270	729	Actin, gamma-enteric smooth muscle	ALVVDNGSGMCKA
Maker002597	P63267	94.1	376	22	0	1	376	1	376	5.39E-270	729	Actin, gamma-enteric smooth muscle	AVFPSIVGR
Maker002597	P63267	94.1	376	22	0	1	376	1	376	5.39E-270	729	Actin, gamma-enteric smooth muscle	EKSYELPDGQVITIGNE
Maker002597	P63267	94.1	376	22	0	1	376	1	376	5.39E-270	729	Actin, gamma-enteric smooth muscle	EKSYELPDGQVITIGNER
Maker002597	P63267	94.1	376	22	0	1	376	1	376	5.39E-270	729	Actin, gamma-enteric smooth muscle	IVLDSGDGVSHTVPIYEG
Maker002597	P63267	94.1	376	22	0	1	376	1	376	5.39E-270	729	Actin, gamma-enteric smooth muscle	KDSYVGDEAQSKRGILTL
Maker002597	P63267	94.1	376	22	0	1	376	1	376	5.39E-270	729	Actin, gamma-enteric smooth muscle	KSYELPDGQVITIGNE
Maker002597	P63267	94.1	376	22	0	1	376	1	376	5.39E-270	729	Actin, gamma-enteric smooth muscle	KSYELPDGQVITIGNER
Maker002597	P63267	94.1	376	22	0	1	376	1	376	5.39E-270	729	Actin, gamma-enteric smooth muscle	LEKSYELPDGQVITI
Maker002597	P63267	94.1	376	22	0	1	376	1	376	5.39E-270	729	Actin, gamma-enteric smooth muscle	LEKSYELPDGQVITIGNE
Maker002597	P63267	94.1	376	22	0	1	376	1	376	5.39E-270	729	Actin, gamma-enteric smooth muscle	LEKSYELPDGQVITIGNER
Maker002597	P63267	94.1	376	22	0	1	376	1	376	5.39E-270	729	Actin, gamma-enteric smooth muscle	LTEAPLNPKAN
Maker002597	P63267	94.1	376	22	0	1	376	1	376	5.39E-270	729	Actin, gamma-enteric smooth muscle	LTEAPLNPKANR
Maker002597	P63267	94.1	376	22	0	1	376	1	376	5.39E-270	729	Actin, gamma-enteric smooth muscle	LVVDNGSGMCKA
Maker002597	P63267	94.1	376	22	0	1	376	1	376	5.39E-270	729	Actin, gamma-enteric smooth muscle	MGQKDSYVGDEAQSKRGILTL
Maker002597	P63267	94.1	376	22	0	1	376	1	376	5.39E-270	729	Actin, gamma-enteric smooth muscle	NWDDMEKIW
Maker002597	P63267	94.1	376	22	0	1	376	1	376	5.39E-270	729	Actin, gamma-enteric smooth muscle	NWDDMEKIWHHT
Maker002597	P63267	94.1	376	22	0	1	376	1	376	5.39E-270	729	Actin, gamma-enteric smooth muscle	SGGTTMYPGIADR
Maker002597	P63267	94.1	376	22	0	1	376	1	376	5.39E-270	729	Actin, gamma-enteric smooth muscle	SYELPDGQVITIGNER
Maker002597	P63267	94.1	376	22	0	1	376	1	376	5.39E-270	729	Actin, gamma-enteric smooth muscle	TNWDDMEKIW
Maker002597	P63267	94.1	376	22	0	1	376	1	376	5.39E-270	729	Actin, gamma-enteric smooth muscle	VAPEEHPVLLTEA
Maker002597	P63267	94.1	376	22	0	1	376	1	376	5.39E-270	729	Actin, gamma-enteric smooth muscle	VLLTEAPLNPKANR
Maker002597	P63267	94.1	376	22	0	1	376	1	376	5.39E-270	729	Actin, gamma-enteric smooth muscle	VMVGMGQKDSYVGDEAQSK
Maker002597	P63267	94.1	376	22	0	1	376	1	376	5.39E-270	729	Actin, gamma-enteric smooth muscle	VVDNGSGMCKA
Maker002597	P63267	94.1	376	22	0	1	376	1	376	5.39E-270	729	Actin, gamma-enteric smooth muscle	WDDMEKIWH
Maker002597	P63267	94.1	376	22	0	1	376	1	376	5.39E-270	729	Actin, gamma-enteric smooth muscle	WDDMEKIWHHT
Maker002597	P63267	94.1	376	22	0	1	376	1	376	5.39E-270	729	Actin, gamma-enteric smooth muscle	YELPDGQVITIGNER
Maker002597	P63267	94.1	376	22	0	1	376	1	376	5.39E-270	729	Actin, gamma-enteric smooth muscle	YVGDEAQSKRGILT
Maker002597	P63267	94.1	376	22	0	1	376	1	376	5.39E-270	729	Actin, gamma-enteric smooth muscle	YVGDEAQSKRGILTL
Maker002597	P68032	94.4	377	20	1	1	376	1	377	9.28E-269	726	Actin, alpha cardiac muscle 1	AALVVDNGSGMCKA
Maker002597	P68032	94.4	377	20	1	1	376	1	377	9.28E-269	726	Actin, alpha cardiac muscle 1	ALVVDNGSGMCKA
Maker002597	P68032	94.4	377	20	1	1	376	1	377	9.28E-269	726	Actin, alpha cardiac muscle 1	AVFPSIVGR
Maker002597	P68032	94.4	377	20	1	1	376	1	377	9.28E-269	726	Actin, alpha cardiac muscle 1	EKSYELPDGQVITIGNE
Maker002597	P68032	94.4	377	20	1	1	376	1	377	9.28E-269	726	Actin, alpha cardiac muscle 1	EKSYELPDGQVITIGNER
Maker002597	P68032	94.4	377	20	1	1	376	1	377	9.28E-269	726	Actin, alpha cardiac muscle 1	IVLDSGDGVSHTVPIYEG
Maker002597	P68032	94.4	377	20	1	1	376	1	377	9.28E-269	726	Actin, alpha cardiac muscle 1	KDSYVGDEAQSKRGILTL
Maker002597	P68032	94.4	377	20	1	1	376	1	377	9.28E-269	726	Actin, alpha cardiac muscle 1	KSYELPDGQVITIGNE
Maker002597	P68032	94.4	377	20	1	1	376	1	377	9.28E-269	726	Actin, alpha cardiac muscle 1	KSYELPDGQVITIGNER
Maker002597	P68032	94.4	377	20	1	1	376	1	377	9.28E-269	726	Actin, alpha cardiac muscle 1	LEKSYELPDGQVITI
Maker002597	P68032	94.4	377	20	1	1	376	1	377	9.28E-269	726	Actin, alpha cardiac muscle 1	LEKSYELPDGQVITIGNE
Maker002597	P68032	94.4	377	20	1	1	376	1	377	9.28E-269	726	Actin, alpha cardiac muscle 1	LEKSYELPDGQVITIGNER
Maker002597	P68032	94.4	377	20	1	1	376	1	377	9.28E-269	726	Actin, alpha cardiac muscle 1	LTEAPLNPKAN
Maker002597	P68032	94.4	377	20	1	1	376	1	377	9.28E-269	726	Actin, alpha cardiac muscle 1	LTEAPLNPKANR
Maker002597	P68032	94.4	377	20	1	1	376	1	377	9.28E-269	726	Actin, alpha cardiac muscle 1	LVVDNGSGMCKA
Maker002597	P68032	94.4	377	20	1	1	376	1	377	9.28E-269	726	Actin, alpha cardiac muscle 1	MGQKDSYVGDEAQSKRGILTL
Maker002597	P68032	94.4	377	20	1	1	376	1	377	9.28E-269	726	Actin, alpha cardiac muscle 1	NWDDMEKIW
Maker002597	P68032	94.4	377	20	1	1	376	1	377	9.28E-269	726	Actin, alpha cardiac muscle 1	NWDDMEKIWHHT
Maker002597	P68032	94.4	377	20	1	1	376	1	377	9.28E-269	726	Actin, alpha cardiac muscle 1	SGGTTMYPGIADR
Maker002597	P68032	94.4	377	20	1	1	376	1	377	9.28E-269	726	Actin, alpha cardiac muscle 1	SYELPDGQVITIGNER
Maker002597	P68032	94.4	377	20	1	1	376	1	377	9.28E-269	726	Actin, alpha cardiac muscle 1	TNWDDMEKIW
Maker002597	P68032	94.4	377	20	1	1	376	1	377	9.28E-269	726	Actin, alpha cardiac muscle 1	VAPEEHPVLLTEA
Maker002597	P68032	94.4	377	20	1	1	376	1	377	9.28E-269	726	Actin, alpha cardiac muscle 1	VLLTEAPLNPKANR
Maker002597	P68032	94.4	377	20	1	1	376	1	377	9.28E-269	726	Actin, alpha cardiac muscle 1	VMVGMGQKDSYVGDEAQSK
Maker002597	P68032	94.4	377	20	1	1	376	1	377	9.28E-269	726	Actin, alpha cardiac muscle 1	VVDNGSGMCKA
Maker002597	P68032	94.4	377	20	1	1	376	1	377	9.28E-269	726	Actin, alpha cardiac muscle 1	WDDMEKIWH
Maker002597	P68032	94.4	377	20	1	1	376	1	377	9.28E-269	726	Actin, alpha cardiac muscle 1	WDDMEKIWHHT
Maker002597	P68032	94.4	377	20	1	1	376	1	377	9.28E-269	726	Actin, alpha cardiac muscle 1	YELPDGQVITIGNER
Maker002597	P68032	94.4	377	20	1	1	376	1	377	9.28E-269	726	Actin, alpha cardiac muscle 1	YVGDEAQSKRGILT
Maker002597	P68032	94.4	377	20	1	1	376	1	377	9.28E-269	726	Actin, alpha cardiac muscle 1	YVGDEAQSKRGILTL
Maker002885	O95477	26.8	302	193	9	39	333	899	1179	1.01E-22	101	ATP-binding cassette sub-family A member 1	TLLLSGVIW
Maker002967	P49916	41.7	24	14	0	112	135	735	758	8.98	23.9	DNA ligase 3	SKNEEKFDGMLLA
Maker002967	P49916	41.7	24	14	0	112	135	735	758	8.98	23.9	DNA ligase 3	SKNEEKFDGMLLAM
Maker002967	P49916	41.7	24	14	0	112	135	735	758	8.98	23.9	DNA ligase 3	SKNEEKFDGMLLAMA
Maker003127	P22455	27.3	322	179	10	3080	3367	37	337	1.19E-15	80.9	Fibroblast growth factor receptor 4	DVYYWQLPNIFLGDQITSYGGNLKYTVRYVPSPG
Maker003127	P22455	27.3	322	179	10	3080	3367	37	337	1.19E-15	80.9	Fibroblast growth factor receptor 4	LPNIFLGDQITSYGGNLKYTVRYVPSPG
Maker003127	P22455	27.3	322	179	10	3080	3367	37	337	1.19E-15	80.9	Fibroblast growth factor receptor 4	NDVYYWQLPNIFLGDQITSYGGNLKYTVRYVPSPG
Maker003127	P22455	27.3	322	179	10	3080	3367	37	337	1.19E-15	80.9	Fibroblast growth factor receptor 4	NEFTCNDGSCIPR
Maker003127	P22455	27.3	322	179	10	3080	3367	37	337	1.19E-15	80.9	Fibroblast growth factor receptor 4	NEFTCNDGSCIPRYLVCDG
Maker003127	P22455	27.3	322	179	10	3080	3367	37	337	1.19E-15	80.9	Fibroblast growth factor receptor 4	NEFTCNDGSCIPRYLVCDGRSDCSE
Maker003127	P22455	27.3	322	179	10	3080	3367	37	337	1.19E-15	80.9	Fibroblast growth factor receptor 4	NNAADVELISANDIKLLYYSRE
Maker003127	P22455	27.3	322	179	10	3080	3367	37	337	1.19E-15	80.9	Fibroblast growth factor receptor 4	NNAADVELISANDIKLLYYSRES
Maker003127	P22455	27.3	322	179	10	3080	3367	37	337	1.19E-15	80.9	Fibroblast growth factor receptor 4	NNDVYYWQLPNIFLGDQITSYGGNLKYTVRYVPSPG
Maker003127	P22455	27.3	322	179	10	3080	3367	37	337	1.19E-15	80.9	Fibroblast growth factor receptor 4	RNNAADVELISANDIKLLYYSRE
Maker003127	P22455	27.3	322	179	10	3080	3367	37	337	1.19E-15	80.9	Fibroblast growth factor receptor 4	VLSIPTVDKSAAGEYICL
Maker003127	P21802	24.6	313	179	9	3092	3367	54	346	3.60E-13	72.8	Fibroblast growth factor receptor 2	DVYYWQLPNIFLGDQITSYGGNLKYTVRYVPSPG
Maker003127	P21802	24.6	313	179	9	3092	3367	54	346	3.60E-13	72.8	Fibroblast growth factor receptor 2	LPNIFLGDQITSYGGNLKYTVRYVPSPG
Maker003127	P21802	24.6	313	179	9	3092	3367	54	346	3.60E-13	72.8	Fibroblast growth factor receptor 2	NDVYYWQLPNIFLGDQITSYGGNLKYTVRYVPSPG
Maker003127	P21802	24.6	313	179	9	3092	3367	54	346	3.60E-13	72.8	Fibroblast growth factor receptor 2	NEFTCNDGSCIPR
Maker003127	P21802	24.6	313	179	9	3092	3367	54	346	3.60E-13	72.8	Fibroblast growth factor receptor 2	NEFTCNDGSCIPRYLVCDG
Maker003127	P21802	24.6	313	179	9	3092	3367	54	346	3.60E-13	72.8	Fibroblast growth factor receptor 2	NEFTCNDGSCIPRYLVCDGRSDCSE
Maker003127	P21802	24.6	313	179	9	3092	3367	54	346	3.60E-13	72.8	Fibroblast growth factor receptor 2	NNAADVELISANDIKLLYYSRE
Maker003127	P21802	24.6	313	179	9	3092	3367	54	346	3.60E-13	72.8	Fibroblast growth factor receptor 2	NNAADVELISANDIKLLYYSRES
Maker003127	P21802	24.6	313	179	9	3092	3367	54	346	3.60E-13	72.8	Fibroblast growth factor receptor 2	NNDVYYWQLPNIFLGDQITSYGGNLKYTVRYVPSPG
Maker003127	P21802	24.6	313	179	9	3092	3367	54	346	3.60E-13	72.8	Fibroblast growth factor receptor 2	RNNAADVELISANDIKLLYYSRE
Maker003127	P21802	24.6	313	179	9	3092	3367	54	346	3.60E-13	72.8	Fibroblast growth factor receptor 2	VLSIPTVDKSAAGEYICL
Maker003127	P98164	32.8	67	44	1	838	904	995	1060	0.00143	41.6	Low-density lipoprotein receptor-related protein 2	DVYYWQLPNIFLGDQITSYGGNLKYTVRYVPSPG
Maker003127	P98164	32.8	67	44	1	838	904	995	1060	0.00143	41.6	Low-density lipoprotein receptor-related protein 2	LPNIFLGDQITSYGGNLKYTVRYVPSPG
Maker003127	P98164	32.8	67	44	1	838	904	995	1060	0.00143	41.6	Low-density lipoprotein receptor-related protein 2	NDVYYWQLPNIFLGDQITSYGGNLKYTVRYVPSPG
Maker003127	P98164	32.8	67	44	1	838	904	995	1060	0.00143	41.6	Low-density lipoprotein receptor-related protein 2	NEFTCNDGSCIPR
Maker003127	P98164	32.8	67	44	1	838	904	995	1060	0.00143	41.6	Low-density lipoprotein receptor-related protein 2	NEFTCNDGSCIPRYLVCDG
Maker003127	P98164	32.8	67	44	1	838	904	995	1060	0.00143	41.6	Low-density lipoprotein receptor-related protein 2	NEFTCNDGSCIPRYLVCDGRSDCSE
Maker003127	P98164	32.8	67	44	1	838	904	995	1060	0.00143	41.6	Low-density lipoprotein receptor-related protein 2	NNAADVELISANDIKLLYYSRE
Maker003127	P98164	32.8	67	44	1	838	904	995	1060	0.00143	41.6	Low-density lipoprotein receptor-related protein 2	NNAADVELISANDIKLLYYSRES
Maker003127	P98164	32.8	67	44	1	838	904	995	1060	0.00143	41.6	Low-density lipoprotein receptor-related protein 2	NNDVYYWQLPNIFLGDQITSYGGNLKYTVRYVPSPG
Maker003127	P98164	32.8	67	44	1	838	904	995	1060	0.00143	41.6	Low-density lipoprotein receptor-related protein 2	RNNAADVELISANDIKLLYYSRE
Maker003127	P98164	32.8	67	44	1	838	904	995	1060	0.00143	41.6	Low-density lipoprotein receptor-related protein 2	VLSIPTVDKSAAGEYICL
Maker003127	P01130	43.6	55	24	3	590	642	27	76	0.00208	40.8	Low-density lipoprotein receptor	DVYYWQLPNIFLGDQITSYGGNLKYTVRYVPSPG
Maker003127	P01130	43.6	55	24	3	590	642	27	76	0.00208	40.8	Low-density lipoprotein receptor	LPNIFLGDQITSYGGNLKYTVRYVPSPG
Maker003127	P01130	43.6	55	24	3	590	642	27	76	0.00208	40.8	Low-density lipoprotein receptor	NDVYYWQLPNIFLGDQITSYGGNLKYTVRYVPSPG
Maker003127	P01130	43.6	55	24	3	590	642	27	76	0.00208	40.8	Low-density lipoprotein receptor	NEFTCNDGSCIPR
Maker003127	P01130	43.6	55	24	3	590	642	27	76	0.00208	40.8	Low-density lipoprotein receptor	NEFTCNDGSCIPRYLVCDG
Maker003127	P01130	43.6	55	24	3	590	642	27	76	0.00208	40.8	Low-density lipoprotein receptor	NEFTCNDGSCIPRYLVCDGRSDCSE
Maker003127	P01130	43.6	55	24	3	590	642	27	76	0.00208	40.8	Low-density lipoprotein receptor	NNAADVELISANDIKLLYYSRE
Maker003127	P01130	43.6	55	24	3	590	642	27	76	0.00208	40.8	Low-density lipoprotein receptor	NNAADVELISANDIKLLYYSRES
Maker003127	P01130	43.6	55	24	3	590	642	27	76	0.00208	40.8	Low-density lipoprotein receptor	NNDVYYWQLPNIFLGDQITSYGGNLKYTVRYVPSPG
Maker003127	P01130	43.6	55	24	3	590	642	27	76	0.00208	40.8	Low-density lipoprotein receptor	RNNAADVELISANDIKLLYYSRE
Maker003127	P01130	43.6	55	24	3	590	642	27	76	0.00208	40.8	Low-density lipoprotein receptor	VLSIPTVDKSAAGEYICL
Maker003129	P98155	47.1	34	18	0	328	361	34	67	0.000412	39.7	Very low-density lipoprotein receptor	EERWLLPTE
Maker003129	P01130	32.8	58	35	1	305	358	1	58	0.00487	36.2	Low-density lipoprotein receptor	EERWLLPTE
Maker001342	Q8TAB3	27.5	541	324	18	1166	1682	115	611	1.24E-22	104	Protocadherin-19	DGLLRVVK
Maker001372	P07237	33.6	459	283	11	34	481	23	470	2.32E-71	233	Protein disulfide-isomerase	ANEDVEIVKF
Maker001569	Q04637	33.5	1018	597	22	254	1205	593	1596	5.35E-141	463	Eukaryotic translation initiation factor 4 gamma 1	DDPNSKIKPNNLPDLEVVL
Maker001666	Q12840	58.3	940	376	6	14	953	7	930	0	974	Kinesin heavy chain isoform 5A	SVEGKLDDGPLPATPGGGLM
Maker001666	P33176	59.7	942	359	8	13	950	5	929	0	913	Kinesin-1 heavy chain	SVEGKLDDGPLPATPGGGLM
Maker001666	O60282	59.8	966	358	8	13	967	5	951	2.59E-304	863	Kinesin heavy chain isoform 5C	SVEGKLDDGPLPATPGGGLM
Maker001666	O15066	45	378	184	8	10	372	3	371	8.04E-83	280	Kinesin-like protein KIF3B	SVEGKLDDGPLPATPGGGLM
Maker001793	P11142	85.9	653	75	2	1	643	1	646	0	1093	Heat shock cognate 71 kDa protein	SKAPAVGIDLGTTYS
Maker001793	P0DMV8	83.2	644	104	2	1	643	1	641	0	1058	Heat shock 70 kDa protein 1A	SKAPAVGIDLGTTYS
Maker001793	P0DMV9	83.2	644	104	2	1	643	1	641	0	1058	Heat shock 70 kDa protein 1B	SKAPAVGIDLGTTYS
Maker001793	P11021	64.9	612	209	5	7	615	31	639	2.91E-276	768	78 kDa glucose-regulated protein	SKAPAVGIDLGTTYS
Maker001980	P12236	78.8	293	62	0	8	300	6	298	1.05E-171	474	ADP/ATP translocase 3	SGLADPVAFAKDFVAGGVAAAISKTAVAPIERVKL
Maker001980	P05141	80.3	290	57	0	8	297	6	295	8.63E-171	472	ADP/ATP translocase 2	SGLADPVAFAKDFVAGGVAAAISKTAVAPIERVKL
Maker001980	P12235	78.8	288	61	0	10	297	8	295	1.58E-166	461	ADP/ATP translocase 1	SGLADPVAFAKDFVAGGVAAAISKTAVAPIERVKL
Maker001980	Q9H2D1	24.7	299	200	8	12	300	24	307	4.69E-18	79.7	Mitochondrial folate transporter/carrier	SGLADPVAFAKDFVAGGVAAAISKTAVAPIERVKL
Maker002071	P06576	85	526	69	3	2	517	1	526	0.00E+00	840	ATP synthase subunit beta, mitochondrial	IEEVVAKAESLAKQ
Maker002168	Q9BZZ2	25.4	240	142	9	89	311	1405	1624	1.84E-09	56.2	Sialoadhesin	ATADEYSDTTIRIITIEK
Maker002287	P0DP23	38.2	110	64	2	19	126	12	119	2.73E-18	73.6	Calmodulin	QIGDALRALGQNPTE
Maker011528	P13639	71.3	861	109	3	379	1105	2	858	0	1186	Elongation factor 2	FTVDEIRSMMDK
Maker011528	P13639	71.3	861	109	3	379	1105	2	858	0	1186	Elongation factor 2	VNFTVDEIRSMMDK
Maker006341	P49591	68.4	490	153	2	1	489	1	489	4.05E-236	654	Serine--tRNA ligase, cytoplasmic	FMPSKYDEEIPFVKPAPID
Maker006341	P49591	68.4	490	153	2	1	489	1	489	4.05E-236	654	Serine--tRNA ligase, cytoplasmic	FMPSKYDEEIPFVKPAPIDE
Maker006527	P23526	50.8	427	208	2	106	531	7	432	3.67E-155	447	Adenosylhomocysteinase	ADGGDALNTLSGKEARNT
Maker006527	P23526	50.8	427	208	2	106	531	7	432	3.67E-155	447	Adenosylhomocysteinase	ADGGDALNTLSGKEARNTV
Maker006527	P23526	50.8	427	208	2	106	531	7	432	3.67E-155	447	Adenosylhomocysteinase	ADGGDALNTLSGKEARNTVSDGPVTDPASSTKS
Maker006527	P23526	50.8	427	208	2	106	531	7	432	3.67E-155	447	Adenosylhomocysteinase	ADGGDALNTLSGKEARNTVSDGPVTDPASSTKSLE
Maker006527	P23526	50.8	427	208	2	106	531	7	432	3.67E-155	447	Adenosylhomocysteinase	ADGGDALNTLSGKEARNTVSDGPVTDPASSTKSLEA
