# Supplementary material for: Multi‐Omics Analyses Elucidate the Venom Components of the Wasp Vespa mandarinia
Source: Ecol Evol. 2026 May 27;16(6):e73724. doi: 10.1002/ece3.73724 (PMC13240240; doi:10.1002/ece3.73724)
Supplement: Supplementary file 10 — Table S10: GO analysis of V. mandarinia peptides. [file ECE3-16-e73724-s003.xlsx]

## Sheet: Supplemental Table S10
Supplemental Table S10. GO analysis of V. mandarinia peptides.
	ID	Level1	Level2	Description	GeneRatio	BgRatio	pvalue	p.adjust	qvalue	geneID	Count
BP	GO:0030239	biological_process	developmental process||cellular process||cellular component organization or biogenesis	myofibril assembly	9/277	22/9754	3.79853e-09	4.18218e-06	3.68257e-06	Maker000272/Maker003127/Maker003899/Maker004271/Maker006280/Maker006553/Maker009779/Maker009980/Maker011134	9
	GO:0010499	biological_process	metabolic process||cellular process	proteasomal ubiquitin-independent protein catabolic process	8/277	18/9754	1.30801e-08	7.20058e-06	6.3404e-06	Maker000691/Maker001241/Maker001699/Maker003029/Maker003066/Maker006722/Maker009785/Maker010865	8
	GO:0006457	biological_process	cellular process	protein folding	21/277	183/9754	4.80323e-08	1.41258e-05	1.24383e-05	Maker000396/Maker001098/Maker001372/Maker001793/Maker002967/Maker003231/Maker003503/Maker003514/Maker005193/Maker005463/Maker007577/Maker007901/Maker008202/Maker008580/Maker008659/Maker008941/Maker009015/Maker009070/Maker010093/Maker010610/Maker010635	21
	GO:0002479	biological_process	immune system process	antigen processing and presentation of exogenous peptide antigen via MHC class I, TAP-dependent	10/277	37/9754	5.13198e-08	1.41258e-05	1.24383e-05	Maker000691/Maker001241/Maker001372/Maker001699/Maker002540/Maker003029/Maker003066/Maker006722/Maker009785/Maker010140	10
	GO:0006414	biological_process	metabolic process||cellular process	translational elongation	7/277	16/9754	1.26902e-07	2.79438e-05	2.46056e-05	Maker001252/Maker003482/Maker004326/Maker004963/Maker005552/Maker007078/Maker011201	7
	GO:0006521	biological_process	metabolic process||regulation of biological process||cellular process||biological regulation	regulation of cellular amino acid metabolic process	9/277	38/9754	8.34814e-07	0.000153188	0.000134888	Maker000691/Maker001241/Maker001699/Maker002540/Maker003029/Maker003066/Maker006722/Maker009785/Maker010140	9
	GO:0045214	biological_process	developmental process||cellular process||cellular component organization or biogenesis	sarcomere organization	12/277	76/9754	1.33045e-06	0.00020926	0.000184262	Maker003237/Maker004271/Maker004986/Maker005325/Maker005912/Maker006280/Maker008689/Maker008997/Maker009015/Maker009779/Maker010291/Maker011134	12
	GO:0043312	biological_process	immune system process||localization||response to stimulus||cellular process	neutrophil degranulation	18/277	171/9754	1.61478e-06	0.000222234	0.000195686	Maker000251/Maker000396/Maker001935/Maker002540/Maker003231/Maker005251/Maker006217/Maker006329/Maker006722/Maker006809/Maker007266/Maker007983/Maker008157/Maker008659/Maker009785/Maker009880/Maker010093/Maker011063	18
	GO:0098761	biological_process	response to stimulus||cellular process	cellular response to interleukin-7	6/277	15/9754	2.00482e-06	0.000224131	0.000197356	Maker001372/Maker002071/Maker007021/Maker007900/Maker009070/Maker010758	6
	GO:0043488	biological_process	metabolic process||regulation of biological process||negative regulation of biological process||cellular process||biological regulation	regulation of mRNA stability	12/277	79/9754	2.0357e-06	0.000224131	0.000197356	Maker000691/Maker001241/Maker001569/Maker001699/Maker002540/Maker003029/Maker003066/Maker003231/Maker006722/Maker009096/Maker009785/Maker010140	12
	GO:0061418	biological_process	metabolic process||regulation of biological process||response to stimulus||cellular process||biological regulation	regulation of transcription from RNA polymerase II promoter in response to hypoxia	9/277	43/9754	2.54962e-06	0.000255194	0.000224708	Maker000691/Maker001241/Maker001699/Maker002540/Maker003029/Maker003066/Maker006722/Maker009785/Maker010140	9
	GO:0010498	biological_process	metabolic process||cellular process	proteasomal protein catabolic process	8/277	33/9754	2.86356e-06	0.000256071	0.00022548	Maker000691/Maker001241/Maker001699/Maker003029/Maker003066/Maker006722/Maker009785/Maker010865	8
	GO:0038061	biological_process	regulation of biological process||response to stimulus||signaling||cellular process||biological regulation	NIK/NF-kappaB signaling	9/277	44/9754	3.12639e-06	0.000256071	0.00022548	Maker000691/Maker001241/Maker001699/Maker002540/Maker003029/Maker003066/Maker006722/Maker009785/Maker010140	9
	GO:0006936	biological_process	multicellular organismal process	muscle contraction	10/277	56/9754	3.25612e-06	0.000256071	0.00022548	Maker000156/Maker002287/Maker004986/Maker006280/Maker008068/Maker008689/Maker008997/Maker009015/Maker009779/Maker011134	10
	GO:0010972	biological_process	regulation of biological process||negative regulation of biological process||cellular process||biological regulation	negative regulation of G2/M transition of mitotic cell cycle	9/277	45/9754	3.81188e-06	0.000279792	0.000246368	Maker000691/Maker001241/Maker001699/Maker002540/Maker003029/Maker003066/Maker006722/Maker009785/Maker010140	9
	GO:0060048	biological_process	multicellular organismal process	cardiac muscle contraction	7/277	27/9754	7.5297e-06	0.000517471	0.000455653	Maker000435/Maker003237/Maker004986/Maker008157/Maker008689/Maker008997/Maker011134	7
	GO:0033209	biological_process	regulation of biological process||response to stimulus||signaling||cellular process||biological regulation	tumor necrosis factor-mediated signaling pathway	9/277	49/9754	7.99998e-06	0.000517471	0.000455653	Maker000691/Maker001241/Maker001699/Maker002540/Maker003029/Maker003066/Maker006722/Maker009785/Maker010140	9
	GO:0031145	biological_process	metabolic process||cellular process	anaphase-promoting complex-dependent catabolic process	10/277	62/9754	8.46001e-06	0.000517471	0.000455653	Maker000691/Maker001241/Maker001699/Maker002540/Maker003029/Maker003066/Maker005746/Maker006722/Maker009785/Maker010140	10
	GO:0061077	biological_process	cellular process	chaperone-mediated protein folding	7/277	30/9754	1.60449e-05	0.000929757	0.000818688	Maker000156/Maker000429/Maker001793/Maker003231/Maker003514/Maker008257/Maker009015	7
	GO:0070498	biological_process	regulation of biological process||response to stimulus||signaling||cellular process||biological regulation	interleukin-1-mediated signaling pathway	9/277	54/9754	1.82871e-05	0.000958767	0.000844232	Maker000691/Maker001241/Maker001699/Maker002540/Maker003029/Maker003066/Maker006722/Maker009785/Maker010140	9
	GO:1902036	biological_process	developmental process||regulation of biological process||immune system process||multicellular organismal process||cellular process||biological regulation	regulation of hematopoietic stem cell differentiation	9/277	54/9754	1.82871e-05	0.000958767	0.000844232	Maker000691/Maker001241/Maker001699/Maker002540/Maker003029/Maker003066/Maker006722/Maker009785/Maker010140	9
	GO:0002223	biological_process	regulation of biological process||immune system process||interspecies interaction between organisms||signaling||response to stimulus||cellular process||positive regulation of biological process||biological regulation	stimulatory C-type lectin receptor signaling pathway	9/277	55/9754	2.13284e-05	0.00106739	0.00093988	Maker000691/Maker001241/Maker001699/Maker002540/Maker003029/Maker003066/Maker006722/Maker009785/Maker010140	9
	GO:0007339	biological_process	reproduction||reproductive process||cellular process||multi-organism process	binding of sperm to zona pellucida	5/277	14/9754	2.89004e-05	0.00138345	0.00121818	Maker000396/Maker003503/Maker005251/Maker008580/Maker010093	5
	GO:1901990	biological_process	regulation of biological process||cellular process||biological regulation	regulation of mitotic cell cycle phase transition	9/277	60/9754	4.37985e-05	0.00200926	0.00176923	Maker000691/Maker001241/Maker001699/Maker002540/Maker003029/Maker003066/Maker006722/Maker009785/Maker010140	9
	GO:0055085	biological_process	localization	transmembrane transport	14/277	141/9754	4.56688e-05	0.00201125	0.00177099	Maker000429/Maker000691/Maker001241/Maker001699/Maker002483/Maker002540/Maker003029/Maker003066/Maker006563/Maker006722/Maker009689/Maker009785/Maker010140/Maker010291	14
	GO:0038095	biological_process	regulation of biological process||immune system process||response to stimulus||signaling||cellular process||biological regulation	Fc-epsilon receptor signaling pathway	9/277	61/9754	5.01198e-05	0.00212238	0.00186884	Maker000691/Maker001241/Maker001699/Maker002540/Maker003029/Maker003066/Maker006722/Maker009785/Maker010140	9
	GO:0060071	biological_process	developmental process||regulation of biological process||response to stimulus||signaling||multicellular organismal process||cellular process||biological regulation	Wnt signaling pathway, planar cell polarity pathway	9/277	62/9754	5.71941e-05	0.00233225	0.00205364	Maker000691/Maker001241/Maker001699/Maker002540/Maker003029/Maker003066/Maker006722/Maker009785/Maker010140	9
	GO:0034605	biological_process	response to stimulus||cellular process	cellular response to heat	8/277	50/9754	7.28412e-05	0.00286422	0.00252206	Maker000852/Maker001793/Maker003514/Maker005411/Maker007577/Maker007900/Maker008659/Maker009689	8
	GO:0006413	biological_process	metabolic process||cellular process	translational initiation	9/277	66/9754	9.45016e-05	0.00355266	0.00312825	Maker001569/Maker002483/Maker003922/Maker005583/Maker007763/Maker008525/Maker008806/Maker009689/Maker011201	9
	GO:0050821	biological_process	biological regulation	protein stabilization	14/277	151/9754	9.68026e-05	0.00355266	0.00312825	Maker000396/Maker000429/Maker000435/Maker003503/Maker003514/Maker007577/Maker007900/Maker008580/Maker008659/Maker009015/Maker009712/Maker009779/Maker010093/Maker010635	14
	GO:0006941	biological_process	multicellular organismal process	striated muscle contraction	5/277	18/9754	0.000112646	0.00399481	0.00351759	Maker004986/Maker005251/Maker008157/Maker008689/Maker008997	5
	GO:0035995	biological_process	response to stimulus	detection of muscle stretch	4/277	10/9754	0.000116768	0.00399481	0.00351759	Maker003237/Maker004986/Maker008689/Maker008997	4
	GO:0031146	biological_process	metabolic process||cellular process	SCF-dependent proteasomal ubiquitin-dependent protein catabolic process	9/277	68/9754	0.000119735	0.00399481	0.00351759	Maker000691/Maker001241/Maker001699/Maker002540/Maker003029/Maker003066/Maker006722/Maker009785/Maker010140	9
	GO:0043687	biological_process	metabolic process||cellular process	post-translational protein modification	13/277	139/9754	0.000157071	0.00508633	0.00447871	Maker000691/Maker001241/Maker001699/Maker002540/Maker003029/Maker003066/Maker003234/Maker006722/Maker007303/Maker008941/Maker009785/Maker010140/Maker011087	13
	GO:1904851	biological_process	regulation of biological process||localization||positive regulation of biological process||biological regulation	positive regulation of establishment of protein localization to telomere	4/277	11/9754	0.000179405	0.00564356	0.00496938	Maker000396/Maker003503/Maker008580/Maker010093	4
	GO:0016579	biological_process	metabolic process||cellular process	protein deubiquitination	13/277	144/9754	0.000223756	0.00684321	0.00602572	Maker000691/Maker001042/Maker001241/Maker001699/Maker002540/Maker003029/Maker003066/Maker006722/Maker006798/Maker007317/Maker009070/Maker009785/Maker010140	13
	GO:0051017	biological_process	cellular process||cellular component organization or biogenesis	actin filament bundle assembly	6/277	32/9754	0.000241648	0.00719066	0.00633166	Maker000737/Maker002883/Maker005912/Maker006887/Maker010291/Maker010893	6
	GO:0008088	biological_process	localization||cellular process	axo-dendritic transport	5/277	21/9754	0.000249458	0.00722773	0.0063643	Maker000325/Maker001666/Maker001793/Maker003231/Maker005196	5
	GO:1904874	biological_process	regulation of biological process||localization||positive regulation of biological process||biological regulation	positive regulation of telomerase RNA localization to Cajal body	4/277	12/9754	0.000263117	0.00726977	0.00640132	Maker000396/Maker003503/Maker008580/Maker010093	4
	GO:0043161	biological_process	metabolic process||cellular process	proteasome-mediated ubiquitin-dependent protein catabolic process	14/277	166/9754	0.000264115	0.00726977	0.00640132	Maker000691/Maker001241/Maker001699/Maker002540/Maker003029/Maker003066/Maker005187/Maker005596/Maker006594/Maker006722/Maker009070/Maker009785/Maker010140/Maker010865	14
	GO:0030240	biological_process	developmental process||cellular process||cellular component organization or biogenesis	skeletal muscle thin filament assembly	4/277	13/9754	0.000371604	0.00974134	0.00857764	Maker004986/Maker008689/Maker008997/Maker011134	4
	GO:1905907	biological_process	metabolic process||regulation of biological process||negative regulation of biological process||cellular process||cellular component organization or biogenesis||biological regulation	negative regulation of amyloid fibril formation	4/277	13/9754	0.000371604	0.00974134	0.00857764	Maker003127/Maker003129/Maker009015/Maker009972	4
	GO:0050852	biological_process	regulation of biological process||immune system process||signaling||response to stimulus||cellular process||positive regulation of biological process||biological regulation	T cell receptor signaling pathway	9/277	81/9754	0.000459604	0.011768	0.0103622	Maker000691/Maker001241/Maker001699/Maker002540/Maker003029/Maker003066/Maker006722/Maker009785/Maker010140	9
	GO:0042026	biological_process	cellular process	protein refolding	6/277	36/9754	0.000472214	0.0118161	0.0104045	Maker000156/Maker001793/Maker003231/Maker005193/Maker007900/Maker009015	6
	GO:0051289	biological_process	cellular process||cellular component organization or biogenesis	protein homotetramerization	7/277	51/9754	0.000548208	0.0131728	0.0115992	Maker003294/Maker005251/Maker009077/Maker009081/Maker009708/Maker010693/Maker010893	7
	GO:0007017	biological_process	cellular process	microtubule-based process	6/277	37/9754	0.000550364	0.0131728	0.0115992	Maker000248/Maker000249/Maker000251/Maker006887/Maker007266/Maker010275	6
	GO:0000165	biological_process	metabolic process||regulation of biological process||response to stimulus||signaling||cellular process||biological regulation	MAPK cascade	11/277	120/9754	0.000593838	0.013911	0.0122492	Maker000691/Maker001241/Maker001699/Maker002540/Maker003029/Maker003066/Maker006722/Maker007983/Maker009785/Maker009900/Maker010140	11
	GO:0003300	biological_process	multicellular organismal process	cardiac muscle hypertrophy	4/277	15/9754	0.000678263	0.0149354	0.0131512	Maker003237/Maker004986/Maker008689/Maker008997	4
	GO:0030049	biological_process	multicellular organismal process||cellular process	muscle filament sliding	4/277	15/9754	0.000678263	0.0149354	0.0131512	Maker002287/Maker004986/Maker008689/Maker008997	4
	GO:0036258	biological_process	cellular process||cellular component organization or biogenesis	multivesicular body assembly	4/277	15/9754	0.000678263	0.0149354	0.0131512	Maker001935/Maker002155/Maker006798/Maker009960	4
	GO:0009615	biological_process	interspecies interaction between organisms||response to stimulus	response to virus	6/277	40/9754	0.000846177	0.0180298	0.0158759	Maker002914/Maker005833/Maker007276/Maker008568/Maker008569/Maker008580	6
	GO:0000209	biological_process	metabolic process||cellular process	protein polyubiquitination	13/277	166/9754	0.000880146	0.0180298	0.0158759	Maker000691/Maker001241/Maker001699/Maker002540/Maker003029/Maker003066/Maker005187/Maker005746/Maker006722/Maker007046/Maker007682/Maker009785/Maker010140	13
	GO:0043248	biological_process	cellular process||cellular component organization or biogenesis	proteasome assembly	4/277	16/9754	0.000884293	0.0180298	0.0158759	Maker002540/Maker005596/Maker007577/Maker010140	4
	GO:0055003	biological_process	developmental process||multicellular organismal process||cellular process||cellular component organization or biogenesis	cardiac myofibril assembly	4/277	16/9754	0.000884293	0.0180298	0.0158759	Maker003237/Maker004986/Maker008689/Maker008997	4
	GO:0034976	biological_process	response to stimulus||cellular process	response to endoplasmic reticulum stress	8/277	72/9754	0.000947391	0.018965	0.0166995	Maker001372/Maker002483/Maker003664/Maker003900/Maker005411/Maker008202/Maker008941/Maker009689	8
	GO:0006027	biological_process	metabolic process	glycosaminoglycan catabolic process	4/277	17/9754	0.00113076	0.0218415	0.0192323	Maker000040/Maker003127/Maker003129/Maker009972	4
	GO:0007016	biological_process	localization||cellular process||biological regulation||cellular component organization or biogenesis	obsolete cytoskeletal anchoring at plasma membrane	4/277	17/9754	0.00113076	0.0218415	0.0192323	Maker000435/Maker002690/Maker005912/Maker010630	4
	GO:0051603	biological_process	metabolic process||cellular process	proteolysis involved in cellular protein catabolic process	5/277	29/9754	0.00120888	0.0229479	0.0202065	Maker000691/Maker001241/Maker004158/Maker010617/Maker010865	5
	GO:0006412	biological_process	metabolic process||cellular process	translation	18/277	285/9754	0.00126636	0.0236315	0.0208085	Maker001194/Maker001569/Maker002850/Maker002942/Maker003385/Maker003922/Maker004326/Maker004963/Maker005552/Maker005583/Maker006251/Maker006340/Maker007110/Maker008194/Maker008806/Maker009689/Maker010680/Maker011201	18
	GO:0090090	biological_process	regulation of biological process||negative regulation of biological process||response to stimulus||signaling||cellular process||biological regulation	negative regulation of canonical Wnt signaling pathway	10/277	113/9754	0.0013709	0.025156	0.0221508	Maker000691/Maker001241/Maker001699/Maker002540/Maker003029/Maker003066/Maker006722/Maker006942/Maker009785/Maker010140	10
	GO:0046034	biological_process	metabolic process	ATP metabolic process	5/277	30/9754	0.00141744	0.0255837	0.0225274	Maker001793/Maker002071/Maker003231/Maker003474/Maker009509	5
	GO:0000281	biological_process	cellular process	mitotic cytokinesis	9/277	96/9754	0.00157836	0.0280198	0.0246725	Maker000435/Maker000658/Maker001691/Maker002287/Maker002597/Maker009497/Maker009960/Maker010129/Maker010275	9
	GO:0000184	biological_process	metabolic process||regulation of biological process||negative regulation of biological process||cellular process||biological regulation	nuclear-transcribed mRNA catabolic process, nonsense-mediated decay	8/277	78/9754	0.00160331	0.0280198	0.0246725	Maker001569/Maker003682/Maker003922/Maker005583/Maker006251/Maker008194/Maker008806/Maker011201	8
	GO:0016525	biological_process	developmental process||regulation of biological process||negative regulation of biological process||multicellular organismal process||biological regulation	negative regulation of angiogenesis	5/277	31/9754	0.00165136	0.0284085	0.0250148	Maker003127/Maker003129/Maker006341/Maker006798/Maker009972	5
	GO:0006754	biological_process	metabolic process||cellular process	ATP biosynthetic process	4/277	19/9754	0.00176093	0.0297545	0.0262	Maker002071/Maker005251/Maker006357/Maker010693	4
	GO:0090263	biological_process	regulation of biological process||response to stimulus||signaling||positive regulation of biological process||cellular process||biological regulation	positive regulation of canonical Wnt signaling pathway	10/277	117/9754	0.00178365	0.0297545	0.0262	Maker000691/Maker001241/Maker001699/Maker002540/Maker003029/Maker003066/Maker006722/Maker006942/Maker009785/Maker010140	10
	GO:0048769	biological_process	developmental process||cellular process||cellular component organization or biogenesis	sarcomerogenesis	3/277	10/9754	0.00234425	0.0385226	0.0339207	Maker004986/Maker008689/Maker008997	3
	GO:0046716	biological_process	cellular process||biological regulation	muscle cell cellular homeostasis	6/277	49/9754	0.00249098	0.0403319	0.0355138	Maker001980/Maker003127/Maker005251/Maker006280/Maker008157/Maker011134	6
	GO:0006024	biological_process	metabolic process	glycosaminoglycan biosynthetic process	4/277	21/9754	0.0026003	0.0414918	0.0365352	Maker003127/Maker003129/Maker006329/Maker009972	4
	GO:0000278	biological_process	cellular process	mitotic cell cycle	11/277	146/9754	0.00292787	0.0460512	0.0405499	Maker000248/Maker000249/Maker000251/Maker002922/Maker004535/Maker005746/Maker006134/Maker006320/Maker007266/Maker008179/Maker010275	11
	GO:0045947	biological_process	metabolic process||regulation of biological process||negative regulation of biological process||cellular process||biological regulation	negative regulation of translational initiation	3/277	11/9754	0.00315606	0.0482614	0.0424961	Maker003587/Maker004535/Maker005411	3
	GO:0055002	biological_process	developmental process||cellular process	striated muscle cell development	3/277	11/9754	0.00315606	0.0482614	0.0424961	Maker004986/Maker008689/Maker008997	3
	GO:0000226	biological_process	cellular process||cellular component organization or biogenesis	microtubule cytoskeleton organization	9/277	107/9754	0.00333186	0.0502517	0.0442486	Maker000248/Maker000249/Maker000251/Maker000325/Maker003849/Maker007266/Maker009058/Maker010275/Maker010537	9
	GO:0030241	biological_process	developmental process||cellular process||cellular component organization or biogenesis	skeletal muscle myosin thick filament assembly	4/277	23/9754	0.0036795	0.0546261	0.0481004	Maker004986/Maker008689/Maker008997/Maker009779	4
	GO:0044267	biological_process	metabolic process||cellular process	cellular protein metabolic process	6/277	53/9754	0.00372112	0.0546261	0.0481004	Maker003127/Maker003129/Maker006329/Maker007303/Maker008941/Maker009972	6
	GO:0000915	biological_process	cellular process||cellular component organization or biogenesis	actomyosin contractile ring assembly	3/277	12/9754	0.00412037	0.0593478	0.0522581	Maker001691/Maker009497/Maker009960	3
	GO:0002576	biological_process	localization||cellular process	platelet degranulation	5/277	38/9754	0.00415057	0.0593478	0.0522581	Maker004986/Maker005251/Maker006809/Maker008689/Maker008997	5
	GO:0032212	biological_process	metabolic process||regulation of biological process||positive regulation of biological process||cellular process||cellular component organization or biogenesis||biological regulation	positive regulation of telomere maintenance via telomerase	4/277	24/9754	0.00431822	0.0594294	0.05233	Maker000396/Maker003503/Maker008580/Maker010093	4
	GO:0048738	biological_process	developmental process||multicellular organismal process	cardiac muscle tissue development	4/277	24/9754	0.00431822	0.0594294	0.05233	Maker003127/Maker006280/Maker007793/Maker009972	4
	GO:0051085	biological_process	cellular process	chaperone cofactor-dependent protein refolding	4/277	24/9754	0.00431822	0.0594294	0.05233	Maker001793/Maker003231/Maker007901/Maker010635	4
	GO:0006986	biological_process	response to stimulus	response to unfolded protein	5/277	40/9754	0.00519642	0.0695753	0.0612638	Maker001793/Maker003231/Maker007900/Maker008659/Maker010635	5
	GO:0031640	biological_process	cell killing	killing of cells of other organism	3/277	13/9754	0.00524501	0.0695753	0.0612638	Maker004030/Maker005583/Maker007383	3
	GO:0045862	biological_process	metabolic process||regulation of biological process||cellular process||positive regulation of biological process||biological regulation	positive regulation of proteolysis	3/277	13/9754	0.00524501	0.0695753	0.0612638	Maker001793/Maker001935/Maker003231	3
	GO:0009408	biological_process	response to stimulus	response to heat	7/277	76/9754	0.00567611	0.0743975	0.0655099	Maker001793/Maker005251/Maker005411/Maker007577/Maker009015/Maker009900/Maker010635	7
	GO:0006446	biological_process	metabolic process||regulation of biological process||cellular process||biological regulation	regulation of translational initiation	4/277	26/9754	0.0058113	0.0752734	0.0662812	Maker001569/Maker003587/Maker007763/Maker008525	4
	GO:0003007	biological_process	developmental process||multicellular organismal process	heart morphogenesis	6/277	59/9754	0.00634159	0.0811871	0.0714884	Maker000156/Maker004986/Maker007793/Maker008157/Maker008689/Maker008997	6
	GO:0042417	biological_process	metabolic process||cellular process	dopamine metabolic process	3/277	14/9754	0.00653673	0.0827234	0.0728412	Maker007792/Maker009509/Maker009524	3
	GO:0040011	biological_process	locomotion	locomotion	5/277	43/9754	0.0070958	0.0887781	0.0781726	Maker001980/Maker003127/Maker005325/Maker008689/Maker009779	5
	GO:0045454	biological_process	regulation of biological process||cellular process||biological regulation	cell redox homeostasis	6/277	61/9754	0.00745643	0.0922419	0.0812226	Maker001372/Maker004528/Maker005813/Maker008202/Maker010573/Maker010610	6
	GO:0030036	biological_process	cellular process||cellular component organization or biogenesis	actin cytoskeleton organization	10/277	144/9754	0.00788319	0.0947256	0.0834096	Maker000737/Maker003237/Maker003514/Maker003899/Maker004271/Maker004535/Maker007793/Maker009559/Maker009980/Maker010291	10
	GO:0007512	biological_process	developmental process||multicellular organismal process	adult heart development	3/277	15/9754	0.00800135	0.0947256	0.0834096	Maker004986/Maker008689/Maker008997	3
	GO:0010737	biological_process	regulation of biological process||response to stimulus||signaling||cellular process||biological regulation	protein kinase A signaling	3/277	15/9754	0.00800135	0.0947256	0.0834096	Maker004986/Maker008689/Maker008997	3
	GO:0048255	biological_process	metabolic process||regulation of biological process||negative regulation of biological process||positive regulation of biological process||cellular process||biological regulation	mRNA stabilization	3/277	15/9754	0.00800135	0.0947256	0.0834096	Maker007276/Maker008194/Maker010758	3
	GO:0008104	biological_process	localization	protein localization	8/277	103/9754	0.0088677	0.103865	0.0914575	Maker000435/Maker001935/Maker003127/Maker004535/Maker008179/Maker008820/Maker009972/Maker010071	8
	GO:0001952	biological_process	biological adhesion||regulation of biological process||biological regulation	regulation of cell-matrix adhesion	3/277	16/9754	0.00964374	0.109461	0.0963851	Maker003899/Maker004271/Maker009980	3
	GO:0009083	biological_process	metabolic process||cellular process	branched-chain amino acid catabolic process	3/277	16/9754	0.00964374	0.109461	0.0963851	Maker009077/Maker009081/Maker010573	3
	GO:0043403	biological_process	developmental process||response to stimulus||growth	skeletal muscle tissue regeneration	3/277	16/9754	0.00964374	0.109461	0.0963851	Maker002942/Maker010630/Maker010693	3
	GO:0007015	biological_process	cellular process||cellular component organization or biogenesis	actin filament organization	8/277	107/9754	0.0110391	0.123786	0.108999	Maker001691/Maker002727/Maker003899/Maker004986/Maker005251/Maker008689/Maker008997/Maker009497	8
	GO:0007519	biological_process	developmental process||multicellular organismal process	skeletal muscle tissue development	5/277	48/9754	0.0112571	0.123786	0.108999	Maker001241/Maker001793/Maker002287/Maker006280/Maker008689	5
	GO:0097711	biological_process	localization||cellular process||cellular component organization or biogenesis	ciliary basal body-plasma membrane docking	5/277	48/9754	0.0112571	0.123786	0.108999	Maker000251/Maker004214/Maker007266/Maker008179/Maker008820	5
	GO:0051973	biological_process	metabolic process||regulation of biological process||positive regulation of biological process||cellular process||biological regulation	positive regulation of telomerase activity	3/277	17/9754	0.011468	0.123786	0.108999	Maker000396/Maker003503/Maker008659	3
	GO:0071688	biological_process	developmental process||cellular process||cellular component organization or biogenesis	striated muscle myosin thick filament assembly	3/277	17/9754	0.011468	0.123786	0.108999	Maker004986/Maker008689/Maker008997	3
	GO:0006749	biological_process	metabolic process||cellular process	glutathione metabolic process	4/277	32/9754	0.01224	0.12972	0.114224	Maker004205/Maker004528/Maker008119/Maker008284	4
	GO:0051592	biological_process	response to stimulus	response to calcium ion	5/277	49/9754	0.0122533	0.12972	0.114224	Maker004986/Maker008481/Maker008689/Maker008997/Maker009900	5
	GO:0030198	biological_process	cellular process||cellular component organization or biogenesis	extracellular matrix organization	8/277	110/9754	0.0129087	0.135357	0.119187	Maker003127/Maker003129/Maker005310/Maker006949/Maker009509/Maker009972/Maker010071/Maker010630	8
	GO:0002181	biological_process	metabolic process||cellular process	cytoplasmic translation	6/277	69/9754	0.0133492	0.138655	0.122092	Maker003922/Maker005583/Maker007110/Maker008806/Maker010680/Maker011201	6
	GO:0006937	biological_process	regulation of biological process||multicellular organismal process||biological regulation	regulation of muscle contraction	3/277	18/9754	0.0134772	0.138677	0.12211	Maker007579/Maker009331/Maker011134	3
	GO:0002224	biological_process	regulation of biological process||response to stimulus||signaling||cellular process||biological regulation	toll-like receptor signaling pathway	4/277	33/9754	0.0136245	0.138894	0.122301	Maker004158/Maker005310/Maker008941/Maker010617	4
	GO:0007498	biological_process	developmental process	mesoderm development	5/277	51/9754	0.0144215	0.14567	0.128268	Maker000272/Maker005251/Maker008068/Maker008689/Maker011134	5
	GO:0010389	biological_process	regulation of biological process||cellular process||biological regulation	regulation of G2/M transition of mitotic cell cycle	5/277	52/9754	0.0155962	0.156104	0.137456	Maker000251/Maker004214/Maker007266/Maker008179/Maker008820	5
	GO:0007076	biological_process	cellular process||cellular component organization or biogenesis	mitotic chromosome condensation	4/277	35/9754	0.0166824	0.163994	0.144403	Maker003422/Maker004986/Maker008689/Maker008997	4
	GO:1901998	biological_process	localization	toxin transport	4/277	35/9754	0.0166824	0.163994	0.144403	Maker000396/Maker003503/Maker008580/Maker010093	4
	GO:0006874	biological_process	cellular process||biological regulation	cellular calcium ion homeostasis	6/277	73/9754	0.0172681	0.16825	0.14815	Maker000435/Maker003237/Maker006329/Maker007303/Maker011134/Maker011279	6
	GO:0006090	biological_process	metabolic process||cellular process	pyruvate metabolic process	3/277	20/9754	0.0180602	0.169951	0.149648	Maker008270/Maker010573/Maker010693	3
	GO:0043085	biological_process	biological regulation	positive regulation of catalytic activity	3/277	20/9754	0.0180602	0.169951	0.149648	Maker001793/Maker003231/Maker009509	3
	GO:0050790	biological_process	biological regulation	regulation of catalytic activity	3/277	20/9754	0.0180602	0.169951	0.149648	Maker004986/Maker008689/Maker008997	3
	GO:0060298	biological_process	developmental process||regulation of biological process||positive regulation of biological process||cellular process||cellular component organization or biogenesis||biological regulation	positive regulation of sarcomere organization	3/277	20/9754	0.0180602	0.169951	0.149648	Maker003127/Maker004986/Maker008689	3
	GO:0006898	biological_process	localization	receptor-mediated endocytosis	5/277	55/9754	0.0194988	0.181934	0.1602	Maker002071/Maker003127/Maker003129/Maker008941/Maker009972	5
	GO:0006629	biological_process	metabolic process	lipid metabolic process	7/277	97/9754	0.0202423	0.187284	0.164911	Maker002071/Maker003127/Maker003129/Maker006809/Maker009077/Maker009081/Maker009972	7
	GO:0001523	biological_process	metabolic process||cellular process	retinoid metabolic process	5/277	56/9754	0.0209297	0.19203	0.16909	Maker003127/Maker003129/Maker009972/Maker010328/Maker010330	5
	GO:0007409	biological_process	developmental process||multicellular organismal process||cellular process||cellular component organization or biogenesis	axonogenesis	9/277	145/9754	0.022323	0.203121	0.178856	Maker000249/Maker000325/Maker000435/Maker001666/Maker004947/Maker008127/Maker009497/Maker009857/Maker010537	9
	GO:0002062	biological_process	developmental process||multicellular organismal process||cellular process	chondrocyte differentiation	3/277	22/9754	0.0234045	0.211216	0.185984	Maker003127/Maker003664/Maker009972	3
	GO:0000086	biological_process	cellular process	G2/M transition of mitotic cell cycle	6/277	79/9754	0.0245259	0.219537	0.193311	Maker000251/Maker002922/Maker004214/Maker007266/Maker008179/Maker008820	6
	GO:0006626	biological_process	localization||cellular process||cellular component organization or biogenesis	protein targeting to mitochondrion	3/277	23/9754	0.0263633	0.230365	0.202845	Maker001859/Maker007900/Maker010171	3
	GO:0034394	biological_process	localization	protein localization to cell surface	3/277	23/9754	0.0263633	0.230365	0.202845	Maker000435/Maker002690/Maker007579	3
	GO:0055008	biological_process	developmental process||multicellular organismal process	cardiac muscle tissue morphogenesis	3/277	23/9754	0.0263633	0.230365	0.202845	Maker004986/Maker008689/Maker008997	3
	GO:0031647	biological_process	biological regulation	regulation of protein stability	5/277	60/9754	0.0273315	0.235093	0.207009	Maker000435/Maker001793/Maker003231/Maker005746/Maker007046	5
	GO:0050832	biological_process	interspecies interaction between organisms||response to stimulus	defense response to fungus	5/277	60/9754	0.0273315	0.235093	0.207009	Maker004030/Maker005715/Maker007383/Maker009524/Maker010610	5
	GO:0016032	biological_process	interspecies interaction between organisms	viral process	13/277	252/9754	0.0275651	0.235265	0.20716	Maker000691/Maker001569/Maker003029/Maker003066/Maker003231/Maker003514/Maker005411/Maker006722/Maker007763/Maker008256/Maker008525/Maker009070/Maker009708	13
	GO:0010033	biological_process	response to stimulus	response to organic substance	5/277	61/9754	0.029106	0.244651	0.215424	Maker000156/Maker004528/Maker007046/Maker010328/Maker010330	5
	GO:0060548	biological_process	regulation of biological process||negative regulation of biological process||cellular process||biological regulation	negative regulation of cell death	5/277	62/9754	0.0309518	0.244651	0.215424	Maker001528/Maker002204/Maker003127/Maker003129/Maker009972	5
	GO:0007034	biological_process	localization	vacuolar transport	2/277	10/9754	0.0311091	0.244651	0.215424	Maker000658/Maker002155	2
	GO:0008210	biological_process	metabolic process||cellular process||biological regulation	estrogen metabolic process	2/277	10/9754	0.0311091	0.244651	0.215424	Maker009077/Maker009081	2
	GO:0030042	biological_process	cellular process||cellular component organization or biogenesis	actin filament depolymerization	2/277	10/9754	0.0311091	0.244651	0.215424	Maker005325/Maker009497	2
	GO:0044179	biological_process	cell killing||cellular process	hemolysis in other organism	2/277	10/9754	0.0311091	0.244651	0.215424	Maker004030/Maker007383	2
	GO:0045010	biological_process	regulation of biological process||positive regulation of biological process||cellular process||biological regulation||cellular component organization or biogenesis	actin nucleation	2/277	10/9754	0.0311091	0.244651	0.215424	Maker000737/Maker009497	2
	GO:0051299	biological_process	cellular process||cellular component organization or biogenesis	centrosome separation	2/277	10/9754	0.0311091	0.244651	0.215424	Maker001666/Maker009497	2
	GO:0055013	biological_process	developmental process||multicellular organismal process||cellular process	cardiac muscle cell development	2/277	10/9754	0.0311091	0.244651	0.215424	Maker007276/Maker010071	2
	GO:0060347	biological_process	developmental process||multicellular organismal process	heart trabecula formation	2/277	10/9754	0.0311091	0.244651	0.215424	Maker000156/Maker006144	2
	GO:0061635	biological_process	biological regulation	regulation of protein complex stability	2/277	10/9754	0.0311091	0.244651	0.215424	Maker001793/Maker003231	2
	GO:0007517	biological_process	developmental process||multicellular organismal process	muscle organ development	7/277	107/9754	0.0324548	0.253072	0.22284	Maker003127/Maker003237/Maker006280/Maker007793/Maker008689/Maker009015/Maker009779	7
	GO:0031333	biological_process	regulation of biological process||negative regulation of biological process||cellular process||cellular component organization or biogenesis||biological regulation	negative regulation of protein-containing complex assembly	3/277	25/9754	0.0328514	0.253072	0.22284	Maker003587/Maker007046/Maker009015	3
	GO:0009792	biological_process	developmental process||multicellular organismal process	embryo development ending in birth or egg hatching	5/277	63/9754	0.0328695	0.253072	0.22284	Maker003127/Maker003294/Maker004535/Maker006280/Maker010071	5
	GO:0019083	biological_process	interspecies interaction between organisms	viral transcription	5/277	64/9754	0.0348598	0.256814	0.226135	Maker003922/Maker005411/Maker005583/Maker008806/Maker011201	5
	GO:0007026	biological_process	regulation of biological process||negative regulation of biological process||cellular process||cellular component organization or biogenesis||biological regulation	negative regulation of microtubule depolymerization	3/277	26/9754	0.0363784	0.256814	0.226135	Maker000325/Maker007046/Maker007983	3
	GO:0008202	biological_process	metabolic process	steroid metabolic process	2/277	11/9754	0.0373208	0.256814	0.226135	Maker009077/Maker009081	2
	GO:0008637	biological_process	cellular process||cellular component organization or biogenesis	apoptotic mitochondrial changes	2/277	11/9754	0.0373208	0.256814	0.226135	Maker005193/Maker007900	2
	GO:0010824	biological_process	regulation of biological process||cellular process||cellular component organization or biogenesis||biological regulation	regulation of centrosome duplication	2/277	11/9754	0.0373208	0.256814	0.226135	Maker002155/Maker009960	2
	GO:0010941	biological_process	regulation of biological process||cellular process||biological regulation	regulation of cell death	2/277	11/9754	0.0373208	0.256814	0.226135	Maker003482/Maker009015	2
	GO:0019853	biological_process	metabolic process||cellular process	L-ascorbic acid biosynthetic process	2/277	11/9754	0.0373208	0.256814	0.226135	Maker005087/Maker005090	2
	GO:0031529	biological_process	cellular process||cellular component organization or biogenesis	ruffle organization	2/277	11/9754	0.0373208	0.256814	0.226135	Maker000737/Maker002883	2
	GO:0031581	biological_process	cellular process||cellular component organization or biogenesis	hemidesmosome assembly	2/277	11/9754	0.0373208	0.256814	0.226135	Maker003127/Maker010537	2
	GO:0032502	biological_process	developmental process	developmental process	2/277	11/9754	0.0373208	0.256814	0.226135	Maker001569/Maker002967	2
	GO:0045616	biological_process	developmental process||regulation of biological process||multicellular organismal process||cellular process||biological regulation	regulation of keratinocyte differentiation	2/277	11/9754	0.0373208	0.256814	0.226135	Maker004158/Maker010617	2
	GO:0050765	biological_process	regulation of biological process||negative regulation of biological process||localization||cellular process||biological regulation	negative regulation of phagocytosis	2/277	11/9754	0.0373208	0.256814	0.226135	Maker007317/Maker011028	2
	GO:0051775	biological_process	response to stimulus	response to redox state	2/277	11/9754	0.0373208	0.256814	0.226135	Maker000156/Maker004528	2
	GO:0090200	biological_process	regulation of biological process||response to stimulus||signaling||positive regulation of biological process||cellular process||cellular component organization or biogenesis||biological regulation	positive regulation of release of cytochrome c from mitochondria	2/277	11/9754	0.0373208	0.256814	0.226135	Maker005193/Maker008259	2
	GO:0097066	biological_process	response to stimulus	response to thyroid hormone	2/277	11/9754	0.0373208	0.256814	0.226135	Maker010328/Maker010330	2
	GO:1903146	biological_process	metabolic process||regulation of biological process||cellular process||cellular component organization or biogenesis||biological regulation	regulation of autophagy of mitochondrion	2/277	11/9754	0.0373208	0.256814	0.226135	Maker000465/Maker007046	2
	GO:1903827	biological_process	regulation of biological process||localization||biological regulation	regulation of cellular protein localization	2/277	11/9754	0.0373208	0.256814	0.226135	Maker008659/Maker010709	2
	GO:0050714	biological_process	regulation of biological process||localization||cellular process||positive regulation of biological process||biological regulation	positive regulation of protein secretion	4/277	45/9754	0.0381448	0.260854	0.229692	Maker004986/Maker008689/Maker008997/Maker009497	4
	GO:0042742	biological_process	interspecies interaction between organisms||response to stimulus	defense response to bacterium	6/277	88/9754	0.0388313	0.263909	0.232382	Maker000866/Maker004030/Maker005310/Maker006563/Maker007383/Maker011087	6
	GO:0030032	biological_process	cellular process||cellular component organization or biogenesis	lamellipodium assembly	3/277	27/9754	0.0400916	0.269152	0.236999	Maker002690/Maker009497/Maker009559	3
	GO:0048678	biological_process	response to stimulus	response to axon injury	3/277	27/9754	0.0400916	0.269152	0.236999	Maker000325/Maker005813/Maker010893	3
	GO:0006614	biological_process	localization	SRP-dependent cotranslational protein targeting to membrane	4/277	47/9754	0.0437222	0.272089	0.239585	Maker003922/Maker005583/Maker008806/Maker011201	4
	GO:0001958	biological_process	developmental process||multicellular organismal process	endochondral ossification	2/277	12/9754	0.0439609	0.272089	0.239585	Maker003127/Maker009972	2
	GO:0031103	biological_process	developmental process||response to stimulus||multicellular organismal process||cellular process||cellular component organization or biogenesis	axon regeneration	2/277	12/9754	0.0439609	0.272089	0.239585	Maker009857/Maker010630	2
	GO:0039702	biological_process	interspecies interaction between organisms	viral budding via host ESCRT complex	2/277	12/9754	0.0439609	0.272089	0.239585	Maker002155/Maker009960	2
	GO:0045187	biological_process	behavior||regulation of biological process||rhythmic process||multicellular organismal process||biological regulation	regulation of circadian sleep/wake cycle, sleep	2/277	12/9754	0.0439609	0.272089	0.239585	Maker007577/Maker007579	2
	GO:0048240	biological_process	developmental process||reproduction||reproductive process||multicellular organismal process||cellular process||multi-organism process	sperm capacitation	2/277	12/9754	0.0439609	0.272089	0.239585	Maker009900/Maker010573	2
	GO:0051016	biological_process	regulation of biological process||negative regulation of biological process||cellular process||biological regulation||cellular component organization or biogenesis	barbed-end actin filament capping	2/277	12/9754	0.0439609	0.272089	0.239585	Maker009015/Maker010291	2
	GO:0051131	biological_process	cellular process||cellular component organization or biogenesis	chaperone-mediated protein complex assembly	2/277	12/9754	0.0439609	0.272089	0.239585	Maker000396/Maker008659	2
	GO:0051963	biological_process	developmental process||regulation of biological process||multicellular organismal process||cellular process||cellular component organization or biogenesis||biological regulation	regulation of synapse assembly	2/277	12/9754	0.0439609	0.272089	0.239585	Maker004271/Maker009972	2
	GO:0060135	biological_process	reproduction||reproductive process||multicellular organismal process||multi-organism process	maternal process involved in female pregnancy	2/277	12/9754	0.0439609	0.272089	0.239585	Maker010328/Maker010330	2
	GO:0061952	biological_process	cellular process||cellular component organization or biogenesis	midbody abscission	2/277	12/9754	0.0439609	0.272089	0.239585	Maker002155/Maker009960	2
	GO:0072205	biological_process	developmental process||multicellular organismal process	metanephric collecting duct development	2/277	12/9754	0.0439609	0.272089	0.239585	Maker010328/Maker010330	2
	GO:0032418	biological_process	localization	lysosome localization	3/277	28/9754	0.043989	0.272089	0.239585	Maker005196/Maker007046/Maker010275	3
	GO:0045859	biological_process	metabolic process||regulation of biological process||cellular process||biological regulation	regulation of protein kinase activity	3/277	28/9754	0.043989	0.272089	0.239585	Maker004986/Maker008689/Maker008997	3
	GO:0021591	biological_process	developmental process||multicellular organismal process	ventricular system development	3/277	29/9754	0.0480679	0.295658	0.260338	Maker004986/Maker008689/Maker008997	3
	GO:0016192	biological_process	localization	vesicle-mediated transport	9/277	167/9754	0.0484736	0.296497	0.261077	Maker001666/Maker001793/Maker002204/Maker003231/Maker003234/Maker003422/Maker003900/Maker005196/Maker011087	9
	GO:0007005	biological_process	cellular process||cellular component organization or biogenesis	mitochondrion organization	7/277	118/9754	0.0507001	0.298677	0.262997	Maker003127/Maker007900/Maker009077/Maker009081/Maker009509/Maker011134/Maker011259	7
	GO:0006687	biological_process	metabolic process||cellular process	glycosphingolipid metabolic process	2/277	13/9754	0.0510002	0.298677	0.262997	Maker006329/Maker006809	2
	GO:0030574	biological_process	metabolic process	collagen catabolic process	2/277	13/9754	0.0510002	0.298677	0.262997	Maker004158/Maker010617	2
	GO:0046427	biological_process	regulation of biological process||response to stimulus||signaling||positive regulation of biological process||cellular process||biological regulation	positive regulation of receptor signaling pathway via JAK-STAT	2/277	13/9754	0.0510002	0.298677	0.262997	Maker010328/Maker010330	2
	GO:0048644	biological_process	developmental process||multicellular organismal process	muscle organ morphogenesis	2/277	13/9754	0.0510002	0.298677	0.262997	Maker003127/Maker011134	2
	GO:0050884	biological_process	multicellular organismal process	neuromuscular process controlling posture	2/277	13/9754	0.0510002	0.298677	0.262997	Maker006329/Maker008157	2
	GO:0071711	biological_process	cellular process||cellular component organization or biogenesis	basement membrane organization	2/277	13/9754	0.0510002	0.298677	0.262997	Maker010071/Maker010630	2
	GO:1900006	biological_process	developmental process||regulation of biological process||positive regulation of biological process||cellular process||multicellular organismal process||cellular component organization or biogenesis||biological regulation	positive regulation of dendrite development	2/277	13/9754	0.0510002	0.298677	0.262997	Maker003129/Maker009708	2
	GO:0009749	biological_process	response to stimulus	response to glucose	4/277	50/9754	0.0529006	0.308167	0.271353	Maker000156/Maker002922/Maker005813/Maker007303	4
	GO:0006098	biological_process	metabolic process||cellular process	pentose-phosphate shunt	2/277	14/9754	0.0584108	0.328114	0.288917	Maker002142/Maker004256	2
	GO:0007294	biological_process	developmental process||reproduction||reproductive process||multicellular organismal process||cellular process||multi-organism process	germarium-derived oocyte fate determination	2/277	14/9754	0.0584108	0.328114	0.288917	Maker007983/Maker010291	2
	GO:0010801	biological_process	metabolic process||regulation of biological process||negative regulation of biological process||cellular process||biological regulation	negative regulation of peptidyl-threonine phosphorylation	2/277	14/9754	0.0584108	0.328114	0.288917	Maker001569/Maker006594	2
	GO:0030011	biological_process	cellular process	maintenance of cell polarity	2/277	14/9754	0.0584108	0.328114	0.288917	Maker008481/Maker010537	2
	GO:0030705	biological_process	localization	cytoskeleton-dependent intracellular transport	2/277	14/9754	0.0584108	0.328114	0.288917	Maker001666/Maker006942	2
	GO:0032780	biological_process	biological regulation	negative regulation of ATPase activity	2/277	14/9754	0.0584108	0.328114	0.288917	Maker005193/Maker008179	2
	GO:0060765	biological_process	regulation of biological process||response to stimulus||signaling||cellular process||biological regulation	regulation of androgen receptor signaling pathway	2/277	14/9754	0.0584108	0.328114	0.288917	Maker003347/Maker007046	2
	GO:0045727	biological_process	metabolic process||regulation of biological process||positive regulation of biological process||cellular process||biological regulation	positive regulation of translation	4/277	52/9754	0.059557	0.332854	0.293091	Maker001569/Maker004535/Maker005357/Maker011201	4
	GO:0031648	biological_process	biological regulation	protein destabilization	3/277	32/9754	0.0613641	0.341221	0.300459	Maker006942/Maker007046/Maker009070	3
	GO:0031098	biological_process	regulation of biological process||signaling||response to stimulus||cellular process||biological regulation	stress-activated protein kinase signaling cascade	3/277	33/9754	0.066138	0.346899	0.305458	Maker006942/Maker010328/Maker010330	3
	GO:0006108	biological_process	metabolic process||cellular process	malate metabolic process	2/277	15/9754	0.0661661	0.346899	0.305458	Maker002050/Maker008270	2
	GO:0006434	biological_process	metabolic process||cellular process	seryl-tRNA aminoacylation	2/277	15/9754	0.0661661	0.346899	0.305458	Maker006341/Maker007579	2
	GO:0006637	biological_process	metabolic process||cellular process	acyl-CoA metabolic process	2/277	15/9754	0.0661661	0.346899	0.305458	Maker009077/Maker009081	2
	GO:0006885	biological_process	biological regulation	regulation of pH	2/277	15/9754	0.0661661	0.346899	0.305458	Maker003784/Maker007938	2
	GO:0007021	biological_process	cellular process||cellular component organization or biogenesis	tubulin complex assembly	2/277	15/9754	0.0661661	0.346899	0.305458	Maker003503/Maker009015	2
	GO:0007303	biological_process	developmental process||reproduction||reproductive process||localization||multicellular organismal process||cellular process||multi-organism process	cytoplasmic transport, nurse cell to oocyte	2/277	15/9754	0.0661661	0.346899	0.305458	Maker001666/Maker004535	2
	GO:0010881	biological_process	regulation of biological process||negative regulation of biological process||response to stimulus||signaling||localization||multicellular organismal process||cellular process||biological regulation	regulation of cardiac muscle contraction by regulation of the release of sequestered calcium ion	2/277	15/9754	0.0661661	0.346899	0.305458	Maker000156/Maker000435	2
	GO:0019058	biological_process	interspecies interaction between organisms	viral life cycle	2/277	15/9754	0.0661661	0.346899	0.305458	Maker002155/Maker009960	2
	GO:0031936	biological_process	metabolic process||regulation of biological process||negative regulation of biological process||positive regulation of biological process||cellular process||cellular component organization or biogenesis||biological regulation	negative regulation of chromatin silencing	2/277	15/9754	0.0661661	0.346899	0.305458	Maker001039/Maker009873	2
	GO:0051457	biological_process	localization||cellular process||biological regulation	maintenance of protein location in nucleus	2/277	15/9754	0.0661661	0.346899	0.305458	Maker007276/Maker011259	2
	GO:1901653	biological_process	response to stimulus||cellular process	cellular response to peptide	2/277	15/9754	0.0661661	0.346899	0.305458	Maker010328/Maker010330	2
	GO:1900034	biological_process	regulation of biological process||response to stimulus||cellular process||biological regulation	regulation of cellular response to heat	4/277	54/9754	0.0666375	0.347715	0.306177	Maker003231/Maker005411/Maker008659/Maker009015	4
	GO:0001894	biological_process	multicellular organismal process||biological regulation	tissue homeostasis	2/277	16/9754	0.0742407	0.363284	0.319886	Maker010328/Maker010330	2
	GO:0006703	biological_process	metabolic process||cellular process||biological regulation	estrogen biosynthetic process	2/277	16/9754	0.0742407	0.363284	0.319886	Maker000385/Maker002512	2
	GO:0006718	biological_process	metabolic process||cellular process||biological regulation	juvenile hormone biosynthetic process	2/277	16/9754	0.0742407	0.363284	0.319886	Maker000385/Maker002512	2
	GO:0021702	biological_process	developmental process||multicellular organismal process||cellular process	cerebellar Purkinje cell differentiation	2/277	16/9754	0.0742407	0.363284	0.319886	Maker006809/Maker009509	2
	GO:0030299	biological_process	localization||multicellular organismal process	intestinal cholesterol absorption	2/277	16/9754	0.0742407	0.363284	0.319886	Maker000737/Maker002883	2
	GO:0030520	biological_process	regulation of biological process||response to stimulus||signaling||cellular process||biological regulation	intracellular estrogen receptor signaling pathway	2/277	16/9754	0.0742407	0.363284	0.319886	Maker003347/Maker009980	2
	GO:0032509	biological_process	localization	endosome transport via multivesicular body sorting pathway	2/277	16/9754	0.0742407	0.363284	0.319886	Maker002155/Maker008481	2
	GO:0034453	biological_process	cellular process||cellular component organization or biogenesis	microtubule anchoring	2/277	16/9754	0.0742407	0.363284	0.319886	Maker009712/Maker010630	2
	GO:0042776	biological_process	metabolic process||localization||cellular process	mitochondrial ATP synthesis coupled proton transport	2/277	16/9754	0.0742407	0.363284	0.319886	Maker002071/Maker006357	2
	GO:0045840	biological_process	regulation of biological process||positive regulation of biological process||cellular process||cellular component organization or biogenesis||biological regulation	positive regulation of mitotic nuclear division	2/277	16/9754	0.0742407	0.363284	0.319886	Maker005411/Maker009900	2
	GO:0048680	biological_process	developmental process||regulation of biological process||response to stimulus||cellular process||multicellular organismal process||positive regulation of biological process||cellular component organization or biogenesis||biological regulation	positive regulation of axon regeneration	2/277	16/9754	0.0742407	0.363284	0.319886	Maker000156/Maker001691	2
	GO:0051209	biological_process	regulation of biological process||negative regulation of biological process||localization||cellular process||biological regulation	release of sequestered calcium ion into cytosol	2/277	16/9754	0.0742407	0.363284	0.319886	Maker000156/Maker009980	2
	GO:0090502	biological_process	metabolic process||cellular process	RNA phosphodiester bond hydrolysis, endonucleolytic	2/277	16/9754	0.0742407	0.363284	0.319886	Maker009077/Maker009081	2
	GO:1901673	biological_process	regulation of biological process||cellular process||cellular component organization or biogenesis||biological regulation	regulation of mitotic spindle assembly	2/277	16/9754	0.0742407	0.363284	0.319886	Maker005411/Maker007276	2
	GO:0051480	biological_process	cellular process||biological regulation	regulation of cytosolic calcium ion concentration	3/277	35/9754	0.0761762	0.371106	0.326774	Maker000156/Maker001342/Maker001980	3
	GO:0045471	biological_process	response to stimulus	response to ethanol	5/277	80/9754	0.0768216	0.372602	0.32809	Maker001252/Maker001793/Maker003305/Maker003587/Maker009900	5
	GO:0040017	biological_process	regulation of biological process||locomotion||positive regulation of biological process||biological regulation	positive regulation of locomotion	3/277	36/9754	0.0814323	0.383772	0.337927	Maker003127/Maker004986/Maker008689	3
	GO:0043001	biological_process	localization	Golgi to plasma membrane protein transport	3/277	36/9754	0.0814323	0.383772	0.337927	Maker000435/Maker003422/Maker010537	3
	GO:0001701	biological_process	developmental process||multicellular organismal process	in utero embryonic development	10/277	213/9754	0.0820461	0.383772	0.337927	Maker000769/Maker002483/Maker003849/Maker004986/Maker007793/Maker008689/Maker008997/Maker009509/Maker010291/Maker010758	10
	GO:0019882	biological_process	immune system process	antigen processing and presentation	2/277	17/9754	0.0826104	0.383772	0.337927	Maker004158/Maker006809	2
	GO:0034620	biological_process	response to stimulus||cellular process	cellular response to unfolded protein	2/277	17/9754	0.0826104	0.383772	0.337927	Maker001793/Maker003231	2
	GO:0043409	biological_process	metabolic process||regulation of biological process||negative regulation of biological process||response to stimulus||signaling||cellular process||biological regulation	negative regulation of MAPK cascade	2/277	17/9754	0.0826104	0.383772	0.337927	Maker009900/Maker010630	2
	GO:0045429	biological_process	metabolic process||regulation of biological process||cellular process||positive regulation of biological process||biological regulation	positive regulation of nitric oxide biosynthetic process	2/277	17/9754	0.0826104	0.383772	0.337927	Maker005310/Maker008659	2
	GO:0050766	biological_process	regulation of biological process||localization||positive regulation of biological process||cellular process||biological regulation	positive regulation of phagocytosis	2/277	17/9754	0.0826104	0.383772	0.337927	Maker001793/Maker003231	2
	GO:0071276	biological_process	response to stimulus||cellular process	cellular response to cadmium ion	2/277	17/9754	0.0826104	0.383772	0.337927	Maker001793/Maker009509	2
	GO:0097009	biological_process	multicellular organismal process||biological regulation	energy homeostasis	2/277	17/9754	0.0826104	0.383772	0.337927	Maker001569/Maker009708	2
	GO:0010667	biological_process	regulation of biological process||negative regulation of biological process||cellular process||biological regulation	negative regulation of cardiac muscle cell apoptotic process	2/277	18/9754	0.091252	0.411756	0.362567	Maker001793/Maker003231	2
	GO:0042438	biological_process	metabolic process||cellular process	melanin biosynthetic process	2/277	18/9754	0.091252	0.411756	0.362567	Maker002698/Maker009524	2
	GO:0045070	biological_process	regulation of biological process||interspecies interaction between organisms||positive regulation of biological process||biological regulation	positive regulation of viral genome replication	2/277	18/9754	0.091252	0.411756	0.362567	Maker008194/Maker009070	2
	GO:0045910	biological_process	metabolic process||regulation of biological process||negative regulation of biological process||cellular process||biological regulation	negative regulation of DNA recombination	2/277	18/9754	0.091252	0.411756	0.362567	Maker001039/Maker009873	2
	GO:0048026	biological_process	metabolic process||regulation of biological process||cellular process||positive regulation of biological process||biological regulation	positive regulation of mRNA splicing, via spliceosome	2/277	18/9754	0.091252	0.411756	0.362567	Maker001793/Maker003231	2
	GO:0048873	biological_process	multicellular organismal process||biological regulation	homeostasis of number of cells within a tissue	2/277	18/9754	0.091252	0.411756	0.362567	Maker002050/Maker010291	2
	GO:0097056	biological_process	metabolic process||cellular process	selenocysteinyl-tRNA(Sec) biosynthetic process	2/277	18/9754	0.091252	0.411756	0.362567	Maker006341/Maker007579	2
	GO:0007552	biological_process	developmental process||multicellular organismal process	metamorphosis	3/277	38/9754	0.0923967	0.413532	0.364131	Maker005833/Maker008568/Maker008569	3
	GO:0045773	biological_process	developmental process||regulation of biological process||multicellular organismal process||positive regulation of biological process||cellular process||growth||cellular component organization or biogenesis||biological regulation	positive regulation of axon extension	3/277	38/9754	0.0923967	0.413532	0.364131	Maker000325/Maker003422/Maker010537	3
	GO:0003091	biological_process	multicellular organismal process||biological regulation	renal water homeostasis	2/277	19/9754	0.100144	0.437532	0.385264	Maker010328/Maker010330	2
	GO:0006479	biological_process	metabolic process||cellular process	protein methylation	2/277	19/9754	0.100144	0.437532	0.385264	Maker003682/Maker006251	2
	GO:0007569	biological_process	developmental process||cellular process	cell aging	2/277	19/9754	0.100144	0.437532	0.385264	Maker009077/Maker009081	2
	GO:0045451	biological_process	developmental process||reproduction||reproductive process||localization||multicellular organismal process||cellular process||multi-organism process||cellular component organization or biogenesis	pole plasm oskar mRNA localization	2/277	19/9754	0.100144	0.437532	0.385264	Maker001666/Maker001691	2
	GO:0048741	biological_process	developmental process||multicellular organismal process||cellular process	skeletal muscle fiber development	2/277	19/9754	0.100144	0.437532	0.385264	Maker001666/Maker005912	2
	GO:0099175	biological_process	regulation of biological process||cellular process||cellular component organization or biogenesis||biological regulation	regulation of postsynapse organization	2/277	19/9754	0.100144	0.437532	0.385264	Maker001793/Maker003231	2
	GO:0051276	biological_process	cellular process||cellular component organization or biogenesis	chromosome organization	3/277	40/9754	0.103934	0.452299	0.398267	Maker001039/Maker005746/Maker009873	3
	GO:0006099	biological_process	metabolic process||cellular process	tricarboxylic acid cycle	4/277	64/9754	0.108097	0.468092	0.412173	Maker002050/Maker003650/Maker008270/Maker010573	4
	GO:0015031	biological_process	localization	protein transport	16/277	402/9754	0.108673	0.468092	0.412173	Maker000435/Maker000658/Maker001859/Maker001935/Maker002155/Maker002204/Maker002942/Maker003422/Maker003900/Maker005357/Maker006217/Maker006563/Maker007317/Maker008941/Maker009960/Maker011087	16
	GO:0016584	biological_process	cellular process||cellular component organization or biogenesis	nucleosome positioning	2/277	20/9754	0.109264	0.468092	0.412173	Maker001039/Maker009873	2
	GO:0033365	biological_process	localization	protein localization to organelle	2/277	20/9754	0.109264	0.468092	0.412173	Maker003237/Maker008179	2
	GO:0042542	biological_process	response to stimulus	response to hydrogen peroxide	3/277	41/9754	0.109906	0.469018	0.412989	Maker000156/Maker004528/Maker009015	3
	GO:0009725	biological_process	response to stimulus	response to hormone	3/277	42/9754	0.116007	0.489364	0.430905	Maker005492/Maker005813/Maker006144	3
	GO:0015986	biological_process	metabolic process||localization||cellular process	ATP synthesis coupled proton transport	3/277	42/9754	0.116007	0.489364	0.430905	Maker002071/Maker006357/Maker011246	3
	GO:0050885	biological_process	multicellular organismal process	neuromuscular process controlling balance	3/277	42/9754	0.116007	0.489364	0.430905	Maker006329/Maker006809/Maker008157	3
	GO:0000413	biological_process	metabolic process||cellular process	protein peptidyl-prolyl isomerization	2/277	21/9754	0.118593	0.494587	0.435503	Maker000156/Maker005193	2
	GO:0006839	biological_process	localization	mitochondrial transport	2/277	21/9754	0.118593	0.494587	0.435503	Maker001980/Maker003849	2
	GO:0007009	biological_process	cellular process||cellular component organization or biogenesis	plasma membrane organization	2/277	21/9754	0.118593	0.494587	0.435503	Maker000435/Maker007983	2
	GO:0009306	biological_process	localization||cellular process	protein secretion	3/277	43/9754	0.122233	0.507843	0.447176	Maker004947/Maker006809/Maker009980	3
	GO:0009611	biological_process	response to stimulus	response to wounding	4/277	68/9754	0.127286	0.51855	0.456603	Maker000325/Maker003664/Maker009900/Maker010537	4
	GO:0009888	biological_process	developmental process	tissue development	4/277	68/9754	0.127286	0.51855	0.456603	Maker003127/Maker003129/Maker008157/Maker009972	4
	GO:0007291	biological_process	developmental process||reproduction||reproductive process||cellular process||multicellular organismal process||multi-organism process	sperm individualization	2/277	22/9754	0.128112	0.51855	0.456603	Maker002597/Maker006887	2
	GO:0019062	biological_process	biological adhesion||interspecies interaction between organisms	virion attachment to host cell	2/277	22/9754	0.128112	0.51855	0.456603	Maker008659/Maker009972	2
	GO:0030041	biological_process	cellular process||cellular component organization or biogenesis	actin filament polymerization	2/277	22/9754	0.128112	0.51855	0.456603	Maker001691/Maker009497	2
	GO:0050807	biological_process	regulation of biological process||cellular process||cellular component organization or biogenesis||biological regulation	regulation of synapse organization	2/277	22/9754	0.128112	0.51855	0.456603	Maker007983/Maker010630	2
	GO:0051898	biological_process	regulation of biological process||negative regulation of biological process||response to stimulus||signaling||cellular process||biological regulation	negative regulation of protein kinase B signaling	2/277	22/9754	0.128112	0.51855	0.456603	Maker006594/Maker010630	2
	GO:0019216	biological_process	metabolic process||regulation of biological process||biological regulation	regulation of lipid metabolic process	3/277	44/9754	0.128578	0.51855	0.456603	Maker006144/Maker006809/Maker010864	3
	GO:0019221	biological_process	regulation of biological process||response to stimulus||signaling||cellular process||biological regulation	cytokine-mediated signaling pathway	3/277	45/9754	0.135037	0.538016	0.473744	Maker000156/Maker003231/Maker008941	3
	GO:0019886	biological_process	immune system process	antigen processing and presentation of exogenous peptide antigen via MHC class II	3/277	45/9754	0.135037	0.538016	0.473744	Maker001666/Maker004158/Maker006887	3
	GO:0071260	biological_process	response to stimulus||cellular process	cellular response to mechanical stimulus	3/277	45/9754	0.135037	0.538016	0.473744	Maker005310/Maker010630/Maker011028	3
	GO:0034599	biological_process	response to stimulus||cellular process	cellular response to oxidative stress	4/277	70/9754	0.137381	0.538016	0.473744	Maker001980/Maker002637/Maker004528/Maker009689	4
	GO:0006415	biological_process	metabolic process||cellular process||cellular component organization or biogenesis	translational termination	2/277	23/9754	0.137802	0.538016	0.473744	Maker002901/Maker003682	2
	GO:0007257	biological_process	metabolic process||regulation of biological process||response to stimulus||signaling||positive regulation of biological process||cellular process||biological regulation	obsolete activation of JUN kinase activity	2/277	23/9754	0.137802	0.538016	0.473744	Maker005196/Maker006942	2
	GO:0009414	biological_process	response to stimulus	response to water deprivation	2/277	23/9754	0.137802	0.538016	0.473744	Maker010328/Maker010330	2
	GO:0030521	biological_process	regulation of biological process||response to stimulus||signaling||cellular process||biological regulation	androgen receptor signaling pathway	2/277	23/9754	0.137802	0.538016	0.473744	Maker006144/Maker009980	2
	GO:0061001	biological_process	developmental process||regulation of biological process||multicellular organismal process||cellular process||cellular component organization or biogenesis||biological regulation	regulation of dendritic spine morphogenesis	2/277	23/9754	0.137802	0.538016	0.473744	Maker000544/Maker004271	2
	GO:0001525	biological_process	developmental process||multicellular organismal process	angiogenesis	6/277	124/9754	0.141078	0.545135	0.480013	Maker002071/Maker003127/Maker003129/Maker003514/Maker006341/Maker009972	6
	GO:0001736	biological_process	developmental process	establishment of planar polarity	3/277	46/9754	0.141606	0.545135	0.480013	Maker005325/Maker006942/Maker009497	3
	GO:0033138	biological_process	metabolic process||regulation of biological process||positive regulation of biological process||cellular process||biological regulation	positive regulation of peptidyl-serine phosphorylation	3/277	46/9754	0.141606	0.545135	0.480013	Maker001569/Maker007046/Maker008659	3
	GO:0070301	biological_process	response to stimulus||cellular process	cellular response to hydrogen peroxide	3/277	46/9754	0.141606	0.545135	0.480013	Maker005193/Maker007046/Maker010330	3
	GO:0016236	biological_process	metabolic process||cellular process	macroautophagy	4/277	71/9754	0.142546	0.546842	0.481516	Maker002155/Maker006798/Maker006887/Maker007046	4
	GO:0010628	biological_process	metabolic process||regulation of biological process||positive regulation of biological process||biological regulation	positive regulation of gene expression	12/277	299/9754	0.144123	0.55097	0.485151	Maker000435/Maker001793/Maker003231/Maker003514/Maker003664/Maker004986/Maker006798/Maker007276/Maker008259/Maker008689/Maker008997/Maker011028	12
	GO:0007568	biological_process	developmental process	aging	6/277	125/9754	0.144907	0.552052	0.486104	Maker001793/Maker004528/Maker009689/Maker009900/Maker010573/Maker010630	6
	GO:0042593	biological_process	biological regulation	glucose homeostasis	5/277	98/9754	0.145983	0.553412	0.487301	Maker003237/Maker004535/Maker004947/Maker005251/Maker010693	5
	GO:0030837	biological_process	regulation of biological process||negative regulation of biological process||cellular process||biological regulation||cellular component organization or biogenesis	negative regulation of actin filament polymerization	2/277	24/9754	0.147647	0.553412	0.487301	Maker009015/Maker010291	2
	GO:0036498	biological_process	regulation of biological process||response to stimulus||signaling||cellular process||biological regulation	IRE1-mediated unfolded protein response	2/277	24/9754	0.147647	0.553412	0.487301	Maker000736/Maker010291	2
	GO:0043153	biological_process	regulation of biological process||rhythmic process||response to stimulus||biological regulation	entrainment of circadian clock by photoperiod	2/277	24/9754	0.147647	0.553412	0.487301	Maker004535/Maker009708	2
	GO:0001756	biological_process	developmental process||multicellular organismal process	somitogenesis	3/277	47/9754	0.14828	0.553412	0.487301	Maker004986/Maker008689/Maker008997	3
	GO:0010506	biological_process	metabolic process||regulation of biological process||cellular process||biological regulation	regulation of autophagy	3/277	47/9754	0.14828	0.553412	0.487301	Maker004947/Maker006809/Maker007046	3
	GO:0006730	biological_process	metabolic process||cellular process	one-carbon metabolic process	2/277	25/9754	0.157629	0.57831	0.509224	Maker003294/Maker006527	2
	GO:0010043	biological_process	response to stimulus	response to zinc ion	2/277	25/9754	0.157629	0.57831	0.509224	Maker003305/Maker009509	2
	GO:0022617	biological_process	cellular process||cellular component organization or biogenesis	extracellular matrix disassembly	2/277	25/9754	0.157629	0.57831	0.509224	Maker004158/Maker010617	2
	GO:0000902	biological_process	developmental process||cellular process||cellular component organization or biogenesis	cell morphogenesis	4/277	74/9754	0.158489	0.57831	0.509224	Maker001342/Maker001691/Maker009497/Maker010291	4
	GO:0001889	biological_process	developmental process||multicellular organismal process	liver development	4/277	74/9754	0.158489	0.57831	0.509224	Maker003650/Maker007793/Maker009509/Maker010693	4
	GO:0042060	biological_process	response to stimulus	wound healing	4/277	74/9754	0.158489	0.57831	0.509224	Maker001691/Maker004057/Maker010537/Maker011028	4
	GO:0006886	biological_process	localization	intracellular protein transport	9/277	215/9754	0.158628	0.57831	0.509224	Maker001357/Maker002426/Maker003234/Maker004947/Maker006217/Maker006809/Maker007046/Maker010709/Maker011087	9
	GO:0016199	biological_process	developmental process||locomotion||response to stimulus||multicellular organismal process||cellular process||cellular component organization or biogenesis	axon midline choice point recognition	3/277	49/9754	0.161923	0.584515	0.514688	Maker002483/Maker007983/Maker008127	3
	GO:0032456	biological_process	localization	endocytic recycling	3/277	49/9754	0.161923	0.584515	0.514688	Maker004947/Maker007317/Maker010709	3
	GO:0048167	biological_process	regulation of biological process||signaling||cellular process||biological regulation	regulation of synaptic plasticity	3/277	49/9754	0.161923	0.584515	0.514688	Maker000465/Maker000544/Maker003587	3
	GO:0007626	biological_process	behavior	locomotory behavior	5/277	102/9754	0.164109	0.590472	0.519934	Maker001342/Maker006329/Maker008157/Maker009509/Maker009779	5
	GO:0051781	biological_process	regulation of biological process||cellular process||positive regulation of biological process||biological regulation	positive regulation of cell division	2/277	26/9754	0.167733	0.599803	0.52815	Maker005411/Maker010758	2
	GO:0006888	biological_process	localization	endoplasmic reticulum to Golgi vesicle-mediated transport	6/277	131/9754	0.16885	0.599803	0.52815	Maker000435/Maker002204/Maker003664/Maker006887/Maker007983/Maker011087	6
	GO:0031532	biological_process	cellular process||cellular component organization or biogenesis	actin cytoskeleton reorganization	3/277	50/9754	0.168882	0.599803	0.52815	Maker000544/Maker005912/Maker007983	3
	GO:0032092	biological_process	biological regulation	positive regulation of protein binding	3/277	50/9754	0.168882	0.599803	0.52815	Maker000156/Maker008659/Maker010291	3
	GO:0055114	biological_process	metabolic process	obsolete oxidation-reduction process	6/277	133/9754	0.177181	0.623078	0.548644	Maker000048/Maker003368/Maker008270/Maker010328/Maker010330/Maker010610	6
	GO:0002027	biological_process	regulation of biological process||multicellular organismal process||biological regulation	regulation of heart rate	2/277	27/9754	0.177945	0.623078	0.548644	Maker000156/Maker000435	2
	GO:0007062	biological_process	cellular process||cellular component organization or biogenesis	sister chromatid cohesion	2/277	27/9754	0.177945	0.623078	0.548644	Maker001528/Maker008689	2
	GO:0031032	biological_process	cellular process||cellular component organization or biogenesis	actomyosin structure organization	2/277	27/9754	0.177945	0.623078	0.548644	Maker000272/Maker011028	2
	GO:0006954	biological_process	response to stimulus	inflammatory response	5/277	105/9754	0.178265	0.623078	0.548644	Maker003127/Maker003129/Maker003237/Maker005310/Maker009972	5
	GO:0043388	biological_process	biological regulation	positive regulation of DNA binding	2/277	28/9754	0.188249	0.649724	0.572108	Maker010610/Maker010864	2
	GO:0046627	biological_process	regulation of biological process||negative regulation of biological process||response to stimulus||signaling||cellular process||biological regulation	negative regulation of insulin receptor signaling pathway	2/277	28/9754	0.188249	0.649724	0.572108	Maker007303/Maker010758	2
	GO:0048286	biological_process	developmental process||multicellular organismal process	lung alveolus development	2/277	28/9754	0.188249	0.649724	0.572108	Maker000089/Maker009509	2
	GO:0070050	biological_process	cellular process||biological regulation	neuron cellular homeostasis	2/277	28/9754	0.188249	0.649724	0.572108	Maker001980/Maker007792	2
	GO:0002755	biological_process	regulation of biological process||response to stimulus||signaling||cellular process||biological regulation	MyD88-dependent toll-like receptor signaling pathway	2/277	29/9754	0.198633	0.665545	0.586038	Maker005310/Maker007900	2
	GO:0002931	biological_process	response to stimulus	response to ischemia	2/277	29/9754	0.198633	0.665545	0.586038	Maker003587/Maker005193	2
	GO:0007097	biological_process	localization	nuclear migration	2/277	29/9754	0.198633	0.665545	0.586038	Maker001666/Maker002967	2
	GO:0036159	biological_process	cellular process||cellular component organization or biogenesis	inner dynein arm assembly	2/277	29/9754	0.198633	0.665545	0.586038	Maker008984/Maker010855	2
	GO:0007029	biological_process	cellular process||cellular component organization or biogenesis	endoplasmic reticulum organization	2/277	30/9754	0.209083	0.665545	0.586038	Maker005357/Maker006110	2
	GO:0030718	biological_process	developmental process||multicellular organismal process	germ-line stem cell population maintenance	2/277	30/9754	0.209083	0.665545	0.586038	Maker001042/Maker005746	2
	GO:0045793	biological_process	cellular process||biological regulation||cellular component organization or biogenesis	positive regulation of cell size	2/277	30/9754	0.209083	0.665545	0.586038	Maker008659/Maker009509	2
	GO:0030336	biological_process	negative regulation of biological process||locomotion||regulation of biological process||localization||cellular process||biological regulation	negative regulation of cell migration	4/277	83/9754	0.209811	0.665545	0.586038	Maker002914/Maker010630/Maker010893/Maker011028	4
	GO:0007520	biological_process	developmental process||cellular process	myoblast fusion	2/277	31/9754	0.219588	0.665545	0.586038	Maker008689/Maker011028	2
	GO:0010507	biological_process	metabolic process||regulation of biological process||negative regulation of biological process||cellular process||biological regulation	negative regulation of autophagy	2/277	31/9754	0.219588	0.665545	0.586038	Maker001569/Maker001980	2
	GO:0042552	biological_process	developmental process||multicellular organismal process||cellular process	myelination	2/277	31/9754	0.219588	0.665545	0.586038	Maker006329/Maker006809	2
	GO:0071549	biological_process	response to stimulus||cellular process	cellular response to dexamethasone stimulus	2/277	31/9754	0.219588	0.665545	0.586038	Maker003587/Maker007276	2
	GO:0048675	biological_process	developmental process||multicellular organismal process||growth||cellular process||cellular component organization or biogenesis	axon extension	3/277	57/9754	0.219716	0.665545	0.586038	Maker000325/Maker002690/Maker008659	3
	GO:0006952	biological_process	response to stimulus	defense response	2/277	32/9754	0.230137	0.665545	0.586038	Maker004030/Maker009524	2
	GO:0046718	biological_process	interspecies interaction between organisms	viral entry into host cell	2/277	32/9754	0.230137	0.665545	0.586038	Maker004158/Maker009972	2
	GO:0001745	biological_process	developmental process||multicellular organismal process	compound eye morphogenesis	3/277	59/9754	0.234784	0.665545	0.586038	Maker005746/Maker009497/Maker010484	3
	GO:0008203	biological_process	metabolic process	cholesterol metabolic process	3/277	59/9754	0.234784	0.665545	0.586038	Maker000737/Maker002883/Maker003129	3
	GO:0032880	biological_process	regulation of biological process||localization||biological regulation	regulation of protein localization	3/277	59/9754	0.234784	0.665545	0.586038	Maker000156/Maker004947/Maker005411	3
	GO:0048813	biological_process	developmental process||multicellular organismal process||cellular process||cellular component organization or biogenesis	dendrite morphogenesis	6/277	146/9754	0.235011	0.665545	0.586038	Maker000325/Maker001666/Maker003129/Maker008127/Maker009509/Maker010484	6
	GO:0051301	biological_process	cellular process	cell division	15/277	429/9754	0.238374	0.665545	0.586038	Maker001935/Maker002155/Maker002426/Maker002922/Maker002948/Maker002967/Maker003127/Maker003422/Maker004214/Maker005411/Maker006021/Maker006320/Maker007276/Maker008689/Maker009497	15
	GO:0006397	biological_process	metabolic process||cellular process	mRNA processing	8/277	208/9754	0.239485	0.665545	0.586038	Maker000736/Maker001793/Maker003231/Maker007276/Maker008194/Maker008256/Maker008688/Maker010758	8
	GO:0006406	biological_process	metabolic process||localization	mRNA export from nucleus	4/277	88/9754	0.240135	0.665545	0.586038	Maker005411/Maker007899/Maker008256/Maker010140	4
	GO:0008063	biological_process	regulation of biological process||response to stimulus||signaling||cellular process||biological regulation	Toll signaling pathway	2/277	33/9754	0.240717	0.665545	0.586038	Maker010140/Maker010865	2
	GO:0016322	biological_process	developmental process||multicellular organismal process||cellular process	neuron remodeling	2/277	33/9754	0.240717	0.665545	0.586038	Maker001691/Maker005746	2
	GO:0032482	biological_process	regulation of biological process||response to stimulus||signaling||cellular process||biological regulation	Rab protein signal transduction	2/277	33/9754	0.240717	0.665545	0.586038	Maker004947/Maker011087	2
	GO:0042307	biological_process	regulation of biological process||localization||positive regulation of biological process||biological regulation	positive regulation of protein import into nucleus	2/277	33/9754	0.240717	0.665545	0.586038	Maker005411/Maker008659	2
	GO:0007411	biological_process	developmental process||locomotion||response to stimulus||multicellular organismal process||cellular process||cellular component organization or biogenesis	axon guidance	10/277	271/9754	0.241927	0.665545	0.586038	Maker000249/Maker000435/Maker001666/Maker001691/Maker007983/Maker008127/Maker009559/Maker009857/Maker009972/Maker010291	10
	GO:0016197	biological_process	localization	endosomal transport	3/277	60/9754	0.242386	0.665545	0.586038	Maker002155/Maker006217/Maker006798	3
	GO:0001754	biological_process	developmental process||multicellular organismal process||cellular process	eye photoreceptor cell differentiation	1/277	10/9754	0.250412	0.665545	0.586038	Maker001666	1
	GO:0002011	biological_process	developmental process	morphogenesis of an epithelial sheet	1/277	10/9754	0.250412	0.665545	0.586038	Maker010630	1
	GO:0005980	biological_process	metabolic process||cellular process	glycogen catabolic process	1/277	10/9754	0.250412	0.665545	0.586038	Maker008157	1
	GO:0006032	biological_process	metabolic process||cellular process	chitin catabolic process	1/277	10/9754	0.250412	0.665545	0.586038	Maker004057	1
	GO:0006165	biological_process	metabolic process||cellular process	nucleoside diphosphate phosphorylation	1/277	10/9754	0.250412	0.665545	0.586038	Maker003474	1
	GO:0006301	biological_process	metabolic process||response to stimulus||cellular process	postreplication repair	1/277	10/9754	0.250412	0.665545	0.586038	Maker007682	1
	GO:0006476	biological_process	metabolic process||cellular process	protein deacetylation	1/277	10/9754	0.250412	0.665545	0.586038	Maker007046	1
	GO:0006554	biological_process	metabolic process||cellular process	lysine catabolic process	1/277	10/9754	0.250412	0.665545	0.586038	Maker010573	1
	GO:0007300	biological_process	developmental process||reproduction||reproductive process||localization||multicellular organismal process||cellular process||multi-organism process	ovarian nurse cell to oocyte transport	1/277	10/9754	0.250412	0.665545	0.586038	Maker001691	1
	GO:0007315	biological_process	developmental process||reproduction||reproductive process||multicellular organismal process||cellular process||multi-organism process||cellular component organization or biogenesis	pole plasm assembly	1/277	10/9754	0.250412	0.665545	0.586038	Maker001666	1
	GO:0009048	biological_process	metabolic process||regulation of biological process||biological regulation	dosage compensation by inactivation of X chromosome	1/277	10/9754	0.250412	0.665545	0.586038	Maker007276	1
	GO:0010470	biological_process	developmental process||regulation of biological process||multicellular organismal process||biological regulation	regulation of gastrulation	1/277	10/9754	0.250412	0.665545	0.586038	Maker010630	1
	GO:0010960	biological_process	biological regulation	magnesium ion homeostasis	1/277	10/9754	0.250412	0.665545	0.586038	Maker000435	1
	GO:0014029	biological_process	developmental process||multicellular organismal process||cellular process	neural crest formation	1/277	10/9754	0.250412	0.665545	0.586038	Maker006134	1
	GO:0019430	biological_process	metabolic process||response to stimulus||detoxification||cellular process	removal of superoxide radicals	1/277	10/9754	0.250412	0.665545	0.586038	Maker009509	1
	GO:0030111	biological_process	regulation of biological process||response to stimulus||signaling||cellular process||biological regulation	regulation of Wnt signaling pathway	1/277	10/9754	0.250412	0.665545	0.586038	Maker007317	1
	GO:0030723	biological_process	developmental process||reproduction||reproductive process||multicellular organismal process||cellular process||multi-organism process||cellular component organization or biogenesis	ovarian fusome organization	1/277	10/9754	0.250412	0.665545	0.586038	Maker010291	1
	GO:0031288	biological_process	developmental process||intraspecies interaction between organisms	sorocarp morphogenesis	1/277	10/9754	0.250412	0.665545	0.586038	Maker010617	1
	GO:0031643	biological_process	developmental process||regulation of biological process||positive regulation of biological process||multicellular organismal process||cellular process||biological regulation	positive regulation of myelination	1/277	10/9754	0.250412	0.665545	0.586038	Maker010630	1
	GO:0032515	biological_process	metabolic process||regulation of biological process||negative regulation of biological process||cellular process||biological regulation	negative regulation of phosphoprotein phosphatase activity	1/277	10/9754	0.250412	0.665545	0.586038	Maker000156	1
	GO:0032735	biological_process	regulation of biological process||positive regulation of biological process||multicellular organismal process||biological regulation	positive regulation of interleukin-12 production	1/277	10/9754	0.250412	0.665545	0.586038	Maker007900	1
	GO:0032836	biological_process	developmental process||multicellular organismal process||cellular process||cellular component organization or biogenesis	glomerular basement membrane development	1/277	10/9754	0.250412	0.665545	0.586038	Maker006949	1
	GO:0033619	biological_process	metabolic process	membrane protein proteolysis	1/277	10/9754	0.250412	0.665545	0.586038	Maker000769	1
	GO:0035073	biological_process	developmental process||multicellular organismal process	pupariation	1/277	10/9754	0.250412	0.665545	0.586038	Maker005740	1
	GO:0035148	biological_process	developmental process||multicellular organismal process	tube formation	1/277	10/9754	0.250412	0.665545	0.586038	Maker002597	1
	GO:0035262	biological_process	developmental process||reproduction||reproductive process||multicellular organismal process	gonad morphogenesis	1/277	10/9754	0.250412	0.665545	0.586038	Maker010071	1
	GO:0045777	biological_process	multicellular organismal process||biological regulation	positive regulation of blood pressure	1/277	10/9754	0.250412	0.665545	0.586038	Maker006357	1
	GO:0045839	biological_process	regulation of biological process||negative regulation of biological process||cellular process||cellular component organization or biogenesis||biological regulation	negative regulation of mitotic nuclear division	1/277	10/9754	0.250412	0.665545	0.586038	Maker006217	1
	GO:0046655	biological_process	metabolic process||cellular process	folic acid metabolic process	1/277	10/9754	0.250412	0.665545	0.586038	Maker003294	1
	GO:0048714	biological_process	developmental process||regulation of biological process||positive regulation of biological process||cellular process||multicellular organismal process||biological regulation	positive regulation of oligodendrocyte differentiation	1/277	10/9754	0.250412	0.665545	0.586038	Maker010630	1
	GO:0048842	biological_process	developmental process||regulation of biological process||locomotion||localization||response to stimulus||multicellular organismal process||positive regulation of biological process||cellular process||growth||cellular component organization or biogenesis||biological regulation	positive regulation of axon extension involved in axon guidance	1/277	10/9754	0.250412	0.665545	0.586038	Maker001691	1
	GO:0051412	biological_process	response to stimulus	response to corticosterone	1/277	10/9754	0.250412	0.665545	0.586038	Maker009900	1
	GO:0051782	biological_process	regulation of biological process||negative regulation of biological process||cellular process||biological regulation	negative regulation of cell division	1/277	10/9754	0.250412	0.665545	0.586038	Maker004986	1
	GO:0060055	biological_process	developmental process||response to stimulus||multicellular organismal process	angiogenesis involved in wound healing	1/277	10/9754	0.250412	0.665545	0.586038	Maker010630	1
	GO:0060561	biological_process	developmental process||cellular process	apoptotic process involved in morphogenesis	1/277	10/9754	0.250412	0.665545	0.586038	Maker009015	1
	GO:0061640	biological_process	cellular process	cytoskeleton-dependent cytokinesis	1/277	10/9754	0.250412	0.665545	0.586038	Maker001935	1
	GO:0061732	biological_process	metabolic process||cellular process	mitochondrial acetyl-CoA biosynthetic process from pyruvate	1/277	10/9754	0.250412	0.665545	0.586038	Maker010573	1
	GO:0070266	biological_process	cellular process	necroptotic process	1/277	10/9754	0.250412	0.665545	0.586038	Maker005193	1
	GO:0070885	biological_process	regulation of biological process||negative regulation of biological process||response to stimulus||signaling||cellular process||biological regulation	negative regulation of calcineurin-NFAT signaling cascade	1/277	10/9754	0.250412	0.665545	0.586038	Maker006144	1
	GO:0071985	biological_process	localization	multivesicular body sorting pathway	1/277	10/9754	0.250412	0.665545	0.586038	Maker002155	1
	GO:0098942	biological_process	signaling||cellular process	retrograde trans-synaptic signaling by trans-synaptic protein complex	1/277	10/9754	0.250412	0.665545	0.586038	Maker010630	1
	GO:0099003	biological_process	localization	vesicle-mediated transport in synapse	1/277	10/9754	0.250412	0.665545	0.586038	Maker004947	1
	GO:2000249	biological_process	regulation of biological process||cellular process||cellular component organization or biogenesis||biological regulation	regulation of actin cytoskeleton reorganization	1/277	10/9754	0.250412	0.665545	0.586038	Maker008984	1
	GO:2001238	biological_process	regulation of biological process||response to stimulus||signaling||positive regulation of biological process||cellular process||biological regulation	positive regulation of extrinsic apoptotic signaling pathway	1/277	10/9754	0.250412	0.665545	0.586038	Maker001372	1
	GO:0048704	biological_process	developmental process||multicellular organismal process	embryonic skeletal system morphogenesis	2/277	34/9754	0.25132	0.665545	0.586038	Maker003127/Maker009972	2
	GO:0009887	biological_process	developmental process||multicellular organismal process	animal organ morphogenesis	4/277	91/9754	0.258795	0.665545	0.586038	Maker003127/Maker003129/Maker009559/Maker009972	4
	GO:0008380	biological_process	metabolic process||cellular process	RNA splicing	7/277	182/9754	0.259781	0.665545	0.586038	Maker001793/Maker003231/Maker007276/Maker008194/Maker008256/Maker008688/Maker010758	7
	GO:0030261	biological_process	cellular process||cellular component organization or biogenesis	chromosome condensation	2/277	35/9754	0.261935	0.665545	0.586038	Maker001039/Maker009873	2
	GO:0048568	biological_process	developmental process||multicellular organismal process	embryonic organ development	2/277	35/9754	0.261935	0.665545	0.586038	Maker007793/Maker009070	2
	GO:0001954	biological_process	biological adhesion||regulation of biological process||positive regulation of biological process||biological regulation	positive regulation of cell-matrix adhesion	1/277	11/9754	0.271721	0.665545	0.586038	Maker010630	1
	GO:0002756	biological_process	regulation of biological process||response to stimulus||signaling||cellular process||biological regulation	MyD88-independent toll-like receptor signaling pathway	1/277	11/9754	0.271721	0.665545	0.586038	Maker005746	1
	GO:0006122	biological_process	metabolic process||cellular process	mitochondrial electron transport, ubiquinol to cytochrome c	1/277	11/9754	0.271721	0.665545	0.586038	Maker005492	1
	GO:0006424	biological_process	metabolic process||cellular process	glutamyl-tRNA aminoacylation	1/277	11/9754	0.271721	0.665545	0.586038	Maker002948	1
	GO:0006465	biological_process	metabolic process||cellular process	signal peptide processing	1/277	11/9754	0.271721	0.665545	0.586038	Maker000769	1
	GO:0006939	biological_process	multicellular organismal process	smooth muscle contraction	1/277	11/9754	0.271721	0.665545	0.586038	Maker000156	1
	GO:0007310	biological_process	developmental process||reproduction||reproductive process||cellular process||multicellular organismal process||multi-organism process	oocyte dorsal/ventral axis specification	1/277	11/9754	0.271721	0.665545	0.586038	Maker001666	1
	GO:0007588	biological_process	multicellular organismal process	excretion	1/277	11/9754	0.271721	0.665545	0.586038	Maker003368	1
	GO:0008090	biological_process	localization||cellular process	retrograde axonal transport	1/277	11/9754	0.271721	0.665545	0.586038	Maker010537	1
	GO:0009266	biological_process	response to stimulus	response to temperature stimulus	1/277	11/9754	0.271721	0.665545	0.586038	Maker004528	1
	GO:0009743	biological_process	response to stimulus	response to carbohydrate	1/277	11/9754	0.271721	0.665545	0.586038	Maker000325	1
	GO:0010458	biological_process	cellular process||cellular component organization or biogenesis	exit from mitosis	1/277	11/9754	0.271721	0.665545	0.586038	Maker000658	1
	GO:0010591	biological_process	regulation of biological process||cellular process||cellular component organization or biogenesis||biological regulation	regulation of lamellipodium assembly	1/277	11/9754	0.271721	0.665545	0.586038	Maker009497	1
	GO:0010632	biological_process	regulation of biological process||locomotion||localization||multicellular organismal process||cellular process||biological regulation	regulation of epithelial cell migration	1/277	11/9754	0.271721	0.665545	0.586038	Maker010537	1
	GO:0022011	biological_process	developmental process||multicellular organismal process||cellular process	myelination in peripheral nervous system	1/277	11/9754	0.271721	0.665545	0.586038	Maker010630	1
	GO:0031034	biological_process	cellular process||cellular component organization or biogenesis	myosin filament assembly	1/277	11/9754	0.271721	0.665545	0.586038	Maker008689	1
	GO:0031119	biological_process	metabolic process||cellular process	tRNA pseudouridine synthesis	1/277	11/9754	0.271721	0.665545	0.586038	Maker000080	1
	GO:0032434	biological_process	metabolic process||regulation of biological process||cellular process||biological regulation	regulation of proteasomal ubiquitin-dependent protein catabolic process	1/277	11/9754	0.271721	0.665545	0.586038	Maker009070	1
	GO:0033539	biological_process	metabolic process||cellular process	fatty acid beta-oxidation using acyl-CoA dehydrogenase	1/277	11/9754	0.271721	0.665545	0.586038	Maker007003	1
	GO:0034436	biological_process	localization	glycoprotein transport	1/277	11/9754	0.271721	0.665545	0.586038	Maker003129	1
	GO:0035722	biological_process	regulation of biological process||response to stimulus||signaling||cellular process||biological regulation	interleukin-12-mediated signaling pathway	1/277	11/9754	0.271721	0.665545	0.586038	Maker003503	1
	GO:0042098	biological_process	cell population proliferation||immune system process||cellular process	T cell proliferation	1/277	11/9754	0.271721	0.665545	0.586038	Maker000156	1
	GO:0042691	biological_process	developmental process||regulation of biological process||immune system process||positive regulation of biological process||multicellular organismal process||cellular process||biological regulation	positive regulation of crystal cell differentiation	1/277	11/9754	0.271721	0.665545	0.586038	Maker010635	1
	GO:0043122	biological_process	regulation of biological process||response to stimulus||signaling||cellular process||biological regulation	regulation of I-kappaB kinase/NF-kappaB signaling	1/277	11/9754	0.271721	0.665545	0.586038	Maker009015	1
	GO:0043950	biological_process	regulation of biological process||response to stimulus||signaling||positive regulation of biological process||cellular process||biological regulation	positive regulation of cAMP-mediated signaling	1/277	11/9754	0.271721	0.665545	0.586038	Maker009900	1
	GO:0045162	biological_process	developmental process||multicellular organismal process||cellular process||cellular component organization or biogenesis	clustering of voltage-gated sodium channels	1/277	11/9754	0.271721	0.665545	0.586038	Maker000435	1
	GO:0046426	biological_process	regulation of biological process||negative regulation of biological process||response to stimulus||signaling||cellular process||biological regulation	negative regulation of receptor signaling pathway via JAK-STAT	1/277	11/9754	0.271721	0.665545	0.586038	Maker006798	1
	GO:0046685	biological_process	response to stimulus	response to arsenic-containing substance	1/277	11/9754	0.271721	0.665545	0.586038	Maker004535	1
	GO:0048667	biological_process	developmental process||multicellular organismal process||cellular process||cellular component organization or biogenesis	cell morphogenesis involved in neuron differentiation	1/277	11/9754	0.271721	0.665545	0.586038	Maker006329	1
	GO:0048668	biological_process	developmental process||multicellular organismal process||growth||cellular process||cellular component organization or biogenesis	collateral sprouting	1/277	11/9754	0.271721	0.665545	0.586038	Maker007046	1
	GO:0048681	biological_process	developmental process||regulation of biological process||negative regulation of biological process||response to stimulus||cellular process||multicellular organismal process||cellular component organization or biogenesis||biological regulation	negative regulation of axon regeneration	1/277	11/9754	0.271721	0.665545	0.586038	Maker009857	1
	GO:0050957	biological_process	multicellular organismal process	equilibrioception	1/277	11/9754	0.271721	0.665545	0.586038	Maker001342	1
	GO:0055010	biological_process	developmental process||multicellular organismal process	ventricular cardiac muscle tissue morphogenesis	1/277	11/9754	0.271721	0.665545	0.586038	Maker000156	1
	GO:0060236	biological_process	regulation of biological process||cellular process||cellular component organization or biogenesis||biological regulation	regulation of mitotic spindle organization	1/277	11/9754	0.271721	0.665545	0.586038	Maker005411	1
	GO:0060250	biological_process	biological regulation	germ-line stem-cell niche homeostasis	1/277	11/9754	0.271721	0.665545	0.586038	Maker005411	1
	GO:0071280	biological_process	response to stimulus||cellular process	cellular response to copper ion	1/277	11/9754	0.271721	0.665545	0.586038	Maker009509	1
	GO:0099527	biological_process	regulation of biological process||response to stimulus||signaling||cellular process||biological regulation	postsynapse to nucleus signaling pathway	1/277	11/9754	0.271721	0.665545	0.586038	Maker009708	1
	GO:1903672	biological_process	developmental process||regulation of biological process||positive regulation of biological process||multicellular organismal process||biological regulation	positive regulation of sprouting angiogenesis	1/277	11/9754	0.271721	0.665545	0.586038	Maker010693	1
	GO:2000059	biological_process	metabolic process||regulation of biological process||negative regulation of biological process||cellular process||biological regulation	negative regulation of ubiquitin-dependent protein catabolic process	1/277	11/9754	0.271721	0.665545	0.586038	Maker003514	1
	GO:2000651	biological_process	regulation of biological process||localization||positive regulation of biological process||biological regulation	positive regulation of sodium ion transmembrane transporter activity	1/277	11/9754	0.271721	0.665545	0.586038	Maker000435	1
	GO:2001014	biological_process	developmental process||regulation of biological process||multicellular organismal process||cellular process||biological regulation	regulation of skeletal muscle cell differentiation	1/277	11/9754	0.271721	0.665545	0.586038	Maker009980	1
	GO:2001259	biological_process	regulation of biological process||localization||positive regulation of biological process||biological regulation	positive regulation of cation channel activity	1/277	11/9754	0.271721	0.665545	0.586038	Maker000435	1
	GO:0006625	biological_process	localization||cellular process||cellular component organization or biogenesis	protein targeting to peroxisome	2/277	36/9754	0.272552	0.665545	0.586038	Maker000429/Maker005746	2
	GO:0006694	biological_process	metabolic process	steroid biosynthetic process	2/277	36/9754	0.272552	0.665545	0.586038	Maker000385/Maker002512	2
	GO:0008333	biological_process	localization	endosome to lysosome transport	2/277	36/9754	0.272552	0.665545	0.586038	Maker002155/Maker006798	2
	GO:0048489	biological_process	localization	synaptic vesicle transport	2/277	36/9754	0.272552	0.665545	0.586038	Maker001666/Maker001980	2
	GO:0006006	biological_process	metabolic process	glucose metabolic process	3/277	64/9754	0.273152	0.665545	0.586038	Maker005090/Maker008157/Maker010693	3
	GO:0045666	biological_process	developmental process||regulation of biological process||positive regulation of biological process||cellular process||multicellular organismal process||biological regulation	positive regulation of neuron differentiation	3/277	64/9754	0.273152	0.665545	0.586038	Maker000325/Maker001569/Maker005196	3
	GO:0007098	biological_process	cellular process||cellular component organization or biogenesis	centrosome cycle	2/277	37/9754	0.283164	0.665545	0.586038	Maker007577/Maker010291	2
	GO:1901215	biological_process	regulation of biological process||negative regulation of biological process||cellular process||biological regulation	negative regulation of neuron death	2/277	37/9754	0.283164	0.665545	0.586038	Maker000325/Maker001569	2
	GO:0006119	biological_process	metabolic process||cellular process	oxidative phosphorylation	1/277	12/9754	0.292426	0.665545	0.586038	Maker011259	1
	GO:0006509	biological_process	metabolic process	membrane protein ectodomain proteolysis	1/277	12/9754	0.292426	0.665545	0.586038	Maker010630	1
	GO:0006826	biological_process	localization	iron ion transport	1/277	12/9754	0.292426	0.665545	0.586038	Maker009972	1
	GO:0007130	biological_process	reproduction||reproductive process||cellular process||cellular component organization or biogenesis	synaptonemal complex assembly	1/277	12/9754	0.292426	0.665545	0.586038	Maker003422	1
	GO:0008103	biological_process	developmental process||reproduction||reproductive process||multicellular organismal process||cellular process||multi-organism process||cellular component organization or biogenesis	oocyte microtubule cytoskeleton polarization	1/277	12/9754	0.292426	0.665545	0.586038	Maker001666	1
	GO:0009954	biological_process	developmental process||multicellular organismal process	proximal/distal pattern formation	1/277	12/9754	0.292426	0.665545	0.586038	Maker010484	1
	GO:0010042	biological_process	response to stimulus	response to manganese ion	1/277	12/9754	0.292426	0.665545	0.586038	Maker009509	1
	GO:0010998	biological_process	metabolic process||regulation of biological process||response to stimulus||cellular process||biological regulation	regulation of translational initiation by eIF2 alpha phosphorylation	1/277	12/9754	0.292426	0.665545	0.586038	Maker009015	1
	GO:0032729	biological_process	regulation of biological process||positive regulation of biological process||multicellular organismal process||biological regulation	positive regulation of interferon-gamma production	1/277	12/9754	0.292426	0.665545	0.586038	Maker007900	1
	GO:0032793	biological_process	metabolic process||regulation of biological process||cellular process||positive regulation of biological process||biological regulation	positive regulation of CREB transcription factor activity	1/277	12/9754	0.292426	0.665545	0.586038	Maker009708	1
	GO:0034333	biological_process	cellular process||cellular component organization or biogenesis	adherens junction assembly	1/277	12/9754	0.292426	0.665545	0.586038	Maker002690	1
	GO:0034454	biological_process	cellular process||cellular component organization or biogenesis	microtubule anchoring at centrosome	1/277	12/9754	0.292426	0.665545	0.586038	Maker006887	1
	GO:0035567	biological_process	regulation of biological process||response to stimulus||signaling||cellular process||biological regulation	non-canonical Wnt signaling pathway	1/277	12/9754	0.292426	0.665545	0.586038	Maker006942	1
	GO:0035584	biological_process	regulation of biological process||response to stimulus||signaling||cellular process||biological regulation	calcium-mediated signaling using intracellular calcium source	1/277	12/9754	0.292426	0.665545	0.586038	Maker000156	1
	GO:0035883	biological_process	developmental process||cellular process	enteroendocrine cell differentiation	1/277	12/9754	0.292426	0.665545	0.586038	Maker004535	1
	GO:0036011	biological_process	developmental process||multicellular organismal process	imaginal disc-derived leg segmentation	1/277	12/9754	0.292426	0.665545	0.586038	Maker009497	1
	GO:0036120	biological_process	response to stimulus||cellular process	cellular response to platelet-derived growth factor stimulus	1/277	12/9754	0.292426	0.665545	0.586038	Maker009509	1
	GO:0038063	biological_process	regulation of biological process||response to stimulus||signaling||cellular process||biological regulation	collagen-activated tyrosine kinase receptor signaling pathway	1/277	12/9754	0.292426	0.665545	0.586038	Maker010071	1
	GO:0043254	biological_process	regulation of biological process||cellular process||cellular component organization or biogenesis||biological regulation	regulation of protein-containing complex assembly	1/277	12/9754	0.292426	0.665545	0.586038	Maker003231	1
	GO:0044782	biological_process	cellular process||cellular component organization or biogenesis	cilium organization	1/277	12/9754	0.292426	0.665545	0.586038	Maker008820	1
	GO:0045598	biological_process	developmental process||regulation of biological process||cellular process||biological regulation	regulation of fat cell differentiation	1/277	12/9754	0.292426	0.665545	0.586038	Maker007046	1
	GO:0046626	biological_process	regulation of biological process||response to stimulus||signaling||cellular process||biological regulation	regulation of insulin receptor signaling pathway	1/277	12/9754	0.292426	0.665545	0.586038	Maker004535	1
	GO:0046688	biological_process	response to stimulus	response to copper ion	1/277	12/9754	0.292426	0.665545	0.586038	Maker009509	1
	GO:0046785	biological_process	cellular process||cellular component organization or biogenesis	microtubule polymerization	1/277	12/9754	0.292426	0.665545	0.586038	Maker001666	1
	GO:0046931	biological_process	cellular process||cellular component organization or biogenesis	pore complex assembly	1/277	12/9754	0.292426	0.665545	0.586038	Maker010093	1
	GO:0048132	biological_process	developmental process||reproduction||reproductive process||multicellular organismal process||cellular process||multi-organism process	female germ-line stem cell asymmetric division	1/277	12/9754	0.292426	0.665545	0.586038	Maker005746	1
	GO:0048312	biological_process	localization||cellular process||cellular component organization or biogenesis	intracellular distribution of mitochondria	1/277	12/9754	0.292426	0.665545	0.586038	Maker001666	1
	GO:0048790	biological_process	cellular process||cellular component organization or biogenesis	maintenance of presynaptic active zone structure	1/277	12/9754	0.292426	0.665545	0.586038	Maker007983	1
	GO:0050771	biological_process	developmental process||regulation of biological process||negative regulation of biological process||multicellular organismal process||cellular process||cellular component organization or biogenesis||biological regulation	negative regulation of axonogenesis	1/277	12/9754	0.292426	0.665545	0.586038	Maker009857	1
	GO:0051291	biological_process	cellular process||cellular component organization or biogenesis	protein heterooligomerization	1/277	12/9754	0.292426	0.665545	0.586038	Maker002155	1
	GO:0061343	biological_process	developmental process||biological adhesion||multicellular organismal process	cell adhesion involved in heart morphogenesis	1/277	12/9754	0.292426	0.665545	0.586038	Maker002168	1
	GO:0070417	biological_process	response to stimulus||cellular process	cellular response to cold	1/277	12/9754	0.292426	0.665545	0.586038	Maker009712	1
	GO:0071243	biological_process	response to stimulus||cellular process	cellular response to arsenic-containing substance	1/277	12/9754	0.292426	0.665545	0.586038	Maker005193	1
	GO:0098887	biological_process	localization||biological regulation	neurotransmitter receptor transport, endosome to postsynaptic membrane	1/277	12/9754	0.292426	0.665545	0.586038	Maker004947	1
	GO:1900153	biological_process	metabolic process||regulation of biological process||negative regulation of biological process||cellular process||positive regulation of biological process||biological regulation	positive regulation of nuclear-transcribed mRNA catabolic process, deadenylation-dependent decay	1/277	12/9754	0.292426	0.665545	0.586038	Maker008194	1
	GO:1904668	biological_process	metabolic process||regulation of biological process||positive regulation of biological process||cellular process||biological regulation	positive regulation of ubiquitin protein ligase activity	1/277	12/9754	0.292426	0.665545	0.586038	Maker011087	1
	GO:0010976	biological_process	developmental process||regulation of biological process||positive regulation of biological process||cellular process||multicellular organismal process||cellular component organization or biogenesis||biological regulation	positive regulation of neuron projection development	4/277	98/9754	0.303299	0.665545	0.586038	Maker003664/Maker007317/Maker007682/Maker010893	4
	GO:0072659	biological_process	localization	protein localization to plasma membrane	4/277	98/9754	0.303299	0.665545	0.586038	Maker000435/Maker004947/Maker006553/Maker010617	4
	GO:0005975	biological_process	metabolic process	carbohydrate metabolic process	5/277	129/9754	0.304297	0.665545	0.586038	Maker002142/Maker004057/Maker006329/Maker010328/Maker011248	5
	GO:0014823	biological_process	response to stimulus	response to activity	2/277	39/9754	0.304339	0.665545	0.586038	Maker001793/Maker009900	2
	GO:0032922	biological_process	metabolic process||regulation of biological process||rhythmic process||multicellular organismal process||biological regulation	circadian regulation of gene expression	2/277	39/9754	0.304339	0.665545	0.586038	Maker004535/Maker007276	2
	GO:0048661	biological_process	regulation of biological process||cell population proliferation||positive regulation of biological process||cellular process||biological regulation	positive regulation of smooth muscle cell proliferation	2/277	39/9754	0.304339	0.665545	0.586038	Maker010328/Maker010330	2
	GO:0007507	biological_process	developmental process||multicellular organismal process	heart development	8/277	225/9754	0.308785	0.665545	0.586038	Maker003899/Maker004271/Maker004986/Maker006280/Maker007793/Maker008689/Maker008997/Maker010484	8
	GO:0001737	biological_process	developmental process||cellular process||multicellular organismal process||cellular component organization or biogenesis	establishment of imaginal disc-derived wing hair orientation	1/277	13/9754	0.312545	0.665545	0.586038	Maker009497	1
	GO:0006264	biological_process	metabolic process||cellular process	mitochondrial DNA replication	1/277	13/9754	0.312545	0.665545	0.586038	Maker009962	1
	GO:0006517	biological_process	metabolic process||cellular process	protein deglycosylation	1/277	13/9754	0.312545	0.665545	0.586038	Maker011063	1
	GO:0009987	biological_process	cellular process	cellular process	1/277	13/9754	0.312545	0.665545	0.586038	Maker000325	1
	GO:0010032	biological_process	reproduction||reproductive process||cellular process||cellular component organization or biogenesis	meiotic chromosome condensation	1/277	13/9754	0.312545	0.665545	0.586038	Maker003422	1
	GO:0010035	biological_process	response to stimulus	response to inorganic substance	1/277	13/9754	0.312545	0.665545	0.586038	Maker000325	1
	GO:0010529	biological_process	regulation of biological process||negative regulation of biological process||cellular process||biological regulation	negative regulation of transposition	1/277	13/9754	0.312545	0.665545	0.586038	Maker007577	1
	GO:0010717	biological_process	developmental process||regulation of biological process||multicellular organismal process||cellular process||biological regulation	regulation of epithelial to mesenchymal transition	1/277	13/9754	0.312545	0.665545	0.586038	Maker010630	1
	GO:0042755	biological_process	behavior	eating behavior	1/277	13/9754	0.312545	0.665545	0.586038	Maker009900	1
	GO:0043086	biological_process	biological regulation	negative regulation of catalytic activity	1/277	13/9754	0.312545	0.665545	0.586038	Maker009509	1
	GO:0045071	biological_process	regulation of biological process||negative regulation of biological process||interspecies interaction between organisms||biological regulation	negative regulation of viral genome replication	1/277	13/9754	0.312545	0.665545	0.586038	Maker002914	1
	GO:0045445	biological_process	developmental process||cellular process	myoblast differentiation	1/277	13/9754	0.312545	0.665545	0.586038	Maker009980	1
	GO:0045724	biological_process	regulation of biological process||positive regulation of biological process||cellular process||cellular component organization or biogenesis||biological regulation	positive regulation of cilium assembly	1/277	13/9754	0.312545	0.665545	0.586038	Maker009712	1
	GO:0046488	biological_process	metabolic process||cellular process	phosphatidylinositol metabolic process	1/277	13/9754	0.312545	0.665545	0.586038	Maker009980	1
	GO:0047496	biological_process	localization||cellular process	vesicle transport along microtubule	1/277	13/9754	0.312545	0.665545	0.586038	Maker011087	1
	GO:0050776	biological_process	regulation of biological process||immune system process||response to stimulus||biological regulation	regulation of immune response	1/277	13/9754	0.312545	0.665545	0.586038	Maker000156	1
	GO:0051560	biological_process	cellular process||biological regulation	mitochondrial calcium ion homeostasis	1/277	13/9754	0.312545	0.665545	0.586038	Maker001980	1
	GO:0060441	biological_process	developmental process||multicellular organismal process	epithelial tube branching involved in lung morphogenesis	1/277	13/9754	0.312545	0.665545	0.586038	Maker010630	1
	GO:0060465	biological_process	developmental process||multicellular organismal process	pharynx development	1/277	13/9754	0.312545	0.665545	0.586038	Maker003127	1
	GO:0061621	biological_process	metabolic process||cellular process	canonical glycolysis	1/277	13/9754	0.312545	0.665545	0.586038	Maker005251	1
	GO:0071397	biological_process	response to stimulus||cellular process	cellular response to cholesterol	1/277	13/9754	0.312545	0.665545	0.586038	Maker010630	1
	GO:0071679	biological_process	developmental process||locomotion||response to stimulus||multicellular organismal process||cellular process||cellular component organization or biogenesis	commissural neuron axon guidance	1/277	13/9754	0.312545	0.665545	0.586038	Maker010630	1
	GO:0072657	biological_process	localization	protein localization to membrane	1/277	13/9754	0.312545	0.665545	0.586038	Maker006798	1
	GO:0098974	biological_process	cellular process||cellular component organization or biogenesis	postsynaptic actin cytoskeleton organization	1/277	13/9754	0.312545	0.665545	0.586038	Maker000544	1
	GO:1903076	biological_process	regulation of biological process||localization||biological regulation	regulation of protein localization to plasma membrane	1/277	13/9754	0.312545	0.665545	0.586038	Maker003237	1
	GO:0001568	biological_process	developmental process||multicellular organismal process	blood vessel development	2/277	40/9754	0.314887	0.665545	0.586038	Maker003234/Maker009509	2
	GO:0006405	biological_process	localization	RNA export from nucleus	2/277	40/9754	0.314887	0.665545	0.586038	Maker005411/Maker008256	2
	GO:0007264	biological_process	regulation of biological process||response to stimulus||signaling||cellular process||biological regulation	small GTPase mediated signal transduction	3/277	70/9754	0.319942	0.665545	0.586038	Maker003234/Maker006942/Maker007303	3
	GO:0042147	biological_process	localization	retrograde transport, endosome to Golgi	3/277	70/9754	0.319942	0.665545	0.586038	Maker001357/Maker005196/Maker010709	3
	GO:0007049	biological_process	cellular process	cell cycle	12/277	360/9754	0.325784	0.665545	0.586038	Maker001935/Maker002155/Maker002426/Maker002948/Maker002967/Maker003127/Maker004717/Maker006021/Maker006251/Maker006320/Maker007276/Maker009497	12
	GO:0007346	biological_process	regulation of biological process||cellular process||biological regulation	regulation of mitotic cell cycle	3/277	71/9754	0.327768	0.665545	0.586038	Maker005411/Maker007276/Maker010484	3
	GO:0000715	biological_process	metabolic process||response to stimulus||cellular process||cellular component organization or biogenesis	nucleotide-excision repair, DNA damage recognition	1/277	14/9754	0.332094	0.665545	0.586038	Maker009070	1
	GO:0000717	biological_process	metabolic process||response to stimulus||cellular process||cellular component organization or biogenesis	nucleotide-excision repair, DNA duplex unwinding	1/277	14/9754	0.332094	0.665545	0.586038	Maker009070	1
	GO:0003383	biological_process	developmental process||cellular process||cellular component organization or biogenesis	apical constriction	1/277	14/9754	0.332094	0.665545	0.586038	Maker006942	1
	GO:0006282	biological_process	metabolic process||regulation of biological process||response to stimulus||cellular process||biological regulation	regulation of DNA repair	1/277	14/9754	0.332094	0.665545	0.586038	Maker007682	1
	GO:0006428	biological_process	metabolic process||cellular process	isoleucyl-tRNA aminoacylation	1/277	14/9754	0.332094	0.665545	0.586038	Maker002794	1
	GO:0006884	biological_process	cellular process||biological regulation||cellular component organization or biogenesis	cell volume homeostasis	1/277	14/9754	0.332094	0.665545	0.586038	Maker010291	1
	GO:0010467	biological_process	metabolic process	gene expression	1/277	14/9754	0.332094	0.665545	0.586038	Maker007793	1
	GO:0010765	biological_process	regulation of biological process||localization||positive regulation of biological process||biological regulation	positive regulation of sodium ion transport	1/277	14/9754	0.332094	0.665545	0.586038	Maker000435	1
	GO:0016260	biological_process	metabolic process||cellular process	selenocysteine biosynthetic process	1/277	14/9754	0.332094	0.665545	0.586038	Maker007579	1
	GO:0030517	biological_process	developmental process||regulation of biological process||negative regulation of biological process||multicellular organismal process||cellular process||growth||cellular component organization or biogenesis||biological regulation	negative regulation of axon extension	1/277	14/9754	0.332094	0.665545	0.586038	Maker009857	1
	GO:0030717	biological_process	developmental process||reproduction||reproductive process||multicellular organismal process||cellular process||multi-organism process||cellular component organization or biogenesis	oocyte karyosome formation	1/277	14/9754	0.332094	0.665545	0.586038	Maker001691	1
	GO:0032786	biological_process	metabolic process||regulation of biological process||positive regulation of biological process||cellular process||biological regulation	positive regulation of DNA-templated transcription, elongation	1/277	14/9754	0.332094	0.665545	0.586038	Maker008256	1
	GO:0034244	biological_process	metabolic process||regulation of biological process||negative regulation of biological process||cellular process||biological regulation	negative regulation of transcription elongation from RNA polymerase II promoter	1/277	14/9754	0.332094	0.665545	0.586038	Maker007276	1
	GO:0035025	biological_process	regulation of biological process||response to stimulus||signaling||positive regulation of biological process||cellular process||biological regulation	positive regulation of Rho protein signal transduction	1/277	14/9754	0.332094	0.665545	0.586038	Maker009857	1
	GO:0036098	biological_process	developmental process||multicellular organismal process	male germ-line stem cell population maintenance	1/277	14/9754	0.332094	0.665545	0.586038	Maker001691	1
	GO:0036503	biological_process	metabolic process||response to stimulus||cellular process	ERAD pathway	1/277	14/9754	0.332094	0.665545	0.586038	Maker006110	1
	GO:0045453	biological_process	multicellular organismal process||biological regulation	bone resorption	1/277	14/9754	0.332094	0.665545	0.586038	Maker010617	1
	GO:0045861	biological_process	metabolic process||regulation of biological process||negative regulation of biological process||cellular process||biological regulation	negative regulation of proteolysis	1/277	14/9754	0.332094	0.665545	0.586038	Maker007046	1
	GO:0045926	biological_process	regulation of biological process||negative regulation of biological process||growth||biological regulation	negative regulation of growth	1/277	14/9754	0.332094	0.665545	0.586038	Maker010484	1
	GO:0046827	biological_process	regulation of biological process||localization||positive regulation of biological process||biological regulation	positive regulation of protein export from nucleus	1/277	14/9754	0.332094	0.665545	0.586038	Maker005411	1
	GO:0050953	biological_process	multicellular organismal process	sensory perception of light stimulus	1/277	14/9754	0.332094	0.665545	0.586038	Maker001342	1
	GO:0051383	biological_process	cellular process||cellular component organization or biogenesis	kinetochore organization	1/277	14/9754	0.332094	0.665545	0.586038	Maker006021	1
	GO:0051403	biological_process	metabolic process||regulation of biological process||response to stimulus||signaling||cellular process||biological regulation	stress-activated MAPK cascade	1/277	14/9754	0.332094	0.665545	0.586038	Maker009015	1
	GO:0051893	biological_process	biological adhesion||regulation of biological process||cellular process||cellular component organization or biogenesis||biological regulation	regulation of focal adhesion assembly	1/277	14/9754	0.332094	0.665545	0.586038	Maker010537	1
	GO:0071375	biological_process	response to stimulus||cellular process	cellular response to peptide hormone stimulus	1/277	14/9754	0.332094	0.665545	0.586038	Maker000325	1
	GO:0071385	biological_process	response to stimulus||cellular process	cellular response to glucocorticoid stimulus	1/277	14/9754	0.332094	0.665545	0.586038	Maker007276	1
	GO:0090161	biological_process	cellular process||cellular component organization or biogenesis	Golgi ribbon formation	1/277	14/9754	0.332094	0.665545	0.586038	Maker010709	1
	GO:0090201	biological_process	regulation of biological process||negative regulation of biological process||response to stimulus||signaling||cellular process||cellular component organization or biogenesis||biological regulation	negative regulation of release of cytochrome c from mitochondria	1/277	14/9754	0.332094	0.665545	0.586038	Maker005193	1
	GO:2000737	biological_process	developmental process||regulation of biological process||negative regulation of biological process||cellular process||biological regulation	negative regulation of stem cell differentiation	1/277	14/9754	0.332094	0.665545	0.586038	Maker007276	1
	GO:0007156	biological_process	biological adhesion	homophilic cell adhesion via plasma membrane adhesion molecules	4/277	103/9754	0.335597	0.665545	0.586038	Maker001342/Maker002168/Maker003127/Maker009972	4
	GO:0016925	biological_process	metabolic process||cellular process	protein sumoylation	2/277	42/9754	0.335868	0.665545	0.586038	Maker004214/Maker005411	2
	GO:0006364	biological_process	metabolic process||cellular process||cellular component organization or biogenesis	rRNA processing	6/277	167/9754	0.337865	0.665545	0.586038	Maker006134/Maker006320/Maker007110/Maker007951/Maker008806/Maker009980	6
	GO:0043524	biological_process	regulation of biological process||negative regulation of biological process||cellular process||biological regulation	negative regulation of neuron apoptotic process	4/277	104/9754	0.342081	0.665545	0.586038	Maker000325/Maker007682/Maker008659/Maker009509	4
	GO:0006396	biological_process	metabolic process||cellular process	RNA processing	3/277	73/9754	0.343414	0.665545	0.586038	Maker004535/Maker007276/Maker009980	3
	GO:0000422	biological_process	metabolic process||cellular process||cellular component organization or biogenesis	autophagy of mitochondrion	2/277	43/9754	0.346289	0.665545	0.586038	Maker003422/Maker010617	2
	GO:1902600	biological_process	localization	proton transmembrane transport	2/277	43/9754	0.346289	0.665545	0.586038	Maker002071/Maker006357	2
	GO:0001556	biological_process	developmental process||reproduction||reproductive process||multicellular organismal process||cellular process||multi-organism process	oocyte maturation	1/277	15/9754	0.351089	0.665545	0.586038	Maker006320	1
	GO:0005978	biological_process	metabolic process||cellular process	glycogen biosynthetic process	1/277	15/9754	0.351089	0.665545	0.586038	Maker009880	1
	GO:0006435	biological_process	metabolic process||cellular process	threonyl-tRNA aminoacylation	1/277	15/9754	0.351089	0.665545	0.586038	Maker009096	1
	GO:0007562	biological_process	developmental process||multicellular organismal process	eclosion	1/277	15/9754	0.351089	0.665545	0.586038	Maker004535	1
	GO:0009303	biological_process	metabolic process||cellular process	rRNA transcription	1/277	15/9754	0.351089	0.665545	0.586038	Maker006320	1
	GO:0010460	biological_process	regulation of biological process||positive regulation of biological process||multicellular organismal process||biological regulation	positive regulation of heart rate	1/277	15/9754	0.351089	0.665545	0.586038	Maker006357	1
	GO:0014032	biological_process	developmental process||multicellular organismal process||cellular process	neural crest cell development	1/277	15/9754	0.351089	0.665545	0.586038	Maker006134	1
	GO:0032258	biological_process	localization||cellular process	cytoplasm to vacuole transport by the Cvt pathway	1/277	15/9754	0.351089	0.665545	0.586038	Maker004717	1
	GO:0032570	biological_process	response to stimulus	response to progesterone	1/277	15/9754	0.351089	0.665545	0.586038	Maker001793	1
	GO:0034727	biological_process	metabolic process||cellular process	piecemeal microautophagy of the nucleus	1/277	15/9754	0.351089	0.665545	0.586038	Maker003422	1
	GO:0035160	biological_process	developmental process||multicellular organismal process||biological regulation	maintenance of epithelial integrity, open tracheal system	1/277	15/9754	0.351089	0.665545	0.586038	Maker002168	1
	GO:0040029	biological_process	metabolic process||regulation of biological process||biological regulation	regulation of gene expression, epigenetic	1/277	15/9754	0.351089	0.665545	0.586038	Maker007046	1
	GO:0042407	biological_process	cellular process||cellular component organization or biogenesis	cristae formation	1/277	15/9754	0.351089	0.665545	0.586038	Maker006357	1
	GO:0042771	biological_process	regulation of biological process||signaling||response to stimulus||cellular process||biological regulation	intrinsic apoptotic signaling pathway in response to DNA damage by p53 class mediator	1/277	15/9754	0.351089	0.665545	0.586038	Maker006594	1
	GO:0048484	biological_process	developmental process||multicellular organismal process	enteric nervous system development	1/277	15/9754	0.351089	0.665545	0.586038	Maker003849	1
	GO:0050684	biological_process	metabolic process||regulation of biological process||cellular process||biological regulation	regulation of mRNA processing	1/277	15/9754	0.351089	0.665545	0.586038	Maker003347	1
	GO:0050708	biological_process	regulation of biological process||localization||cellular process||biological regulation	regulation of protein secretion	1/277	15/9754	0.351089	0.665545	0.586038	Maker008257	1
	GO:0050892	biological_process	localization||multicellular organismal process	intestinal absorption	1/277	15/9754	0.351089	0.665545	0.586038	Maker003900	1
	GO:0060445	biological_process	developmental process||multicellular organismal process	branching involved in salivary gland morphogenesis	1/277	15/9754	0.351089	0.665545	0.586038	Maker010630	1
	GO:0071236	biological_process	response to stimulus||cellular process	cellular response to antibiotic	1/277	15/9754	0.351089	0.665545	0.586038	Maker009509	1
	GO:0098696	biological_process	regulation of biological process||localization||biological regulation	regulation of neurotransmitter receptor localization to postsynaptic specialization membrane	1/277	15/9754	0.351089	0.665545	0.586038	Maker010630	1
	GO:2000648	biological_process	regulation of biological process||cell population proliferation||positive regulation of biological process||cellular process||biological regulation	positive regulation of stem cell proliferation	1/277	15/9754	0.351089	0.665545	0.586038	Maker007276	1
	GO:2001243	biological_process	regulation of biological process||negative regulation of biological process||response to stimulus||signaling||cellular process||biological regulation	negative regulation of intrinsic apoptotic signaling pathway	1/277	15/9754	0.351089	0.665545	0.586038	Maker005193	1
	GO:0007298	biological_process	developmental process||reproduction||reproductive process||locomotion||localization||multicellular organismal process||cellular process||multi-organism process	border follicle cell migration	3/277	74/9754	0.351228	0.665545	0.586038	Maker005325/Maker009497/Maker009779	3
	GO:0043434	biological_process	response to stimulus	response to peptide hormone	2/277	44/9754	0.356657	0.665545	0.586038	Maker002967/Maker010630	2
	GO:0000082	biological_process	cellular process	G1/S transition of mitotic cell cycle	3/277	75/9754	0.359031	0.665545	0.586038	Maker001793/Maker003587/Maker006251	3
	GO:0008360	biological_process	developmental process||regulation of biological process||cellular process||cellular component organization or biogenesis||biological regulation	regulation of cell shape	5/277	139/9754	0.360608	0.665545	0.586038	Maker001342/Maker005251/Maker006329/Maker006553/Maker007983	5
	GO:0045860	biological_process	metabolic process||regulation of biological process||positive regulation of biological process||cellular process||biological regulation	positive regulation of protein kinase activity	2/277	45/9754	0.366965	0.665545	0.586038	Maker003129/Maker010630	2
	GO:0006665	biological_process	metabolic process||cellular process	sphingolipid metabolic process	1/277	16/9754	0.369546	0.665545	0.586038	Maker006809	1
	GO:0007549	biological_process	metabolic process||regulation of biological process||biological regulation	dosage compensation	1/277	16/9754	0.369546	0.665545	0.586038	Maker005411	1
	GO:0014047	biological_process	localization||cellular process	glutamate secretion	1/277	16/9754	0.369546	0.665545	0.586038	Maker005797	1
	GO:0016331	biological_process	developmental process||multicellular organismal process	morphogenesis of embryonic epithelium	1/277	16/9754	0.369546	0.665545	0.586038	Maker002168	1
	GO:0017038	biological_process	localization	protein import	1/277	16/9754	0.369546	0.665545	0.586038	Maker005493	1
	GO:0017085	biological_process	response to stimulus	response to insecticide	1/277	16/9754	0.369546	0.665545	0.586038	Maker000325	1
	GO:0021954	biological_process	developmental process||multicellular organismal process||cellular process	central nervous system neuron development	1/277	16/9754	0.369546	0.665545	0.586038	Maker009509	1
	GO:0030322	biological_process	biological regulation	stabilization of membrane potential	1/277	16/9754	0.369546	0.665545	0.586038	Maker011259	1
	GO:0030890	biological_process	regulation of biological process||immune system process||cell population proliferation||positive regulation of biological process||cellular process||biological regulation	positive regulation of B cell proliferation	1/277	16/9754	0.369546	0.665545	0.586038	Maker003129	1
	GO:0030970	biological_process	metabolic process||response to stimulus||localization||cellular process	retrograde protein transport, ER to cytosol	1/277	16/9754	0.369546	0.665545	0.586038	Maker008941	1
	GO:0035023	biological_process	regulation of biological process||response to stimulus||signaling||cellular process||biological regulation	regulation of Rho protein signal transduction	1/277	16/9754	0.369546	0.665545	0.586038	Maker008984	1
	GO:0035999	biological_process	metabolic process||cellular process	tetrahydrofolate interconversion	1/277	16/9754	0.369546	0.665545	0.586038	Maker003294	1
	GO:0042491	biological_process	developmental process||multicellular organismal process||cellular process	inner ear auditory receptor cell differentiation	1/277	16/9754	0.369546	0.665545	0.586038	Maker001342	1
	GO:0042692	biological_process	developmental process||cellular process	muscle cell differentiation	1/277	16/9754	0.369546	0.665545	0.586038	Maker009779	1
	GO:0043162	biological_process	metabolic process||cellular process	ubiquitin-dependent protein catabolic process via the multivesicular body sorting pathway	1/277	16/9754	0.369546	0.665545	0.586038	Maker007046	1
	GO:0045824	biological_process	regulation of biological process||immune system process||negative regulation of biological process||interspecies interaction between organisms||response to stimulus||biological regulation	negative regulation of innate immune response	1/277	16/9754	0.369546	0.665545	0.586038	Maker010171	1
	GO:0060213	biological_process	metabolic process||regulation of biological process||negative regulation of biological process||positive regulation of biological process||cellular process||biological regulation	positive regulation of nuclear-transcribed mRNA poly(A) tail shortening	1/277	16/9754	0.369546	0.665545	0.586038	Maker008194	1
	GO:0065002	biological_process	localization	intracellular protein transmembrane transport	1/277	16/9754	0.369546	0.665545	0.586038	Maker005493	1
	GO:0070868	biological_process	metabolic process||regulation of biological process||negative regulation of biological process||cellular process||biological regulation||cellular component organization or biogenesis	heterochromatin organization involved in chromatin silencing	1/277	16/9754	0.369546	0.665545	0.586038	Maker001666	1
	GO:0070911	biological_process	metabolic process||response to stimulus||cellular process	global genome nucleotide-excision repair	1/277	16/9754	0.369546	0.665545	0.586038	Maker009070	1
	GO:1903358	biological_process	regulation of biological process||cellular process||cellular component organization or biogenesis||biological regulation	regulation of Golgi organization	1/277	16/9754	0.369546	0.665545	0.586038	Maker003422	1
	GO:1903779	biological_process	regulation of biological process||signaling||multicellular organismal process||biological regulation	regulation of cardiac conduction	1/277	16/9754	0.369546	0.665545	0.586038	Maker000156	1
	GO:1904754	biological_process	regulation of biological process||locomotion||localization||positive regulation of biological process||cellular process||biological regulation	positive regulation of vascular associated smooth muscle cell migration	1/277	16/9754	0.369546	0.665545	0.586038	Maker009509	1
	GO:0006606	biological_process	localization	protein import into nucleus	3/277	77/9754	0.374596	0.665545	0.586038	Maker001793/Maker003231/Maker005411	3
	GO:0009636	biological_process	response to stimulus	response to toxic substance	3/277	77/9754	0.374596	0.665545	0.586038	Maker004205/Maker007046/Maker008284	3
	GO:0071456	biological_process	response to stimulus||cellular process	cellular response to hypoxia	3/277	77/9754	0.374596	0.665545	0.586038	Maker003129/Maker003587/Maker009509	3
	GO:0007157	biological_process	biological adhesion	heterophilic cell-cell adhesion via plasma membrane cell adhesion molecules	2/277	46/9754	0.377208	0.665545	0.586038	Maker003127/Maker009972	2
	GO:0030968	biological_process	regulation of biological process||response to stimulus||signaling||cellular process||biological regulation	endoplasmic reticulum unfolded protein response	2/277	46/9754	0.377208	0.665545	0.586038	Maker000736/Maker003664	2
	GO:0045184	biological_process	localization	establishment of protein localization	2/277	46/9754	0.377208	0.665545	0.586038	Maker000435/Maker001935	2
	GO:0048208	biological_process	localization||cellular process||cellular component organization or biogenesis	COPII vesicle coating	2/277	46/9754	0.377208	0.665545	0.586038	Maker002204/Maker011087	2
	GO:0051491	biological_process	regulation of biological process||positive regulation of biological process||cellular process||cellular component organization or biogenesis||biological regulation	positive regulation of filopodium assembly	2/277	46/9754	0.377208	0.665545	0.586038	Maker001691/Maker010893	2
	GO:0007040	biological_process	cellular process||cellular component organization or biogenesis	lysosome organization	2/277	47/9754	0.387383	0.665545	0.586038	Maker006329/Maker008157	2
	GO:0048814	biological_process	developmental process||regulation of biological process||multicellular organismal process||cellular process||cellular component organization or biogenesis||biological regulation	regulation of dendrite morphogenesis	2/277	47/9754	0.387383	0.665545	0.586038	Maker000544/Maker005187	2
	GO:0051216	biological_process	developmental process||multicellular organismal process	cartilage development	2/277	47/9754	0.387383	0.665545	0.586038	Maker003664/Maker009509	2
	GO:0000447	biological_process	metabolic process||cellular process||cellular component organization or biogenesis	endonucleolytic cleavage in ITS1 to separate SSU-rRNA from 5.8S rRNA and LSU-rRNA from tricistronic rRNA transcript (SSU-rRNA, 5.8S rRNA, LSU-rRNA)	1/277	17/9754	0.387479	0.665545	0.586038	Maker007110	1
	GO:0000729	biological_process	metabolic process||response to stimulus||cellular process	DNA double-strand break processing	1/277	17/9754	0.387479	0.665545	0.586038	Maker007682	1
	GO:0001944	biological_process	developmental process||multicellular organismal process	vasculature development	1/277	17/9754	0.387479	0.665545	0.586038	Maker006341	1
	GO:0006103	biological_process	metabolic process||cellular process	2-oxoglutarate metabolic process	1/277	17/9754	0.387479	0.665545	0.586038	Maker010573	1
	GO:0007317	biological_process	reproduction||developmental process||regulation of biological process||reproductive process||localization||multicellular organismal process||cellular process||multi-organism process||cellular component organization or biogenesis||biological regulation	regulation of pole plasm oskar mRNA localization	1/277	17/9754	0.387479	0.665545	0.586038	Maker001666	1
	GO:0010259	biological_process	developmental process||multicellular organismal process	multicellular organism aging	1/277	17/9754	0.387479	0.665545	0.586038	Maker009015	1
	GO:0010390	biological_process	metabolic process||cellular process||cellular component organization or biogenesis	histone monoubiquitination	1/277	17/9754	0.387479	0.665545	0.586038	Maker006021	1
	GO:0010586	biological_process	metabolic process||cellular process	miRNA metabolic process	1/277	17/9754	0.387479	0.665545	0.586038	Maker009980	1
	GO:0014850	biological_process	response to stimulus	response to muscle activity	1/277	17/9754	0.387479	0.665545	0.586038	Maker006357	1
	GO:0030071	biological_process	regulation of biological process||cellular process||cellular component organization or biogenesis||biological regulation	regulation of mitotic metaphase/anaphase transition	1/277	17/9754	0.387479	0.665545	0.586038	Maker005187	1
	GO:0032757	biological_process	regulation of biological process||positive regulation of biological process||multicellular organismal process||biological regulation	positive regulation of interleukin-8 production	1/277	17/9754	0.387479	0.665545	0.586038	Maker005310	1
	GO:0035293	biological_process	developmental process||multicellular organismal process	chitin-based larval cuticle pattern formation	1/277	17/9754	0.387479	0.665545	0.586038	Maker003664	1
	GO:0035317	biological_process	developmental process||multicellular organismal process||cellular process||cellular component organization or biogenesis	imaginal disc-derived wing hair organization	1/277	17/9754	0.387479	0.665545	0.586038	Maker005325	1
	GO:0042052	biological_process	developmental process||multicellular organismal process||cellular process||cellular component organization or biogenesis	rhabdomere development	1/277	17/9754	0.387479	0.665545	0.586038	Maker009497	1
	GO:0043536	biological_process	regulation of biological process||locomotion||localization||positive regulation of biological process||multicellular organismal process||cellular process||biological regulation	positive regulation of blood vessel endothelial cell migration	1/277	17/9754	0.387479	0.665545	0.586038	Maker002071	1
	GO:0045132	biological_process	reproduction||reproductive process||cellular process||cellular component organization or biogenesis	meiotic chromosome segregation	1/277	17/9754	0.387479	0.665545	0.586038	Maker006021	1
	GO:0048193	biological_process	localization	Golgi vesicle transport	1/277	17/9754	0.387479	0.665545	0.586038	Maker010709	1
	GO:0048542	biological_process	developmental process||immune system process||multicellular organismal process	lymph gland development	1/277	17/9754	0.387479	0.665545	0.586038	Maker007110	1
	GO:0048593	biological_process	developmental process||multicellular organismal process	camera-type eye morphogenesis	1/277	17/9754	0.387479	0.665545	0.586038	Maker009972	1
	GO:0051453	biological_process	cellular process||biological regulation	regulation of intracellular pH	1/277	17/9754	0.387479	0.665545	0.586038	Maker002071	1
	GO:0055117	biological_process	regulation of biological process||multicellular organismal process||biological regulation	regulation of cardiac muscle contraction	1/277	17/9754	0.387479	0.665545	0.586038	Maker000435	1
	GO:1900273	biological_process	regulation of biological process||signaling||positive regulation of biological process||cellular process||biological regulation	positive regulation of long-term synaptic potentiation	1/277	17/9754	0.387479	0.665545	0.586038	Maker009708	1
	GO:1905606	biological_process	developmental process||regulation of biological process||multicellular organismal process||cellular process||cellular component organization or biogenesis||biological regulation	regulation of presynapse assembly	1/277	17/9754	0.387479	0.665545	0.586038	Maker001569	1
	GO:0045087	biological_process	immune system process||interspecies interaction between organisms||response to stimulus	innate immune response	6/277	178/9754	0.393848	0.67543	0.594743	Maker000866/Maker002914/Maker005310/Maker005833/Maker009524/Maker011279	6
	GO:0060964	biological_process	metabolic process||regulation of biological process||negative regulation of biological process||cellular process||biological regulation	regulation of gene silencing by miRNA	2/277	48/9754	0.397484	0.676416	0.59561	Maker001569/Maker005411	2
	GO:0006417	biological_process	metabolic process||regulation of biological process||cellular process||biological regulation	regulation of translation	3/277	80/9754	0.397796	0.676416	0.59561	Maker006134/Maker007110/Maker008194	3
	GO:0001841	biological_process	developmental process||multicellular organismal process	neural tube formation	1/277	18/9754	0.404904	0.676416	0.59561	Maker006942	1
	GO:0001890	biological_process	reproduction||developmental process||reproductive process||multicellular organismal process	placenta development	1/277	18/9754	0.404904	0.676416	0.59561	Maker008659	1
	GO:0005977	biological_process	metabolic process||cellular process	glycogen metabolic process	1/277	18/9754	0.404904	0.676416	0.59561	Maker008157	1
	GO:0006268	biological_process	metabolic process||cellular process||cellular component organization or biogenesis	DNA unwinding involved in DNA replication	1/277	18/9754	0.404904	0.676416	0.59561	Maker009962	1
	GO:0006622	biological_process	localization	protein targeting to lysosome	1/277	18/9754	0.404904	0.676416	0.59561	Maker006798	1
	GO:0016242	biological_process	metabolic process||regulation of biological process||negative regulation of biological process||cellular process||biological regulation	negative regulation of macroautophagy	1/277	18/9754	0.404904	0.676416	0.59561	Maker001042	1
	GO:0016476	biological_process	developmental process||regulation of biological process||multicellular organismal process||cellular process||cellular component organization or biogenesis||biological regulation	regulation of embryonic cell shape	1/277	18/9754	0.404904	0.676416	0.59561	Maker010630	1
	GO:0018991	biological_process	reproduction||behavior||reproductive process||multicellular organismal process	oviposition	1/277	18/9754	0.404904	0.676416	0.59561	Maker009779	1
	GO:0030048	biological_process	cellular process	actin filament-based movement	1/277	18/9754	0.404904	0.676416	0.59561	Maker002287	1
	GO:0032402	biological_process	pigmentation||localization||cellular process	melanosome transport	1/277	18/9754	0.404904	0.676416	0.59561	Maker011087	1
	GO:0035011	biological_process	metabolic process||immune system process||interspecies interaction between organisms||response to stimulus||cellular process	melanotic encapsulation of foreign target	1/277	18/9754	0.404904	0.676416	0.59561	Maker009524	1
	GO:0035151	biological_process	developmental process||multicellular organismal process||biological regulation	regulation of tube size, open tracheal system	1/277	18/9754	0.404904	0.676416	0.59561	Maker002168	1
	GO:0042110	biological_process	immune system process||cellular process	T cell activation	1/277	18/9754	0.404904	0.676416	0.59561	Maker007900	1
	GO:0090314	biological_process	regulation of biological process||localization||positive regulation of biological process||biological regulation	positive regulation of protein targeting to membrane	1/277	18/9754	0.404904	0.676416	0.59561	Maker000435	1
	GO:0032355	biological_process	response to stimulus	response to estradiol	3/277	81/9754	0.405481	0.676416	0.59561	Maker000325/Maker001793/Maker009015	3
	GO:0061024	biological_process	cellular process||cellular component organization or biogenesis	membrane organization	3/277	81/9754	0.405481	0.676416	0.59561	Maker002426/Maker003231/Maker006798	3
	GO:0050896	biological_process	response to stimulus	response to stimulus	4/277	114/9754	0.406831	0.676721	0.595879	Maker001342/Maker005310/Maker005740/Maker009972	4
	GO:0006464	biological_process	metabolic process||cellular process	cellular protein modification process	2/277	49/9754	0.407508	0.676721	0.595879	Maker005746/Maker011063	2
	GO:0031122	biological_process	cellular process||cellular component organization or biogenesis	cytoplasmic microtubule organization	2/277	49/9754	0.407508	0.676721	0.595879	Maker006942/Maker010537	2
	GO:0007605	biological_process	multicellular organismal process	sensory perception of sound	5/277	148/9754	0.411576	0.680998	0.599645	Maker001342/Maker001859/Maker006329/Maker006809/Maker010171	5
	GO:0043066	biological_process	regulation of biological process||negative regulation of biological process||cellular process||biological regulation	negative regulation of apoptotic process	10/277	317/9754	0.412828	0.680998	0.599645	Maker000048/Maker005193/Maker006144/Maker007900/Maker008659/Maker008941/Maker009015/Maker010328/Maker010330/Maker010758	10
	GO:0001649	biological_process	developmental process||multicellular organismal process||cellular process	osteoblast differentiation	3/277	82/9754	0.413136	0.680998	0.599645	Maker006110/Maker006144/Maker008256	3
	GO:0008340	biological_process	developmental process||multicellular organismal process	determination of adult lifespan	4/277	115/9754	0.41326	0.680998	0.599645	Maker000465/Maker001980/Maker009708/Maker010610	4
	GO:0007004	biological_process	metabolic process||cellular process||biological regulation||cellular component organization or biogenesis	telomere maintenance via telomerase	1/277	19/9754	0.421835	0.680998	0.599645	Maker008659	1
	GO:0009966	biological_process	regulation of biological process||response to stimulus||signaling||cellular process||biological regulation	regulation of signal transduction	1/277	19/9754	0.421835	0.680998	0.599645	Maker004528	1
	GO:0010288	biological_process	response to stimulus	response to lead ion	1/277	19/9754	0.421835	0.680998	0.599645	Maker009509	1
	GO:0019752	biological_process	metabolic process||cellular process	carboxylic acid metabolic process	1/277	19/9754	0.421835	0.680998	0.599645	Maker002204	1
	GO:0022904	biological_process	metabolic process||cellular process	respiratory electron transport chain	1/277	19/9754	0.421835	0.680998	0.599645	Maker007003	1
	GO:0030073	biological_process	signaling||localization||cellular process||biological regulation	insulin secretion	1/277	19/9754	0.421835	0.680998	0.599645	Maker000156	1
	GO:0031929	biological_process	regulation of biological process||response to stimulus||signaling||cellular process||biological regulation	TOR signaling	1/277	19/9754	0.421835	0.680998	0.599645	Maker003587	1
	GO:0035329	biological_process	regulation of biological process||response to stimulus||signaling||cellular process||biological regulation	hippo signaling	1/277	19/9754	0.421835	0.680998	0.599645	Maker003900	1
	GO:0042067	biological_process	developmental process||multicellular organismal process||cellular process	establishment of ommatidial planar polarity	1/277	19/9754	0.421835	0.680998	0.599645	Maker009497	1
	GO:0050919	biological_process	locomotion||response to stimulus	negative chemotaxis	1/277	19/9754	0.421835	0.680998	0.599645	Maker009857	1
	GO:0051493	biological_process	regulation of biological process||cellular process||cellular component organization or biogenesis||biological regulation	regulation of cytoskeleton organization	1/277	19/9754	0.421835	0.680998	0.599645	Maker004214	1
	GO:0060047	biological_process	multicellular organismal process	heart contraction	1/277	19/9754	0.421835	0.680998	0.599645	Maker006280	1
	GO:0072499	biological_process	developmental process||locomotion||response to stimulus||multicellular organismal process||cellular process||cellular component organization or biogenesis	photoreceptor cell axon guidance	1/277	19/9754	0.421835	0.680998	0.599645	Maker010291	1
	GO:0086091	biological_process	regulation of biological process||signaling||multicellular organismal process||biological regulation	regulation of heart rate by cardiac conduction	1/277	19/9754	0.421835	0.680998	0.599645	Maker000435	1
	GO:1902017	biological_process	regulation of biological process||cellular process||cellular component organization or biogenesis||biological regulation	regulation of cilium assembly	1/277	19/9754	0.421835	0.680998	0.599645	Maker008820	1
	GO:0006096	biological_process	metabolic process||cellular process	glycolytic process	2/277	51/9754	0.427309	0.688824	0.606537	Maker005251/Maker010693	2
	GO:0050829	biological_process	interspecies interaction between organisms||response to stimulus	defense response to Gram-negative bacterium	2/277	52/9754	0.437079	0.689362	0.60701	Maker005583/Maker010171	2
	GO:0001508	biological_process	biological regulation	action potential	1/277	20/9754	0.438286	0.689362	0.60701	Maker001980	1
	GO:0007444	biological_process	developmental process||multicellular organismal process	imaginal disc development	1/277	20/9754	0.438286	0.689362	0.60701	Maker004057	1
	GO:0007525	biological_process	developmental process	somatic muscle development	1/277	20/9754	0.438286	0.689362	0.60701	Maker008689	1
	GO:0009744	biological_process	response to stimulus	response to sucrose	1/277	20/9754	0.438286	0.689362	0.60701	Maker010693	1
	GO:0010634	biological_process	regulation of biological process||locomotion||localization||positive regulation of biological process||multicellular organismal process||cellular process||biological regulation	positive regulation of epithelial cell migration	1/277	20/9754	0.438286	0.689362	0.60701	Maker007046	1
	GO:0019915	biological_process	localization||biological regulation	lipid storage	1/277	20/9754	0.438286	0.689362	0.60701	Maker006329	1
	GO:0030242	biological_process	metabolic process||cellular process	autophagy of peroxisome	1/277	20/9754	0.438286	0.689362	0.60701	Maker003422	1
	GO:0032467	biological_process	regulation of biological process||positive regulation of biological process||cellular process||biological regulation	positive regulation of cytokinesis	1/277	20/9754	0.438286	0.689362	0.60701	Maker002155	1
	GO:0036158	biological_process	cellular process||cellular component organization or biogenesis	outer dynein arm assembly	1/277	20/9754	0.438286	0.689362	0.60701	Maker008984	1
	GO:0045476	biological_process	developmental process||reproduction||reproductive process||multicellular organismal process||cellular process||multi-organism process	nurse cell apoptotic process	1/277	20/9754	0.438286	0.689362	0.60701	Maker008127	1
	GO:0048278	biological_process	localization||cellular process	vesicle docking	1/277	20/9754	0.438286	0.689362	0.60701	Maker010709	1
	GO:0050482	biological_process	localization	arachidonic acid secretion	1/277	20/9754	0.438286	0.689362	0.60701	Maker008236	1
	GO:0060088	biological_process	developmental process||multicellular organismal process||cellular process||cellular component organization or biogenesis	auditory receptor cell stereocilium organization	1/277	20/9754	0.438286	0.689362	0.60701	Maker001342	1
	GO:0060179	biological_process	reproduction||behavior||reproductive process||multicellular organismal process||multi-organism process	male mating behavior	1/277	20/9754	0.438286	0.689362	0.60701	Maker002698	1
	GO:0071479	biological_process	response to stimulus||cellular process	cellular response to ionizing radiation	1/277	20/9754	0.438286	0.689362	0.60701	Maker003482	1
	GO:0071880	biological_process	regulation of biological process||response to stimulus||signaling||cellular process||biological regulation	adenylate cyclase-activating adrenergic receptor signaling pathway	1/277	20/9754	0.438286	0.689362	0.60701	Maker007579	1
	GO:0006914	biological_process	metabolic process||cellular process	autophagy	5/277	153/9754	0.439682	0.690571	0.608075	Maker003422/Maker004947/Maker006887/Maker007046/Maker011087	5
	GO:0030154	biological_process	developmental process||cellular process	cell differentiation	13/277	428/9754	0.442273	0.692732	0.609978	Maker000736/Maker002223/Maker003127/Maker003129/Maker003849/Maker004158/Maker004528/Maker004535/Maker005715/Maker008820/Maker009972/Maker010484/Maker010864	13
	GO:0031047	biological_process	metabolic process||regulation of biological process||negative regulation of biological process||cellular process||biological regulation	gene silencing by RNA	2/277	53/9754	0.446758	0.692732	0.609978	Maker008194/Maker009980	2
	GO:0071277	biological_process	response to stimulus||cellular process	cellular response to calcium ion	2/277	53/9754	0.446758	0.692732	0.609978	Maker005193/Maker010291	2
	GO:0006511	biological_process	metabolic process||cellular process	ubiquitin-dependent protein catabolic process	7/277	223/9754	0.448331	0.692732	0.609978	Maker001042/Maker002540/Maker005187/Maker005596/Maker005746/Maker005833/Maker007046	7
	GO:0000028	biological_process	cellular process||cellular component organization or biogenesis	ribosomal small subunit assembly	1/277	21/9754	0.454271	0.692732	0.609978	Maker006340	1
	GO:0000212	biological_process	reproduction||reproductive process||cellular process||cellular component organization or biogenesis	meiotic spindle organization	1/277	21/9754	0.454271	0.692732	0.609978	Maker010291	1
	GO:0001974	biological_process	multicellular organismal process	blood vessel remodeling	1/277	21/9754	0.454271	0.692732	0.609978	Maker009509	1
	GO:0006294	biological_process	metabolic process||response to stimulus||cellular process||cellular component organization or biogenesis	nucleotide-excision repair, preincision complex assembly	1/277	21/9754	0.454271	0.692732	0.609978	Maker009070	1
	GO:0006895	biological_process	localization	Golgi to endosome transport	1/277	21/9754	0.454271	0.692732	0.609978	Maker005357	1
	GO:0007020	biological_process	cellular process||cellular component organization or biogenesis	microtubule nucleation	1/277	21/9754	0.454271	0.692732	0.609978	Maker003422	1
	GO:0007043	biological_process	cellular process||cellular component organization or biogenesis	cell-cell junction assembly	1/277	21/9754	0.454271	0.692732	0.609978	Maker001342	1
	GO:0007431	biological_process	developmental process||multicellular organismal process	salivary gland development	1/277	21/9754	0.454271	0.692732	0.609978	Maker003664	1
	GO:0031069	biological_process	developmental process||multicellular organismal process	hair follicle morphogenesis	1/277	21/9754	0.454271	0.692732	0.609978	Maker009509	1
	GO:0042177	biological_process	metabolic process||regulation of biological process||negative regulation of biological process||biological regulation	negative regulation of protein catabolic process	1/277	21/9754	0.454271	0.692732	0.609978	Maker007317	1
	GO:0044331	biological_process	biological adhesion	cell-cell adhesion mediated by cadherin	1/277	21/9754	0.454271	0.692732	0.609978	Maker001342	1
	GO:0048169	biological_process	regulation of biological process||signaling||cellular process||biological regulation	regulation of long-term neuronal synaptic plasticity	1/277	21/9754	0.454271	0.692732	0.609978	Maker004947	1
	GO:0048268	biological_process	cellular process||cellular component organization or biogenesis	clathrin coat assembly	1/277	21/9754	0.454271	0.692732	0.609978	Maker002426	1
	GO:0051924	biological_process	regulation of biological process||localization||biological regulation	regulation of calcium ion transport	1/277	21/9754	0.454271	0.692732	0.609978	Maker000435	1
	GO:0070059	biological_process	regulation of biological process||signaling||response to stimulus||cellular process||biological regulation	intrinsic apoptotic signaling pathway in response to endoplasmic reticulum stress	1/277	21/9754	0.454271	0.692732	0.609978	Maker000736	1
	GO:0071480	biological_process	response to stimulus||cellular process	cellular response to gamma radiation	1/277	21/9754	0.454271	0.692732	0.609978	Maker009015	1
	GO:2000378	biological_process	metabolic process||regulation of biological process||negative regulation of biological process||cellular process||biological regulation	negative regulation of reactive oxygen species metabolic process	1/277	21/9754	0.454271	0.692732	0.609978	Maker009015	1
	GO:0006869	biological_process	localization	lipid transport	2/277	54/9754	0.456344	0.693104	0.610305	Maker003129/Maker006809	2
	GO:0008406	biological_process	reproduction||developmental process||reproductive process||multicellular organismal process	gonad development	2/277	54/9754	0.456344	0.693104	0.610305	Maker008127/Maker010484	2
	GO:0048477	biological_process	developmental process||reproduction||reproductive process||multicellular organismal process||cellular process||multi-organism process	oogenesis	5/277	156/9754	0.456403	0.693104	0.610305	Maker001980/Maker006329/Maker006887/Maker007900/Maker010291	5
	GO:0000724	biological_process	metabolic process||response to stimulus||cellular process	double-strand break repair via homologous recombination	3/277	88/9754	0.458347	0.694299	0.611357	Maker001528/Maker002901/Maker010140	3
	GO:0010977	biological_process	developmental process||regulation of biological process||negative regulation of biological process||cellular process||multicellular organismal process||cellular component organization or biogenesis||biological regulation	negative regulation of neuron projection development	2/277	55/9754	0.465834	0.694299	0.611357	Maker009857/Maker010893	2
	GO:0000380	biological_process	metabolic process||cellular process	alternative mRNA splicing, via spliceosome	1/277	22/9754	0.469802	0.694299	0.611357	Maker009980	1
	GO:0006515	biological_process	metabolic process||cellular process	protein quality control for misfolded or incompletely synthesized proteins	1/277	22/9754	0.469802	0.694299	0.611357	Maker007046	1
	GO:0006611	biological_process	localization	protein export from nucleus	1/277	22/9754	0.469802	0.694299	0.611357	Maker005411	1
	GO:0006783	biological_process	metabolic process||cellular process	heme biosynthetic process	1/277	22/9754	0.469802	0.694299	0.611357	Maker008179	1
	GO:0006970	biological_process	response to stimulus	response to osmotic stress	1/277	22/9754	0.469802	0.694299	0.611357	Maker006134	1
	GO:0006977	biological_process	regulation of biological process||negative regulation of biological process||signaling||response to stimulus||positive regulation of biological process||cellular process||biological regulation	DNA damage response, signal transduction by p53 class mediator resulting in cell cycle arrest	1/277	22/9754	0.469802	0.694299	0.611357	Maker006594	1
	GO:0007031	biological_process	cellular process||cellular component organization or biogenesis	peroxisome organization	1/277	22/9754	0.469802	0.694299	0.611357	Maker000429	1
	GO:0007088	biological_process	regulation of biological process||cellular process||cellular component organization or biogenesis||biological regulation	regulation of mitotic nuclear division	1/277	22/9754	0.469802	0.694299	0.611357	Maker004717	1
	GO:0007193	biological_process	regulation of biological process||response to stimulus||signaling||cellular process||biological regulation	adenylate cyclase-inhibiting G protein-coupled receptor signaling pathway	1/277	22/9754	0.469802	0.694299	0.611357	Maker006809	1
	GO:0009314	biological_process	response to stimulus	response to radiation	1/277	22/9754	0.469802	0.694299	0.611357	Maker010610	1
	GO:0010592	biological_process	regulation of biological process||positive regulation of biological process||cellular process||cellular component organization or biogenesis||biological regulation	positive regulation of lamellipodium assembly	1/277	22/9754	0.469802	0.694299	0.611357	Maker009509	1
	GO:0012501	biological_process	cellular process	programmed cell death	1/277	22/9754	0.469802	0.694299	0.611357	Maker010693	1
	GO:0035307	biological_process	metabolic process||regulation of biological process||positive regulation of biological process||cellular process||biological regulation	positive regulation of protein dephosphorylation	1/277	22/9754	0.469802	0.694299	0.611357	Maker006594	1
	GO:0043280	biological_process	metabolic process||regulation of biological process||positive regulation of biological process||cellular process||biological regulation	positive regulation of cysteine-type endopeptidase activity involved in apoptotic process	1/277	22/9754	0.469802	0.694299	0.611357	Maker008259	1
	GO:0046328	biological_process	metabolic process||regulation of biological process||response to stimulus||signaling||cellular process||biological regulation	regulation of JNK cascade	1/277	22/9754	0.469802	0.694299	0.611357	Maker005196	1
	GO:0051315	biological_process	localization||cellular process||cellular component organization or biogenesis	attachment of mitotic spindle microtubules to kinetochore	1/277	22/9754	0.469802	0.694299	0.611357	Maker006021	1
	GO:0070584	biological_process	developmental process||cellular process||cellular component organization or biogenesis	mitochondrion morphogenesis	1/277	22/9754	0.469802	0.694299	0.611357	Maker009962	1
	GO:0070830	biological_process	cellular process||cellular component organization or biogenesis	bicellular tight junction assembly	1/277	22/9754	0.469802	0.694299	0.611357	Maker009960	1
	GO:0007010	biological_process	cellular process||cellular component organization or biogenesis	cytoskeleton organization	3/277	90/9754	0.473095	0.698228	0.614817	Maker009559/Maker010291/Maker010537	3
	GO:0003341	biological_process	cellular process	cilium movement	2/277	56/9754	0.475226	0.699497	0.615935	Maker008984/Maker010855	2
	GO:0007424	biological_process	developmental process||multicellular organismal process	open tracheal system development	2/277	56/9754	0.475226	0.699497	0.615935	Maker002168/Maker007900	2
	GO:0006325	biological_process	cellular process||cellular component organization or biogenesis	chromatin organization	4/277	125/9754	0.476505	0.700444	0.616768	Maker003347/Maker005357/Maker005411/Maker007276	4
	GO:0030900	biological_process	developmental process||multicellular organismal process	forebrain development	2/277	57/9754	0.484517	0.701534	0.617728	Maker001793/Maker007793	2
	GO:0032436	biological_process	metabolic process||regulation of biological process||positive regulation of biological process||cellular process||biological regulation	positive regulation of proteasomal ubiquitin-dependent protein catabolic process	2/277	57/9754	0.484517	0.701534	0.617728	Maker007682/Maker009070	2
	GO:0043410	biological_process	metabolic process||regulation of biological process||response to stimulus||signaling||positive regulation of biological process||cellular process||biological regulation	positive regulation of MAPK cascade	2/277	57/9754	0.484517	0.701534	0.617728	Maker005196/Maker006809	2
	GO:0008585	biological_process	reproduction||developmental process||reproductive process||multicellular organismal process	female gonad development	1/277	23/9754	0.484893	0.701534	0.617728	Maker009497	1
	GO:0010811	biological_process	biological adhesion||regulation of biological process||positive regulation of biological process||biological regulation	positive regulation of cell-substrate adhesion	1/277	23/9754	0.484893	0.701534	0.617728	Maker006949	1
	GO:0016203	biological_process	developmental process||multicellular organismal process	muscle attachment	1/277	23/9754	0.484893	0.701534	0.617728	Maker008689	1
	GO:0016973	biological_process	metabolic process||localization	poly(A)+ mRNA export from nucleus	1/277	23/9754	0.484893	0.701534	0.617728	Maker007899	1
	GO:0030511	biological_process	regulation of biological process||response to stimulus||signaling||positive regulation of biological process||cellular process||biological regulation	positive regulation of transforming growth factor beta receptor signaling pathway	1/277	23/9754	0.484893	0.701534	0.617728	Maker008659	1
	GO:0045324	biological_process	localization	late endosome to vacuole transport	1/277	23/9754	0.484893	0.701534	0.617728	Maker002155	1
	GO:0046907	biological_process	localization	intracellular transport	1/277	23/9754	0.484893	0.701534	0.617728	Maker010537	1
	GO:0048870	biological_process	locomotion||localization||cellular process	cell motility	1/277	23/9754	0.484893	0.701534	0.617728	Maker010537	1
	GO:2000331	biological_process	regulation of biological process||cellular process||cellular component organization or biogenesis||biological regulation	regulation of terminal button organization	1/277	23/9754	0.484893	0.701534	0.617728	Maker000465	1
	GO:0006189	biological_process	metabolic process||cellular process	'de novo' IMP biosynthetic process	1/277	24/9754	0.499556	0.710609	0.625719	Maker011246	1
	GO:0007041	biological_process	localization	lysosomal transport	1/277	24/9754	0.499556	0.710609	0.625719	Maker006809	1
	GO:0007288	biological_process	developmental process||reproduction||reproductive process||locomotion||localization||multicellular organismal process||cellular process||multi-organism process||cellular component organization or biogenesis	sperm axoneme assembly	1/277	24/9754	0.499556	0.710609	0.625719	Maker010275	1
	GO:0018279	biological_process	metabolic process||cellular process	protein N-linked glycosylation via asparagine	1/277	24/9754	0.499556	0.710609	0.625719	Maker002204	1
	GO:0030435	biological_process	developmental process||cellular process	sporulation resulting in formation of a cellular spore	1/277	24/9754	0.499556	0.710609	0.625719	Maker010617	1
	GO:0035206	biological_process	developmental process||regulation of biological process||cell population proliferation||immune system process||multicellular organismal process||cellular process||biological regulation	regulation of hemocyte proliferation	1/277	24/9754	0.499556	0.710609	0.625719	Maker008689	1
	GO:0043486	biological_process	cellular process||cellular component organization or biogenesis	histone exchange	1/277	24/9754	0.499556	0.710609	0.625719	Maker010129	1
	GO:0043627	biological_process	response to stimulus	response to estrogen	1/277	24/9754	0.499556	0.710609	0.625719	Maker005251	1
	GO:0043647	biological_process	metabolic process||cellular process	inositol phosphate metabolic process	1/277	24/9754	0.499556	0.710609	0.625719	Maker009980	1
	GO:0048514	biological_process	developmental process||multicellular organismal process	blood vessel morphogenesis	1/277	24/9754	0.499556	0.710609	0.625719	Maker007793	1
	GO:0050890	biological_process	multicellular organismal process	cognition	1/277	24/9754	0.499556	0.710609	0.625719	Maker005357	1
	GO:0060122	biological_process	developmental process||multicellular organismal process||cellular process||cellular component organization or biogenesis	inner ear receptor cell stereocilium organization	1/277	24/9754	0.499556	0.710609	0.625719	Maker001342	1
	GO:0090316	biological_process	regulation of biological process||localization||positive regulation of biological process||biological regulation	positive regulation of intracellular protein transport	1/277	24/9754	0.499556	0.710609	0.625719	Maker005411	1
	GO:1990830	biological_process	response to stimulus||cellular process	cellular response to leukemia inhibitory factor	3/277	94/9754	0.502026	0.713201	0.628002	Maker002637/Maker007276/Maker008525	3
	GO:0018107	biological_process	metabolic process||cellular process	peptidyl-threonine phosphorylation	2/277	59/9754	0.502791	0.713368	0.628148	Maker000272/Maker004986	2
	GO:0000045	biological_process	metabolic process||cellular process||cellular component organization or biogenesis	autophagosome assembly	2/277	60/9754	0.511771	0.715167	0.629733	Maker003422/Maker011087	2
	GO:0001578	biological_process	cellular process||cellular component organization or biogenesis	microtubule bundle formation	1/277	25/9754	0.513803	0.715167	0.629733	Maker000325	1
	GO:0001751	biological_process	developmental process||multicellular organismal process||cellular process	compound eye photoreceptor cell differentiation	1/277	25/9754	0.513803	0.715167	0.629733	Maker005746	1
	GO:0016081	biological_process	signaling||localization||cellular process||biological regulation	synaptic vesicle docking	1/277	25/9754	0.513803	0.715167	0.629733	Maker005797	1
	GO:0016575	biological_process	metabolic process||cellular process||cellular component organization or biogenesis	histone deacetylation	1/277	25/9754	0.513803	0.715167	0.629733	Maker007046	1
	GO:0017157	biological_process	regulation of biological process||localization||cellular process||biological regulation	regulation of exocytosis	1/277	25/9754	0.513803	0.715167	0.629733	Maker004947	1
	GO:0030833	biological_process	regulation of biological process||cellular process||biological regulation||cellular component organization or biogenesis	regulation of actin filament polymerization	1/277	25/9754	0.513803	0.715167	0.629733	Maker005325	1
	GO:0032435	biological_process	metabolic process||regulation of biological process||negative regulation of biological process||cellular process||biological regulation	negative regulation of proteasomal ubiquitin-dependent protein catabolic process	1/277	25/9754	0.513803	0.715167	0.629733	Maker008659	1
	GO:0032755	biological_process	regulation of biological process||positive regulation of biological process||multicellular organismal process||biological regulation	positive regulation of interleukin-6 production	1/277	25/9754	0.513803	0.715167	0.629733	Maker007900	1
	GO:0040003	biological_process	developmental process||multicellular organismal process	chitin-based cuticle development	1/277	25/9754	0.513803	0.715167	0.629733	Maker004057	1
	GO:0045597	biological_process	developmental process||regulation of biological process||positive regulation of biological process||cellular process||biological regulation	positive regulation of cell differentiation	1/277	25/9754	0.513803	0.715167	0.629733	Maker008659	1
	GO:0045995	biological_process	developmental process||regulation of biological process||multicellular organismal process||biological regulation	regulation of embryonic development	1/277	25/9754	0.513803	0.715167	0.629733	Maker004535	1
	GO:0070534	biological_process	metabolic process||cellular process	protein K63-linked ubiquitination	1/277	25/9754	0.513803	0.715167	0.629733	Maker007682	1
	GO:0097421	biological_process	developmental process||multicellular organismal process	liver regeneration	1/277	25/9754	0.513803	0.715167	0.629733	Maker005583	1
	GO:2001234	biological_process	regulation of biological process||negative regulation of biological process||response to stimulus||signaling||cellular process||biological regulation	negative regulation of apoptotic signaling pathway	1/277	25/9754	0.513803	0.715167	0.629733	Maker009015	1
	GO:0030707	biological_process	reproduction||developmental process||reproductive process||multicellular organismal process||cellular process||multi-organism process	ovarian follicle cell development	3/277	96/9754	0.516187	0.717577	0.631855	Maker003503/Maker007900/Maker007983	3
	GO:0008286	biological_process	regulation of biological process||response to stimulus||signaling||cellular process||biological regulation	insulin receptor signaling pathway	2/277	61/9754	0.520644	0.720371	0.634315	Maker003237/Maker003587	2
	GO:0016477	biological_process	locomotion||localization||cellular process	cell migration	5/277	168/9754	0.521674	0.720371	0.634315	Maker000089/Maker000737/Maker002883/Maker003127/Maker011087	5
	GO:0006979	biological_process	response to stimulus	response to oxidative stress	4/277	133/9754	0.525177	0.720371	0.634315	Maker005813/Maker008119/Maker009900/Maker010610	4
	GO:0000002	biological_process	cellular process||cellular component organization or biogenesis	mitochondrial genome maintenance	1/277	26/9754	0.527646	0.720371	0.634315	Maker009962	1
	GO:0002376	biological_process	immune system process	immune system process	1/277	26/9754	0.527646	0.720371	0.634315	Maker001699	1
	GO:0006401	biological_process	metabolic process||cellular process	RNA catabolic process	1/277	26/9754	0.527646	0.720371	0.634315	Maker006998	1
	GO:0007271	biological_process	signaling||cellular process	synaptic transmission, cholinergic	1/277	26/9754	0.527646	0.720371	0.634315	Maker007579	1
	GO:0007464	biological_process	developmental process||multicellular organismal process||cellular process	R3/R4 cell fate commitment	1/277	26/9754	0.527646	0.720371	0.634315	Maker008127	1
	GO:0019991	biological_process	cellular process||cellular component organization or biogenesis	septate junction assembly	1/277	26/9754	0.527646	0.720371	0.634315	Maker002168	1
	GO:0031000	biological_process	response to stimulus	response to caffeine	1/277	26/9754	0.527646	0.720371	0.634315	Maker000156	1
	GO:0050770	biological_process	developmental process||regulation of biological process||multicellular organismal process||cellular process||cellular component organization or biogenesis||biological regulation	regulation of axonogenesis	1/277	26/9754	0.527646	0.720371	0.634315	Maker000544	1
	GO:0050908	biological_process	response to stimulus||multicellular organismal process	detection of light stimulus involved in visual perception	1/277	26/9754	0.527646	0.720371	0.634315	Maker008179	1
	GO:0071345	biological_process	response to stimulus||cellular process	cellular response to cytokine stimulus	1/277	26/9754	0.527646	0.720371	0.634315	Maker010893	1
	GO:0071902	biological_process	metabolic process||regulation of biological process||positive regulation of biological process||cellular process||biological regulation	positive regulation of protein serine/threonine kinase activity	1/277	26/9754	0.527646	0.720371	0.634315	Maker008659	1
	GO:0006813	biological_process	localization	potassium ion transport	2/277	62/9754	0.529408	0.720371	0.634315	Maker003784/Maker007938	2
	GO:0030334	biological_process	regulation of biological process||locomotion||localization||cellular process||biological regulation	regulation of cell migration	2/277	62/9754	0.529408	0.720371	0.634315	Maker002690/Maker010537	2
	GO:0006338	biological_process	cellular process||cellular component organization or biogenesis	chromatin remodeling	3/277	98/9754	0.53013	0.720371	0.634315	Maker002597/Maker005411/Maker006320	3
	GO:0001666	biological_process	response to stimulus	response to hypoxia	4/277	135/9754	0.537007	0.720371	0.634315	Maker005251/Maker005813/Maker008941/Maker009015	4
	GO:0006334	biological_process	cellular process||cellular component organization or biogenesis	nucleosome assembly	2/277	63/9754	0.538064	0.720371	0.634315	Maker001039/Maker009873	2
	GO:0007528	biological_process	cellular process||cellular component organization or biogenesis	neuromuscular junction development	2/277	63/9754	0.538064	0.720371	0.634315	Maker000325/Maker000435	2
	GO:0016042	biological_process	metabolic process	lipid catabolic process	2/277	63/9754	0.538064	0.720371	0.634315	Maker008236/Maker009980	2
	GO:0001569	biological_process	developmental process||multicellular organismal process	branching involved in blood vessel morphogenesis	1/277	27/9754	0.541096	0.720371	0.634315	Maker006341	1
	GO:0001732	biological_process	metabolic process||cellular process||cellular component organization or biogenesis	formation of cytoplasmic translation initiation complex	1/277	27/9754	0.541096	0.720371	0.634315	Maker002483	1
	GO:0002119	biological_process	developmental process||multicellular organismal process	nematode larval development	1/277	27/9754	0.541096	0.720371	0.634315	Maker003127	1
	GO:0006612	biological_process	localization	protein targeting to membrane	1/277	27/9754	0.541096	0.720371	0.634315	Maker003234	1
	GO:0031016	biological_process	developmental process||multicellular organismal process	pancreas development	1/277	27/9754	0.541096	0.720371	0.634315	Maker004535	1
	GO:0035094	biological_process	response to stimulus	response to nicotine	1/277	27/9754	0.541096	0.720371	0.634315	Maker005251	1
	GO:0035735	biological_process	localization||cellular process||cellular component organization or biogenesis	intraciliary transport involved in cilium assembly	1/277	27/9754	0.541096	0.720371	0.634315	Maker006887	1
	GO:0043473	biological_process	pigmentation	pigmentation	1/277	27/9754	0.541096	0.720371	0.634315	Maker009509	1
	GO:0045931	biological_process	regulation of biological process||positive regulation of biological process||cellular process||biological regulation	positive regulation of mitotic cell cycle	1/277	27/9754	0.541096	0.720371	0.634315	Maker003587	1
	GO:0046326	biological_process	regulation of biological process||localization||positive regulation of biological process||biological regulation	positive regulation of glucose import	1/277	27/9754	0.541096	0.720371	0.634315	Maker004947	1
	GO:0051928	biological_process	regulation of biological process||localization||positive regulation of biological process||biological regulation	positive regulation of calcium ion transport	1/277	27/9754	0.541096	0.720371	0.634315	Maker000435	1
	GO:0060395	biological_process	regulation of biological process||response to stimulus||signaling||cellular process||biological regulation	SMAD protein signal transduction	1/277	27/9754	0.541096	0.720371	0.634315	Maker006329	1
	GO:0072583	biological_process	localization	clathrin-dependent endocytosis	1/277	27/9754	0.541096	0.720371	0.634315	Maker002426	1
	GO:1901216	biological_process	regulation of biological process||positive regulation of biological process||cellular process||biological regulation	positive regulation of neuron death	1/277	27/9754	0.541096	0.720371	0.634315	Maker009689	1
	GO:0043547	biological_process	biological regulation	positive regulation of GTPase activity	3/277	100/9754	0.543847	0.723158	0.636769	Maker001357/Maker007579/Maker009857	3
	GO:0030433	biological_process	metabolic process||response to stimulus||cellular process	ubiquitin-dependent ERAD pathway	2/277	64/9754	0.546609	0.724208	0.637693	Maker006110/Maker008941	2
	GO:0043123	biological_process	regulation of biological process||response to stimulus||signaling||positive regulation of biological process||cellular process||biological regulation	positive regulation of I-kappaB kinase/NF-kappaB signaling	2/277	64/9754	0.546609	0.724208	0.637693	Maker000156/Maker003482	2
	GO:0048666	biological_process	developmental process||multicellular organismal process||cellular process	neuron development	2/277	64/9754	0.546609	0.724208	0.637693	Maker000325/Maker010893	2
	GO:0042981	biological_process	regulation of biological process||cellular process||biological regulation	regulation of apoptotic process	3/277	101/9754	0.550618	0.724626	0.638062	Maker003234/Maker007157/Maker009096	3
	GO:0001707	biological_process	developmental process||multicellular organismal process	mesoderm formation	1/277	28/9754	0.554164	0.724626	0.638062	Maker010537	1
	GO:0002009	biological_process	developmental process	morphogenesis of an epithelium	1/277	28/9754	0.554164	0.724626	0.638062	Maker002690	1
	GO:0006120	biological_process	metabolic process||cellular process	mitochondrial electron transport, NADH to ubiquinone	1/277	28/9754	0.554164	0.724626	0.638062	Maker010573	1
	GO:0006805	biological_process	metabolic process||response to stimulus||cellular process	xenobiotic metabolic process	1/277	28/9754	0.554164	0.724626	0.638062	Maker008659	1
	GO:0007427	biological_process	developmental process||locomotion||localization||multicellular organismal process||cellular process	epithelial cell migration, open tracheal system	1/277	28/9754	0.554164	0.724626	0.638062	Maker009779	1
	GO:0008345	biological_process	behavior||multicellular organismal process	larval locomotory behavior	1/277	28/9754	0.554164	0.724626	0.638062	Maker001666	1
	GO:0008407	biological_process	developmental process||multicellular organismal process	chaeta morphogenesis	1/277	28/9754	0.554164	0.724626	0.638062	Maker006887	1
	GO:0034332	biological_process	cellular process||cellular component organization or biogenesis	adherens junction organization	1/277	28/9754	0.554164	0.724626	0.638062	Maker001342	1
	GO:0042273	biological_process	cellular component organization or biogenesis	ribosomal large subunit biogenesis	1/277	28/9754	0.554164	0.724626	0.638062	Maker008806	1
	GO:0045599	biological_process	developmental process||regulation of biological process||negative regulation of biological process||cellular process||biological regulation	negative regulation of fat cell differentiation	1/277	28/9754	0.554164	0.724626	0.638062	Maker007303	1
	GO:0001933	biological_process	metabolic process||regulation of biological process||negative regulation of biological process||cellular process||biological regulation	negative regulation of protein phosphorylation	2/277	65/9754	0.555044	0.724915	0.638316	Maker000156/Maker009900	2
	GO:0000381	biological_process	metabolic process||regulation of biological process||cellular process||biological regulation	regulation of alternative mRNA splicing, via spliceosome	3/277	102/9754	0.55733	0.725715	0.639021	Maker004535/Maker007276/Maker009980	3
	GO:0006890	biological_process	localization	retrograde vesicle-mediated transport, Golgi to endoplasmic reticulum	2/277	66/9754	0.563367	0.725715	0.639021	Maker001666/Maker011087	2
	GO:0034613	biological_process	localization	cellular protein localization	2/277	66/9754	0.563367	0.725715	0.639021	Maker000435/Maker008689	2
	GO:0002088	biological_process	developmental process||multicellular organismal process	lens development in camera-type eye	1/277	29/9754	0.566862	0.725715	0.639021	Maker009015	1
	GO:0006409	biological_process	localization	tRNA export from nucleus	1/277	29/9754	0.566862	0.725715	0.639021	Maker005411	1
	GO:0010942	biological_process	regulation of biological process||positive regulation of biological process||cellular process||biological regulation	positive regulation of cell death	1/277	29/9754	0.566862	0.725715	0.639021	Maker001569	1
	GO:0031100	biological_process	developmental process||multicellular organismal process	animal organ regeneration	1/277	29/9754	0.566862	0.725715	0.639021	Maker010693	1
	GO:0031297	biological_process	metabolic process||cellular process	replication fork processing	1/277	29/9754	0.566862	0.725715	0.639021	Maker008256	1
	GO:0042176	biological_process	metabolic process||regulation of biological process||biological regulation	regulation of protein catabolic process	1/277	29/9754	0.566862	0.725715	0.639021	Maker006798	1
	GO:0045739	biological_process	metabolic process||regulation of biological process||response to stimulus||positive regulation of biological process||cellular process||biological regulation	positive regulation of DNA repair	1/277	29/9754	0.566862	0.725715	0.639021	Maker007682	1
	GO:0048015	biological_process	regulation of biological process||response to stimulus||signaling||cellular process||biological regulation	phosphatidylinositol-mediated signaling	1/277	29/9754	0.566862	0.725715	0.639021	Maker009980	1
	GO:0048589	biological_process	developmental process||growth	developmental growth	1/277	29/9754	0.566862	0.725715	0.639021	Maker007763	1
	GO:0048598	biological_process	developmental process||multicellular organismal process	embryonic morphogenesis	1/277	29/9754	0.566862	0.725715	0.639021	Maker010758	1
	GO:0050727	biological_process	regulation of biological process||response to stimulus||biological regulation	regulation of inflammatory response	1/277	29/9754	0.566862	0.725715	0.639021	Maker001241	1
	GO:0051124	biological_process	developmental process||growth||multicellular organismal process||cellular process||cellular component organization or biogenesis	synaptic assembly at neuromuscular junction	1/277	29/9754	0.566862	0.725715	0.639021	Maker001980	1
	GO:0090102	biological_process	developmental process||multicellular organismal process	cochlea development	1/277	29/9754	0.566862	0.725715	0.639021	Maker006809	1
	GO:1900087	biological_process	regulation of biological process||positive regulation of biological process||cellular process||biological regulation	positive regulation of G1/S transition of mitotic cell cycle	1/277	29/9754	0.566862	0.725715	0.639021	Maker001569	1
	GO:0007623	biological_process	rhythmic process	circadian rhythm	3/277	104/9754	0.570573	0.72921	0.642098	Maker004535/Maker010140/Maker010865	3
	GO:0030308	biological_process	regulation of biological process||negative regulation of biological process||cellular process||growth||cellular component organization or biogenesis||biological regulation	negative regulation of cell growth	2/277	67/9754	0.571579	0.72921	0.642098	Maker002914/Maker009015	2
	GO:0042594	biological_process	response to stimulus	response to starvation	2/277	67/9754	0.571579	0.72921	0.642098	Maker001793/Maker007303	2
	GO:0006508	biological_process	metabolic process	proteolysis	5/277	178/9754	0.573402	0.730236	0.643001	Maker004158/Maker005382/Maker010573/Maker010617/Maker011279	5
	GO:0006418	biological_process	metabolic process||cellular process	tRNA aminoacylation for protein translation	1/277	30/9754	0.579199	0.730236	0.643001	Maker009303	1
	GO:0008544	biological_process	developmental process	epidermis development	1/277	30/9754	0.579199	0.730236	0.643001	Maker010758	1
	GO:0019933	biological_process	regulation of biological process||response to stimulus||signaling||cellular process||biological regulation	cAMP-mediated signaling	1/277	30/9754	0.579199	0.730236	0.643001	Maker003587	1
	GO:0030100	biological_process	regulation of biological process||localization||cellular process||cellular component organization or biogenesis||biological regulation	regulation of endocytosis	1/277	30/9754	0.579199	0.730236	0.643001	Maker007317	1
	GO:0045787	biological_process	regulation of biological process||cellular process||positive regulation of biological process||biological regulation	positive regulation of cell cycle	1/277	30/9754	0.579199	0.730236	0.643001	Maker009070	1
	GO:0048172	biological_process	regulation of biological process||signaling||cellular process||biological regulation	regulation of short-term neuronal synaptic plasticity	1/277	30/9754	0.579199	0.730236	0.643001	Maker005797	1
	GO:0048701	biological_process	developmental process||multicellular organismal process	embryonic cranial skeleton morphogenesis	1/277	30/9754	0.579199	0.730236	0.643001	Maker010484	1
	GO:0051602	biological_process	response to stimulus	response to electrical stimulus	1/277	30/9754	0.579199	0.730236	0.643001	Maker009900	1
	GO:0035019	biological_process	developmental process||multicellular organismal process	somatic stem cell population maintenance	2/277	68/9754	0.579679	0.730236	0.643001	Maker001042/Maker001691	2
	GO:0050808	biological_process	cellular process||cellular component organization or biogenesis	synapse organization	2/277	68/9754	0.579679	0.730236	0.643001	Maker000435/Maker005797	2
	GO:0006289	biological_process	metabolic process||response to stimulus||cellular process	nucleotide-excision repair	2/277	69/9754	0.587665	0.738607	0.650372	Maker004214/Maker009070	2
	GO:0006342	biological_process	metabolic process||regulation of biological process||negative regulation of biological process||cellular process||cellular component organization or biogenesis||biological regulation	chromatin silencing	2/277	69/9754	0.587665	0.738607	0.650372	Maker001039/Maker009873	2
	GO:0001837	biological_process	developmental process||multicellular organismal process||cellular process	epithelial to mesenchymal transition	1/277	31/9754	0.591186	0.739655	0.651295	Maker009980	1
	GO:0008582	biological_process	developmental process||regulation of biological process||multicellular organismal process||cellular process||growth||cellular component organization or biogenesis||biological regulation	regulation of synaptic assembly at neuromuscular junction	1/277	31/9754	0.591186	0.739655	0.651295	Maker000325	1
	GO:0009409	biological_process	response to stimulus	response to cold	1/277	31/9754	0.591186	0.739655	0.651295	Maker007900	1
	GO:0019228	biological_process	signaling||cellular process||multicellular organismal process||biological regulation	neuronal action potential	1/277	31/9754	0.591186	0.739655	0.651295	Maker000435	1
	GO:0007391	biological_process	developmental process||multicellular organismal process	dorsal closure	2/277	70/9754	0.59554	0.739682	0.651319	Maker001691/Maker010071	2
	GO:0045766	biological_process	developmental process||regulation of biological process||positive regulation of biological process||multicellular organismal process||biological regulation	positive regulation of angiogenesis	2/277	70/9754	0.59554	0.739682	0.651319	Maker003514/Maker010291	2
	GO:0006469	biological_process	metabolic process||regulation of biological process||negative regulation of biological process||cellular process||biological regulation	negative regulation of protein kinase activity	1/277	32/9754	0.602833	0.739682	0.651319	Maker009015	1
	GO:0006904	biological_process	localization||cellular process	vesicle docking involved in exocytosis	1/277	32/9754	0.602833	0.739682	0.651319	Maker004947	1
	GO:0006906	biological_process	localization||cellular process||cellular component organization or biogenesis	vesicle fusion	1/277	32/9754	0.602833	0.739682	0.651319	Maker010709	1
	GO:0007032	biological_process	cellular process||cellular component organization or biogenesis	endosome organization	1/277	32/9754	0.602833	0.739682	0.651319	Maker010709	1
	GO:0007094	biological_process	regulation of biological process||negative regulation of biological process||cellular process||cellular component organization or biogenesis||biological regulation	mitotic spindle assembly checkpoint signaling	1/277	32/9754	0.602833	0.739682	0.651319	Maker005411	1
	GO:0009060	biological_process	metabolic process||cellular process	aerobic respiration	1/277	32/9754	0.602833	0.739682	0.651319	Maker008270	1
	GO:0030177	biological_process	regulation of biological process||response to stimulus||signaling||positive regulation of biological process||cellular process||biological regulation	positive regulation of Wnt signaling pathway	1/277	32/9754	0.602833	0.739682	0.651319	Maker010537	1
	GO:0030218	biological_process	developmental process||immune system process||multicellular organismal process||cellular process||biological regulation	erythrocyte differentiation	1/277	32/9754	0.602833	0.739682	0.651319	Maker010291	1
	GO:0034446	biological_process	developmental process||biological adhesion||cellular process||cellular component organization or biogenesis	substrate adhesion-dependent cell spreading	1/277	32/9754	0.602833	0.739682	0.651319	Maker011087	1
	GO:0043588	biological_process	developmental process||multicellular organismal process	skin development	1/277	32/9754	0.602833	0.739682	0.651319	Maker009509	1
	GO:0051591	biological_process	response to stimulus	response to cAMP	1/277	32/9754	0.602833	0.739682	0.651319	Maker009900	1
	GO:0055088	biological_process	biological regulation	lipid homeostasis	1/277	32/9754	0.602833	0.739682	0.651319	Maker005740	1
	GO:0060285	biological_process	locomotion||localization||cellular process	cilium-dependent cell motility	1/277	32/9754	0.602833	0.739682	0.651319	Maker010855	1
	GO:0097352	biological_process	metabolic process||cellular process||cellular component organization or biogenesis	autophagosome maturation	1/277	32/9754	0.602833	0.739682	0.651319	Maker002155	1
	GO:0007166	biological_process	regulation of biological process||response to stimulus||signaling||cellular process||biological regulation	cell surface receptor signaling pathway	2/277	71/9754	0.603301	0.739682	0.651319	Maker005740/Maker009857	2
	GO:0007269	biological_process	signaling||localization||cellular process||biological regulation	neurotransmitter secretion	2/277	71/9754	0.603301	0.739682	0.651319	Maker003231/Maker005797	2
	GO:0007613	biological_process	behavior||multicellular organismal process	memory	2/277	72/9754	0.61095	0.743395	0.654588	Maker003587/Maker009708	2
	GO:0042632	biological_process	biological regulation	cholesterol homeostasis	2/277	72/9754	0.61095	0.743395	0.654588	Maker000737/Maker002883	2
	GO:0007369	biological_process	developmental process||multicellular organismal process	gastrulation	1/277	33/9754	0.614149	0.743395	0.654588	Maker010573	1
	GO:0007474	biological_process	developmental process||multicellular organismal process	imaginal disc-derived wing vein specification	1/277	33/9754	0.614149	0.743395	0.654588	Maker010484	1
	GO:0007586	biological_process	multicellular organismal process	digestion	1/277	33/9754	0.614149	0.743395	0.654588	Maker004158	1
	GO:0016079	biological_process	signaling||localization||cellular process||biological regulation	synaptic vesicle exocytosis	1/277	33/9754	0.614149	0.743395	0.654588	Maker005797	1
	GO:0016310	biological_process	metabolic process||cellular process	phosphorylation	1/277	33/9754	0.614149	0.743395	0.654588	Maker008171	1
	GO:0039694	biological_process	interspecies interaction between organisms	viral RNA genome replication	1/277	33/9754	0.614149	0.743395	0.654588	Maker001194	1
	GO:0042220	biological_process	response to stimulus	response to cocaine	1/277	33/9754	0.614149	0.743395	0.654588	Maker008659	1
	GO:0045475	biological_process	behavior||rhythmic process	locomotor rhythm	1/277	33/9754	0.614149	0.743395	0.654588	Maker004535	1
	GO:0071320	biological_process	response to stimulus||cellular process	cellular response to cAMP	1/277	33/9754	0.614149	0.743395	0.654588	Maker011201	1
	GO:0034220	biological_process	localization	ion transmembrane transport	2/277	73/9754	0.618486	0.743395	0.654588	Maker000156/Maker009509	2
	GO:0048749	biological_process	developmental process||multicellular organismal process	compound eye development	2/277	73/9754	0.618486	0.743395	0.654588	Maker000325/Maker009497	2
	GO:0006897	biological_process	localization	endocytosis	4/277	150/9754	0.620639	0.743395	0.654588	Maker000435/Maker002426/Maker006217/Maker011087	4
	GO:0001938	biological_process	regulation of biological process||cell population proliferation||positive regulation of biological process||cellular process||biological regulation	positive regulation of endothelial cell proliferation	1/277	34/9754	0.625144	0.743395	0.654588	Maker003514	1
	GO:0007140	biological_process	reproduction||reproductive process||multicellular organismal process||cellular process||multi-organism process||cellular component organization or biogenesis	male meiotic nuclear division	1/277	34/9754	0.625144	0.743395	0.654588	Maker005746	1
	GO:0007595	biological_process	developmental process||localization||multicellular organismal process||biological regulation	lactation	1/277	34/9754	0.625144	0.743395	0.654588	Maker009509	1
	GO:0009416	biological_process	response to stimulus	response to light stimulus	1/277	34/9754	0.625144	0.743395	0.654588	Maker000249	1
	GO:0016339	biological_process	biological adhesion	calcium-dependent cell-cell adhesion via plasma membrane cell adhesion molecules	1/277	34/9754	0.625144	0.743395	0.654588	Maker001342	1
	GO:0031116	biological_process	regulation of biological process||positive regulation of biological process||cellular process||cellular component organization or biogenesis||biological regulation	positive regulation of microtubule polymerization	1/277	34/9754	0.625144	0.743395	0.654588	Maker000325	1
	GO:0038096	biological_process	regulation of biological process||immune system process||localization||signaling||response to stimulus||cellular process||positive regulation of biological process||biological regulation	Fc-gamma receptor signaling pathway involved in phagocytosis	1/277	34/9754	0.625144	0.743395	0.654588	Maker008659	1
	GO:0045807	biological_process	regulation of biological process||localization||positive regulation of biological process||cellular process||cellular component organization or biogenesis||biological regulation	positive regulation of endocytosis	1/277	34/9754	0.625144	0.743395	0.654588	Maker010291	1
	GO:0046677	biological_process	response to stimulus	response to antibiotic	1/277	34/9754	0.625144	0.743395	0.654588	Maker005492	1
	GO:0050796	biological_process	regulation of biological process||signaling||localization||cellular process||biological regulation	regulation of insulin secretion	1/277	34/9754	0.625144	0.743395	0.654588	Maker002922	1
	GO:0051965	biological_process	developmental process||regulation of biological process||cellular process||multicellular organismal process||positive regulation of biological process||cellular component organization or biogenesis||biological regulation	positive regulation of synapse assembly	1/277	34/9754	0.625144	0.743395	0.654588	Maker007682	1
	GO:0075733	biological_process	localization||interspecies interaction between organisms||multi-organism process	intracellular transport of virus	1/277	34/9754	0.625144	0.743395	0.654588	Maker005411	1
	GO:0006631	biological_process	metabolic process||cellular process	fatty acid metabolic process	2/277	74/9754	0.62591	0.743395	0.654588	Maker009077/Maker009081	2
	GO:0017148	biological_process	metabolic process||regulation of biological process||negative regulation of biological process||cellular process||biological regulation	negative regulation of translation	2/277	74/9754	0.62591	0.743395	0.654588	Maker004535/Maker010758	2
	GO:0040008	biological_process	regulation of biological process||growth||biological regulation	regulation of growth	2/277	74/9754	0.62591	0.743395	0.654588	Maker003347/Maker004256	2
	GO:0002250	biological_process	immune system process||response to stimulus	adaptive immune response	1/277	35/9754	0.635827	0.751121	0.661392	Maker004158	1
	GO:0006644	biological_process	metabolic process||cellular process	phospholipid metabolic process	1/277	35/9754	0.635827	0.751121	0.661392	Maker008236	1
	GO:0048190	biological_process	developmental process||multicellular organismal process	wing disc dorsal/ventral pattern formation	1/277	35/9754	0.635827	0.751121	0.661392	Maker008481	1
	GO:0051225	biological_process	cellular process||cellular component organization or biogenesis	spindle assembly	1/277	35/9754	0.635827	0.751121	0.661392	Maker005411	1
	GO:0120162	biological_process	metabolic process||regulation of biological process||multicellular organismal process||positive regulation of biological process||biological regulation	positive regulation of cold-induced thermogenesis	1/277	35/9754	0.635827	0.751121	0.661392	Maker002050	1
	GO:0001662	biological_process	behavior||response to stimulus||multicellular organismal process	behavioral fear response	1/277	36/9754	0.646206	0.760933	0.670032	Maker001569	1
	GO:0007160	biological_process	biological adhesion	cell-matrix adhesion	1/277	36/9754	0.646206	0.760933	0.670032	Maker006949	1
	GO:0022416	biological_process	developmental process||multicellular organismal process	chaeta development	1/277	36/9754	0.646206	0.760933	0.670032	Maker006887	1
	GO:0042127	biological_process	regulation of biological process||cell population proliferation||cellular process||biological regulation	regulation of cell population proliferation	3/277	117/9754	0.650467	0.765132	0.673729	Maker007110/Maker008772/Maker011028	3
	GO:0006919	biological_process	metabolic process||regulation of biological process||positive regulation of biological process||cellular process||biological regulation	activation of cysteine-type endopeptidase activity involved in apoptotic process	1/277	37/9754	0.65629	0.768697	0.676868	Maker007900	1
	GO:0008654	biological_process	metabolic process||cellular process	phospholipid biosynthetic process	1/277	37/9754	0.65629	0.768697	0.676868	Maker006329	1
	GO:0016241	biological_process	metabolic process||regulation of biological process||cellular process||biological regulation	regulation of macroautophagy	1/277	37/9754	0.65629	0.768697	0.676868	Maker007046	1
	GO:0034644	biological_process	response to stimulus||cellular process	cellular response to UV	1/277	37/9754	0.65629	0.768697	0.676868	Maker009689	1
	GO:0006110	biological_process	metabolic process||regulation of biological process||cellular process||biological regulation	regulation of glycolytic process	1/277	38/9754	0.666088	0.774407	0.681896	Maker005411	1
	GO:0006891	biological_process	localization	intra-Golgi vesicle-mediated transport	1/277	38/9754	0.666088	0.774407	0.681896	Maker004717	1
	GO:0009950	biological_process	developmental process||multicellular organismal process	dorsal/ventral axis specification	1/277	38/9754	0.666088	0.774407	0.681896	Maker006942	1
	GO:0030512	biological_process	regulation of biological process||negative regulation of biological process||response to stimulus||signaling||cellular process||biological regulation	negative regulation of transforming growth factor beta receptor signaling pathway	1/277	38/9754	0.666088	0.774407	0.681896	Maker005310	1
	GO:0050679	biological_process	regulation of biological process||cell population proliferation||positive regulation of biological process||cellular process||biological regulation	positive regulation of epithelial cell proliferation	1/277	38/9754	0.666088	0.774407	0.681896	Maker009509	1
	GO:0070936	biological_process	metabolic process||cellular process	protein K48-linked ubiquitination	1/277	38/9754	0.666088	0.774407	0.681896	Maker005746	1
	GO:0090557	biological_process	developmental process||cellular process	establishment of endothelial intestinal barrier	1/277	38/9754	0.666088	0.774407	0.681896	Maker003900	1
	GO:0007476	biological_process	developmental process||multicellular organismal process	imaginal disc-derived wing morphogenesis	2/277	81/9754	0.674763	0.782839	0.68932	Maker006887/Maker010484	2
	GO:0009953	biological_process	developmental process||multicellular organismal process	dorsal/ventral pattern formation	2/277	81/9754	0.674763	0.782839	0.68932	Maker003664/Maker010484	2
	GO:0045292	biological_process	metabolic process||cellular process	mRNA cis splicing, via spliceosome	1/277	39/9754	0.675608	0.782994	0.689457	Maker004535	1
	GO:0006094	biological_process	metabolic process	gluconeogenesis	1/277	40/9754	0.684857	0.787908	0.693784	Maker005251	1
	GO:0031124	biological_process	metabolic process||cellular process	mRNA 3'-end processing	1/277	40/9754	0.684857	0.787908	0.693784	Maker008256	1
	GO:0034198	biological_process	response to stimulus||cellular process	cellular response to amino acid starvation	1/277	40/9754	0.684857	0.787908	0.693784	Maker009689	1
	GO:0035167	biological_process	developmental process||immune system process||multicellular organismal process	larval lymph gland hemopoiesis	1/277	40/9754	0.684857	0.787908	0.693784	Maker008127	1
	GO:0043154	biological_process	metabolic process||regulation of biological process||negative regulation of biological process||cellular process||biological regulation	negative regulation of cysteine-type endopeptidase activity involved in apoptotic process	1/277	40/9754	0.684857	0.787908	0.693784	Maker009015	1
	GO:0050830	biological_process	interspecies interaction between organisms||response to stimulus	defense response to Gram-positive bacterium	1/277	40/9754	0.684857	0.787908	0.693784	Maker009524	1
	GO:0050911	biological_process	response to stimulus||multicellular organismal process	detection of chemical stimulus involved in sensory perception of smell	1/277	40/9754	0.684857	0.787908	0.693784	Maker005740	1
	GO:0042493	biological_process	response to stimulus	response to drug	5/277	204/9754	0.692722	0.794098	0.699234	Maker000325/Maker001793/Maker003305/Maker005492/Maker005813	5
	GO:0007420	biological_process	developmental process||multicellular organismal process	brain development	6/277	243/9754	0.693188	0.794098	0.699234	Maker001691/Maker002204/Maker003127/Maker003129/Maker009972/Maker010484	6
	GO:0009651	biological_process	response to stimulus	response to salt stress	1/277	41/9754	0.693844	0.794098	0.699234	Maker008659	1
	GO:0030199	biological_process	cellular process||cellular component organization or biogenesis	collagen fibril organization	1/277	41/9754	0.693844	0.794098	0.699234	Maker009509	1
	GO:0051259	biological_process	cellular process||cellular component organization or biogenesis	protein complex oligomerization	1/277	41/9754	0.693844	0.794098	0.699234	Maker003368	1
	GO:0006955	biological_process	immune system process||response to stimulus	immune response	2/277	85/9754	0.700284	0.799106	0.703644	Maker000866/Maker010617	2
	GO:0007229	biological_process	regulation of biological process||response to stimulus||signaling||cellular process||biological regulation	integrin-mediated signaling pathway	1/277	42/9754	0.702575	0.799106	0.703644	Maker010537	1
	GO:0031667	biological_process	response to stimulus	response to nutrient levels	1/277	42/9754	0.702575	0.799106	0.703644	Maker000325	1
	GO:0045879	biological_process	regulation of biological process||negative regulation of biological process||response to stimulus||signaling||cellular process||biological regulation	negative regulation of smoothened signaling pathway	1/277	42/9754	0.702575	0.799106	0.703644	Maker005746	1
	GO:0071353	biological_process	response to stimulus||cellular process	cellular response to interleukin-4	1/277	42/9754	0.702575	0.799106	0.703644	Maker008659	1
	GO:0071560	biological_process	response to stimulus||cellular process	cellular response to transforming growth factor beta stimulus	1/277	42/9754	0.702575	0.799106	0.703644	Maker008259	1
	GO:0065003	biological_process	cellular process||cellular component organization or biogenesis	protein-containing complex assembly	2/277	86/9754	0.706399	0.802126	0.706303	Maker003234/Maker011259	2
	GO:0000723	biological_process	metabolic process||cellular process||biological regulation||cellular component organization or biogenesis	telomere maintenance	1/277	43/9754	0.711058	0.802126	0.706303	Maker004214	1
	GO:0006303	biological_process	metabolic process||response to stimulus||cellular process	double-strand break repair via nonhomologous end joining	1/277	43/9754	0.711058	0.802126	0.706303	Maker007682	1
	GO:0008355	biological_process	behavior||response to stimulus||multicellular organismal process	olfactory learning	1/277	43/9754	0.711058	0.802126	0.706303	Maker000325	1
	GO:0030010	biological_process	cellular process	establishment of cell polarity	1/277	43/9754	0.711058	0.802126	0.706303	Maker008659	1
	GO:0044719	biological_process	developmental process||multicellular organismal process||biological regulation	regulation of imaginal disc-derived wing size	1/277	43/9754	0.711058	0.802126	0.706303	Maker008127	1
	GO:0071230	biological_process	response to stimulus||cellular process	cellular response to amino acid stimulus	1/277	43/9754	0.711058	0.802126	0.706303	Maker009509	1
	GO:0071300	biological_process	response to stimulus||cellular process	cellular response to retinoic acid	1/277	43/9754	0.711058	0.802126	0.706303	Maker010291	1
	GO:0051726	biological_process	regulation of biological process||cellular process||biological regulation	regulation of cell cycle	2/277	87/9754	0.712411	0.802829	0.706923	Maker001793/Maker003231	2
	GO:0006915	biological_process	cellular process	apoptotic process	8/277	326/9754	0.713252	0.802956	0.707034	Maker001600/Maker001980/Maker002155/Maker003347/Maker003514/Maker004528/Maker008259/Maker009960	8
	GO:0007608	biological_process	multicellular organismal process	sensory perception of smell	2/277	88/9754	0.718319	0.803194	0.707244	Maker001793/Maker005740	2
	GO:0000070	biological_process	cellular process||cellular component organization or biogenesis	mitotic sister chromatid segregation	1/277	44/9754	0.7193	0.803194	0.707244	Maker003422	1
	GO:0006402	biological_process	metabolic process||regulation of biological process||negative regulation of biological process||cellular process||biological regulation	mRNA catabolic process	1/277	44/9754	0.7193	0.803194	0.707244	Maker001194	1
	GO:0006605	biological_process	localization	protein targeting	1/277	44/9754	0.7193	0.803194	0.707244	Maker005493	1
	GO:0009432	biological_process	response to stimulus||cellular process	SOS response	1/277	44/9754	0.7193	0.803194	0.707244	Maker004214	1
	GO:0031398	biological_process	metabolic process||regulation of biological process||positive regulation of biological process||cellular process||biological regulation	positive regulation of protein ubiquitination	1/277	44/9754	0.7193	0.803194	0.707244	Maker000156	1
	GO:0032091	biological_process	biological regulation	negative regulation of protein binding	1/277	44/9754	0.7193	0.803194	0.707244	Maker001528	1
	GO:1905515	biological_process	cellular process||cellular component organization or biogenesis	non-motile cilium assembly	1/277	44/9754	0.7193	0.803194	0.707244	Maker008179	1
	GO:0009617	biological_process	interspecies interaction between organisms||response to stimulus	response to bacterium	2/277	89/9754	0.724126	0.806946	0.710547	Maker003127/Maker007317	2
	GO:0032869	biological_process	response to stimulus||cellular process	cellular response to insulin stimulus	2/277	89/9754	0.724126	0.806946	0.710547	Maker004947/Maker010693	2
	GO:0007526	biological_process	developmental process||multicellular organismal process	larval somatic muscle development	1/277	45/9754	0.727307	0.808038	0.711509	Maker008127	1
	GO:0045467	biological_process	developmental process||multicellular organismal process||cellular process	R7 cell development	1/277	45/9754	0.727307	0.808038	0.711509	Maker008127	1
	GO:0071407	biological_process	response to stimulus||cellular process	cellular response to organic cyclic compound	1/277	45/9754	0.727307	0.808038	0.711509	Maker008659	1
	GO:0008049	biological_process	reproduction||behavior||reproductive process||multicellular organismal process||multi-organism process	male courtship behavior	1/277	46/9754	0.735087	0.815036	0.717672	Maker006329	1
	GO:0042752	biological_process	regulation of biological process||rhythmic process||biological regulation	regulation of circadian rhythm	1/277	46/9754	0.735087	0.815036	0.717672	Maker004535	1
	GO:0007266	biological_process	regulation of biological process||response to stimulus||signaling||cellular process||biological regulation	Rho protein signal transduction	1/277	47/9754	0.742646	0.818472	0.720697	Maker008984	1
	GO:0030030	biological_process	cellular process||cellular component organization or biogenesis	cell projection organization	1/277	47/9754	0.742646	0.818472	0.720697	Maker009712	1
	GO:0032868	biological_process	response to stimulus	response to insulin	1/277	47/9754	0.742646	0.818472	0.720697	Maker003305	1
	GO:0035176	biological_process	behavior||intraspecies interaction between organisms	social behavior	1/277	47/9754	0.742646	0.818472	0.720697	Maker003587	1
	GO:0042059	biological_process	regulation of biological process||negative regulation of biological process||response to stimulus||signaling||cellular process||biological regulation	negative regulation of epidermal growth factor receptor signaling pathway	1/277	47/9754	0.742646	0.818472	0.720697	Maker006798	1
	GO:0048013	biological_process	regulation of biological process||response to stimulus||signaling||cellular process||biological regulation	ephrin receptor signaling pathway	1/277	47/9754	0.742646	0.818472	0.720697	Maker000544	1
	GO:0001932	biological_process	metabolic process||regulation of biological process||cellular process||biological regulation	regulation of protein phosphorylation	1/277	48/9754	0.74999	0.824914	0.726369	Maker006942	1
	GO:0048839	biological_process	developmental process||multicellular organismal process	inner ear development	1/277	48/9754	0.74999	0.824914	0.726369	Maker001342	1
	GO:0098609	biological_process	biological adhesion	cell-cell adhesion	2/277	95/9754	0.756877	0.829447	0.730361	Maker001342/Maker009972	2
	GO:0007628	biological_process	behavior||multicellular organismal process	adult walking behavior	1/277	49/9754	0.757125	0.829447	0.730361	Maker006329	1
	GO:0046843	biological_process	developmental process||reproduction||reproductive process||multicellular organismal process||cellular process||multi-organism process||cellular component organization or biogenesis	dorsal appendage formation	1/277	49/9754	0.757125	0.829447	0.730361	Maker001666	1
	GO:0071363	biological_process	response to stimulus||cellular process	cellular response to growth factor stimulus	1/277	49/9754	0.757125	0.829447	0.730361	Maker000325	1
	GO:0031175	biological_process	developmental process||multicellular organismal process||cellular process||cellular component organization or biogenesis	neuron projection development	2/277	96/9754	0.761998	0.833957	0.734331	Maker007792/Maker007793	2
	GO:0016358	biological_process	developmental process||multicellular organismal process||cellular process||cellular component organization or biogenesis	dendrite development	1/277	50/9754	0.764057	0.834551	0.734854	Maker000325	1
	GO:0060070	biological_process	regulation of biological process||response to stimulus||signaling||cellular process||biological regulation	canonical Wnt signaling pathway	1/277	50/9754	0.764057	0.834551	0.734854	Maker006949	1
	GO:0006909	biological_process	localization	phagocytosis	1/277	51/9754	0.770792	0.841073	0.740597	Maker008481	1
	GO:0009612	biological_process	response to stimulus	response to mechanical stimulus	1/277	52/9754	0.777336	0.846535	0.745407	Maker000325	1
	GO:0021549	biological_process	developmental process||multicellular organismal process	cerebellum development	1/277	52/9754	0.777336	0.846535	0.745407	Maker001793	1
	GO:0016055	biological_process	regulation of biological process||response to stimulus||signaling||cellular process||biological regulation	Wnt signaling pathway	3/277	144/9754	0.781065	0.848423	0.747069	Maker006942/Maker007317/Maker010537	3
	GO:0006400	biological_process	metabolic process||cellular process	tRNA modification	1/277	53/9754	0.783693	0.848423	0.747069	Maker000080	1
	GO:0006935	biological_process	locomotion||response to stimulus	chemotaxis	1/277	53/9754	0.783693	0.848423	0.747069	Maker004030	1
	GO:0007611	biological_process	behavior||multicellular organismal process	learning or memory	1/277	53/9754	0.783693	0.848423	0.747069	Maker011063	1
	GO:0016319	biological_process	developmental process||multicellular organismal process	mushroom body development	1/277	53/9754	0.783693	0.848423	0.747069	Maker009497	1
	GO:0051865	biological_process	metabolic process||cellular process	protein autoubiquitination	1/277	53/9754	0.783693	0.848423	0.747069	Maker005746	1
	GO:0007283	biological_process	developmental process||reproduction||reproductive process||multicellular organismal process||multi-organism process	spermatogenesis	7/277	311/9754	0.785793	0.84986	0.748336	Maker001569/Maker006887/Maker007900/Maker008820/Maker009070/Maker010275/Maker011279	7
	GO:0000132	biological_process	localization||cellular process||cellular component organization or biogenesis	establishment of mitotic spindle orientation	1/277	54/9754	0.789869	0.852594	0.750743	Maker006887	1
	GO:0000187	biological_process	metabolic process||regulation of biological process||response to stimulus||signaling||positive regulation of biological process||cellular process||biological regulation	obsolete activation of MAPK activity	1/277	54/9754	0.789869	0.852594	0.750743	Maker005196	1
	GO:0007274	biological_process	signaling||cellular process	neuromuscular synaptic transmission	1/277	55/9754	0.79587	0.857988	0.755492	Maker007983	1
	GO:0060271	biological_process	cellular process||cellular component organization or biogenesis	cilium assembly	4/277	191/9754	0.796424	0.857988	0.755492	Maker004947/Maker007046/Maker008179/Maker009559	4
	GO:0016573	biological_process	metabolic process||cellular process||cellular component organization or biogenesis	histone acetylation	1/277	56/9754	0.8017	0.860303	0.757531	Maker010129	1
	GO:0030307	biological_process	regulation of biological process||positive regulation of biological process||cellular process||growth||cellular component organization or biogenesis||biological regulation	positive regulation of cell growth	1/277	56/9754	0.8017	0.860303	0.757531	Maker001569	1
	GO:0035220	biological_process	developmental process||multicellular organismal process	wing disc development	1/277	56/9754	0.8017	0.860303	0.757531	Maker006887	1
	GO:0090630	biological_process	biological regulation	activation of GTPase activity	1/277	56/9754	0.8017	0.860303	0.757531	Maker000544	1
	GO:0006974	biological_process	response to stimulus||cellular process	cellular response to DNA damage stimulus	4/277	193/9754	0.803011	0.860872	0.758031	Maker001528/Maker002050/Maker004214/Maker009070	4
	GO:0001934	biological_process	metabolic process||regulation of biological process||positive regulation of biological process||cellular process||biological regulation	positive regulation of protein phosphorylation	2/277	105/9754	0.804023	0.861119	0.758249	Maker001569/Maker003422	2
	GO:0006298	biological_process	metabolic process||response to stimulus||cellular process	mismatch repair	1/277	57/9754	0.807364	0.863017	0.75992	Maker008179	1
	GO:0007052	biological_process	cellular process||cellular component organization or biogenesis	mitotic spindle organization	1/277	57/9754	0.807364	0.863017	0.75992	Maker006021	1
	GO:0021766	biological_process	developmental process||multicellular organismal process	hippocampus development	1/277	58/9754	0.812866	0.868056	0.764358	Maker009900	1
	GO:0001501	biological_process	developmental process||multicellular organismal process	skeletal system development	1/277	59/9754	0.818213	0.872919	0.768639	Maker006329	1
	GO:0046777	biological_process	metabolic process||cellular process	protein autophosphorylation	3/277	155/9754	0.821417	0.875489	0.770903	Maker001793/Maker003231/Maker009689	3
	GO:0060041	biological_process	developmental process||multicellular organismal process	retina development in camera-type eye	1/277	60/9754	0.823406	0.876761	0.772022	Maker009972	1
	GO:0000398	biological_process	metabolic process||cellular process	mRNA splicing, via spliceosome	5/277	243/9754	0.825178	0.877798	0.772936	Maker003231/Maker004535/Maker007276/Maker008256/Maker008688	5
	GO:0007204	biological_process	cellular process||biological regulation	positive regulation of cytosolic calcium ion concentration	1/277	61/9754	0.828453	0.878734	0.77376	Maker000156	1
	GO:0007435	biological_process	developmental process||multicellular organismal process	salivary gland morphogenesis	1/277	61/9754	0.828453	0.878734	0.77376	Maker003664	1
	GO:0042472	biological_process	developmental process||multicellular organismal process	inner ear morphogenesis	1/277	61/9754	0.828453	0.878734	0.77376	Maker001342	1
	GO:0019722	biological_process	regulation of biological process||response to stimulus||signaling||cellular process||biological regulation	calcium-mediated signaling	1/277	62/9754	0.833355	0.881344	0.776058	Maker009058	1
	GO:0030324	biological_process	developmental process||multicellular organismal process	lung development	1/277	62/9754	0.833355	0.881344	0.776058	Maker003587	1
	GO:0045494	biological_process	multicellular organismal process||biological regulation	photoreceptor cell maintenance	1/277	62/9754	0.833355	0.881344	0.776058	Maker001342	1
	GO:0007018	biological_process	cellular process	microtubule-based movement	2/277	113/9754	0.835721	0.881344	0.776058	Maker001666/Maker010855	2
	GO:0051607	biological_process	immune system process||interspecies interaction between organisms||response to stimulus	defense response to virus	2/277	113/9754	0.835721	0.881344	0.776058	Maker002914/Maker009980	2
	GO:0007163	biological_process	cellular process	establishment or maintenance of cell polarity	1/277	63/9754	0.838118	0.881344	0.776058	Maker010537	1
	GO:0030097	biological_process	developmental process||immune system process||multicellular organismal process	hemopoiesis	1/277	63/9754	0.838118	0.881344	0.776058	Maker011028	1
	GO:0032956	biological_process	regulation of biological process||cellular process||cellular component organization or biogenesis||biological regulation	regulation of actin cytoskeleton organization	1/277	63/9754	0.838118	0.881344	0.776058	Maker002914	1
	GO:0045732	biological_process	metabolic process||regulation of biological process||positive regulation of biological process||biological regulation	positive regulation of protein catabolic process	1/277	63/9754	0.838118	0.881344	0.776058	Maker005187	1
	GO:0008584	biological_process	reproduction||developmental process||reproductive process||multicellular organismal process	male gonad development	1/277	65/9754	0.84724	0.890087	0.783757	Maker002483	1
	GO:0001764	biological_process	developmental process||locomotion||localization||multicellular organismal process||cellular process	neuron migration	2/277	117/9754	0.849772	0.891896	0.78535	Maker000325/Maker007793	2
	GO:0043087	biological_process	biological regulation	regulation of GTPase activity	1/277	66/9754	0.851607	0.892823	0.786166	Maker000544	1
	GO:0007601	biological_process	multicellular organismal process	visual perception	4/277	210/9754	0.852277	0.892823	0.786166	Maker001342/Maker003234/Maker005310/Maker009559	4
	GO:0007286	biological_process	developmental process||reproduction||reproductive process||multicellular organismal process||cellular process||multi-organism process	spermatid development	1/277	68/9754	0.859972	0.896619	0.789508	Maker008820	1
	GO:0008344	biological_process	behavior||multicellular organismal process	adult locomotory behavior	1/277	68/9754	0.859972	0.896619	0.789508	Maker004986	1
	GO:0035690	biological_process	response to stimulus||cellular process	cellular response to drug	1/277	68/9754	0.859972	0.896619	0.789508	Maker008659	1
	GO:0051092	biological_process	metabolic process||regulation of biological process||cellular process||positive regulation of biological process||biological regulation	positive regulation of NF-kappaB transcription factor activity	1/277	68/9754	0.859972	0.896619	0.789508	Maker001241	1
	GO:0051897	biological_process	regulation of biological process||response to stimulus||signaling||positive regulation of biological process||cellular process||biological regulation	positive regulation of protein kinase B signaling	1/277	68/9754	0.859972	0.896619	0.789508	Maker008659	1
	GO:0008283	biological_process	cell population proliferation	cell population proliferation	2/277	121/9754	0.862724	0.898637	0.791285	Maker002223/Maker004717	2
MF	GO:0004298	molecular_function	catalytic activity	threonine-type endopeptidase activity	8/275	14/9426	1.22403e-09	3.78226e-07	3.20825e-07	Maker000691/Maker001241/Maker001699/Maker003029/Maker003066/Maker006722/Maker009785/Maker010865	8
	GO:0051082	molecular_function	binding	unfolded protein binding	20/275	146/9426	7.5108e-09	1.16042e-06	9.8431e-07	Maker000251/Maker000396/Maker000736/Maker001098/Maker001793/Maker002967/Maker003231/Maker003503/Maker005193/Maker005463/Maker007266/Maker007577/Maker007900/Maker007901/Maker008580/Maker008659/Maker008941/Maker009015/Maker010093/Maker010635	20
	GO:0003779	molecular_function	binding	actin binding	24/275	218/9426	1.92578e-08	1.98355e-06	1.68252e-06	Maker000089/Maker000325/Maker000737/Maker001691/Maker002690/Maker003237/Maker003899/Maker004271/Maker005251/Maker005325/Maker005912/Maker006280/Maker007046/Maker007276/Maker007793/Maker007983/Maker008689/Maker009497/Maker009559/Maker009980/Maker010291/Maker010537/Maker010630/Maker011028	24
	GO:0005509	molecular_function	binding	calcium ion binding	32/275	410/9426	3.21942e-07	2.23373e-05	1.89473e-05	Maker000866/Maker001342/Maker001789/Maker002071/Maker002204/Maker002287/Maker003127/Maker003129/Maker004986/Maker005912/Maker006110/Maker006183/Maker006553/Maker006949/Maker006971/Maker007303/Maker007437/Maker007792/Maker007983/Maker008068/Maker008481/Maker008689/Maker008941/Maker008997/Maker009058/Maker009331/Maker009972/Maker009980/Maker010537/Maker010630/Maker010855/Maker011134	32
	GO:0005200	molecular_function	structural molecule activity	structural constituent of cytoskeleton	12/275	66/9426	3.61445e-07	2.23373e-05	1.89473e-05	Maker000248/Maker000249/Maker000251/Maker000435/Maker002690/Maker004986/Maker007266/Maker007983/Maker008689/Maker008997/Maker010275/Maker010291	12
	GO:0044183	molecular_function	protein folding chaperone	protein folding chaperone	7/275	19/9426	6.21934e-07	3.20296e-05	2.71687e-05	Maker000396/Maker001793/Maker003231/Maker003514/Maker005463/Maker008659/Maker009015	7
	GO:0042805	molecular_function	binding	actinin binding	7/275	20/9426	9.33092e-07	4.11893e-05	3.49383e-05	Maker003237/Maker003899/Maker004271/Maker004986/Maker008689/Maker008997/Maker009980	7
	GO:0045296	molecular_function	binding	cadherin binding	20/275	206/9426	2.2897e-06	8.84395e-05	7.50177e-05	Maker000435/Maker000737/Maker001342/Maker001935/Maker002883/Maker002967/Maker003029/Maker003231/Maker003482/Maker003900/Maker005251/Maker007763/Maker007793/Maker007983/Maker008659/Maker009096/Maker010093/Maker010291/Maker010537/Maker011087	20
	GO:0003785	molecular_function	binding	actin monomer binding	6/275	16/9426	3.65586e-06	0.000112966	9.58219e-05	Maker000737/Maker001691/Maker002727/Maker002883/Maker007793/Maker009497	6
	GO:0051371	molecular_function	binding	muscle alpha-actinin binding	6/275	16/9426	3.65586e-06	0.000112966	9.58219e-05	Maker003899/Maker004271/Maker004986/Maker008689/Maker008997/Maker009980	6
	GO:0008307	molecular_function	structural molecule activity	structural constituent of muscle	8/275	39/9426	1.32861e-05	0.000373218	0.000316577	Maker002287/Maker003237/Maker003899/Maker004986/Maker008689/Maker008997/Maker009779/Maker010630	8
	GO:0051015	molecular_function	binding	actin filament binding	15/275	154/9426	4.16696e-05	0.00107299	0.000910152	Maker000544/Maker000737/Maker002690/Maker002883/Maker004986/Maker005325/Maker005912/Maker008689/Maker008997/Maker009331/Maker009497/Maker009559/Maker009779/Maker010291/Maker010537	15
	GO:0051087	molecular_function	binding	chaperone binding	11/275	92/9426	7.04633e-05	0.00167486	0.00142068	Maker001098/Maker001793/Maker001859/Maker003231/Maker007021/Maker007900/Maker007901/Maker008257/Maker009509/Maker010171/Maker010635	11
	GO:0004032	molecular_function	catalytic activity	alditol:NADP+ 1-oxidoreductase activity	4/275	10/9426	0.000129563	0.00266899	0.00226394	Maker005087/Maker005090/Maker010328/Maker010330	4
	GO:0008106	molecular_function	catalytic activity	alcohol dehydrogenase (NADP+) activity	4/275	10/9426	0.000129563	0.00266899	0.00226394	Maker005087/Maker005090/Maker010328/Maker010330	4
	GO:0031433	molecular_function	binding	telethonin binding	4/275	11/9426	0.000198939	0.00384201	0.00325894	Maker003237/Maker004986/Maker008689/Maker008997	4
	GO:0003746	molecular_function	binding||translation regulator activity	translation elongation factor activity	7/275	46/9426	0.000336413	0.0061148	0.0051868	Maker001252/Maker003482/Maker004326/Maker004963/Maker005357/Maker005552/Maker007078	7
	GO:0050750	molecular_function	binding	low-density lipoprotein particle receptor binding	5/275	24/9426	0.000549186	0.00942769	0.00799692	Maker001528/Maker003127/Maker003129/Maker008941/Maker009972	5
	GO:0001540	molecular_function	binding	amyloid-beta binding	7/275	55/9426	0.0010201	0.01659	0.0140723	Maker001528/Maker003127/Maker003129/Maker009015/Maker009077/Maker009081/Maker009972	7
	GO:0002020	molecular_function	binding	protease binding	8/275	74/9426	0.00134771	0.0208221	0.017662	Maker002948/Maker003127/Maker004986/Maker005251/Maker006809/Maker008689/Maker008997/Maker009972	8
	GO:0008135	molecular_function	binding||translation regulator activity	translation factor activity, RNA binding	4/275	18/9426	0.0015697	0.0225255	0.0191069	Maker001569/Maker002483/Maker003482/Maker007763	4
	GO:0030246	molecular_function	binding	carbohydrate binding	8/275	76/9426	0.00160376	0.0225255	0.0191069	Maker000866/Maker002142/Maker004256/Maker006949/Maker008157/Maker009972/Maker011063/Maker011248	8
	GO:0004175	molecular_function	catalytic activity	endopeptidase activity	8/275	78/9426	0.0018969	0.0254844	0.0216168	Maker000691/Maker001241/Maker001699/Maker003029/Maker003066/Maker006722/Maker009785/Maker010865	8
	GO:0015035	molecular_function	catalytic activity	protein-disulfide reductase activity	4/275	20/9426	0.0023738	0.0305627	0.0259244	Maker002637/Maker004528/Maker005813/Maker010610	4
	GO:0097493	molecular_function	structural molecule activity	structural molecule activity conferring elasticity	3/275	10/9426	0.00253121	0.0312858	0.0265378	Maker004986/Maker008689/Maker008997	3
	GO:0043394	molecular_function	binding	proteoglycan binding	3/275	11/9426	0.00340582	0.0404768	0.0343339	Maker004158/Maker006949/Maker010617	3
	GO:0008092	molecular_function	binding	cytoskeletal protein binding	6/275	54/9426	0.00465771	0.0524268	0.0444704	Maker000435/Maker001342/Maker003899/Maker004214/Maker004271/Maker005251	6
	GO:0004303	molecular_function	catalytic activity	estradiol 17-beta-dehydrogenase activity	4/275	24/9426	0.00475065	0.0524268	0.0444704	Maker000385/Maker002512/Maker009077/Maker009081	4
	GO:0004364	molecular_function	catalytic activity	glutathione transferase activity	3/275	14/9426	0.00704193	0.0750329	0.0636457	Maker004205/Maker008119/Maker008284	3
	GO:0030507	molecular_function	binding	spectrin binding	4/275	28/9426	0.00835608	0.0860677	0.0730058	Maker000435/Maker007983/Maker008481/Maker010291	4
	GO:0005198	molecular_function	structural molecule activity	structural molecule activity	8/275	103/9426	0.0103234	0.102901	0.0872843	Maker000325/Maker002426/Maker002540/Maker002690/Maker008820/Maker009015/Maker010291/Maker010537	8
	GO:0003756	molecular_function	catalytic activity	protein disulfide isomerase activity	3/275	17/9426	0.0123333	0.119093	0.101019	Maker001372/Maker004528/Maker008202	3
	GO:0031625	molecular_function	binding	ubiquitin protein ligase binding	12/275	200/9426	0.0141615	0.132604	0.112479	Maker000396/Maker000544/Maker000769/Maker001793/Maker002690/Maker003066/Maker003231/Maker003503/Maker005746/Maker007046/Maker007900/Maker008659	12
	GO:0031072	molecular_function	binding	heat shock protein binding	5/275	50/9426	0.0148001	0.134507	0.114094	Maker001793/Maker003231/Maker003482/Maker005411/Maker008659	5
	GO:0051287	molecular_function	binding	NAD binding	6/275	70/9426	0.0160874	0.142028	0.120474	Maker003368/Maker008270/Maker009077/Maker009081/Maker010349/Maker010573	6
	GO:0051393	molecular_function	binding	alpha-actinin binding	3/275	19/9426	0.0168378	0.144524	0.122591	Maker003237/Maker005912/Maker010630	3
	GO:0001530	molecular_function	binding	lipopolysaccharide binding	3/275	20/9426	0.0193903	0.157673	0.133745	Maker000691/Maker001699/Maker007900	3
	GO:0051787	molecular_function	binding	misfolded protein binding	3/275	20/9426	0.0193903	0.157673	0.133745	Maker001793/Maker003231/Maker007046	3
	GO:0003725	molecular_function	binding	double-stranded RNA binding	5/275	55/9426	0.0216204	0.1713	0.145303	Maker000251/Maker007266/Maker007276/Maker007900/Maker008659	5
	GO:0048306	molecular_function	binding	calcium-dependent protein binding	4/275	38/9426	0.0240243	0.185588	0.157422	Maker003129/Maker008481/Maker009331/Maker009960	4
	GO:0097718	molecular_function	binding	disordered domain specific binding	3/275	22/9426	0.0251003	0.18917	0.160461	Maker006887/Maker007577/Maker008659	3
	GO:0051219	molecular_function	binding	phosphoprotein binding	3/275	23/9426	0.0282577	0.198105	0.16804	Maker003237/Maker005912/Maker010893	3
	GO:0043022	molecular_function	binding	ribosome binding	5/275	59/9426	0.028348	0.198105	0.16804	Maker003682/Maker005357/Maker006340/Maker007110/Maker009689	5
	GO:0030506	molecular_function	binding	ankyrin binding	3/275	24/9426	0.0316159	0.198105	0.16804	Maker004986/Maker008689/Maker008997	3
	GO:0003730	molecular_function	binding	mRNA 3'-UTR binding	5/275	61/9426	0.0321577	0.198105	0.16804	Maker004535/Maker007276/Maker008194/Maker008580/Maker009096	5
	GO:0000253	molecular_function	catalytic activity	3-keto sterol reductase activity	2/275	10/9426	0.032697	0.198105	0.16804	Maker000385/Maker002512	2
	GO:0001968	molecular_function	binding	fibronectin binding	2/275	10/9426	0.032697	0.198105	0.16804	Maker004158/Maker010617	2
	GO:0047886	molecular_function	catalytic activity	farnesol dehydrogenase activity	2/275	10/9426	0.032697	0.198105	0.16804	Maker000385/Maker002512	2
	GO:0052650	molecular_function	catalytic activity	NADP-retinol dehydrogenase activity	2/275	10/9426	0.032697	0.198105	0.16804	Maker010328/Maker010330	2
	GO:0072555	molecular_function	catalytic activity	17-beta-ketosteroid reductase activity	2/275	10/9426	0.032697	0.198105	0.16804	Maker000385/Maker002512	2
	GO:0072582	molecular_function	catalytic activity	17-beta-hydroxysteroid dehydrogenase (NADP+) activity	2/275	10/9426	0.032697	0.198105	0.16804	Maker000385/Maker002512	2
	GO:0031369	molecular_function	binding	translation initiation factor binding	3/275	26/9426	0.0389283	0.216334	0.183502	Maker001569/Maker002483/Maker003587	3
	GO:0000900	molecular_function	binding||translation regulator activity	translation repressor activity, mRNA regulatory element binding	2/275	11/9426	0.0392062	0.216334	0.183502	Maker002223/Maker003294	2
	GO:0002162	molecular_function	binding	dystroglycan binding	2/275	11/9426	0.0392062	0.216334	0.183502	Maker002690/Maker010630	2
	GO:0003857	molecular_function	catalytic activity	3-hydroxyacyl-CoA dehydrogenase activity	2/275	11/9426	0.0392062	0.216334	0.183502	Maker009077/Maker009081	2
	GO:0043236	molecular_function	binding	laminin binding	2/275	11/9426	0.0392062	0.216334	0.183502	Maker006949/Maker010630	2
	GO:0003690	molecular_function	binding	double-stranded DNA binding	7/275	112/9426	0.0452272	0.241746	0.205058	Maker001039/Maker002223/Maker002901/Maker003347/Maker003422/Maker007276/Maker009873	7
	GO:0043621	molecular_function	binding	protein self-association	5/275	67/9426	0.0454374	0.241746	0.205058	Maker004986/Maker006942/Maker008194/Maker008689/Maker008997	5
	GO:0048029	molecular_function	binding	monosaccharide binding	2/275	12/9426	0.0461586	0.241746	0.205058	Maker002142/Maker004256	2
	GO:0090729	molecular_function	toxin activity	toxin activity	4/275	47/9426	0.0474582	0.24441	0.207317	Maker001600/Maker006563/Maker007383/Maker008236	4
	GO:0008022	molecular_function	binding	protein C-terminus binding	9/275	165/9426	0.0522896	0.264877	0.224678	Maker003127/Maker003129/Maker003900/Maker004717/Maker007021/Maker008179/Maker008194/Maker009972/Maker010537	9
	GO:0017166	molecular_function	binding	vinculin binding	2/275	13/9426	0.0535232	0.266752	0.226269	Maker005912/Maker010630	2
	GO:0009055	molecular_function	catalytic activity	electron transfer activity	5/275	72/9426	0.0586705	0.287765	0.244093	Maker004528/Maker005090/Maker007003/Maker010328/Maker010573	5
	GO:0015631	molecular_function	binding	tubulin binding	4/275	51/9426	0.060838	0.289214	0.245322	Maker000325/Maker005251/Maker005411/Maker010630	4
	GO:0043531	molecular_function	binding	ADP binding	4/275	51/9426	0.060838	0.289214	0.245322	Maker001793/Maker002071/Maker003231/Maker010693	4
	GO:0004828	molecular_function	catalytic activity	serine-tRNA ligase activity	2/275	15/9426	0.0693708	0.316536	0.268497	Maker006341/Maker007579	2
	GO:0003924	molecular_function	catalytic activity	GTPase activity	12/275	255/9426	0.0700195	0.316536	0.268497	Maker000248/Maker000249/Maker000251/Maker004326/Maker004947/Maker004963/Maker005357/Maker005552/Maker006251/Maker007266/Maker010275/Maker011087	12
	GO:0048487	molecular_function	binding	beta-tubulin binding	3/275	33/9426	0.0705069	0.316536	0.268497	Maker007046/Maker008259/Maker008580	3
	GO:0003743	molecular_function	binding||translation regulator activity	translation initiation factor activity	5/275	76/9426	0.0706827	0.316536	0.268497	Maker001569/Maker002483/Maker007763/Maker008525/Maker009689	5
	GO:0003774	molecular_function	catalytic activity	cytoskeletal motor activity	5/275	77/9426	0.0738822	0.326137	0.276642	Maker000272/Maker001666/Maker002287/Maker006887/Maker009779	5
	GO:0070628	molecular_function	binding	proteasome binding	2/275	16/9426	0.0777985	0.338588	0.287203	Maker005596/Maker009070	2
	GO:0005516	molecular_function	binding	calmodulin binding	9/275	181/9426	0.0828785	0.355687	0.301707	Maker000852/Maker004986/Maker007983/Maker008689/Maker008997/Maker009779/Maker010291/Maker010864/Maker011028	9
	GO:0030159	molecular_function	binding	signaling receptor complex adaptor activity	2/275	17/9426	0.0865272	0.361921	0.306995	Maker004271/Maker005196	2
	GO:0019894	molecular_function	binding	kinesin binding	3/275	36/9426	0.0866736	0.361921	0.306995	Maker001666/Maker003849/Maker005196	3
	GO:0045505	molecular_function	binding	dynein intermediate chain binding	3/275	37/9426	0.0923814	0.380611	0.322849	Maker006887/Maker008984/Maker010855	3
	GO:0005496	molecular_function	binding	steroid binding	2/275	18/9426	0.0955323	0.38337	0.325189	Maker009077/Maker009081	2
	GO:1990381	molecular_function	binding	ubiquitin-specific protease binding	2/275	18/9426	0.0955323	0.38337	0.325189	Maker002155/Maker009070	2
	GO:0005518	molecular_function	binding	collagen binding	3/275	38/9426	0.0982406	0.385479	0.326978	Maker004158/Maker006949/Maker010617	3
	GO:0043021	molecular_function	binding	ribonucleoprotein complex binding	3/275	39/9426	0.104246	0.385479	0.326978	Maker005411/Maker007276/Maker011201	3
	GO:0051020	molecular_function	binding	GTPase binding	3/275	39/9426	0.104246	0.385479	0.326978	Maker002426/Maker003422/Maker010758	3
	GO:0051959	molecular_function	binding	dynein light intermediate chain binding	3/275	39/9426	0.104246	0.385479	0.326978	Maker006887/Maker006942/Maker010855	3
	GO:0001965	molecular_function	binding	G-protein alpha-subunit binding	2/275	19/9426	0.10479	0.385479	0.326978	Maker006942/Maker007303	2
	GO:0035198	molecular_function	binding	miRNA binding	2/275	19/9426	0.10479	0.385479	0.326978	Maker004535/Maker010758	2
	GO:0048037	molecular_function	binding	obsolete cofactor binding	2/275	19/9426	0.10479	0.385479	0.326978	Maker004256/Maker008270	2
	GO:0042277	molecular_function	binding	peptide binding	4/275	62/9426	0.106605	0.387539	0.328725	Maker001793/Maker002426/Maker003231/Maker008659	4
	GO:0005178	molecular_function	binding	integrin binding	4/275	64/9426	0.116235	0.412834	0.350181	Maker003127/Maker003129/Maker009972/Maker010537	4
	GO:0030674	molecular_function	binding	protein-macromolecule adaptor activity	4/275	64/9426	0.116235	0.412834	0.350181	Maker000435/Maker001793/Maker003231/Maker003900	4
	GO:0044877	molecular_function	binding	protein-containing complex binding	15/275	369/9426	0.121749	0.416404	0.353209	Maker000325/Maker000544/Maker001935/Maker002426/Maker003234/Maker005492/Maker005813/Maker006021/Maker006357/Maker006887/Maker007276/Maker007983/Maker009015/Maker009857/Maker009972	15
	GO:0001664	molecular_function	binding	G protein-coupled receptor binding	3/275	42/9426	0.123089	0.416404	0.353209	Maker001793/Maker003231/Maker006809	3
	GO:0036002	molecular_function	binding	pre-mRNA binding	2/275	21/9426	0.123978	0.416404	0.353209	Maker004535/Maker007276	2
	GO:0048027	molecular_function	binding	mRNA 5'-UTR binding	2/275	21/9426	0.123978	0.416404	0.353209	Maker003294/Maker008580	2
	GO:0051019	molecular_function	binding	mitogen-activated protein kinase binding	2/275	21/9426	0.123978	0.416404	0.353209	Maker005411/Maker009900	2
	GO:0005102	molecular_function	binding	signaling receptor binding	7/275	145/9426	0.131355	0.436437	0.370202	Maker000156/Maker001528/Maker001793/Maker002922/Maker003231/Maker009900/Maker011248	7
	GO:0000146	molecular_function	catalytic activity	microfilament motor activity	2/275	22/9426	0.133866	0.440047	0.373265	Maker008068/Maker009779	2
	GO:0031490	molecular_function	binding	chromatin DNA binding	4/275	69/9426	0.141872	0.458478	0.388898	Maker001039/Maker005411/Maker007276/Maker009873	4
	GO:0017022	molecular_function	binding	myosin binding	3/275	45/9426	0.143061	0.458478	0.388898	Maker002287/Maker004986/Maker010275	3
	GO:0015459	molecular_function	molecular function regulator	potassium channel regulator activity	2/275	23/9426	0.143923	0.458478	0.388898	Maker000435/Maker002922	2
	GO:0005525	molecular_function	binding	GTP binding	14/275	353/9426	0.150926	0.475412	0.403262	Maker000248/Maker000249/Maker000251/Maker004326/Maker004947/Maker004963/Maker005357/Maker005552/Maker006134/Maker006251/Maker007266/Maker008659/Maker010275/Maker011087	14
	GO:0008143	molecular_function	binding	poly(A) binding	2/275	24/9426	0.154133	0.475412	0.403262	Maker007276/Maker008194	2
	GO:0031593	molecular_function	binding	polyubiquitin modification-dependent protein binding	2/275	24/9426	0.154133	0.475412	0.403262	Maker007046/Maker009070	2
	GO:0003824	molecular_function	catalytic activity	catalytic activity	3/275	47/9426	0.156932	0.475412	0.403262	Maker007157/Maker008772/Maker010317	3
	GO:0046933	molecular_function	catalytic activity||transporter activity	proton-transporting ATP synthase activity, rotational mechanism	3/275	47/9426	0.156932	0.475412	0.403262	Maker002071/Maker006357/Maker011246	3
	GO:0008289	molecular_function	binding	lipid binding	5/275	99/9426	0.162663	0.484034	0.410576	Maker002948/Maker005465/Maker006809/Maker009900/Maker010178	5
	GO:0000049	molecular_function	binding	tRNA binding	7/275	154/9426	0.163535	0.484034	0.410576	Maker002794/Maker002948/Maker006341/Maker008806/Maker009077/Maker009081/Maker009096	7
	GO:0048156	molecular_function	binding	tau protein binding	2/275	25/9426	0.164478	0.484034	0.410576	Maker007046/Maker008659	2
	GO:0003735	molecular_function	structural molecule activity	structural constituent of ribosome	10/275	243/9426	0.173068	0.504509	0.427944	Maker001194/Maker002850/Maker003385/Maker003922/Maker005583/Maker006340/Maker007110/Maker008806/Maker010680/Maker011201	10
	GO:0070840	molecular_function	binding	dynein complex binding	2/275	26/9426	0.17494	0.505201	0.42853	Maker005411/Maker007046	2
	GO:0008234	molecular_function	catalytic activity	cysteine-type peptidase activity	2/275	27/9426	0.185505	0.521984	0.442766	Maker004158/Maker010617	2
	GO:0061631	molecular_function	catalytic activity	ubiquitin conjugating enzyme activity	2/275	27/9426	0.185505	0.521984	0.442766	Maker005746/Maker007682	2
	GO:0051117	molecular_function	binding	ATPase binding	3/275	51/9426	0.18582	0.521984	0.442766	Maker000429/Maker000435/Maker008179	3
	GO:0003697	molecular_function	binding	single-stranded DNA binding	6/275	133/9426	0.192655	0.536309	0.454918	Maker002223/Maker007276/Maker008256/Maker009070/Maker009962/Maker010758	6
	GO:0019888	molecular_function	molecular function regulator	protein phosphatase regulator activity	2/275	29/9426	0.206884	0.569663	0.483209	Maker002922/Maker006594	2
	GO:0004197	molecular_function	catalytic activity	cysteine-type endopeptidase activity	3/275	54/9426	0.208323	0.569663	0.483209	Maker001372/Maker004158/Maker010617	3
	GO:0008233	molecular_function	catalytic activity	peptidase activity	4/275	83/9426	0.223378	0.605471	0.513583	Maker000769/Maker001136/Maker004158/Maker011279	4
	GO:0051721	molecular_function	binding	protein phosphatase 2A binding	2/275	31/9426	0.228505	0.613982	0.520802	Maker002922/Maker003587	2
	GO:0030331	molecular_function	binding	estrogen receptor binding	2/275	32/9426	0.239375	0.628751	0.53333	Maker009077/Maker009081	2
	GO:0004385	molecular_function	catalytic activity	guanylate kinase activity	1/275	10/9426	0.256384	0.628751	0.53333	Maker003900	1
	GO:0004435	molecular_function	catalytic activity	phosphatidylinositol phospholipase C activity	1/275	10/9426	0.256384	0.628751	0.53333	Maker009980	1
	GO:0004818	molecular_function	catalytic activity	glutamate-tRNA ligase activity	1/275	10/9426	0.256384	0.628751	0.53333	Maker002948	1
	GO:0005164	molecular_function	binding	tumor necrosis factor receptor binding	1/275	10/9426	0.256384	0.628751	0.53333	Maker007303	1
	GO:0005536	molecular_function	binding	glucose binding	1/275	10/9426	0.256384	0.628751	0.53333	Maker009880	1
	GO:0015450	molecular_function	transporter activity	protein-transporting ATPase activity	1/275	10/9426	0.256384	0.628751	0.53333	Maker001859	1
	GO:0030371	molecular_function	translation regulator activity	translation repressor activity	1/275	10/9426	0.256384	0.628751	0.53333	Maker003587	1
	GO:0031005	molecular_function	binding	filamin binding	1/275	10/9426	0.256384	0.628751	0.53333	Maker010893	1
	GO:0031406	molecular_function	binding	carboxylic acid binding	1/275	10/9426	0.256384	0.628751	0.53333	Maker003368	1
	GO:0043139	molecular_function	catalytic activity	5'-3' DNA helicase activity	1/275	10/9426	0.256384	0.628751	0.53333	Maker008568	1
	GO:0016597	molecular_function	binding	amino acid binding	2/275	34/9426	0.261178	0.629138	0.533658	Maker003294/Maker010893	2
	GO:0009982	molecular_function	catalytic activity	pseudouridine synthase activity	1/275	11/9426	0.278102	0.629138	0.533658	Maker000080	1
	GO:0031402	molecular_function	binding	sodium ion binding	1/275	11/9426	0.278102	0.629138	0.533658	Maker007579	1
	GO:0031419	molecular_function	binding	cobalamin binding	1/275	11/9426	0.278102	0.629138	0.533658	Maker003129	1
	GO:0031681	molecular_function	binding	G-protein beta-subunit binding	1/275	11/9426	0.278102	0.629138	0.533658	Maker008580	1
	GO:0106029	molecular_function	catalytic activity	tRNA pseudouridine synthase activity	1/275	11/9426	0.278102	0.629138	0.533658	Maker000080	1
	GO:0042302	molecular_function	structural molecule activity	structural constituent of cuticle	2/275	36/9426	0.282998	0.629138	0.533658	Maker004940/Maker004944	2
	GO:0019899	molecular_function	binding	enzyme binding	9/275	246/9426	0.291069	0.629138	0.533658	Maker001793/Maker003231/Maker004986/Maker007046/Maker007276/Maker007317/Maker008689/Maker008997/Maker009900	9
	GO:0046332	molecular_function	binding	SMAD binding	2/275	37/9426	0.29389	0.629138	0.533658	Maker000156/Maker002223	2
	GO:0004407	molecular_function	catalytic activity	histone deacetylase activity	1/275	12/9426	0.299187	0.629138	0.533658	Maker007046	1
	GO:0005212	molecular_function	structural molecule activity	structural constituent of eye lens	1/275	12/9426	0.299187	0.629138	0.533658	Maker009015	1
	GO:0008186	molecular_function	catalytic activity	ATPase, acting on RNA	1/275	12/9426	0.299187	0.629138	0.533658	Maker009980	1
	GO:0030553	molecular_function	binding	cGMP binding	1/275	12/9426	0.299187	0.629138	0.533658	Maker005310	1
	GO:0035254	molecular_function	binding	glutamate receptor binding	1/275	12/9426	0.299187	0.629138	0.533658	Maker006553	1
	GO:0038024	molecular_function	cargo receptor activity	cargo receptor activity	1/275	12/9426	0.299187	0.629138	0.533658	Maker003129	1
	GO:0019900	molecular_function	binding	kinase binding	4/275	95/9426	0.300678	0.629138	0.533658	Maker000325/Maker008659/Maker009070/Maker009900	4
	GO:0043130	molecular_function	binding	ubiquitin binding	3/275	66/9426	0.302753	0.629138	0.533658	Maker005596/Maker007046/Maker009070	3
	GO:0001786	molecular_function	binding	phosphatidylserine binding	2/275	38/9426	0.304759	0.629138	0.533658	Maker001793/Maker003231	2
	GO:0051879	molecular_function	binding	Hsp90 protein binding	2/275	38/9426	0.304759	0.629138	0.533658	Maker007021/Maker007046	2
	GO:0008017	molecular_function	binding	microtubule binding	8/275	219/9426	0.308673	0.629138	0.533658	Maker000325/Maker001666/Maker006942/Maker007046/Maker007983/Maker009015/Maker009712/Maker010537	8
	GO:0005085	molecular_function	binding||molecular function regulator	guanyl-nucleotide exchange factor activity	4/275	97/9426	0.313912	0.629138	0.533658	Maker001252/Maker003482/Maker006942/Maker007303	4
	GO:0051537	molecular_function	binding	2 iron, 2 sulfur cluster binding	2/275	39/9426	0.315598	0.629138	0.533658	Maker004528/Maker005492	2
	GO:0001094	molecular_function	binding	TFIID-class transcription factor complex binding	1/275	13/9426	0.319659	0.629138	0.533658	Maker010864	1
	GO:0004190	molecular_function	catalytic activity	aspartic-type endopeptidase activity	1/275	13/9426	0.319659	0.629138	0.533658	Maker006809	1
	GO:0008198	molecular_function	binding	ferrous iron binding	1/275	13/9426	0.319659	0.629138	0.533658	Maker003650	1
	GO:0016018	molecular_function	binding	cyclosporin A binding	1/275	13/9426	0.319659	0.629138	0.533658	Maker005193	1
	GO:0030955	molecular_function	binding	potassium ion binding	1/275	13/9426	0.319659	0.629138	0.533658	Maker010693	1
	GO:0030976	molecular_function	binding	thiamine pyrophosphate binding	1/275	13/9426	0.319659	0.629138	0.533658	Maker004256	1
	GO:0034185	molecular_function	binding	apolipoprotein binding	1/275	13/9426	0.319659	0.629138	0.533658	Maker003129	1
	GO:0044389	molecular_function	binding	ubiquitin-like protein ligase binding	1/275	13/9426	0.319659	0.629138	0.533658	Maker006798	1
	GO:0050897	molecular_function	binding	cobalt ion binding	1/275	13/9426	0.319659	0.629138	0.533658	Maker003294	1
	GO:0005507	molecular_function	binding	copper ion binding	2/275	40/9426	0.326398	0.637238	0.540529	Maker009509/Maker009524	2
	GO:0002039	molecular_function	binding	p53 binding	2/275	41/9426	0.337153	0.637238	0.540529	Maker007900/Maker010758	2
	GO:0003911	molecular_function	catalytic activity	DNA ligase (NAD+) activity	1/275	14/9426	0.339535	0.637238	0.540529	Maker010315	1
	GO:0004822	molecular_function	catalytic activity	isoleucine-tRNA ligase activity	1/275	14/9426	0.339535	0.637238	0.540529	Maker002794	1
	GO:0005539	molecular_function	binding	glycosaminoglycan binding	1/275	14/9426	0.339535	0.637238	0.540529	Maker000040	1
	GO:0048495	molecular_function	binding	Roundabout binding	1/275	14/9426	0.339535	0.637238	0.540529	Maker009857	1
	GO:0044325	molecular_function	binding	transmembrane transporter binding	3/275	71/9426	0.342952	0.637238	0.540529	Maker000156/Maker000435/Maker008659	3
	GO:0003729	molecular_function	binding	mRNA binding	7/275	196/9426	0.34732	0.637238	0.540529	Maker001569/Maker002223/Maker002483/Maker004535/Maker005411/Maker008194/Maker010758	7
	GO:0016491	molecular_function	catalytic activity	oxidoreductase activity	6/275	165/9426	0.350566	0.637238	0.540529	Maker005087/Maker005090/Maker005492/Maker010328/Maker010330/Maker010610	6
	GO:0004713	molecular_function	catalytic activity	protein tyrosine kinase activity	3/275	72/9426	0.350984	0.637238	0.540529	Maker004986/Maker008689/Maker008997	3
	GO:0004521	molecular_function	catalytic activity	endoribonuclease activity	2/275	43/9426	0.358502	0.637238	0.540529	Maker000736/Maker001194	2
	GO:0005080	molecular_function	binding	protein kinase C binding	2/275	43/9426	0.358502	0.637238	0.540529	Maker004271/Maker009015	2
	GO:0004829	molecular_function	catalytic activity	threonine-tRNA ligase activity	1/275	15/9426	0.358833	0.637238	0.540529	Maker009096	1
	GO:0004864	molecular_function	molecular function regulator	protein phosphatase inhibitor activity	1/275	15/9426	0.358833	0.637238	0.540529	Maker002922	1
	GO:0010314	molecular_function	binding	phosphatidylinositol-5-phosphate binding	1/275	15/9426	0.358833	0.637238	0.540529	Maker007317	1
	GO:0019887	molecular_function	molecular function regulator	protein kinase regulator activity	1/275	15/9426	0.358833	0.637238	0.540529	Maker008659	1
	GO:0032934	molecular_function	binding	sterol binding	1/275	15/9426	0.358833	0.637238	0.540529	Maker001528	1
	GO:0004550	molecular_function	catalytic activity	nucleoside diphosphate kinase activity	1/275	16/9426	0.377568	0.648159	0.549793	Maker003474	1
	GO:0031489	molecular_function	binding	myosin V binding	1/275	16/9426	0.377568	0.648159	0.549793	Maker004947	1
	GO:0032450	molecular_function	catalytic activity	maltose alpha-glucosidase activity	1/275	16/9426	0.377568	0.648159	0.549793	Maker008157	1
	GO:0042813	molecular_function	molecular transducer activity	Wnt-activated receptor activity	1/275	16/9426	0.377568	0.648159	0.549793	Maker006949	1
	GO:0046961	molecular_function	transporter activity	proton-transporting ATPase activity, rotational mechanism	1/275	16/9426	0.377568	0.648159	0.549793	Maker002071	1
	GO:0070034	molecular_function	binding	telomerase RNA binding	1/275	16/9426	0.377568	0.648159	0.549793	Maker007276	1
	GO:0016887	molecular_function	catalytic activity	ATP hydrolysis activity	10/275	302/9426	0.386801	0.66034	0.560125	Maker001666/Maker001793/Maker002071/Maker002885/Maker003231/Maker004214/Maker006021/Maker006357/Maker008525/Maker010537	10
	GO:0016149	molecular_function	binding||translation regulator activity	translation release factor activity, codon specific	1/275	17/9426	0.395759	0.664616	0.563752	Maker003682	1
	GO:0050840	molecular_function	binding	extracellular matrix binding	1/275	17/9426	0.395759	0.664616	0.563752	Maker006949	1
	GO:1990837	molecular_function	binding	sequence-specific double-stranded DNA binding	1/275	17/9426	0.395759	0.664616	0.563752	Maker007276	1
	GO:0000062	molecular_function	binding	fatty-acyl-CoA binding	1/275	18/9426	0.413419	0.674261	0.571933	Maker005465	1
	GO:0004623	molecular_function	catalytic activity	phospholipase A2 activity	1/275	18/9426	0.413419	0.674261	0.571933	Maker008236	1
	GO:0008266	molecular_function	binding	poly(U) RNA binding	1/275	18/9426	0.413419	0.674261	0.571933	Maker008194	1
	GO:0046875	molecular_function	binding	ephrin receptor binding	1/275	18/9426	0.413419	0.674261	0.571933	Maker000544	1
	GO:0051010	molecular_function	binding	microtubule plus-end binding	1/275	18/9426	0.413419	0.674261	0.571933	Maker010537	1
	GO:0000166	molecular_function	binding	nucleotide binding	3/275	80/9426	0.414594	0.674261	0.571933	Maker000385/Maker002512/Maker007003	3
	GO:0004017	molecular_function	catalytic activity	adenylate kinase activity	1/275	19/9426	0.430565	0.679425	0.576313	Maker003474	1
	GO:0008139	molecular_function	binding	nuclear localization sequence binding	1/275	19/9426	0.430565	0.679425	0.576313	Maker006134	1
	GO:0030332	molecular_function	binding	cyclin binding	1/275	19/9426	0.430565	0.679425	0.576313	Maker004535	1
	GO:0102567	molecular_function	catalytic activity	phospholipase A2 activity (consuming 1,2-dipalmitoylphosphatidylcholine)	1/275	19/9426	0.430565	0.679425	0.576313	Maker008236	1
	GO:0102568	molecular_function	catalytic activity	phospholipase A2 activity consuming 1,2-dioleoylphosphatidylethanolamine)	1/275	19/9426	0.430565	0.679425	0.576313	Maker008236	1
	GO:0003755	molecular_function	catalytic activity	peptidyl-prolyl cis-trans isomerase activity	2/275	50/9426	0.430962	0.679425	0.576313	Maker000156/Maker005193	2
	GO:0003724	molecular_function	catalytic activity	RNA helicase activity	4/275	115/9426	0.433392	0.679787	0.576621	Maker006998/Maker007899/Maker008525/Maker009980	4
	GO:0005201	molecular_function	structural molecule activity	extracellular matrix structural constituent	2/275	51/9426	0.440968	0.684101	0.58028	Maker003127/Maker010071	2
	GO:0038023	molecular_function	molecular transducer activity	signaling receptor activity	5/275	150/9426	0.445853	0.684101	0.58028	Maker000866/Maker003127/Maker003217/Maker009857/Maker009972	5
	GO:0001671	molecular_function	molecular function regulator	ATPase activator activity	1/275	20/9426	0.447212	0.684101	0.58028	Maker010635	1
	GO:0008061	molecular_function	binding	chitin binding	1/275	20/9426	0.447212	0.684101	0.58028	Maker004057	1
	GO:0070182	molecular_function	binding	DNA polymerase binding	1/275	20/9426	0.447212	0.684101	0.58028	Maker008659	1
	GO:0050661	molecular_function	binding	NADP binding	2/275	52/9426	0.450877	0.68631	0.582153	Maker003368/Maker010349	2
	GO:0019903	molecular_function	binding	protein phosphatase binding	2/275	53/9426	0.460685	0.691702	0.586727	Maker007317/Maker008941	2
	GO:0008047	molecular_function	molecular function regulator	enzyme activator activity	1/275	21/9426	0.463373	0.691702	0.586727	Maker006809	1
	GO:0009381	molecular_function	catalytic activity	excinuclease ABC activity	1/275	21/9426	0.463373	0.691702	0.586727	Maker004214	1
	GO:0051059	molecular_function	binding	NF-kappaB binding	1/275	21/9426	0.463373	0.691702	0.586727	Maker001241	1
	GO:0008134	molecular_function	binding	transcription factor binding	9/275	291/9426	0.477496	0.706275	0.599089	Maker001793/Maker002223/Maker003231/Maker006134/Maker006144/Maker010291/Maker010635/Maker010758/Maker011259	9
	GO:1990782	molecular_function	binding	protein tyrosine kinase binding	1/275	22/9426	0.479064	0.706275	0.599089	Maker003900	1
	GO:0019905	molecular_function	binding	syntaxin binding	2/275	55/9426	0.479993	0.706275	0.599089	Maker007983/Maker010709	2
	GO:0001618	molecular_function	binding	virus receptor activity	1/275	23/9426	0.494298	0.713729	0.605411	Maker010630	1
	GO:0005544	molecular_function	binding	calcium-dependent phospholipid binding	1/275	23/9426	0.494298	0.713729	0.605411	Maker008481	1
	GO:0015078	molecular_function	transporter activity	proton transmembrane transporter activity	1/275	23/9426	0.494298	0.713729	0.605411	Maker006357	1
	GO:0038187	molecular_function	molecular transducer activity	pattern recognition receptor activity	1/275	23/9426	0.494298	0.713729	0.605411	Maker000866	1
	GO:0047485	molecular_function	binding	protein N-terminus binding	3/275	92/9426	0.505758	0.715037	0.606521	Maker000429/Maker001342/Maker004271	3
	GO:0004386	molecular_function	catalytic activity	helicase activity	2/275	58/9426	0.508147	0.715037	0.606521	Maker007899/Maker008525	2
	GO:0060090	molecular_function	binding	molecular adaptor activity	2/275	58/9426	0.508147	0.715037	0.606521	Maker001569/Maker003422	2
	GO:0008375	molecular_function	catalytic activity	acetylglucosaminyltransferase activity	1/275	24/9426	0.509088	0.715037	0.606521	Maker006329	1
	GO:0016616	molecular_function	catalytic activity	oxidoreductase activity, acting on the CH-OH group of donors, NAD or NADP as acceptor	1/275	24/9426	0.509088	0.715037	0.606521	Maker003368	1
	GO:0017025	molecular_function	binding	TBP-class protein binding	1/275	24/9426	0.509088	0.715037	0.606521	Maker002942	1
	GO:0005109	molecular_function	binding	frizzled binding	1/275	25/9426	0.523446	0.725313	0.615238	Maker006942	1
	GO:0016853	molecular_function	catalytic activity	isomerase activity	1/275	25/9426	0.523446	0.725313	0.615238	Maker007900	1
	GO:0070273	molecular_function	binding	phosphatidylinositol-4-phosphate binding	1/275	25/9426	0.523446	0.725313	0.615238	Maker007317	1
	GO:0019901	molecular_function	binding	protein kinase binding	10/275	339/9426	0.531956	0.733815	0.622449	Maker000544/Maker003422/Maker004947/Maker004986/Maker006217/Maker008179/Maker008659/Maker008689/Maker008997/Maker009900	10
	GO:0003680	molecular_function	binding	minor groove of adenine-thymine-rich DNA binding	1/275	26/9426	0.537387	0.734745	0.623238	Maker003422	1
	GO:0017056	molecular_function	structural molecule activity	structural constituent of nuclear pore	1/275	26/9426	0.537387	0.734745	0.623238	Maker005411	1
	GO:0008201	molecular_function	binding	heparin binding	3/275	98/9426	0.548531	0.746642	0.63333	Maker001528/Maker008259/Maker009857	3
	GO:0017147	molecular_function	binding	Wnt-protein binding	1/275	27/9426	0.55092	0.746642	0.63333	Maker006949	1
	GO:0030234	molecular_function	molecular function regulator	enzyme regulator activity	1/275	28/9426	0.56406	0.757802	0.642796	Maker009058	1
	GO:0042169	molecular_function	binding	SH2 domain binding	1/275	28/9426	0.56406	0.757802	0.642796	Maker010630	1
	GO:0019904	molecular_function	binding	protein domain specific binding	6/275	208/9426	0.569617	0.761955	0.646318	Maker001935/Maker003900/Maker006134/Maker006798/Maker008179/Maker011248	6
	GO:0008569	molecular_function	catalytic activity	minus-end-directed microtubule motor activity	1/275	29/9426	0.576816	0.764962	0.648869	Maker010855	1
	GO:0080025	molecular_function	binding	phosphatidylinositol-3,5-bisphosphate binding	1/275	29/9426	0.576816	0.764962	0.648869	Maker007317	1
	GO:0004867	molecular_function	molecular function regulator	serine-type endopeptidase inhibitor activity	1/275	30/9426	0.5892	0.778047	0.659968	Maker009900	1
	GO:0019902	molecular_function	binding	phosphatase binding	1/275	31/9426	0.601224	0.787195	0.667728	Maker008689	1
	GO:0043014	molecular_function	binding	alpha-tubulin binding	1/275	31/9426	0.601224	0.787195	0.667728	Maker007046	1
	GO:0003713	molecular_function	transcription regulator activity	transcription coactivator activity	5/275	180/9426	0.607532	0.792098	0.671887	Maker002942/Maker006144/Maker007793/Maker009980/Maker010864	5
	GO:0004721	molecular_function	catalytic activity	phosphoprotein phosphatase activity	1/275	32/9426	0.612896	0.792405	0.672148	Maker006594	1
	GO:0008574	molecular_function	catalytic activity	plus-end-directed microtubule motor activity	1/275	32/9426	0.612896	0.792405	0.672148	Maker001666	1
	GO:0050839	molecular_function	binding	cell adhesion molecule binding	2/275	71/9426	0.618157	0.795758	0.674992	Maker003127/Maker009972	2
	GO:0050681	molecular_function	binding	androgen receptor binding	1/275	33/9426	0.624228	0.795758	0.674992	Maker006144	1
	GO:0003684	molecular_function	binding	damaged DNA binding	2/275	72/9426	0.625791	0.795758	0.674992	Maker008179/Maker009070	2
	GO:0005543	molecular_function	binding	phospholipid binding	2/275	72/9426	0.625791	0.795758	0.674992	Maker000325/Maker006809	2
	GO:0005484	molecular_function	binding	SNAP receptor activity	1/275	34/9426	0.63523	0.801167	0.67958	Maker010709	1
	GO:0030276	molecular_function	binding	clathrin binding	1/275	34/9426	0.63523	0.801167	0.67958	Maker006217	1
	GO:0030544	molecular_function	binding	Hsp70 protein binding	1/275	36/9426	0.656279	0.821013	0.696414	Maker007021	1
	GO:0048038	molecular_function	binding	quinone binding	1/275	36/9426	0.656279	0.821013	0.696414	Maker003410	1
	GO:0070402	molecular_function	binding	NADPH binding	1/275	37/9426	0.666346	0.82895	0.703146	Maker003368	1
	GO:0016301	molecular_function	catalytic activity	kinase activity	2/275	79/9426	0.675937	0.82895	0.703146	Maker008171/Maker010693	2
	GO:0042826	molecular_function	binding	histone deacetylase binding	2/275	79/9426	0.675937	0.82895	0.703146	Maker007046/Maker008659	2
	GO:0003727	molecular_function	binding	single-stranded RNA binding	1/275	38/9426	0.676118	0.82895	0.703146	Maker007276	1
	GO:0030170	molecular_function	binding	pyridoxal phosphate binding	2/275	80/9426	0.682638	0.82895	0.703146	Maker003294/Maker007437	2
	GO:0004177	molecular_function	catalytic activity	aminopeptidase activity	1/275	39/9426	0.685606	0.82895	0.703146	Maker005382	1
	GO:0004984	molecular_function	molecular transducer activity	olfactory receptor activity	1/275	39/9426	0.685606	0.82895	0.703146	Maker006949	1
	GO:0008408	molecular_function	catalytic activity	3'-5' exonuclease activity	1/275	39/9426	0.685606	0.82895	0.703146	Maker002901	1
	GO:0017124	molecular_function	binding	SH3 domain binding	2/275	81/9426	0.689225	0.82895	0.703146	Maker009960/Maker010893	2
	GO:0000993	molecular_function	binding	RNA polymerase II complex binding	1/275	40/9426	0.694816	0.82895	0.703146	Maker007276	1
	GO:0008236	molecular_function	catalytic activity	serine-type peptidase activity	1/275	40/9426	0.694816	0.82895	0.703146	Maker006422	1
	GO:0030983	molecular_function	binding	mismatched DNA binding	1/275	40/9426	0.694816	0.82895	0.703146	Maker008179	1
	GO:0042393	molecular_function	binding	histone binding	3/275	123/9426	0.701232	0.833184	0.706738	Maker002050/Maker004158/Maker006320	3
	GO:0008083	molecular_function	binding||molecular function regulator	growth factor activity	1/275	41/9426	0.703758	0.833184	0.706738	Maker003129	1
	GO:0016787	molecular_function	catalytic activity	hydrolase activity	2/275	85/9426	0.714461	0.842627	0.714748	Maker006527/Maker011248	2
	GO:0032266	molecular_function	binding	phosphatidylinositol-3-phosphate binding	1/275	45/9426	0.736988	0.865891	0.734481	Maker007317	1
	GO:0008144	molecular_function	binding	drug binding	2/275	90/9426	0.743571	0.868346	0.736564	Maker000156/Maker007579	2
	GO:0002161	molecular_function	catalytic activity	aminoacyl-tRNA editing activity	1/275	46/9426	0.744698	0.868346	0.736564	Maker002794	1
	GO:0019003	molecular_function	binding	GDP binding	1/275	48/9426	0.759449	0.879758	0.746243	Maker004947	1
	GO:0004674	molecular_function	catalytic activity	protein serine/threonine kinase activity	7/275	294/9426	0.760179	0.879758	0.746243	Maker000272/Maker000736/Maker004986/Maker005382/Maker008688/Maker008689/Maker008997	7
	GO:0097110	molecular_function	binding	scaffold protein binding	1/275	50/9426	0.773351	0.891662	0.756341	Maker006887	1
	GO:0000987	molecular_function	binding	cis-regulatory region sequence-specific DNA binding	1/275	51/9426	0.779999	0.895984	0.760007	Maker003664	1
CC	GO:0005839	cellular_component	intracellular||protein-containing complex	proteasome core complex	8/285	13/9904	4.8456e-10	8.1818e-08	6.68387e-08	Maker000691/Maker001241/Maker001699/Maker003029/Maker003066/Maker006722/Maker009785/Maker010865	8
	GO:0043209	cellular_component	cellular anatomical entity	myelin sheath	16/285	78/9904	5.01951e-10	8.1818e-08	6.68387e-08	Maker000396/Maker001793/Maker002071/Maker003231/Maker003650/Maker004256/Maker005251/Maker005492/Maker007021/Maker007266/Maker007983/Maker008580/Maker009900/Maker009960/Maker010573/Maker010693	16
	GO:0005925	cellular_component	cellular anatomical entity	focal adhesion	24/285	223/9904	2.36862e-08	1.94485e-06	1.58879e-06	Maker000089/Maker000737/Maker000866/Maker001372/Maker002690/Maker002883/Maker003127/Maker003129/Maker003231/Maker003237/Maker003899/Maker003922/Maker004271/Maker005583/Maker005912/Maker006144/Maker008941/Maker009960/Maker009972/Maker009980/Maker010291/Maker010537/Maker010630/Maker011201	24
	GO:0000502	cellular_component	intracellular||protein-containing complex	proteasome complex	12/285	54/9904	2.9829e-08	1.94485e-06	1.58879e-06	Maker000691/Maker001241/Maker001699/Maker002540/Maker003029/Maker003066/Maker005596/Maker006722/Maker009070/Maker009785/Maker010140/Maker010865	12
	GO:0043202	cellular_component	cellular anatomical entity||intracellular	lysosomal lumen	12/285	54/9904	2.9829e-08	1.94485e-06	1.58879e-06	Maker000040/Maker003127/Maker003129/Maker003231/Maker004158/Maker006329/Maker006809/Maker008157/Maker009880/Maker009972/Maker010617/Maker011063	12
	GO:0001725	cellular_component	cellular anatomical entity||intracellular	stress fiber	11/285	47/9904	6.40526e-08	3.48019e-06	2.84304e-06	Maker000737/Maker002883/Maker003237/Maker003899/Maker004271/Maker005912/Maker006553/Maker009559/Maker009980/Maker010537/Maker011028	11
	GO:0030016	cellular_component	cellular anatomical entity||intracellular	myofibril	8/285	22/9904	9.60143e-08	4.47152e-06	3.65287e-06	Maker000272/Maker001241/Maker004986/Maker006553/Maker008689/Maker008997/Maker009559/Maker009779	8
	GO:0030018	cellular_component	cellular anatomical entity||intracellular	Z disc	17/285	133/9904	2.41025e-07	9.82176e-06	8.02359e-06	Maker000156/Maker000435/Maker002690/Maker003237/Maker003899/Maker004271/Maker004986/Maker005251/Maker005912/Maker006144/Maker006553/Maker007983/Maker008689/Maker008997/Maker009015/Maker009980/Maker010537	17
	GO:0005859	cellular_component	cellular anatomical entity||intracellular||protein-containing complex	muscle myosin complex	6/285	12/9904	4.30396e-07	1.55899e-05	1.27357e-05	Maker002287/Maker004986/Maker008068/Maker008689/Maker008997/Maker009779	6
	GO:0034774	cellular_component	cellular anatomical entity||intracellular	secretory granule lumen	8/285	43/9904	2.57323e-05	0.000838873	0.000685292	Maker002540/Maker003231/Maker005251/Maker006722/Maker008659/Maker009785/Maker009880/Maker010093	8
	GO:0031430	cellular_component	cellular anatomical entity||intracellular	M band	9/285	58/9904	3.68299e-05	0.00104312	0.000852144	Maker000272/Maker000435/Maker003127/Maker004986/Maker005251/Maker006144/Maker008689/Maker008997/Maker009015	9
	GO:0015629	cellular_component	cellular anatomical entity||intracellular	actin cytoskeleton	14/285	137/9904	3.8397e-05	0.00104312	0.000852144	Maker000737/Maker002287/Maker002597/Maker002690/Maker002883/Maker003899/Maker004271/Maker005251/Maker006320/Maker009497/Maker009559/Maker009980/Maker010129/Maker010537	14
	GO:0005865	cellular_component	cellular anatomical entity||intracellular	striated muscle thin filament	5/285	16/9904	6.41169e-05	0.00149301	0.00121967	Maker004986/Maker006280/Maker008689/Maker008997/Maker011134	5
	GO:0005915	cellular_component	cellular anatomical entity	zonula adherens	5/285	16/9904	6.41169e-05	0.00149301	0.00121967	Maker002690/Maker003899/Maker004271/Maker005912/Maker009980	5
	GO:0035578	cellular_component	cellular anatomical entity||intracellular	azurophil granule lumen	7/285	38/9904	8.90482e-05	0.00188892	0.00154309	Maker000251/Maker000396/Maker001935/Maker006329/Maker007266/Maker010093/Maker011063	7
	GO:0031252	cellular_component	cellular anatomical entity	cell leading edge	9/285	65/9904	9.27076e-05	0.00188892	0.00154309	Maker003237/Maker003899/Maker004271/Maker005912/Maker007046/Maker008194/Maker009509/Maker009980/Maker010537	9
	GO:0005856	cellular_component	cellular anatomical entity||intracellular	cytoskeleton	23/285	338/9904	0.000112235	0.00214867	0.00175529	Maker000089/Maker000251/Maker000272/Maker000325/Maker000435/Maker000544/Maker000737/Maker001691/Maker002597/Maker002690/Maker002727/Maker003237/Maker003849/Maker004271/Maker005325/Maker007266/Maker007983/Maker009712/Maker010128/Maker010129/Maker010291/Maker010537/Maker010630	23
	GO:0005832	cellular_component	cellular anatomical entity||intracellular||protein-containing complex	chaperonin-containing T-complex	4/285	10/9904	0.000122948	0.00214867	0.00175529	Maker000396/Maker003503/Maker008580/Maker010093	4
	GO:0005791	cellular_component	cellular anatomical entity||intracellular	rough endoplasmic reticulum	7/285	40/9904	0.000125229	0.00214867	0.00175529	Maker000769/Maker003217/Maker003922/Maker007110/Maker007303/Maker008202/Maker009900	7
	GO:1904813	cellular_component	cellular anatomical entity||intracellular	ficolin-1-rich granule lumen	8/285	55/9904	0.0001602	0.00261126	0.00213319	Maker002540/Maker003231/Maker005251/Maker006722/Maker008659/Maker009785/Maker009880/Maker010093	8
	GO:0042470	cellular_component	cellular anatomical entity||intracellular	melanosome	11/285	104/9904	0.000191472	0.00297237	0.00242819	Maker001372/Maker001793/Maker003231/Maker003305/Maker006971/Maker008202/Maker008481/Maker008659/Maker008941/Maker009960/Maker011087	11
	GO:0005874	cellular_component	cellular anatomical entity||intracellular	microtubule	20/285	298/9904	0.000376952	0.00558574	0.0045631	Maker000248/Maker000249/Maker000251/Maker000325/Maker000396/Maker001666/Maker001793/Maker002967/Maker003231/Maker003503/Maker006887/Maker007046/Maker007266/Maker008580/Maker008820/Maker010093/Maker010275/Maker010537/Maker010855/Maker011134	20
	GO:0099524	cellular_component	cellular anatomical entity||intracellular	postsynaptic cytosol	4/285	15/9904	0.000713056	0.0101068	0.00825644	Maker001793/Maker003231/Maker003587/Maker010630	4
	GO:0005844	cellular_component	protein-containing complex	polysome	6/285	40/9904	0.000907026	0.0123204	0.0100648	Maker001241/Maker001569/Maker001699/Maker007763/Maker008194/Maker009689	6
	GO:0009986	cellular_component	cellular anatomical entity	cell surface	22/285	377/9904	0.001284	0.0167433	0.0136779	Maker000089/Maker000435/Maker000769/Maker000866/Maker001342/Maker001372/Maker001528/Maker001793/Maker002071/Maker002914/Maker003129/Maker003231/Maker003900/Maker006357/Maker007157/Maker007276/Maker007577/Maker007900/Maker008659/Maker009015/Maker009857/Maker009900	22
	GO:0031672	cellular_component	cellular anatomical entity||intracellular	A band	5/285	31/9904	0.00175114	0.0219566	0.0179368	Maker000435/Maker004986/Maker008689/Maker008997/Maker009779	5
	GO:1990124	cellular_component	protein-containing complex	messenger ribonucleoprotein complex	4/285	19/9904	0.00184899	0.0223249	0.0182376	Maker001793/Maker003231/Maker008194/Maker010758	4
	GO:0001669	cellular_component	cellular anatomical entity||intracellular	acrosomal vesicle	6/285	48/9904	0.00239297	0.027861	0.0227602	Maker003503/Maker005196/Maker005797/Maker005833/Maker006329/Maker010573	6
	GO:0031674	cellular_component	cellular anatomical entity||intracellular	I band	4/285	21/9904	0.00272869	0.0296517	0.0242231	Maker004986/Maker005251/Maker008689/Maker008997	4
	GO:0045169	cellular_component	cellular anatomical entity||intracellular	fusome	4/285	21/9904	0.00272869	0.0296517	0.0242231	Maker004158/Maker007983/Maker008202/Maker010291	4
	GO:0030017	cellular_component	cellular anatomical entity||intracellular	sarcomere	6/285	51/9904	0.0032685	0.0333848	0.0272727	Maker001241/Maker004986/Maker006280/Maker008689/Maker008997/Maker009779	6
	GO:0101031	cellular_component	protein-containing complex	chaperone complex	3/285	11/9904	0.00327703	0.0333848	0.0272727	Maker001793/Maker003231/Maker007021	3
	GO:1903561	cellular_component	cellular anatomical entity	extracellular vesicle	4/285	23/9904	0.00385883	0.0381206	0.0311414	Maker000251/Maker007266/Maker007983/Maker009960	4
	GO:0005927	cellular_component	cellular anatomical entity	muscle tendon junction	3/285	12/9904	0.00427709	0.0410097	0.0335016	Maker003899/Maker004271/Maker009980	3
	GO:0005796	cellular_component	cellular anatomical entity||intracellular	Golgi lumen	5/285	39/9904	0.00492141	0.0451672	0.036898	Maker001528/Maker003127/Maker003129/Maker009972/Maker010630	5
	GO:0062023	cellular_component	cellular anatomical entity	collagen-containing extracellular matrix	10/285	133/9904	0.00498779	0.0451672	0.036898	Maker003127/Maker003129/Maker004158/Maker006809/Maker006949/Maker008481/Maker008941/Maker009972/Maker010630/Maker010693	10
	GO:0031941	cellular_component	cellular anatomical entity||intracellular||protein-containing complex	filamentous actin	4/285	25/9904	0.00526956	0.0464291	0.0379288	Maker003899/Maker004271/Maker009980/Maker010893	4
	GO:0030140	cellular_component	cellular anatomical entity||intracellular	trans-Golgi network transport vesicle	3/285	13/9904	0.00544294	0.0466947	0.0381458	Maker004947/Maker005196/Maker009509	3
	GO:0001917	cellular_component	cellular anatomical entity	photoreceptor inner segment	5/285	42/9904	0.00678058	0.0552691	0.0451504	Maker001342/Maker001793/Maker003231/Maker008179/Maker010693	5
	GO:0098684	cellular_component	cellular anatomical entity	photoreceptor ribbon synapse	3/285	14/9904	0.00678148	0.0552691	0.0451504	Maker001342/Maker001793/Maker003231	3
	GO:0005771	cellular_component	cellular anatomical entity||intracellular	multivesicular body	4/285	27/9904	0.00698904	0.0555714	0.0453974	Maker002155/Maker002914/Maker004158/Maker007046	4
	GO:0014069	cellular_component	cellular anatomical entity	postsynaptic density	14/285	232/9904	0.00716053	0.0555739	0.0453994	Maker000325/Maker000435/Maker000544/Maker001793/Maker003231/Maker004271/Maker004947/Maker005583/Maker006887/Maker009015/Maker009559/Maker009708/Maker010291/Maker010537	14
	GO:0044297	cellular_component	cellular anatomical entity	cell body	6/285	60/9904	0.0073303	0.0555739	0.0453994	Maker000396/Maker003503/Maker007046/Maker008580/Maker010093/Maker010893	6
	GO:0005863	cellular_component	cellular anatomical entity||intracellular	striated muscle myosin thick filament	3/285	15/9904	0.00829859	0.0601187	0.0491121	Maker000272/Maker008689/Maker009779	3
	GO:0008541	cellular_component	intracellular||protein-containing complex	proteasome regulatory particle, lid subcomplex	3/285	15/9904	0.00829859	0.0601187	0.0491121	Maker002540/Maker005596/Maker010140	3
	GO:0022626	cellular_component	cellular anatomical entity||intracellular	cytosolic ribosome	5/285	45/9904	0.00908279	0.0643693	0.0525845	Maker003922/Maker005382/Maker007110/Maker010680/Maker011201	5
	GO:0005604	cellular_component	cellular anatomical entity	basement membrane	7/285	85/9904	0.0110719	0.0767969	0.0627369	Maker003127/Maker003129/Maker006949/Maker009972/Maker010071/Maker010537/Maker010630	7
	GO:0009506	cellular_component	cellular anatomical entity	plasmodesma	4/285	32/9904	0.0128021	0.0869473	0.071029	Maker001528/Maker002948/Maker003422/Maker003900	4
	GO:0005764	cellular_component	cellular anatomical entity||intracellular	lysosome	13/285	225/9904	0.0131823	0.0877025	0.0716459	Maker000040/Maker000435/Maker001793/Maker003231/Maker003305/Maker004158/Maker006329/Maker006798/Maker006809/Maker008157/Maker010617/Maker011063/Maker011248	13
	GO:0043034	cellular_component	cellular anatomical entity||intracellular	costamere	3/285	20/9904	0.0187049	0.121956	0.099628	Maker000435/Maker002690/Maker010630	3
	GO:0010494	cellular_component	cellular anatomical entity||intracellular	cytoplasmic stress granule	5/285	55/9904	0.0205243	0.131195	0.107175	Maker004535/Maker007899/Maker008194/Maker009689/Maker010758	5
	GO:0042645	cellular_component	cellular anatomical entity||intracellular	mitochondrial nucleoid	4/285	38/9904	0.0229896	0.144127	0.11774	Maker002071/Maker009077/Maker009081/Maker009962	4
	GO:0005758	cellular_component	cellular anatomical entity||intracellular	mitochondrial intermembrane space	5/285	57/9904	0.0235927	0.145118	0.118549	Maker000896/Maker001859/Maker002637/Maker010171/Maker011259	5
	GO:0031526	cellular_component	cellular anatomical entity	brush border membrane	5/285	59/9904	0.0269429	0.158819	0.129742	Maker000429/Maker000737/Maker002883/Maker008659/Maker009509	5
	GO:0070382	cellular_component	cellular anatomical entity||intracellular	exocytic vesicle	3/285	23/9904	0.0272817	0.158819	0.129742	Maker004947/Maker010893/Maker011087	3
	GO:0090543	cellular_component	cellular anatomical entity	Flemming body	3/285	23/9904	0.0272817	0.158819	0.129742	Maker001935/Maker004214/Maker009960	3
	GO:0005813	cellular_component	cellular anatomical entity||intracellular	centrosome	17/285	356/9904	0.0281791	0.161164	0.131658	Maker001342/Maker001699/Maker001935/Maker003422/Maker003503/Maker004214/Maker004947/Maker006887/Maker006942/Maker007046/Maker007276/Maker007577/Maker008179/Maker008580/Maker008820/Maker010093/Maker010275	17
	GO:0030496	cellular_component	cellular anatomical entity	midbody	8/285	127/9904	0.0300823	0.167748	0.137037	Maker000658/Maker001935/Maker002155/Maker004947/Maker005411/Maker007276/Maker008481/Maker008941	8
	GO:0005882	cellular_component	cellular anatomical entity||intracellular	intermediate filament	3/285	24/9904	0.0305323	0.167748	0.137037	Maker001793/Maker003231/Maker010537	3
	GO:0016272	cellular_component	protein-containing complex	prefoldin complex	2/285	10/9904	0.0318802	0.167748	0.137037	Maker001098/Maker005463	2
	GO:0043614	cellular_component	cellular anatomical entity||intracellular||protein-containing complex	multi-eIF complex	2/285	10/9904	0.0318802	0.167748	0.137037	Maker002483/Maker009689	2
	GO:0005773	cellular_component	cellular anatomical entity||intracellular	vacuole	4/285	42/9904	0.0319031	0.167748	0.137037	Maker002948/Maker003305/Maker005382/Maker006809	4
	GO:0045178	cellular_component	cellular anatomical entity	basal part of cell	3/285	25/9904	0.0339773	0.175819	0.14363	Maker003899/Maker004271/Maker009980	3
	GO:0098794	cellular_component	cellular anatomical entity	postsynapse	7/285	108/9904	0.0360376	0.181477	0.148252	Maker000544/Maker001569/Maker001793/Maker003231/Maker003587/Maker006887/Maker010291	7
	GO:0012505	cellular_component	cellular anatomical entity	endomembrane system	9/285	156/9904	0.036184	0.181477	0.148252	Maker000325/Maker003784/Maker004947/Maker007938/Maker008202/Maker008257/Maker008481/Maker010709/Maker011087	9
	GO:0016459	cellular_component	cellular anatomical entity||intracellular||protein-containing complex	myosin complex	4/285	44/9904	0.0370206	0.182859	0.149381	Maker000272/Maker002287/Maker006553/Maker009779	4
	GO:0000815	cellular_component	cellular anatomical entity||intracellular||protein-containing complex	ESCRT III complex	2/285	11/9904	0.0382365	0.18331	0.14975	Maker000658/Maker002155	2
	GO:0005744	cellular_component	cellular anatomical entity||intracellular||protein-containing complex	TIM23 mitochondrial import inner membrane translocase complex	2/285	11/9904	0.0382365	0.18331	0.14975	Maker001859/Maker010171	2
	GO:0030141	cellular_component	cellular anatomical entity||intracellular	secretory granule	4/285	45/9904	0.0397462	0.187787	0.153407	Maker006798/Maker007900/Maker009303/Maker009509	4
	GO:0032279	cellular_component	cellular anatomical entity	asymmetric synapse	2/285	12/9904	0.0450284	0.20675	0.168898	Maker001793/Maker003231	2
	GO:0043190	cellular_component	cellular anatomical entity||protein-containing complex	ATP-binding cassette (ABC) transporter complex	2/285	12/9904	0.0450284	0.20675	0.168898	Maker002885/Maker006563	2
	GO:0043204	cellular_component	cellular anatomical entity	perikaryon	9/285	165/9904	0.0487771	0.220852	0.180418	Maker000325/Maker001666/Maker001793/Maker003231/Maker007046/Maker007303/Maker009015/Maker009509/Maker009857	9
	GO:0035577	cellular_component	cellular anatomical entity||intracellular	azurophil granule membrane	3/285	29/9904	0.0496614	0.221776	0.181173	Maker006217/Maker006809/Maker008157	3
	GO:0005753	cellular_component	cellular anatomical entity||intracellular||protein-containing complex	mitochondrial proton-transporting ATP synthase complex	2/285	13/9904	0.0522258	0.230076	0.187953	Maker002071/Maker006357	2
	GO:0033268	cellular_component	cellular anatomical entity	node of Ranvier	2/285	14/9904	0.0597998	0.253178	0.206826	Maker000435/Maker010630	2
	GO:0033270	cellular_component	cellular anatomical entity	paranode region of axon	2/285	14/9904	0.0597998	0.253178	0.206826	Maker000435/Maker007983	2
	GO:0043220	cellular_component	cellular anatomical entity	Schmidt-Lanterman incisure	2/285	14/9904	0.0597998	0.253178	0.206826	Maker010328/Maker010330	2
	GO:0022625	cellular_component	cellular anatomical entity||intracellular||protein-containing complex	cytosolic large ribosomal subunit	4/285	52/9904	0.0619349	0.258856	0.211465	Maker003922/Maker005583/Maker008806/Maker011201	4
	GO:0016328	cellular_component	cellular anatomical entity	lateral plasma membrane	4/285	53/9904	0.0655435	0.270471	0.220953	Maker000435/Maker005912/Maker007983/Maker010291	4
	GO:0014704	cellular_component	cellular anatomical entity	intercalated disc	3/285	33/9904	0.0682578	0.27815	0.227227	Maker000435/Maker002690/Maker010537	3
	GO:0016234	cellular_component	cellular anatomical entity||intracellular	inclusion body	2/285	16/9904	0.0759693	0.298386	0.243757	Maker007046/Maker008659	2
	GO:0097038	cellular_component	cellular anatomical entity||intracellular	perinuclear endoplasmic reticulum	2/285	16/9904	0.0759693	0.298386	0.243757	Maker003664/Maker010537	2
	GO:1904724	cellular_component	cellular anatomical entity||intracellular	tertiary granule lumen	2/285	16/9904	0.0759693	0.298386	0.243757	Maker005251/Maker007983	2
	GO:0043025	cellular_component	cellular anatomical entity	neuronal cell body	18/285	440/9904	0.0839741	0.316683	0.258705	Maker000325/Maker000544/Maker001793/Maker003231/Maker004528/Maker004947/Maker005740/Maker005813/Maker007579/Maker007900/Maker008202/Maker008659/Maker009509/Maker009708/Maker009857/Maker009900/Maker010758/Maker011087	18
	GO:0005868	cellular_component	cellular anatomical entity||intracellular||protein-containing complex	cytoplasmic dynein complex	2/285	17/9904	0.0845136	0.316683	0.258705	Maker005411/Maker006887	2
	GO:0035371	cellular_component	cellular anatomical entity||intracellular	microtubule plus-end	2/285	17/9904	0.0845136	0.316683	0.258705	Maker001666/Maker010537	2
	GO:0044291	cellular_component	cellular anatomical entity	cell-cell contact zone	2/285	17/9904	0.0845136	0.316683	0.258705	Maker003900/Maker009972	2
	GO:1990904	cellular_component	protein-containing complex	ribonucleoprotein complex	7/285	132/9904	0.0863549	0.319906	0.261337	Maker001793/Maker003231/Maker003922/Maker007276/Maker008194/Maker009980/Maker010758	7
	GO:0044853	cellular_component	cellular anatomical entity	plasma membrane raft	2/285	18/9904	0.0933321	0.338069	0.276176	Maker010291/Maker010630	2
	GO:0099523	cellular_component	cellular anatomical entity||intracellular	presynaptic cytosol	2/285	18/9904	0.0933321	0.338069	0.276176	Maker001793/Maker003231	2
	GO:0042383	cellular_component	cellular anatomical entity	sarcolemma	5/285	85/9904	0.0978973	0.345337	0.282112	Maker000435/Maker002690/Maker005912/Maker010537/Maker010630	5
	GO:0045335	cellular_component	cellular anatomical entity||intracellular	phagocytic vesicle	4/285	61/9904	0.098177	0.345337	0.282112	Maker001372/Maker004947/Maker008481/Maker010709	4
	GO:0005769	cellular_component	cellular anatomical entity||intracellular	early endosome	10/285	218/9904	0.0985163	0.345337	0.282112	Maker000435/Maker002155/Maker006217/Maker006798/Maker007303/Maker007317/Maker007579/Maker007900/Maker010709/Maker011087	10
	GO:0043197	cellular_component	cellular anatomical entity	dendritic spine	7/285	137/9904	0.100243	0.34765	0.284002	Maker000325/Maker000544/Maker001793/Maker003231/Maker004947/Maker009015/Maker010291	7
	GO:0005838	cellular_component	intracellular||protein-containing complex	proteasome regulatory particle	2/285	19/9904	0.102402	0.3514	0.287066	Maker002540/Maker005596	2
	GO:0034399	cellular_component	cellular anatomical entity||intracellular	nuclear periphery	3/285	40/9904	0.10707	0.358318	0.292717	Maker001528/Maker005411/Maker010630	3
	GO:0036126	cellular_component	cellular anatomical entity	sperm flagellum	3/285	40/9904	0.10707	0.358318	0.292717	Maker003474/Maker008820/Maker009712	3
	GO:0005759	cellular_component	cellular anatomical entity||intracellular	mitochondrial matrix	12/285	279/9904	0.107715	0.358318	0.292717	Maker002050/Maker004528/Maker005193/Maker005813/Maker007003/Maker007900/Maker007901/Maker008270/Maker009077/Maker009081/Maker009303/Maker010573	12
	GO:0045202	cellular_component	cellular anatomical entity	synapse	17/285	427/9904	0.109538	0.360542	0.294534	Maker000325/Maker000435/Maker001342/Maker001666/Maker001980/Maker003066/Maker004947/Maker005090/Maker005797/Maker007579/Maker007792/Maker008194/Maker009689/Maker009972/Maker010291/Maker010893/Maker011201	17
	GO:0016235	cellular_component	cellular anatomical entity||intracellular	aggresome	2/285	20/9904	0.111702	0.360542	0.294534	Maker006809/Maker007046	2
	GO:0098690	cellular_component	cellular anatomical entity	glycinergic synapse	2/285	20/9904	0.111702	0.360542	0.294534	Maker001793/Maker003231	2
	GO:0005815	cellular_component	cellular anatomical entity||intracellular	microtubule organizing center	6/285	115/9904	0.114029	0.364445	0.297723	Maker001935/Maker004214/Maker008179/Maker009960/Maker010093/Maker011134	6
	GO:0005788	cellular_component	cellular anatomical entity||intracellular	endoplasmic reticulum lumen	6/285	117/9904	0.121086	0.37633	0.307431	Maker001372/Maker006183/Maker007303/Maker008202/Maker008941/Maker010630	6
	GO:0033644	cellular_component	cellular anatomical entity	host cell membrane	2/285	21/9904	0.12121	0.37633	0.307431	Maker000133/Maker009980	2
	GO:0046658	cellular_component	cellular anatomical entity	anchored component of plasma membrane	2/285	21/9904	0.12121	0.37633	0.307431	Maker009857/Maker011279	2
	GO:0055120	cellular_component	cellular anatomical entity||intracellular	striated muscle dense body	2/285	22/9904	0.130909	0.395396	0.323007	Maker002690/Maker003127	2
	GO:0001726	cellular_component	cellular anatomical entity	ruffle	4/285	68/9904	0.131793	0.395396	0.323007	Maker000737/Maker000866/Maker002883/Maker005912	4
	GO:0005793	cellular_component	cellular anatomical entity||intracellular	endoplasmic reticulum-Golgi intermediate compartment	4/285	68/9904	0.131793	0.395396	0.323007	Maker001528/Maker001935/Maker002204/Maker007303	4
	GO:0045121	cellular_component	cellular anatomical entity	membrane raft	8/285	175/9904	0.132203	0.395396	0.323007	Maker001793/Maker002071/Maker002690/Maker002914/Maker003231/Maker009509/Maker009857/Maker010630	8
	GO:0016323	cellular_component	cellular anatomical entity	basolateral plasma membrane	8/285	181/9904	0.15116	0.447984	0.365967	Maker000435/Maker003899/Maker004271/Maker007983/Maker008659/Maker009509/Maker009980/Maker010630	8
	GO:0030286	cellular_component	cellular anatomical entity||intracellular||protein-containing complex	dynein complex	3/285	48/9904	0.159409	0.468173	0.38246	Maker006887/Maker007046/Maker010855	3
	GO:0005635	cellular_component	cellular anatomical entity||intracellular	nuclear envelope	8/285	186/9904	0.167907	0.488729	0.399252	Maker000658/Maker001528/Maker001935/Maker005411/Maker007899/Maker008202/Maker008481/Maker010537	8
	GO:0022627	cellular_component	cellular anatomical entity||intracellular||protein-containing complex	cytosolic small ribosomal subunit	3/285	50/9904	0.173539	0.500652	0.408992	Maker006340/Maker007110/Maker010680	3
	GO:0016529	cellular_component	cellular anatomical entity||intracellular	sarcoplasmic reticulum	2/285	27/9904	0.181621	0.515468	0.421096	Maker000156/Maker000435	2
	GO:0043005	cellular_component	cellular anatomical entity	neuron projection	13/285	341/9904	0.184524	0.515468	0.421096	Maker000435/Maker001691/Maker001793/Maker002168/Maker003231/Maker005196/Maker006527/Maker007046/Maker007579/Maker009509/Maker009857/Maker009900/Maker009972	13
	GO:0005814	cellular_component	cellular anatomical entity||intracellular	centriole	5/285	105/9904	0.184999	0.515468	0.421096	Maker004947/Maker006887/Maker008179/Maker008820/Maker009712	5
	GO:0005912	cellular_component	cellular anatomical entity	adherens junction	5/285	105/9904	0.184999	0.515468	0.421096	Maker000089/Maker002690/Maker003900/Maker009972/Maker010291	5
	GO:0032839	cellular_component	cellular anatomical entity||intracellular	dendrite cytoplasm	2/285	28/9904	0.192095	0.527254	0.430724	Maker001666/Maker007276	2
	GO:0072686	cellular_component	cellular anatomical entity||intracellular	mitotic spindle	4/285	79/9904	0.192464	0.527254	0.430724	Maker002426/Maker005187/Maker005411/Maker007276	4
	GO:0045177	cellular_component	cellular anatomical entity	apical part of cell	6/285	136/9904	0.197869	0.537545	0.439131	Maker001342/Maker003129/Maker003899/Maker004271/Maker009900/Maker009980	6
	GO:0000794	cellular_component	cellular anatomical entity||intracellular	condensed nuclear chromosome	3/285	54/9904	0.202771	0.541832	0.442633	Maker004986/Maker008689/Maker008997	3
	GO:0005776	cellular_component	cellular anatomical entity||intracellular	autophagosome	3/285	54/9904	0.202771	0.541832	0.442633	Maker001793/Maker003231/Maker003422	3
	GO:0005929	cellular_component	cellular anatomical entity	cilium	8/285	197/9904	0.20752	0.550012	0.449316	Maker004947/Maker005740/Maker006887/Maker008820/Maker010093/Maker010573/Maker010693/Maker010855	8
	GO:0005905	cellular_component	cellular anatomical entity	clathrin-coated pit	3/285	55/9904	0.210253	0.552763	0.451563	Maker002426/Maker003129/Maker007900	3
	GO:0045111	cellular_component	cellular anatomical entity||intracellular	intermediate filament cytoskeleton	2/285	30/9904	0.21326	0.554698	0.453144	Maker010093/Maker010537	2
	GO:0031012	cellular_component	cellular anatomical entity	extracellular matrix	6/285	140/9904	0.215972	0.554698	0.453144	Maker003127/Maker005310/Maker006949/Maker009857/Maker009972/Maker010071	6
	GO:0032154	cellular_component	cellular anatomical entity	cleavage furrow	4/285	83/9904	0.216401	0.554698	0.453144	Maker000737/Maker002883/Maker003127/Maker009972	4
	GO:0043198	cellular_component	cellular anatomical entity	dendritic shaft	3/285	56/9904	0.217796	0.554698	0.453144	Maker001793/Maker003231/Maker009857	3
	GO:0016363	cellular_component	cellular anatomical entity||intracellular	nuclear matrix	4/285	84/9904	0.22251	0.561537	0.45873	Maker001241/Maker005411/Maker007276/Maker009497	4
	GO:0005622	cellular_component	intracellular	intracellular anatomical structure	2/285	31/9904	0.223926	0.561537	0.45873	Maker009015/Maker010864	2
	GO:0098978	cellular_component	cellular anatomical entity	glutamatergic synapse	11/285	296/9904	0.2336	0.577499	0.47177	Maker000544/Maker001793/Maker002426/Maker003231/Maker003587/Maker004947/Maker005797/Maker006887/Maker009708/Maker009857/Maker010630	11
	GO:0030425	cellular_component	cellular anatomical entity	dendrite	15/285	428/9904	0.251284	0.577499	0.47177	Maker000325/Maker000435/Maker001793/Maker003231/Maker004528/Maker004947/Maker005740/Maker005813/Maker007046/Maker008194/Maker009708/Maker009857/Maker009972/Maker010291/Maker010758	15
	GO:0071013	cellular_component	cellular anatomical entity||intracellular||protein-containing complex	catalytic step 2 spliceosome	5/285	118/9904	0.252619	0.577499	0.47177	Maker004535/Maker007276/Maker008194/Maker008256/Maker008688	5
	GO:0005614	cellular_component	cellular anatomical entity	interstitial matrix	1/285	10/9904	0.25332	0.577499	0.47177	Maker005310	1
	GO:0005826	cellular_component	cellular anatomical entity||intracellular	actomyosin contractile ring	1/285	10/9904	0.25332	0.577499	0.47177	Maker009497	1
	GO:0030867	cellular_component	cellular anatomical entity||intracellular	rough endoplasmic reticulum membrane	1/285	10/9904	0.25332	0.577499	0.47177	Maker006110	1
	GO:0031093	cellular_component	cellular anatomical entity||intracellular	platelet alpha granule lumen	1/285	10/9904	0.25332	0.577499	0.47177	Maker005251	1
	GO:0032432	cellular_component	cellular anatomical entity||intracellular	actin filament bundle	1/285	10/9904	0.25332	0.577499	0.47177	Maker009015	1
	GO:0034663	cellular_component	cellular anatomical entity||intracellular||protein-containing complex	endoplasmic reticulum chaperone complex	1/285	10/9904	0.25332	0.577499	0.47177	Maker008941	1
	GO:0035003	cellular_component	cellular anatomical entity||protein-containing complex	subapical complex	1/285	10/9904	0.25332	0.577499	0.47177	Maker001342	1
	GO:0044218	cellular_component	other organism part	other organism cell membrane	1/285	10/9904	0.25332	0.577499	0.47177	Maker007383	1
	GO:0060091	cellular_component	cellular anatomical entity	kinocilium	1/285	10/9904	0.25332	0.577499	0.47177	Maker001342	1
	GO:1990316	cellular_component	cellular anatomical entity||intracellular||protein-containing complex	Atg1/ULK1 kinase complex	1/285	10/9904	0.25332	0.577499	0.47177	Maker003422	1
	GO:0000137	cellular_component	cellular anatomical entity||intracellular	Golgi cis cisterna	1/285	11/9904	0.274829	0.597294	0.487941	Maker004528	1
	GO:0000159	cellular_component	intracellular||protein-containing complex	protein phosphatase type 2A complex	1/285	11/9904	0.274829	0.597294	0.487941	Maker006594	1
	GO:0001772	cellular_component	cellular anatomical entity	immunological synapse	1/285	11/9904	0.274829	0.597294	0.487941	Maker009960	1
	GO:0005750	cellular_component	cellular anatomical entity||intracellular||protein-containing complex	mitochondrial respiratory chain complex III	1/285	11/9904	0.274829	0.597294	0.487941	Maker005492	1
	GO:0016461	cellular_component	cellular anatomical entity||intracellular||protein-containing complex	unconventional myosin complex	1/285	11/9904	0.274829	0.597294	0.487941	Maker002287	1
	GO:0031143	cellular_component	cellular anatomical entity	pseudopodium	1/285	11/9904	0.274829	0.597294	0.487941	Maker004271	1
	GO:0045334	cellular_component	cellular anatomical entity||intracellular	clathrin-coated endocytic vesicle	1/285	11/9904	0.274829	0.597294	0.487941	Maker002426	1
	GO:0000974	cellular_component	protein-containing complex	Prp19 complex	2/285	36/9904	0.277635	0.598786	0.48916	Maker001793/Maker003231	2
	GO:0098793	cellular_component	cellular anatomical entity	presynapse	6/285	154/9904	0.283183	0.598786	0.48916	Maker001793/Maker003231/Maker004271/Maker009857/Maker010291/Maker011087	6
	GO:0005938	cellular_component	cellular anatomical entity||intracellular	cell cortex	8/285	216/9904	0.283258	0.598786	0.48916	Maker001691/Maker002426/Maker002727/Maker003127/Maker007983/Maker008481/Maker009972/Maker010537	8
	GO:0001750	cellular_component	cellular anatomical entity	photoreceptor outer segment	2/285	37/9904	0.288384	0.598786	0.48916	Maker000325/Maker008179	2
	GO:0000235	cellular_component	cellular anatomical entity||intracellular	astral microtubule	1/285	12/9904	0.295719	0.598786	0.48916	Maker010275	1
	GO:0005581	cellular_component	protein-containing complex	collagen trimer	1/285	12/9904	0.295719	0.598786	0.48916	Maker010071	1
	GO:0009295	cellular_component	cellular anatomical entity	nucleoid	1/285	12/9904	0.295719	0.598786	0.48916	Maker009962	1
	GO:0016010	cellular_component	cellular anatomical entity||protein-containing complex	dystrophin-associated glycoprotein complex	1/285	12/9904	0.295719	0.598786	0.48916	Maker010630	1
	GO:0031904	cellular_component	cellular anatomical entity||intracellular	endosome lumen	1/285	12/9904	0.295719	0.598786	0.48916	Maker001528	1
	GO:0033017	cellular_component	cellular anatomical entity||intracellular	sarcoplasmic reticulum membrane	1/285	12/9904	0.295719	0.598786	0.48916	Maker000156	1
	GO:0042641	cellular_component	cellular anatomical entity||intracellular	actomyosin	1/285	12/9904	0.295719	0.598786	0.48916	Maker009960	1
	GO:0005840	cellular_component	cellular anatomical entity||intracellular	ribosome	6/285	159/9904	0.308271	0.60393	0.493362	Maker002850/Maker003385/Maker003922/Maker007110/Maker008806/Maker010680	6
	GO:0030670	cellular_component	cellular anatomical entity||intracellular	phagocytic vesicle membrane	2/285	39/9904	0.309819	0.60393	0.493362	Maker004947/Maker009509	2
	GO:0005697	cellular_component	cellular anatomical entity||intracellular||protein-containing complex	telomerase holoenzyme complex	1/285	13/9904	0.316011	0.60393	0.493362	Maker007276	1
	GO:0005921	cellular_component	cellular anatomical entity	gap junction	1/285	13/9904	0.316011	0.60393	0.493362	Maker003900	1
	GO:0009705	cellular_component	cellular anatomical entity||intracellular	plant-type vacuole membrane	1/285	13/9904	0.316011	0.60393	0.493362	Maker006134	1
	GO:0030479	cellular_component	cellular anatomical entity||intracellular	actin cortical patch	1/285	13/9904	0.316011	0.60393	0.493362	Maker009497	1
	GO:0032009	cellular_component	cellular anatomical entity||intracellular	early phagosome	1/285	13/9904	0.316011	0.60393	0.493362	Maker007317	1
	GO:0045263	cellular_component	cellular anatomical entity||intracellular||protein-containing complex	proton-transporting ATP synthase complex, coupling factor F(o)	1/285	13/9904	0.316011	0.60393	0.493362	Maker011246	1
	GO:0101003	cellular_component	cellular anatomical entity||intracellular	ficolin-1-rich granule membrane	1/285	13/9904	0.316011	0.60393	0.493362	Maker008157	1
	GO:0005770	cellular_component	cellular anatomical entity||intracellular	late endosome	5/285	130/9904	0.319562	0.60393	0.493362	Maker001793/Maker002155/Maker003231/Maker006809/Maker009509	5
	GO:0005801	cellular_component	cellular anatomical entity||intracellular	cis-Golgi network	2/285	40/9904	0.32049	0.60393	0.493362	Maker001528/Maker007303	2
	GO:0044295	cellular_component	cellular anatomical entity	axonal growth cone	2/285	40/9904	0.32049	0.60393	0.493362	Maker008659/Maker009857	2
	GO:0005923	cellular_component	cellular anatomical entity	bicellular tight junction	3/285	71/9904	0.335157	0.611421	0.499482	Maker003900/Maker005912/Maker009960	3
	GO:0002102	cellular_component	cellular anatomical entity||intracellular	podosome	1/285	14/9904	0.335719	0.611421	0.499482	Maker002690	1
	GO:0005662	cellular_component	cellular anatomical entity||intracellular||protein-containing complex	DNA replication factor A complex	1/285	14/9904	0.335719	0.611421	0.499482	Maker002223	1
	GO:0032426	cellular_component	cellular anatomical entity	stereocilium tip	1/285	14/9904	0.335719	0.611421	0.499482	Maker001342	1
	GO:0036156	cellular_component	cellular anatomical entity||intracellular||protein-containing complex	inner dynein arm	1/285	14/9904	0.335719	0.611421	0.499482	Maker010855	1
	GO:0048046	cellular_component	cellular anatomical entity	apoplast	1/285	14/9904	0.335719	0.611421	0.499482	Maker002948	1
	GO:0000776	cellular_component	cellular anatomical entity||intracellular	kinetochore	3/285	73/9904	0.351002	0.635631	0.51926	Maker001877/Maker005411/Maker007276	3
	GO:0008021	cellular_component	cellular anatomical entity||intracellular	synaptic vesicle	5/285	136/9904	0.353859	0.635631	0.51926	Maker001793/Maker003231/Maker004947/Maker009900/Maker010709	5
	GO:0005652	cellular_component	cellular anatomical entity||intracellular	nuclear lamina	1/285	15/9904	0.354862	0.635631	0.51926	Maker005411	1
	GO:0005875	cellular_component	cellular anatomical entity||intracellular||protein-containing complex	microtubule associated complex	2/285	44/9904	0.362708	0.63915	0.522134	Maker000325/Maker007046	2
	GO:0009925	cellular_component	cellular anatomical entity	basal plasma membrane	2/285	44/9904	0.362708	0.63915	0.522134	Maker000435/Maker010537	2
	GO:0036464	cellular_component	cellular anatomical entity||intracellular	cytoplasmic ribonucleoprotein granule	2/285	44/9904	0.362708	0.63915	0.522134	Maker007276/Maker008194	2
	GO:0042405	cellular_component	cellular anatomical entity||intracellular	nuclear inclusion body	1/285	16/9904	0.373454	0.641374	0.523951	Maker005411	1
	GO:0042597	cellular_component	cellular anatomical entity	periplasmic space	1/285	16/9904	0.373454	0.641374	0.523951	Maker000040	1
	GO:0099059	cellular_component	cellular anatomical entity	integral component of presynaptic active zone membrane	1/285	16/9904	0.373454	0.641374	0.523951	Maker009972	1
	GO:1990023	cellular_component	cellular anatomical entity||intracellular	mitotic spindle midzone	1/285	16/9904	0.373454	0.641374	0.523951	Maker007276	1
	GO:0002080	cellular_component	cellular anatomical entity||intracellular	acrosomal membrane	1/285	17/9904	0.391513	0.641374	0.523951	Maker005833	1
	GO:0005705	cellular_component	cellular anatomical entity||intracellular	polytene chromosome interband	1/285	17/9904	0.391513	0.641374	0.523951	Maker007577	1
	GO:0016342	cellular_component	cellular anatomical entity||protein-containing complex	catenin complex	1/285	17/9904	0.391513	0.641374	0.523951	Maker001342	1
	GO:0017119	cellular_component	cellular anatomical entity||intracellular||protein-containing complex	Golgi transport complex	1/285	17/9904	0.391513	0.641374	0.523951	Maker004717	1
	GO:0030863	cellular_component	cellular anatomical entity||intracellular	cortical cytoskeleton	1/285	17/9904	0.391513	0.641374	0.523951	Maker007983	1
	GO:0030904	cellular_component	cellular anatomical entity||protein-containing complex	retromer complex	1/285	17/9904	0.391513	0.641374	0.523951	Maker007317	1
	GO:0036477	cellular_component	cellular anatomical entity	somatodendritic compartment	1/285	17/9904	0.391513	0.641374	0.523951	Maker000325	1
	GO:0043194	cellular_component	cellular anatomical entity	axon initial segment	1/285	17/9904	0.391513	0.641374	0.523951	Maker000435	1
	GO:0044615	cellular_component	cellular anatomical entity||intracellular||protein-containing complex	nuclear pore nuclear basket	1/285	17/9904	0.391513	0.641374	0.523951	Maker005411	1
	GO:0098831	cellular_component	cellular anatomical entity||intracellular	presynaptic active zone cytoplasmic component	1/285	17/9904	0.391513	0.641374	0.523951	Maker005797	1
	GO:0005819	cellular_component	cellular anatomical entity||intracellular	spindle	5/285	143/9904	0.394057	0.642312	0.524718	Maker002426/Maker005411/Maker008481/Maker009015/Maker010275	5
	GO:0036064	cellular_component	cellular anatomical entity||intracellular	ciliary basal body	4/285	112/9904	0.403545	0.654506	0.534679	Maker004947/Maker008179/Maker008820/Maker009712	4
	GO:0009897	cellular_component	cellular anatomical entity	external side of plasma membrane	4/285	113/9904	0.410066	0.66179	0.540629	Maker008202/Maker009857/Maker010617/Maker010630	4
	GO:0015630	cellular_component	cellular anatomical entity||intracellular	microtubule cytoskeleton	4/285	115/9904	0.423064	0.667813	0.54555	Maker000325/Maker007983/Maker009015/Maker010537	4
	GO:0005640	cellular_component	cellular anatomical entity||intracellular	nuclear outer membrane	1/285	19/9904	0.42609	0.667813	0.54555	Maker007303	1
	GO:0031011	cellular_component	cellular anatomical entity||intracellular||protein-containing complex	Ino80 complex	1/285	19/9904	0.42609	0.667813	0.54555	Maker002597	1
	GO:0034704	cellular_component	cellular anatomical entity||protein-containing complex	calcium channel complex	1/285	19/9904	0.42609	0.667813	0.54555	Maker000156	1
	GO:0035580	cellular_component	cellular anatomical entity||intracellular	specific granule lumen	1/285	19/9904	0.42609	0.667813	0.54555	Maker007983	1
	GO:0070971	cellular_component	cellular anatomical entity||intracellular	endoplasmic reticulum exit site	1/285	19/9904	0.42609	0.667813	0.54555	Maker009960	1
	GO:0008180	cellular_component	cellular anatomical entity||intracellular||protein-containing complex	COP9 signalosome	1/285	20/9904	0.442636	0.683884	0.558678	Maker008659	1
	GO:0043296	cellular_component	cellular anatomical entity	apical junction complex	1/285	20/9904	0.442636	0.683884	0.558678	Maker009972	1
	GO:0070821	cellular_component	cellular anatomical entity||intracellular	tertiary granule membrane	1/285	20/9904	0.442636	0.683884	0.558678	Maker008157	1
	GO:0005689	cellular_component	cellular anatomical entity||intracellular||protein-containing complex	U12-type spliceosomal complex	1/285	21/9904	0.458708	0.70206	0.573526	Maker010758	1
	GO:0030532	cellular_component	cellular anatomical entity||intracellular||protein-containing complex	small nuclear ribonucleoprotein complex	1/285	21/9904	0.458708	0.70206	0.573526	Maker006134	1
	GO:0055038	cellular_component	cellular anatomical entity||intracellular	recycling endosome membrane	2/285	54/9904	0.46319	0.702326	0.573744	Maker001372/Maker004947	2
	GO:1904115	cellular_component	cellular anatomical entity||intracellular	axon cytoplasm	2/285	54/9904	0.46319	0.702326	0.573744	Maker001666/Maker010537	2
	GO:0031410	cellular_component	cellular anatomical entity||intracellular	cytoplasmic vesicle	8/285	259/9904	0.470278	0.702852	0.574173	Maker001935/Maker002155/Maker002426/Maker003422/Maker004947/Maker009509/Maker010537/Maker010617	8
	GO:0000786	cellular_component	cellular anatomical entity||intracellular||protein-containing complex	nucleosome	2/285	55/9904	0.472735	0.702852	0.574173	Maker001039/Maker009873	2
	GO:0009380	cellular_component	intracellular||protein-containing complex	excinuclease repair complex	1/285	22/9904	0.474317	0.702852	0.574173	Maker004214	1
	GO:0022624	cellular_component	intracellular||protein-containing complex	proteasome accessory complex	1/285	22/9904	0.474317	0.702852	0.574173	Maker002540	1
	GO:0045261	cellular_component	cellular anatomical entity||intracellular||protein-containing complex	proton-transporting ATP synthase complex, catalytic core F(1)	1/285	22/9904	0.474317	0.702852	0.574173	Maker002071	1
	GO:0005797	cellular_component	cellular anatomical entity||intracellular	Golgi medial cisterna	1/285	23/9904	0.489478	0.717504	0.586143	Maker007303	1
	GO:0005858	cellular_component	cellular anatomical entity||intracellular||protein-containing complex	axonemal dynein complex	1/285	23/9904	0.489478	0.717504	0.586143	Maker010855	1
	GO:0005903	cellular_component	cellular anatomical entity	brush border	2/285	57/9904	0.491515	0.717504	0.586143	Maker002690/Maker002883	2
	GO:0005911	cellular_component	cellular anatomical entity	cell-cell junction	4/285	126/9904	0.493009	0.717504	0.586143	Maker001342/Maker002690/Maker003900/Maker010630	4
	GO:0030136	cellular_component	cellular anatomical entity||intracellular	clathrin-coated vesicle	2/285	58/9904	0.500746	0.719288	0.5876	Maker002426/Maker007317	2
	GO:0042788	cellular_component	cellular anatomical entity||intracellular||protein-containing complex	polysomal ribosome	1/285	24/9904	0.504203	0.719288	0.5876	Maker005583	1
	GO:0071339	cellular_component	cellular anatomical entity||intracellular||protein-containing complex	MLL1 complex	1/285	24/9904	0.504203	0.719288	0.5876	Maker010709	1
	GO:0019898	cellular_component	cellular anatomical entity	extrinsic component of membrane	2/285	59/9904	0.509869	0.719288	0.5876	Maker003422/Maker005411	2
	GO:0005743	cellular_component	cellular anatomical entity||intracellular	mitochondrial inner membrane	10/285	339/9904	0.514141	0.719288	0.5876	Maker000048/Maker000896/Maker001859/Maker001980/Maker002071/Maker005193/Maker005492/Maker006357/Maker007900/Maker010171	10
	GO:0005681	cellular_component	cellular anatomical entity||intracellular||protein-containing complex	spliceosomal complex	4/285	130/9904	0.517583	0.719288	0.5876	Maker001793/Maker003231/Maker008256/Maker008688	4
	GO:0000118	cellular_component	cellular anatomical entity||intracellular||protein-containing complex	histone deacetylase complex	1/285	25/9904	0.518505	0.719288	0.5876	Maker007046	1
	GO:0005918	cellular_component	cellular anatomical entity	septate junction	1/285	25/9904	0.518505	0.719288	0.5876	Maker002168	1
	GO:0033290	cellular_component	cellular anatomical entity||intracellular||protein-containing complex	eukaryotic 48S preinitiation complex	1/285	25/9904	0.518505	0.719288	0.5876	Maker009689	1
	GO:0051233	cellular_component	cellular anatomical entity||intracellular	spindle midzone	1/285	25/9904	0.518505	0.719288	0.5876	Maker005411	1
	GO:0097546	cellular_component	cellular anatomical entity	ciliary base	1/285	25/9904	0.518505	0.719288	0.5876	Maker004947	1
	GO:0031901	cellular_component	cellular anatomical entity||intracellular	early endosome membrane	3/285	97/9904	0.532142	0.72017	0.588321	Maker003900/Maker006798/Maker007317	3
	GO:0000242	cellular_component	cellular anatomical entity||intracellular	pericentriolar material	1/285	26/9904	0.532396	0.72017	0.588321	Maker003503	1
	GO:0005798	cellular_component	cellular anatomical entity||intracellular	Golgi-associated vesicle	1/285	26/9904	0.532396	0.72017	0.588321	Maker007303	1
	GO:0030658	cellular_component	cellular anatomical entity||intracellular	transport vesicle membrane	1/285	26/9904	0.532396	0.72017	0.588321	Maker011087	1
	GO:0030864	cellular_component	cellular anatomical entity||intracellular	cortical actin cytoskeleton	1/285	26/9904	0.532396	0.72017	0.588321	Maker005325	1
	GO:0097440	cellular_component	cellular anatomical entity	apical dendrite	1/285	26/9904	0.532396	0.72017	0.588321	Maker000325	1
	GO:0005802	cellular_component	cellular anatomical entity||intracellular	trans-Golgi network	5/285	169/9904	0.538766	0.723411	0.590969	Maker002426/Maker003422/Maker005357/Maker007303/Maker009509	5
	GO:0000775	cellular_component	cellular anatomical entity||intracellular	chromosome, centromeric region	2/285	63/9904	0.545255	0.723411	0.590969	Maker005411/Maker006594	2
	GO:0005643	cellular_component	cellular anatomical entity||intracellular||protein-containing complex	nuclear pore	2/285	63/9904	0.545255	0.723411	0.590969	Maker005411/Maker007899	2
	GO:0016282	cellular_component	cellular anatomical entity||intracellular||protein-containing complex	eukaryotic 43S preinitiation complex	1/285	27/9904	0.545887	0.723411	0.590969	Maker002483	1
	GO:0035267	cellular_component	cellular anatomical entity||intracellular||protein-containing complex	NuA4 histone acetyltransferase complex	1/285	27/9904	0.545887	0.723411	0.590969	Maker010129	1
	GO:0001650	cellular_component	cellular anatomical entity||intracellular	fibrillar center	2/285	64/9904	0.55382	0.730953	0.597129	Maker003482/Maker006134	2
	GO:0034451	cellular_component	cellular anatomical entity||intracellular	centriolar satellite	2/285	65/9904	0.56227	0.736679	0.601807	Maker005196/Maker009070	2
	GO:0031225	cellular_component	cellular anatomical entity	anchored component of membrane	2/285	66/9904	0.570606	0.736679	0.601807	Maker002168/Maker002914	2
	GO:0005618	cellular_component	cellular anatomical entity	cell wall	1/285	29/9904	0.571717	0.736679	0.601807	Maker003305	1
	GO:0005703	cellular_component	cellular anatomical entity||intracellular	polytene chromosome puff	1/285	29/9904	0.571717	0.736679	0.601807	Maker009779	1
	GO:0032420	cellular_component	cellular anatomical entity	stereocilium	1/285	29/9904	0.571717	0.736679	0.601807	Maker001342	1
	GO:0035579	cellular_component	cellular anatomical entity||intracellular	specific granule membrane	1/285	29/9904	0.571717	0.736679	0.601807	Maker006217	1
	GO:0005765	cellular_component	cellular anatomical entity||intracellular	lysosomal membrane	6/285	213/9904	0.579367	0.742606	0.606649	Maker001793/Maker003231/Maker005196/Maker006809/Maker008157/Maker008659	6
	GO:0030315	cellular_component	cellular anatomical entity	T-tubule	1/285	30/9904	0.584077	0.742606	0.606649	Maker000435	1
	GO:0097542	cellular_component	cellular anatomical entity	ciliary tip	1/285	30/9904	0.584077	0.742606	0.606649	Maker006887	1
	GO:0031966	cellular_component	cellular anatomical entity||intracellular	mitochondrial membrane	3/285	105/9904	0.586125	0.742606	0.606649	Maker000048/Maker002071/Maker005492	3
	GO:0030027	cellular_component	cellular anatomical entity	lamellipodium	4/285	142/9904	0.587707	0.742606	0.606649	Maker005912/Maker009559/Maker010630/Maker010893	4
	GO:0043186	cellular_component	cellular anatomical entity||intracellular	P granule	1/285	31/9904	0.596082	0.747396	0.610562	Maker010693	1
	GO:0097730	cellular_component	cellular anatomical entity	non-motile cilium	1/285	31/9904	0.596082	0.747396	0.610562	Maker004947	1
	GO:0005774	cellular_component	cellular anatomical entity||intracellular	vacuolar membrane	2/285	70/9904	0.602793	0.752914	0.61507	Maker005382/Maker011063	2
	GO:0015935	cellular_component	cellular anatomical entity||intracellular||protein-containing complex	small ribosomal subunit	1/285	32/9904	0.607742	0.753323	0.615404	Maker001194	1
	GO:0032153	cellular_component	cellular anatomical entity	cell division site	1/285	32/9904	0.607742	0.753323	0.615404	Maker009497	1
	GO:0030424	cellular_component	cellular anatomical entity	axon	11/285	403/9904	0.615436	0.759971	0.620835	Maker000325/Maker000435/Maker001666/Maker001793/Maker003231/Maker007046/Maker009015/Maker009303/Maker009857/Maker009972/Maker010537	11
	GO:0012507	cellular_component	cellular anatomical entity||intracellular	ER to Golgi transport vesicle membrane	1/285	33/9904	0.619067	0.761569	0.62214	Maker002204	1
	GO:0031965	cellular_component	cellular anatomical entity||intracellular	nuclear membrane	5/285	187/9904	0.629016	0.7709	0.629763	Maker000430/Maker004986/Maker005411/Maker007899/Maker010758	5
	GO:0034045	cellular_component	cellular anatomical entity||intracellular	phagophore assembly site membrane	1/285	35/9904	0.640747	0.782335	0.639105	Maker003422	1
	GO:0000922	cellular_component	cellular anatomical entity||intracellular	spindle pole	2/285	79/9904	0.668476	0.804194	0.656962	Maker007276/Maker008820	2
	GO:0005881	cellular_component	cellular anatomical entity||intracellular	cytoplasmic microtubule	1/285	38/9904	0.670984	0.804194	0.656962	Maker007046	1
	GO:0035327	cellular_component	cellular anatomical entity||intracellular	transcriptionally active chromatin	1/285	38/9904	0.670984	0.804194	0.656962	Maker010709	1
	GO:0060170	cellular_component	cellular anatomical entity	ciliary membrane	1/285	38/9904	0.670984	0.804194	0.656962	Maker002426	1
	GO:0098686	cellular_component	cellular anatomical entity	hippocampal mossy fiber to CA3 synapse	1/285	38/9904	0.670984	0.804194	0.656962	Maker009972	1
	GO:0016604	cellular_component	cellular anatomical entity||intracellular	nuclear body	5/285	198/9904	0.678612	0.806587	0.658917	Maker003347/Maker004256/Maker004717/Maker009708/Maker010291	5
	GO:0005884	cellular_component	cellular anatomical entity||intracellular	actin filament	1/285	39/9904	0.680488	0.806587	0.658917	Maker005325	1
	GO:0009898	cellular_component	cellular anatomical entity	cytoplasmic side of plasma membrane	1/285	39/9904	0.680488	0.806587	0.658917	Maker010537	1
	GO:0000228	cellular_component	cellular anatomical entity||intracellular	nuclear chromosome	1/285	40/9904	0.689719	0.806587	0.658917	Maker007276	1
	GO:0015030	cellular_component	cellular anatomical entity||intracellular	Cajal body	1/285	40/9904	0.689719	0.806587	0.658917	Maker006134	1
	GO:0005768	cellular_component	cellular anatomical entity||intracellular	endosome	6/285	239/9904	0.690023	0.806587	0.658917	Maker001528/Maker003900/Maker004947/Maker005357/Maker006217/Maker006798	6
	GO:0005694	cellular_component	cellular anatomical entity||intracellular	chromosome	4/285	162/9904	0.6903	0.806587	0.658917	Maker002050/Maker004717/Maker005746/Maker008688	4
	GO:0005902	cellular_component	cellular anatomical entity	microvillus	1/285	41/9904	0.698684	0.807698	0.659824	Maker009509	1
	GO:0043657	cellular_component	cellular anatomical entity	host cell	1/285	41/9904	0.698684	0.807698	0.659824	Maker005411	1
	GO:0097060	cellular_component	cellular anatomical entity	synaptic membrane	1/285	41/9904	0.698684	0.807698	0.659824	Maker009015	1
	GO:0043195	cellular_component	cellular anatomical entity	terminal bouton	2/285	85/9904	0.70721	0.812005	0.663342	Maker001793/Maker003231	2
	GO:0030285	cellular_component	cellular anatomical entity||intracellular	integral component of synaptic vesicle membrane	1/285	42/9904	0.70739	0.812005	0.663342	Maker010709	1
	GO:0071944	cellular_component	cellular anatomical entity	cell periphery	1/285	43/9904	0.715847	0.815965	0.666578	Maker006949	1
	GO:0090575	cellular_component	cellular anatomical entity||intracellular||protein-containing complex	RNA polymerase II transcription regulator complex	1/285	43/9904	0.715847	0.815965	0.666578	Maker007276	1
	GO:0005782	cellular_component	cellular anatomical entity||intracellular	peroxisomal matrix	1/285	44/9904	0.724059	0.819595	0.669543	Maker003368	1
	GO:0031201	cellular_component	cellular anatomical entity||intracellular||protein-containing complex	SNARE complex	1/285	44/9904	0.724059	0.819595	0.669543	Maker010709	1
	GO:0032580	cellular_component	cellular anatomical entity||intracellular	Golgi cisterna membrane	1/285	45/9904	0.732035	0.822908	0.67225	Maker007303	1
	GO:0033116	cellular_component	cellular anatomical entity||intracellular	endoplasmic reticulum-Golgi intermediate compartment membrane	1/285	45/9904	0.732035	0.822908	0.67225	Maker002204	1
	GO:0005795	cellular_component	cellular anatomical entity||intracellular	Golgi stack	1/285	46/9904	0.739781	0.825208	0.674129	Maker003422	1
	GO:0042025	cellular_component	cellular anatomical entity	host cell nucleus	1/285	46/9904	0.739781	0.825208	0.674129	Maker001194	1
	GO:0031594	cellular_component	cellular anatomical entity	neuromuscular junction	3/285	133/9904	0.741675	0.825208	0.674129	Maker000325/Maker000435/Maker007983	3
	GO:0043679	cellular_component	cellular anatomical entity	axon terminus	1/285	47/9904	0.747304	0.828644	0.676935	Maker009900	1
	GO:0005777	cellular_component	cellular anatomical entity||intracellular	peroxisome	3/285	139/9904	0.768203	0.84893	0.693507	Maker000429/Maker000465/Maker004256	3
	GO:0030426	cellular_component	cellular anatomical entity	growth cone	3/285	140/9904	0.772403	0.850687	0.694943	Maker000325/Maker009857/Maker010893	3
	GO:0032588	cellular_component	cellular anatomical entity||intracellular	trans-Golgi network membrane	1/285	52/9904	0.78179	0.858127	0.70102	Maker010709	1
	GO:0032587	cellular_component	cellular anatomical entity	ruffle membrane	1/285	55/9904	0.800187	0.870769	0.711349	Maker010537	1
	GO:0035861	cellular_component	cellular anatomical entity||intracellular	site of double-strand break	1/285	55/9904	0.800187	0.870769	0.711349	Maker002050	1
	GO:0031514	cellular_component	cellular anatomical entity	motile cilium	2/285	103/9904	0.801321	0.870769	0.711349	Maker009712/Maker010573	2
	GO:0048786	cellular_component	cellular anatomical entity	presynaptic active zone	1/285	56/9904	0.805969	0.87291	0.713097	Maker005797	1
	GO:0005901	cellular_component	cellular anatomical entity	caveola	1/285	58/9904	0.817037	0.881844	0.720396	Maker007046	1
	GO:0031902	cellular_component	cellular anatomical entity||intracellular	late endosome membrane	2/285	108/9904	0.822226	0.881844	0.720396	Maker000658/Maker002155	2
	GO:0098982	cellular_component	cellular anatomical entity	GABA-ergic synapse	1/285	59/9904	0.822333	0.881844	0.720396	Maker010630	1
	GO:0043235	cellular_component	protein-containing complex	receptor complex	2/285	112/9904	0.83751	0.895174	0.731285	Maker003129/Maker006949	2
	GO:0000785	cellular_component	cellular anatomical entity||intracellular	chromatin	2/285	114/9904	0.844698	0.899908	0.735152	Maker001935/Maker003664	2
