# Supplementary material for: Multi‐Omics Analyses Elucidate the Venom Components of the Wasp Vespa mandarinia
Source: Ecol Evol. 2026 May 27;16(6):e73724. doi: 10.1002/ece3.73724 (PMC13240240; doi:10.1002/ece3.73724)
Supplement: Supplementary file 11 — Table S11: KEGG pathway enrichment analysis of V. mandarinia peptides. [file ECE3-16-e73724-s004.xlsx]

## Sheet: Supplemental Table S11
Supplemental Table S11. KEGG pathway enrichment analysis of V. mandarinia peptides.
Pathway_level1	Pathway_level2	Number_of_Genes	Genes
Cellular Processes	Cell growth and death	10	Maker002922;Maker003993;Maker004158;Maker005310;Maker006594;Maker007983;Maker009058;Maker009331;Maker009689;Maker010617
Cellular Processes	Cell motility	6	Maker001691;Maker002690;Maker002727;Maker005912;Maker006553;Maker009497
Cellular Processes	Cellular community - eukaryotes	9	Maker002287;Maker002690;Maker004947;Maker005187;Maker005912;Maker006553;Maker006942;Maker006971;Maker008068
Cellular Processes	Transport and catabolism	19	Maker001666;Maker001935;Maker002948;Maker004158;Maker004947;Maker005187;Maker005740;Maker006217;Maker006329;Maker006798;Maker006809;Maker006846;Maker007317;Maker008157;Maker009689;Maker009960;Maker010617;Maker011063;Maker011248
Environmental Information Processing	Signal transduction	13	Maker001691;Maker002168;Maker002922;Maker003422;Maker003664;Maker004947;Maker005746;Maker006217;Maker006280;Maker006594;Maker006942;Maker009058;Maker009331
Environmental Information Processing	Signaling molecules and interaction	3	Maker003127;Maker006846;Maker010630
Genetic Information Processing	Folding, sorting and degradation	16	Maker001372;Maker001699;Maker002540;Maker003029;Maker003066;Maker003217;Maker005596;Maker005746;Maker007900;Maker008194;Maker008772;Maker009070;Maker009689;Maker009785;Maker010140;Maker010865
Genetic Information Processing	Replication and repair	4	Maker006422;Maker009070;Maker009962;Maker010140
Genetic Information Processing	Transcription	1	Maker008256
Genetic Information Processing	Translation	19	Maker002483;Maker002850;Maker003587;Maker003682;Maker003922;Maker005411;Maker005583;Maker006251;Maker006340;Maker006341;Maker006594;Maker007110;Maker008194;Maker008256;Maker008525;Maker009303;Maker009689;Maker010680;Maker011201
Metabolism	Amino acid metabolism	4	Maker003294;Maker003368;Maker006527;Maker010573
Metabolism	Biosynthesis of other secondary metabolites	1	Maker005740
Metabolism	Carbohydrate metabolism	14	Maker002142;Maker003294;Maker003368;Maker003650;Maker004256;Maker006329;Maker008157;Maker009880;Maker010313;Maker010317;Maker010330;Maker010573;Maker010693;Maker011248
Metabolism	Energy metabolism	4	Maker002071;Maker005492;Maker006357;Maker008997
Metabolism	Global and overview maps	21	Maker002071;Maker002142;Maker003294;Maker003368;Maker003650;Maker004256;Maker005492;Maker005740;Maker006329;Maker006357;Maker006527;Maker008157;Maker008997;Maker009880;Maker010313;Maker010317;Maker010330;Maker010573;Maker010693;Maker010893;Maker011248
Metabolism	Glycan biosynthesis and metabolism	3	Maker006329;Maker011063;Maker011248
Metabolism	Lipid metabolism	1	Maker010330
Metabolism	Metabolism of cofactors and vitamins	4	Maker003294;Maker010330;Maker010893;Maker011248
Metabolism	Metabolism of other amino acids	1	Maker010893
Metabolism	Nucleotide metabolism	3	Maker005740;Maker010693;Maker010893
Metabolism	Xenobiotics biodegradation and metabolism	3	Maker005740;Maker010893;Maker011248
Organismal Systems	Aging	3	Maker003587;Maker003664;Maker007900
Organismal Systems	Circulatory system	9	Maker002287;Maker003664;Maker005492;Maker006280;Maker006594;Maker008068;Maker008997;Maker009058;Maker009331
Organismal Systems	Development	4	Maker002168;Maker006553;Maker009497;Maker009559
Organismal Systems	Digestive system	5	Maker001528;Maker004947;Maker005740;Maker009058;Maker009331
Organismal Systems	Endocrine system	10	Maker002287;Maker002942;Maker003664;Maker005187;Maker005740;Maker008068;Maker009058;Maker009331;Maker010178;Maker010693
Organismal Systems	Environmental adaptation	7	Maker002071;Maker003664;Maker005492;Maker006357;Maker008997;Maker009058;Maker009331
Organismal Systems	Excretory system	2	Maker003664;Maker006887
Organismal Systems	Immune system	13	Maker001372;Maker002690;Maker004158;Maker005310;Maker005746;Maker005813;Maker005912;Maker006553;Maker007682;Maker009058;Maker009331;Maker009497;Maker010617
Organismal Systems	Nervous system	5	Maker001666;Maker003664;Maker006594;Maker009058;Maker009331
Organismal Systems	Sensory system	2	Maker009058;Maker009331
