# Supplementary material for: Multi‐Omics Analyses Elucidate the Venom Components of the Wasp Vespa mandarinia
Source: Ecol Evol. 2026 May 27;16(6):e73724. doi: 10.1002/ece3.73724 (PMC13240240; doi:10.1002/ece3.73724)
Supplement: Supplementary file 12 — Table S12: KEGG pathway analysis of V. mandarinia peptides. [file ECE3-16-e73724-s006.xlsx]

## Sheet: Supplemental Table S12
Supplemental Table S12. KEGG pathway analysis of V. mandarinia peptides.
Pathway	peptidome (155)	All-gene (5830)	Pvalue	Qvalue	Pathway ID	Level 1	Level 2	Genes	KOs
Proteasome	8	33	1.64488e-06	0.000213834	ko03050	Genetic Information Processing	Folding, sorting and degradation	Maker001699;Maker002540;Maker003029;Maker003066;Maker005596;Maker009785;Maker010140;Maker010865	K02725+K03039+K02738+K02727+K06691+K02729+K10881+K02732
Lysosome	8	91	0.00273229	0.152706	ko04142	Cellular Processes	Transport and catabolism	Maker004158;Maker006217;Maker006329;Maker006809;Maker008157;Maker010617;Maker011063;Maker011248	K01365+K12404+K12373+K12382+K12316+K12311+K01195
Glyoxylate and dicarboxylate metabolism	4	26	0.00455248	0.152706	ko00630	Metabolism	Carbohydrate metabolism	Maker003294;Maker003368;Maker003650;Maker010573	K00600+K00049+K01681+K00382
Biosynthesis of amino acids	5	44	0.00585939	0.152706	ko01230	Metabolism	Global and overview maps	Maker002142;Maker003294;Maker003650;Maker004256;Maker010693	K01783+K00600+K01681+K00615+K00873
Ribosome	7	82	0.0058733	0.152706	ko03010	Genetic Information Processing	Translation	Maker002850;Maker003922;Maker005583;Maker006340;Maker007110;Maker010680;Maker011201	K02935+K02930+K02908+K02998+K02971+K02962+K02943
Tight junction	7	87	0.008087	0.175218	ko04530	Cellular Processes	Cellular community - eukaryotes	Maker002287;Maker004947;Maker005912;Maker006553;Maker006942;Maker006971;Maker008068	K12751+K07901+K05699+K12757+K06091+K18584
Pentose and glucuronate interconversions	3	19	0.0130637	0.18558	ko00040	Metabolism	Carbohydrate metabolism	Maker002142;Maker010330;Maker011248	K01783+K00011+K01195
Antigen processing and presentation	3	19	0.0130637	0.18558	ko04612	Organismal Systems	Immune system	Maker001372;Maker004158;Maker010617	K08056+K01365
Dopaminergic synapse	5	54	0.0138079	0.18558	ko04728	Organismal Systems	Nervous system	Maker001666;Maker003664;Maker006594;Maker009058;Maker009331	K10396+K09048+K11584+K02183
Carbon metabolism	6	75	0.0142754	0.18558	ko01200	Metabolism	Global and overview maps	Maker002142;Maker003294;Maker003650;Maker004256;Maker010573;Maker010693	K01783+K00600+K01681+K00615+K00382+K00873
Apoptosis	5	56	0.0159892	0.188963	ko04210	Cellular Processes	Cell growth and death	Maker002922;Maker004158;Maker007983;Maker009689;Maker010617	K02539+K01365+K06114+K03237
Glycine, serine and threonine metabolism	3	22	0.0195917	0.196737	ko00260	Metabolism	Amino acid metabolism	Maker003294;Maker003368;Maker010573	K00600+K00049+K00382
Phagosome	5	59	0.0196737	0.196737	ko04145	Cellular Processes	Transport and catabolism	Maker004158;Maker005740;Maker006798;Maker006846;Maker010617	K01365+K13885+K12182+K06560
Endocytosis	8	134	0.0257905	0.239483	ko04144	Cellular Processes	Transport and catabolism	Maker001666;Maker001935;Maker002948;Maker004947;Maker005187;Maker006798;Maker007317;Maker009960	K10396+K19476+K17917+K07901+K11839+K12182+K17918+K12200
mRNA surveillance pathway	5	65	0.0286198	0.248038	ko03015	Genetic Information Processing	Translation	Maker003682;Maker006251;Maker006594;Maker008194;Maker008256	K03265+K03267+K11584+K13126+K12881
Pyruvate metabolism	3	26	0.0306265	0.24884	ko00620	Metabolism	Carbohydrate metabolism	Maker003368;Maker010573;Maker010693	K00049+K00382+K00873
Adrenergic signaling in cardiomyocytes	5	68	0.0339223	0.259406	ko04261	Organismal Systems	Circulatory system	Maker003664;Maker006280;Maker006594;Maker009058;Maker009331	K09048+K12044+K11584+K02183
Regulation of actin cytoskeleton	6	96	0.0419023	0.302628	ko04810	Cellular Processes	Cell motility	Maker001691;Maker002690;Maker002727;Maker005912;Maker006553;Maker009497	K05759+K05700+K05764+K05699+K12757+K05765
RNA transport	7	129	0.0553963	0.342009	ko03013	Genetic Information Processing	Translation	Maker002483;Maker003587;Maker005411;Maker008194;Maker008256;Maker008525;Maker009689	K03238+K18644+K09291+K13126+K12881+K03257+K03237
Leukocyte transendothelial migration	3	33	0.0562276	0.342009	ko04670	Organismal Systems	Immune system	Maker002690;Maker005912;Maker006553	K05700+K05699+K12757
Glucagon signaling pathway	4	55	0.0576088	0.342009	ko04922	Organismal Systems	Endocrine system	Maker003664;Maker009058;Maker009331;Maker010693	K09048+K02183+K00873
Other glycan degradation	2	15	0.0588002	0.342009	ko00511	Metabolism	Glycan biosynthesis and metabolism	Maker006329;Maker011063	K12373+K12311
Drug metabolism - other enzymes	3	34	0.0605092	0.342009	ko00983	Metabolism	Xenobiotics biodegradation and metabolism	Maker005740;Maker010893;Maker011248	K00106+K01464+K01195
Cardiac muscle contraction	3	35	0.0649392	0.351754	ko04260	Organismal Systems	Circulatory system	Maker005492;Maker006280;Maker008997	K00411+K12044+K00416
Glycosaminoglycan degradation	2	17	0.0735939	0.382688	ko00531	Metabolism	Glycan biosynthesis and metabolism	Maker006329;Maker011248	K12373+K01195
Phototransduction	2	18	0.0813911	0.402074	ko04744	Organismal Systems	Sensory system	Maker009058;Maker009331	K02183
Aldosterone synthesis and secretion	4	63	0.0857737	0.402074	ko04925	Organismal Systems	Endocrine system	Maker003664;Maker005740;Maker009058;Maker009331	K09048+K13885+K02183
Pentose phosphate pathway	2	19	0.0894296	0.402074	ko00030	Metabolism	Carbohydrate metabolism	Maker002142;Maker004256	K01783+K00615
Vascular smooth muscle contraction	4	64	0.0896935	0.402074	ko04270	Organismal Systems	Circulatory system	Maker002287;Maker008068;Maker009058;Maker009331	K12751+K02183
Glycosphingolipid biosynthesis - ganglio series	1	4	0.102205	0.424168	ko00604	Metabolism	Glycan biosynthesis and metabolism	Maker006329	K12373
PPAR signaling pathway	2	21	0.106159	0.424168	ko03320	Organismal Systems	Endocrine system	Maker005187;Maker010178	K06086+K08756+K08752
Starch and sucrose metabolism	2	21	0.106159	0.424168	ko00500	Metabolism	Carbohydrate metabolism	Maker008157;Maker009880	K12316+K00750
Oxytocin signaling pathway	4	69	0.110542	0.424168	ko04921	Organismal Systems	Endocrine system	Maker002287;Maker008068;Maker009058;Maker009331	K12751+K02183
Adherens junction	3	44	0.110936	0.424168	ko04520	Cellular Processes	Cellular community - eukaryotes	Maker002690;Maker005187;Maker005912	K05700+K06086+K05699
Oxidative phosphorylation	4	70	0.114952	0.426966	ko00190	Metabolism	Energy metabolism	Maker002071;Maker005492;Maker006357;Maker008997	K02133+K00411+K02131+K00416
Homologous recombination	2	23	0.123646	0.446498	ko03440	Genetic Information Processing	Replication and repair	Maker009962;Maker010140	K03111+K10881
Melanogenesis	3	47	0.128435	0.451258	ko04916	Organismal Systems	Endocrine system	Maker003664;Maker009058;Maker009331	K09048+K02183
Galactose metabolism	2	24	0.132634	0.453747	ko00052	Metabolism	Carbohydrate metabolism	Maker008157;Maker010330	K12316+K00011
Citrate cycle (TCA cycle)	2	26	0.151027	0.496493	ko00020	Metabolism	Carbohydrate metabolism	Maker003650;Maker010573	K01681+K00382
Amino sugar and nucleotide sugar metabolism	3	51	0.153161	0.496493	ko00520	Metabolism	Carbohydrate metabolism	Maker006329;Maker010313;Maker010317	K12373+K01183
Protein processing in endoplasmic reticulum	5	108	0.159393	0.496493	ko04141	Genetic Information Processing	Folding, sorting and degradation	Maker001372;Maker003217;Maker005746;Maker009070;Maker009689	K08056+K12275+K06689+K10839+K03237
Vasopressin-regulated water reabsorption	2	27	0.160405	0.496493	ko04962	Organismal Systems	Excretory system	Maker003664;Maker006887	K09048+K10418
Sulfur relay system	1	7	0.171985	0.519953	ko04122	Genetic Information Processing	Folding, sorting and degradation	Maker008772	K11996
Estrogen signaling pathway	3	56	0.185949	0.527587	ko04915	Organismal Systems	Endocrine system	Maker003664;Maker009058;Maker009331	K09048+K02183
Long-term potentiation	2	30	0.189116	0.527587	ko04720	Organismal Systems	Nervous system	Maker009058;Maker009331	K02183
Glycosphingolipid biosynthesis - globo and isoglobo series	1	8	0.194025	0.527587	ko00603	Metabolism	Glycan biosynthesis and metabolism	Maker006329	K12373
Pantothenate and CoA biosynthesis	1	8	0.194025	0.527587	ko00770	Metabolism	Metabolism of cofactors and vitamins	Maker010893	K01464
Axon guidance	4	86	0.194801	0.527587	ko04360	Organismal Systems	Development	Maker002168;Maker006553;Maker009497;Maker009559	K20020+K12757+K05765+K07520
AMPK signaling pathway	3	58	0.199549	0.529415	ko04152	Environmental Information Processing	Signal transduction	Maker003664;Maker004947;Maker006594	K09048+K07901+K11584
Cortisol synthesis and secretion	2	32	0.208622	0.542418	ko04927	Organismal Systems	Endocrine system	Maker003664;Maker005740	K09048+K13885
Phototransduction - fly	2	33	0.218454	0.556844	ko04745	Organismal Systems	Sensory system	Maker009058;Maker009331	K02183
Caffeine metabolism	1	10	0.236373	0.585134	ko00232	Metabolism	Biosynthesis of other secondary metabolites	Maker005740	K00106
Thermogenesis	5	125	0.238555	0.585134	ko04714	Organismal Systems	Environmental adaptation	Maker002071;Maker003664;Maker005492;Maker006357;Maker008997	K02133+K09048+K00411+K02131+K00416
Renin secretion	2	36	0.248152	0.597404	ko04924	Organismal Systems	Endocrine system	Maker009058;Maker009331	K02183
One carbon pool by folate	1	11	0.25671	0.599139	ko00670	Metabolism	Metabolism of cofactors and vitamins	Maker003294	K00600
Glycolysis / Gluconeogenesis	2	37	0.258091	0.599139	ko00010	Metabolism	Carbohydrate metabolism	Maker010573;Maker010693	K00382+K00873
Oocyte meiosis	3	71	0.292282	0.651727	ko04114	Cellular Processes	Cell growth and death	Maker006594;Maker009058;Maker009331	K11584+K02183
Protein export	1	13	0.295784	0.651727	ko03060	Genetic Information Processing	Folding, sorting and degradation	Maker003217	K12275
2-Oxocarboxylic acid metabolism	1	13	0.295784	0.651727	ko01210	Metabolism	Global and overview maps	Maker003650	K01681
Cholesterol metabolism	2	42	0.307736	0.664291	ko04979	Organismal Systems	Digestive system	Maker001528;Maker005740	K22290+K13885
cGMP-PKG signaling pathway	3	74	0.314259	0.664291	ko04022	Environmental Information Processing	Signal transduction	Maker003664;Maker009058;Maker009331	K09048+K02183
cAMP signaling pathway	4	109	0.32931	0.664291	ko04024	Environmental Information Processing	Signal transduction	Maker003664;Maker006280;Maker009058;Maker009331	K09048+K12044+K02183
C-type lectin receptor signaling pathway	2	45	0.337256	0.664291	ko04625	Organismal Systems	Immune system	Maker009058;Maker009331	K02183
Nucleotide excision repair	2	45	0.337256	0.664291	ko03420	Genetic Information Processing	Replication and repair	Maker006422;Maker009070	K10841+K10839
Inflammatory mediator regulation of TRP channels	2	45	0.337256	0.664291	ko04750	Organismal Systems	Sensory system	Maker009058;Maker009331	K02183
Olfactory transduction	2	45	0.337256	0.664291	ko04740	Organismal Systems	Sensory system	Maker009058;Maker009331	K02183
Metabolic pathways	21	714	0.343861	0.667193	ko01100	Metabolism	Global and overview maps	Maker002071;Maker002142;Maker003294;Maker003368;Maker003650;Maker004256;Maker005492;Maker005740;Maker006329;Maker006357;Maker006527;Maker008157;Maker008997;Maker009880;Maker010313;Maker010317;Maker010330;Maker010573;Maker010693;Maker010893;Maker011248	K02133+K01783+K00600+K00049+K01681+K00615+K00411+K00106+K12373+K02131+K01251+K12316+K00416+K00750+K01183+K00011+K00382+K00873+K01464+K01195
Gastric acid secretion	2	47	0.356732	0.677865	ko04971	Organismal Systems	Digestive system	Maker009058;Maker009331	K02183
Aminoacyl-tRNA biosynthesis	2	48	0.366396	0.677865	ko00970	Genetic Information Processing	Translation	Maker006341;Maker009303	K01875+K01880
Autophagy - animal	3	82	0.372881	0.677865	ko04140	Cellular Processes	Transport and catabolism	Maker004158;Maker009689;Maker010617	K01365+K03237
Parathyroid hormone synthesis, secretion and action	2	50	0.385552	0.677865	ko04928	Organismal Systems	Endocrine system	Maker002942;Maker003664	K03626+K09048
ECM-receptor interaction	2	50	0.385552	0.677865	ko04512	Environmental Information Processing	Signaling molecules and interaction	Maker003127;Maker010630	K06255+K06265
Rap1 signaling pathway	3	85	0.394676	0.677865	ko04015	Environmental Information Processing	Signal transduction	Maker001691;Maker009058;Maker009331	K05759+K02183
Circadian entrainment	2	51	0.395037	0.677865	ko04713	Organismal Systems	Environmental adaptation	Maker009058;Maker009331	K02183
beta-Alanine metabolism	1	19	0.401175	0.677865	ko00410	Metabolism	Metabolism of other amino acids	Maker010893	K01464
Salivary secretion	2	52	0.404456	0.677865	ko04970	Organismal Systems	Digestive system	Maker009058;Maker009331	K02183
GnRH signaling pathway	2	53	0.413805	0.677865	ko04912	Organismal Systems	Endocrine system	Maker009058;Maker009331	K02183
Insulin signaling pathway	3	88	0.416276	0.677865	ko04910	Organismal Systems	Endocrine system	Maker005187;Maker009058;Maker009331	K06086+K02183
Mismatch repair	1	20	0.417147	0.677865	ko03430	Genetic Information Processing	Replication and repair	Maker009962	K03111
Fructose and mannose metabolism	1	20	0.417147	0.677865	ko00051	Metabolism	Carbohydrate metabolism	Maker010330	K00011
Propanoate metabolism	1	21	0.432697	0.694452	ko00640	Metabolism	Carbohydrate metabolism	Maker010573	K00382
NF-kappa B signaling pathway	1	22	0.447834	0.701427	ko04064	Environmental Information Processing	Signal transduction	Maker003422	K20913
Folate biosynthesis	1	22	0.447834	0.701427	ko00790	Metabolism	Metabolism of cofactors and vitamins	Maker010330	K00011
Toll and Imd signaling pathway	2	58	0.459411	0.710993	ko04624	Organismal Systems	Immune system	Maker005746;Maker007682	K06689+K10704
Focal adhesion	3	96	0.472544	0.717015	ko04510	Cellular Processes	Cellular community - eukaryotes	Maker002690;Maker005912;Maker006553	K05700+K05699+K12757
Porphyrin and chlorophyll metabolism	1	24	0.476915	0.717015	ko00860	Metabolism	Metabolism of cofactors and vitamins	Maker011248	K01195
Hippo signaling pathway - fly	2	61	0.485779	0.717015	ko04391	Environmental Information Processing	Signal transduction	Maker006217;Maker006942	K16677+K06091
Jak-STAT signaling pathway	1	25	0.490879	0.717015	ko04630	Environmental Information Processing	Signal transduction	Maker002922	K02539
Ovarian steroidogenesis	1	25	0.490879	0.717015	ko04913	Organismal Systems	Endocrine system	Maker005740	K13885
Neurotrophin signaling pathway	2	64	0.511342	0.731542	ko04722	Organismal Systems	Nervous system	Maker009058;Maker009331	K02183
Hedgehog signaling pathway	1	27	0.517707	0.731542	ko04340	Environmental Information Processing	Signal transduction	Maker002168	K20020
Valine, leucine and isoleucine degradation	1	27	0.517707	0.731542	ko00280	Metabolism	Amino acid metabolism	Maker010573	K00382
Cysteine and methionine metabolism	1	28	0.530589	0.736855	ko00270	Metabolism	Amino acid metabolism	Maker006527	K01251
RNA degradation	2	68	0.544114	0.736855	ko03018	Genetic Information Processing	Folding, sorting and degradation	Maker007900;Maker008194	K04077+K13126
Vitamin digestion and absorption	1	31	0.56722	0.736855	ko04977	Organismal Systems	Digestive system	Maker005740	K13885
Phosphatidylinositol signaling system	2	71	0.56768	0.736855	ko04070	Environmental Information Processing	Signal transduction	Maker009058;Maker009331	K02183
Apelin signaling pathway	2	71	0.56768	0.736855	ko04371	Environmental Information Processing	Signal transduction	Maker009058;Maker009331	K02183
Fat digestion and absorption	1	32	0.578788	0.736855	ko04975	Organismal Systems	Digestive system	Maker005740	K13885
Mitophagy - animal	1	32	0.578788	0.736855	ko04137	Cellular Processes	Transport and catabolism	Maker005187	K11839
Pyrimidine metabolism	1	32	0.578788	0.736855	ko00240	Metabolism	Nucleotide metabolism	Maker010893	K01464
Longevity regulating pathway - multiple species	1	33	0.590048	0.736855	ko04213	Organismal Systems	Aging	Maker003587	K18644
Purine metabolism	2	75	0.597726	0.736855	ko00230	Metabolism	Nucleotide metabolism	Maker005740;Maker010693	K00106+K00873
PI3K-Akt signaling pathway	3	116	0.600901	0.736855	ko04151	Environmental Information Processing	Signal transduction	Maker002922;Maker003664;Maker006594	K02539+K09048+K11584
Toll-like receptor signaling pathway	1	34	0.601009	0.736855	ko04620	Organismal Systems	Immune system	Maker005310	K05401
Thyroid hormone synthesis	1	34	0.601009	0.736855	ko04918	Organismal Systems	Endocrine system	Maker003664	K09048
Fc gamma R-mediated phagocytosis	1	34	0.601009	0.736855	ko04666	Organismal Systems	Immune system	Maker009497	K05765
DNA replication	1	35	0.611679	0.736855	ko03030	Genetic Information Processing	Replication and repair	Maker009962	K03111
Cellular senescence	2	77	0.612156	0.736855	ko04218	Cellular Processes	Cell growth and death	Maker009058;Maker009331	K02183
Insulin secretion	1	36	0.622066	0.740387	ko04911	Organismal Systems	Endocrine system	Maker003664	K09048
Cholinergic synapse	1	37	0.632176	0.740387	ko04725	Organismal Systems	Nervous system	Maker003664	K09048
Cell adhesion molecules (CAMs)	1	37	0.632176	0.740387	ko04514	Environmental Information Processing	Signaling molecules and interaction	Maker006846	K06496
Calcium signaling pathway	2	82	0.646506	0.750409	ko04020	Environmental Information Processing	Signal transduction	Maker009058;Maker009331	K02183
Glycerolipid metabolism	1	40	0.660923	0.757392	ko00561	Metabolism	Lipid metabolism	Maker010330	K00011
Bile secretion	1	41	0.67	0.757392	ko04976	Organismal Systems	Digestive system	Maker005740	K13885
TNF signaling pathway	1	41	0.67	0.757392	ko04668	Environmental Information Processing	Signal transduction	Maker003664	K09048
Longevity regulating pathway - worm	1	43	0.687437	0.770403	ko04212	Organismal Systems	Aging	Maker007900	K04077
MAPK signaling pathway - fly	2	90	0.69643	0.773811	ko04013	Environmental Information Processing	Signal transduction	Maker001691;Maker005746	K05759+K06689
Necroptosis	1	47	0.71961	0.781209	ko04217	Cellular Processes	Cell growth and death	Maker005310	K05401
NOD-like receptor signaling pathway	1	47	0.71961	0.781209	ko04621	Organismal Systems	Immune system	Maker005813	K03671
Longevity regulating pathway	1	48	0.727125	0.781209	ko04211	Organismal Systems	Aging	Maker003664	K09048
Pancreatic secretion	1	48	0.727125	0.781209	ko04972	Organismal Systems	Digestive system	Maker004947	K07901
Sphingolipid signaling pathway	1	49	0.73444	0.7826	ko04071	Environmental Information Processing	Signal transduction	Maker006594	K11584
Ras signaling pathway	2	106	0.778884	0.823211	ko04014	Environmental Information Processing	Signal transduction	Maker009058;Maker009331	K02183
Relaxin signaling pathway	1	57	0.786362	0.824412	ko04926	Organismal Systems	Endocrine system	Maker003664	K09048
Apoptosis - fly	1	61	0.808404	0.84074	ko04214	Cellular Processes	Cell growth and death	Maker003993	K01527
Platelet activation	1	69	0.845935	0.87279	ko04611	Organismal Systems	Immune system	Maker006553	K12757
Hippo signaling pathway	1	72	0.858041	0.87831	ko04390	Environmental Information Processing	Signal transduction	Maker006942	K06091
Peroxisome	1	75	0.869201	0.882783	ko04146	Cellular Processes	Transport and catabolism	Maker005740	K00106
Spliceosome	1	95	0.924306	0.931472	ko03040	Genetic Information Processing	Transcription	Maker008256	K12881
Ubiquitin mediated proteolysis	1	108	0.947009	0.947009	ko04120	Genetic Information Processing	Folding, sorting and degradation	Maker005746	K06689
