# Supplementary material for: Multi‐Omics Analyses Elucidate the Venom Components of the Wasp Vespa mandarinia
Source: Ecol Evol. 2026 May 27;16(6):e73724. doi: 10.1002/ece3.73724 (PMC13240240; doi:10.1002/ece3.73724)
Supplement: Supplementary file 13 — Table S13: List of positively identified metabolites of V. mandarinia. [file ECE3-16-e73724-s009.xlsx]

## Sheet: Supplemental Table S13
Supplemental Table S13. List of positively identified metabolites of V. mandarinia.
Compound	LCplatform	Name	Formula	Molecular Weight	Actual.RT	KEGG.ID	mzCloud.ID..ChemSpider.ID	HMDB.ID	DeltaMass [Da]	DeltaMass [ppm]	mzVault Best Match	mzCloud Best Match	ChemSpider.Results	level	Super.class	Class	Sub.class	Pathway	Area:DB_BEHC18_POS_01.raw(F14)	Area:DB_BEHC18_POS_02.raw(F15)	Area:DB_BEHC18_POS_03.raw(F16)	Area:DB_BEHC18_POS_04.raw(F17)	Area:DB_BEHC18_POS_05.raw(F18)	Area:DB_BEHC18_POS_06.raw(F19)	DHTF
0.69_398.1376	C18:pos	S-adenosylmethionine	C15 H22 N6 O5 S	398.138	0.69	C00019	BGI507	NA	0.0003	0.8073	93.8	89	2	level1	Vitamins and Cofactors	Cofactors	Coenzymes [Fig]	map00261 Monobactam biosynthesis; map00270 Cysteine and methionine metabolism; map00330 Arginine and proline metabolism; map00908 Zeatin biosynthesis; map01060 Biosynthesis of plant secondary metabolites; map01070 Biosynthesis of plant hormones; map01100 Metabolic pathways; map01110 Biosynthesis of secondary metabolites; map01130 Biosynthesis of antibiotics; map01230 Biosynthesis of amino acids; …	NA	NA	NA	NA	NA	NA	1.7817e+07
0.808_147.0533	C18:pos	L-glutamic acid	C5 H9 N O4	147.053	0.808	C00025	MReference-470	HMDB0000148	0.0002	1.0761	83.4	91.9	13	level1	Organic acids and derivatives	Carboxylic acids and derivatives	Amino acids, peptides, and analogues	map00220 Arginine biosynthesis; map00250 Alanine, aspartate and glutamate metabolism; map00330 Arginine and proline metabolism; map00332 Carbapenem biosynthesis; map00340 Histidine metabolism; map00430 Taurine and hypotaurine metabolism; map00471 D-Glutamine and D-glutamate metabolism; map00480 Glutathione metabolism; map00524 Neomycin, kanamycin and gentamicin biosynthesis; map00630 Glyoxylate a…	NA	NA	NA	NA	NA	NA	1.00331e+09
0.614_146.1056	C18:pos	L-lysine	C6 H14 N2 O2	146.106	0.614	C00047	BGI22	HMDB0000182	0.0001	0.7682	87.4	85.1	8	level1	Peptides	Amino acids	Common amino acids [Fig]	map00300 Lysine biosynthesis; map00310 Lysine degradation; map00780 Biotin metabolism; map00960 Tropane, piperidine and pyridine alkaloid biosynthesis; map00970 Aminoacyl-tRNA biosynthesis; map00997 Biosynthesis of various secondary metabolites - part 3; map01060 Biosynthesis of plant secondary metabolites; map01064 Biosynthesis of alkaloids derived from ornithine, lysine and nicotinic acid; map0…	NA	NA	NA	NA	NA	NA	4.578e+08
1.053_307.0835	C18:pos	L-glutathione reduced	C10 H17 N3 O6 S	307.084	1.053	C00051	BGI358	HMDB0000125	-0.0004	-1.1517	95.1	94	2	level1	Vitamins and Cofactors	Cofactors	Coenzymes [Fig]	map00270 Cysteine and methionine metabolism; map00480 Glutathione metabolism; map01100 Metabolic pathways; map02010 ABC transporters; map04216 Ferroptosis; map04918 Thyroid hormone synthesis; map04976 Bile secretion	NA	NA	NA	NA	NA	NA	5.46884e+08
4.097_456.105	C18:pos	Flavin mononucleotide (fmn)	C17 H21 N4 O9 P	456.105	4.097	C00061	MReference-589	HMDB0001520	0.0004	0.8391	NA	54.3	3	level3	Nucleosides, nucleotides, and analogues	Flavin nucleotides	null	map00190 Oxidative phosphorylation; map00740 Riboflavin metabolism; map00997 Biosynthesis of various secondary metabolites - part 3; map01057 Biosynthesis of type II polyketide products; map01100 Metabolic pathways; map01110 Biosynthesis of secondary metabolites; map04977 Vitamin digestion and absorption	NA	NA	NA	NA	NA	NA	4.7954e+06
0.681_174.1118	C18:pos	L-arginine	C6 H14 N4 O2	174.112	0.681	C00062	BGI343	HMDB0000517	0.0002	0.9208	94.8	91.6	3	level1	Peptides	Amino acids	Common amino acids [Fig]	map00220 Arginine biosynthesis; map00261 Monobactam biosynthesis; map00330 Arginine and proline metabolism; map00331 Clavulanic acid biosynthesis; map00472 D-Arginine and D-ornithine metabolism; map00970 Aminoacyl-tRNA biosynthesis; map00997 Biosynthesis of various secondary metabolites - part 3; map01060 Biosynthesis of plant secondary metabolites; map01064 Biosynthesis of alkaloids derived from…	NA	NA	NA	NA	NA	NA	3.48266e+09
0.693_146.0693	C18:pos	L-glutamine	C5 H10 N2 O3	146.069	0.693	C00064	BGI357	HMDB0000641	0.0002	1.2031	83.9	82.9	6	level1	Peptides	Amino acids	Common amino acids [Fig]	map00220 Arginine biosynthesis; map00230 Purine metabolism; map00240 Pyrimidine metabolism; map00250 Alanine, aspartate and glutamate metabolism; map00471 D-Glutamine and D-glutamate metabolism; map00630 Glyoxylate and dicarboxylate metabolism; map00910 Nitrogen metabolism; map00970 Aminoacyl-tRNA biosynthesis; map01060 Biosynthesis of plant secondary metabolites; map01100 Metabolic pathways; map…	NA	NA	NA	NA	NA	NA	1.64245e+08
9.391_149.0512	C18:pos	L-methionine	C5 H11 N O2 S	149.051	9.391	C00073	BGI369	HMDB0000696	0.0001	0.8759	62.9	57.9	5	level2	Peptides	Amino acids	Common amino acids [Fig]	map00270 Cysteine and methionine metabolism; map00966 Glucosinolate biosynthesis; map00970 Aminoacyl-tRNA biosynthesis; map01060 Biosynthesis of plant secondary metabolites; map01070 Biosynthesis of plant hormones; map01100 Metabolic pathways; map01110 Biosynthesis of secondary metabolites; map01210 2-Oxocarboxylic acid metabolism; map01230 Biosynthesis of amino acids; map01523 Antifolate resista…	NA	NA	NA	NA	NA	NA	5.40333e+06
3.602_165.0792	C18:pos	L-phenylalanine	C9 H11 N O2	165.079	3.602	C00079	MReference-8	HMDB0000159	0.0002	1.4953	NA	94.5	17	level2	Organic acids and derivatives	Carboxylic acids and derivatives	Amino acids, peptides, and analogues	map00360 Phenylalanine metabolism; map00400 Phenylalanine, tyrosine and tryptophan biosynthesis; map00460 Cyanoamino acid metabolism; map00940 Phenylpropanoid biosynthesis; map00960 Tropane, piperidine and pyridine alkaloid biosynthesis; map00966 Glucosinolate biosynthesis; map00970 Aminoacyl-tRNA biosynthesis; map00998 Biosynthesis of various secondary metabolites - part 2; map01060 Biosynthesis…	NA	NA	NA	NA	NA	NA	4.06694e+08
4.182_121.0198	C18:pos	L-cysteine	C3 H7 N O2 S	121.02	4.182	C00097	MReference-1542	HMDB0000574	0.0001	0.4208	NA	89.1	3	level2	Organic acids and derivatives	Carboxylic acids and derivatives	Amino acids, peptides, and analogues	map00260 Glycine, serine and threonine metabolism; map00270 Cysteine and methionine metabolism; map00311 Penicillin and cephalosporin biosynthesis; map00332 Carbapenem biosynthesis; map00430 Taurine and hypotaurine metabolism; map00460 Cyanoamino acid metabolism; map00480 Glutathione metabolism; map00730 Thiamine metabolism; map00770 Pantothenate and CoA biosynthesis; map00920 Sulfur metabolism; …	NA	NA	NA	NA	NA	NA	2.6936e+07
0.689_89.0478	C18:pos	Β-alanine	C3 H7 N O2	89.0478	0.689	C00099	MReference-599	HMDB0000056	0.0001	1.4268	38.3	76.4	8	level2	Organic acids and derivatives	Carboxylic acids and derivatives	Amino acids, peptides, and analogues	map00240 Pyrimidine metabolism; map00410 beta-Alanine metabolism; map00640 Propanoate metabolism; map00770 Pantothenate and CoA biosynthesis; map01100 Metabolic pathways; map01110 Biosynthesis of secondary metabolites; map04080 Neuroactive ligand-receptor interaction; map04974 Protein digestion and absorption	NA	NA	NA	NA	NA	NA	1.77347e+08
0.683_103.0998	C18:pos	Choline	C5 H13 N O	103.1	0.683	C00114	MReference-886	HMDB0000097	0.0001	0.7049	NA	90.5	0	level1	Organic nitrogen compounds	Organonitrogen compounds	Quaternary ammonium salts	map00260 Glycine, serine and threonine metabolism; map00564 Glycerophospholipid metabolism; map01100 Metabolic pathways; map02010 ABC transporters; map04725 Cholinergic synapse; map04976 Bile secretion; map05231 Choline metabolism in cancer	NA	NA	NA	NA	NA	NA	2.92102e+09
4.223_244.0878	C18:pos	Biotin	C10 H16 N2 O3 S	244.088	4.223	C00120	MReference-336	HMDB0000030	-0.0003	-1.3358	88.2	95.3	1	level1	Organoheterocyclic compounds	Biotin and derivatives	null	map00780 Biotin metabolism; map01100 Metabolic pathways; map02010 ABC transporters; map04977 Vitamin digestion and absorption	NA	NA	NA	NA	NA	NA	8.52977e+07
0.738_348.0472	C18:pos	Inosinic acid	C10 H13 N4 O8 P	348.047	0.738	C00130	S8264	HMDB0000175	0.0001	0.3391	NA	NA	9	level4	Nucleosides, nucleotides, and analogues	Purine nucleotides	Purine ribonucleotides	map00230 Purine metabolism; map01060 Biosynthesis of plant secondary metabolites; map01065 Biosynthesis of alkaloids derived from histidine and purine; map01070 Biosynthesis of plant hormones; map01100 Metabolic pathways; map01110 Biosynthesis of secondary metabolites; map01130 Biosynthesis of antibiotics; map01523 Antifolate resistance; map04742 Taste transduction	NA	NA	NA	NA	NA	NA	4.01756e+06
0.719_155.0697	C18:pos	L-histidine	C6 H9 N3 O2	155.07	0.719	C00135	BGI17	HMDB0000177	0.0002	1.3344	94.7	92	5	level1	Peptides	Amino acids	Common amino acids [Fig]	map00340 Histidine metabolism; map00410 beta-Alanine metabolism; map00970 Aminoacyl-tRNA biosynthesis; map01060 Biosynthesis of plant secondary metabolites; map01065 Biosynthesis of alkaloids derived from histidine and purine; map01100 Metabolic pathways; map01110 Biosynthesis of secondary metabolites; map01230 Biosynthesis of amino acids; map02010 ABC transporters; map04974 Protein digestion and…	NA	NA	NA	NA	NA	NA	1.23809e+09
0.895_363.0578	C18:pos	Guanosine 5'-monophosphate	C10 H14 N5 O8 P	363.058	0.895	C00144	BGI302	HMDB0001397	-0.0002	-0.4155	87.6	NA	6	level1	Nucleic acids	Nucleotides [Fig]	Ribonucleotides	map00230 Purine metabolism; map01060 Biosynthesis of plant secondary metabolites; map01065 Biosynthesis of alkaloids derived from histidine and purine; map01100 Metabolic pathways; map01523 Antifolate resistance; map04022 cGMP-PKG signaling pathway; map04740 Olfactory transduction; map04742 Taste transduction; map04744 Phototransduction	NA	NA	NA	NA	NA	NA	5.79475e+07
0.775_135.0547	C18:pos	Adenine	C5 H5 N5	135.055	0.775	C00147	MReference-296	HMDB0000034	0.0002	1.6397	NA	82.9	1	level1	Organoheterocyclic compounds	Imidazopyrimidines	Purines and purine derivatives	map00230 Purine metabolism; map00908 Zeatin biosynthesis; map01100 Metabolic pathways	NA	NA	NA	NA	NA	NA	1.63392e+09
3.618_132.0535	C18:pos	L-asparagine	C4 H8 N2 O3	132.054	3.618	C00152	BGI344	HMDB0000168	0.0001	0.4003	79.3	64.5	8	level2	Peptides	Amino acids	Common amino acids [Fig]	map00250 Alanine, aspartate and glutamate metabolism; map00460 Cyanoamino acid metabolism; map00970 Aminoacyl-tRNA biosynthesis; map01060 Biosynthesis of plant secondary metabolites; map01100 Metabolic pathways; map01110 Biosynthesis of secondary metabolites; map01230 Biosynthesis of amino acids; map04974 Protein digestion and absorption; map04978 Mineral absorption; map05230 Central carbon metab…	NA	NA	NA	NA	NA	NA	2.15322e+07
0.972_122.0479	C18:pos	Nicotinamide	C6 H6 N2 O	122.048	0.972	C00153	MReference-517	HMDB0001406	-0.0001	-0.6188	NA	90.4	4	level1	Organoheterocyclic compounds	Pyridines and derivatives	Pyridinecarboxylic acids and derivatives	map00760 Nicotinate and nicotinamide metabolism; map01100 Metabolic pathways; map04212 Longevity regulating pathway - worm; map04977 Vitamin digestion and absorption	NA	NA	NA	NA	NA	NA	1.84864e+09
1.127_192.0271	C18:pos	Citric acid	C6 H8 O7	192.027	1.127	C00158	S305	HMDB0000094	0.0001	0.5611	NA	NA	13	level4	Organic acids and derivatives	Carboxylic acids and derivatives	Tricarboxylic acids and derivatives	map00020 Citrate cycle (TCA cycle); map00250 Alanine, aspartate and glutamate metabolism; map00630 Glyoxylate and dicarboxylate metabolism; map00720 Carbon fixation pathways in prokaryotes; map00997 Biosynthesis of various secondary metabolites - part 3; map01060 Biosynthesis of plant secondary metabolites; map01061 Biosynthesis of phenylpropanoids; map01062 Biosynthesis of terpenoids and steroid…	NA	NA	NA	NA	NA	NA	4.94305e+07
3.518_297.0894	C18:pos	5'-methylthioadenosine	C11 H15 N5 O3 S	297.089	3.518	C00170	BGI135	HMDB0001173	-0.0001	-0.4254	94.9	94.8	2	level1	Nucleosides, nucleotides, and analogues	5'-deoxyribonucleosides	5'-deoxy-5'-thionucleosides	map00270 Cysteine and methionine metabolism; map00908 Zeatin biosynthesis; map01060 Biosynthesis of plant secondary metabolites; map01100 Metabolic pathways	NA	NA	NA	NA	NA	NA	3.4464e+08
2.577_126.043	C18:pos	Thymine	C5 H6 N2 O2	126.043	2.577	C00178	MReference-677	HMDB0000262	0.0001	0.8868	61.6	65.1	3	level2	Organoheterocyclic compounds	Diazines	Pyrimidines and pyrimidine derivatives	map00240 Pyrimidine metabolism; map01100 Metabolic pathways	NA	NA	NA	NA	NA	NA	1.22183e+08
0.905_117.0788	C18:pos	L-valine	C5 H11 N O2	117.079	0.905	C00183	MReference-2570	HMDB0000883	-0.0001	-1.0847	NA	91.4	15	level1	Organic acids and derivatives	Carboxylic acids and derivatives	Amino acids, peptides, and analogues	map00280 Valine, leucine and isoleucine degradation; map00290 Valine, leucine and isoleucine biosynthesis; map00311 Penicillin and cephalosporin biosynthesis; map00460 Cyanoamino acid metabolism; map00770 Pantothenate and CoA biosynthesis; map00966 Glucosinolate biosynthesis; map00970 Aminoacyl-tRNA biosynthesis; map01060 Biosynthesis of plant secondary metabolites; map01063 Biosynthesis of alkal…	NA	NA	NA	NA	NA	NA	4.04175e+09
1.897_267.0968	C18:pos	Adenosine	C10 H13 N5 O4	267.097	1.897	C00212	MReference-297	HMDB0000050	0.0001	0.243	92.8	95.2	5	level1	Nucleosides, nucleotides, and analogues	Purine nucleosides	null	map00230 Purine metabolism; map01100 Metabolic pathways; map02010 ABC transporters; map04022 cGMP-PKG signaling pathway; map04024 cAMP signaling pathway; map04071 Sphingolipid signaling pathway; map04080 Neuroactive ligand-receptor interaction; map04270 Vascular smooth muscle contraction; map04923 Regulation of lipolysis in adipocytes; map04924 Renin secretion; map05012 Parkinson disease; map0503…	NA	NA	NA	NA	NA	NA	3.55838e+09
9.738_304.2401	C18:pos	Arachidonic acid	C20 H32 O2	304.24	9.738	C00219	MReference-2742	HMDB0001043	-0.0001	-0.4266	NA	96.2	56	level2	Lipids and lipid-like molecules	Fatty Acyls	Fatty acids and conjugates	map00590 Arachidonic acid metabolism; map00591 Linoleic acid metabolism; map01040 Biosynthesis of unsaturated fatty acids; map01100 Metabolic pathways; map04216 Ferroptosis; map04217 Necroptosis; map04270 Vascular smooth muscle contraction; map04611 Platelet activation; map04664 Fc epsilon RI signaling pathway; map04666 Fc gamma R-mediated phagocytosis; map04723 Retrograde endocannabinoid signali…	NA	NA	NA	NA	NA	NA	8.65471e+07
1.299_151.0496	C18:pos	Guanine	C5 H5 N5 O	151.05	1.299	C00242	MReference-436	HMDB0000132	0.0002	1.414	NA	94.4	3	level1	Organoheterocyclic compounds	Imidazopyrimidines	Purines and purine derivatives	map00230 Purine metabolism; map01100 Metabolic pathways	NA	NA	NA	NA	NA	NA	1.79134e+08
0.999_125.0147	C18:pos	Taurine	C2 H7 N O3 S	125.015	0.999	C00245	MReference-654	HMDB0000251	0	0.3189	38.8	69	1	level1	Organic acids and derivatives	Organic sulfonic acids and derivatives	Organosulfonic acids and derivatives	map00120 Primary bile acid biosynthesis; map00430 Taurine and hypotaurine metabolism; map00920 Sulfur metabolism; map01100 Metabolic pathways; map02010 ABC transporters; map04080 Neuroactive ligand-receptor interaction	NA	NA	NA	NA	NA	NA	1.04867e+08
0.938_123.0321	C18:pos	Nicotinic acid	C6 H5 N O2	123.032	0.938	C00253	MReference-519	HMDB0001488	0	0.3851	NA	90.9	5	level2	Organoheterocyclic compounds	Pyridines and derivatives	Pyridinecarboxylic acids and derivatives	map00760 Nicotinate and nicotinamide metabolism; map00960 Tropane, piperidine and pyridine alkaloid biosynthesis; map01060 Biosynthesis of plant secondary metabolites; map01064 Biosynthesis of alkaloids derived from ornithine, lysine and nicotinic acid; map01100 Metabolic pathways; map01110 Biosynthesis of secondary metabolites; map01120 Microbial metabolism in diverse environments; map05133 Pert…	NA	NA	NA	NA	NA	NA	3.78079e+08
2.479_106.0419	C18:pos	Benzaldehyde	C7 H6 O	106.042	2.479	C00261	S235	HMDB0006115	0.0001	0.7149	87.5	NA	1	level4	Benzenoids	Benzene and substituted derivatives	Benzoyl derivatives	map00623 Toluene degradation; map00627 Aminobenzoate degradation; map01100 Metabolic pathways; map01120 Microbial metabolism in diverse environments; map01220 Degradation of aromatic compounds	NA	NA	NA	NA	NA	NA	1.16705e+07
1.284_136.0386	C18:pos	Hypoxanthine	C5 H4 N4 O	136.039	1.284	C00262	MReference-441	HMDB0000157	0.0001	0.9385	NA	87.8	6	level1	Organoheterocyclic compounds	Imidazopyrimidines	Purines and purine derivatives	map00230 Purine metabolism; map01100 Metabolic pathways	NA	NA	NA	NA	NA	NA	2.45941e+09
2.38_93.058	C18:pos	Aniline	C6 H7 N	93.058	2.38	C00292	S5889	HMDB0003012	0.0001	1.4615	NA	NA	3	level4	Benzenoids	Benzene and substituted derivatives	Aniline and substituted anilines	map00627 Aminobenzoate degradation; map01120 Microbial metabolism in diverse environments	NA	NA	NA	NA	NA	NA	6.30399e+06
2.062_268.0808	C18:pos	Inosine	C10 H12 N4 O5	268.081	2.062	C00294	MReference-1234	HMDB0000195	0.0001	0.2287	83.4	87.9	9	level1	Nucleosides, nucleotides, and analogues	Purine nucleosides	null	map00230 Purine metabolism; map01100 Metabolic pathways; map02010 ABC transporters	NA	NA	NA	NA	NA	NA	6.77144e+08
0.703_131.0696	C18:pos	Creatine	C4 H9 N3 O2	131.07	0.703	C00300	S566	HMDB0000064	0.0001	0.6941	NA	NA	2	level4	Organic acids and derivatives	Carboxylic acids and derivatives	Amino acids, peptides, and analogues	map00260 Glycine, serine and threonine metabolism; map00330 Arginine and proline metabolism; map01100 Metabolic pathways	NA	NA	NA	NA	NA	NA	1.1312e+08
0.692_161.1054	C18:pos	L(-)-carnitine	C7 H15 N O3	161.105	0.692	C00318	MReference-1837	HMDB0000062	0.0002	1.057	NA	95.6	3	level2	Organic nitrogen compounds	Organonitrogen compounds	Quaternary ammonium salts	map04714 Thermogenesis; map04976 Bile secretion	NA	NA	NA	NA	NA	NA	1.02804e+09
2.512_208.085	C18:pos	L-kynurenine	C10 H12 N2 O3	208.085	2.512	C00328	BGI19	HMDB0000684	0.0002	0.8931	97	90.2	5	level1	Organic oxygen compounds	Organooxygen compounds	Carbonyl compounds	map00380 Tryptophan metabolism; map01100 Metabolic pathways; map05143 African trypanosomiasis	NA	NA	NA	NA	NA	NA	7.22391e+07
0.693_103.0635	C18:pos	Gamma-aminobutyric acid	C4 H9 N O2	103.064	0.693	C00334	S116	HMDB0000112	0.0002	1.7939	22.8	NA	15	level4	Organic acids and derivatives	Carboxylic acids and derivatives	Amino acids, peptides, and analogues	map00250 Alanine, aspartate and glutamate metabolism; map00330 Arginine and proline metabolism; map00410 beta-Alanine metabolism; map00650 Butanoate metabolism; map00760 Nicotinate and nicotinamide metabolism; map01100 Metabolic pathways; map01120 Microbial metabolism in diverse environments; map02024 Quorum sensing; map04024 cAMP signaling pathway; map04080 Neuroactive ligand-receptor interactio…	NA	NA	NA	NA	NA	NA	2.46421e+08
0.711_259.0459	C18:pos	D-glucosamine 6-phosphate	C6 H14 N O8 P	259.046	0.711	C00352	BGI228	NA	0.0002	0.7036	2.1	NA	10	level3	NA	NA	NA	map00250 Alanine, aspartate and glutamate metabolism; map00520 Amino sugar and nucleotide sugar metabolism; map01100 Metabolic pathways; map01130 Biosynthesis of antibiotics; map02060 Phosphotransferase system (PTS); map04931 Insulin resistance	NA	NA	NA	NA	NA	NA	3.81196e+07
0.862_347.0624	C18:pos	Deoxyguanosine monophosphate	C10 H14 N5 O7 P	347.062	0.862	C00362	BGI218	HMDB0001044	-0.0007	-1.8976	95.7	92.2	8	level1	Nucleic acids	Nucleotides [Fig]	Deoxyribonucleotides	map00230 Purine metabolism; map01100 Metabolic pathways	NA	NA	NA	NA	NA	NA	4.51973e+08
2.472_152.0335	C18:pos	Xanthine	C5 H4 N4 O2	152.034	2.472	C00385	S1151	HMDB0000292	0.0001	0.6581	NA	NA	3	level4	Organoheterocyclic compounds	Imidazopyrimidines	Purines and purine derivatives	map00230 Purine metabolism; map00232 Caffeine metabolism; map01060 Biosynthesis of plant secondary metabolites; map01065 Biosynthesis of alkaloids derived from histidine and purine; map01100 Metabolic pathways; map01110 Biosynthesis of secondary metabolites; map01120 Microbial metabolism in diverse environments	NA	NA	NA	NA	NA	NA	1.00182e+07
1.58_131.0947	C18:pos	L-isoleucine	C6 H13 N O2	131.095	1.58	C00407	BGI366	HMDB0000172	0	0.2956	98.7	92.3	18	level1	Peptides	Amino acids	Common amino acids [Fig]	map00280 Valine, leucine and isoleucine degradation; map00290 Valine, leucine and isoleucine biosynthesis; map00460 Cyanoamino acid metabolism; map00960 Tropane, piperidine and pyridine alkaloid biosynthesis; map00966 Glucosinolate biosynthesis; map00970 Aminoacyl-tRNA biosynthesis; map01060 Biosynthesis of plant secondary metabolites; map01064 Biosynthesis of alkaloids derived from ornithine, ly…	NA	NA	NA	NA	NA	NA	5.62573e+10
0.747_129.0791	C18:pos	Pipecolate	C6 H11 N O2	129.079	0.747	C00408	BGI478	HMDB0000716	0.0001	0.7308	43.6	42.4	13	level3	Alkaloids	Alkaloids derived from lysine	Piperidine alkaloids	map00310 Lysine degradation; map00960 Tropane, piperidine and pyridine alkaloid biosynthesis; map01060 Biosynthesis of plant secondary metabolites; map01064 Biosynthesis of alkaloids derived from ornithine, lysine and nicotinic acid; map01100 Metabolic pathways; map01110 Biosynthesis of secondary metabolites	NA	NA	NA	NA	NA	NA	5.67365e+08
3.347_117.0578	C18:pos	Indole	C8 H7 N	117.058	3.347	C00463	MReference-444	HMDB0000738	-0.0001	-0.8588	NA	81.8	2	level2	Organoheterocyclic compounds	Indoles and derivatives	Indoles	map00380 Tryptophan metabolism; map00400 Phenylalanine, tyrosine and tryptophan biosynthesis; map00402 Benzoxazinoid biosynthesis; map01100 Metabolic pathways; map01110 Biosynthesis of secondary metabolites; map04974 Protein digestion and absorption	NA	NA	NA	NA	NA	NA	1.83412e+08
1.394_137.0842	C18:pos	Tyramine	C8 H11 N O	137.084	1.394	C00483	BGI551	HMDB0000306	0.0001	0.8995	71	63.6	12	level1	Peptides	Amines	Biogenic amines [Fig]	map00350 Tyrosine metabolism; map00680 Methane metabolism; map00950 Isoquinoline alkaloid biosynthesis; map01060 Biosynthesis of plant secondary metabolites; map01063 Biosynthesis of alkaloids derived from shikimate pathway; map01100 Metabolic pathways; map01110 Biosynthesis of secondary metabolites; map04080 Neuroactive ligand-receptor interaction; map04974 Protein digestion and absorption	NA	NA	NA	NA	NA	NA	3.10099e+08
4.858_204.09	C18:pos	D-tryptophan	C11 H12 N2 O2	204.09	4.858	C00525	BGI254	HMDB0013609	0.0001	0.5909	32.6	NA	12	level3	Peptides	Amino acids	Other amino acids [Fig]	NULL	NA	NA	NA	NA	NA	NA	3.13284e+07
2.544_110.0369	C18:pos	Hydroquinone	C6 H6 O2	110.037	2.544	C00530	S764	HMDB0002434	0.0001	1.1434	NA	NA	7	level4	Benzenoids	Phenols	Benzenediols	map00350 Tyrosine metabolism; map00361 Chlorocyclohexane and chlorobenzene degradation; map00362 Benzoate degradation; map00363 Bisphenol degradation; map00627 Aminobenzoate degradation; map01100 Metabolic pathways; map01120 Microbial metabolism in diverse environments	NA	NA	NA	NA	NA	NA	1.06075e+07
0.947_136.0525	C18:pos	Phenyl acetate	C8 H8 O2	136.053	0.947	C00548	BGI466	HMDB0040733	0	0.3612	8.9	NA	23	level3	Benzenoids	Phenol esters	null	NULL	NA	NA	NA	NA	NA	NA	4.21499e+07
0.599_99.1049	C18:pos	Cyclohexylamine	C6 H13 N	99.1049	0.599	C00571	S7677	HMDB0031404	0.0001	1.1381	NA	NA	2	level4	Organic nitrogen compounds	Organonitrogen compounds	Cyclohexylamines	map00930 Caprolactam degradation; map01120 Microbial metabolism in diverse environments	NA	NA	NA	NA	NA	NA	7.02376e+06
0.79_189.0638	C18:pos	N-acetyl-l-glutamic acid	C7 H11 N O5	189.064	0.79	C00624	S64077	HMDB0001138	0.0001	0.4583	NA	NA	5	level4	Organic acids and derivatives	Carboxylic acids and derivatives	Amino acids, peptides, and analogues	map00220 Arginine biosynthesis; map01100 Metabolic pathways; map01110 Biosynthesis of secondary metabolites; map01130 Biosynthesis of antibiotics; map01210 2-Oxocarboxylic acid metabolism; map01230 Biosynthesis of amino acids	NA	NA	NA	NA	NA	NA	1.40245e+06
1.325_122.0369	C18:pos	4-hydroxybenzaldehyde	C7 H6 O2	122.037	1.325	C00633	BGI119	HMDB0011718	0.0001	0.9684	85.4	83.7	6	level2	Organic oxygen compounds	Organooxygen compounds	Carbonyl compounds	map00363 Bisphenol degradation; map00623 Toluene degradation; map00627 Aminobenzoate degradation; map01061 Biosynthesis of phenylpropanoids; map01100 Metabolic pathways; map01120 Microbial metabolism in diverse environments	NA	NA	NA	NA	NA	NA	5.00206e+08
3.666_159.0685	C18:pos	Indole-3-acetaldehyde	C10 H9 N O	159.069	3.666	C00637	BGI320	HMDB0001190	0.0001	0.4362	82.4	NA	5	level2	Organoheterocyclic compounds	Indoles and derivatives	Indoles	map00380 Tryptophan metabolism; map01100 Metabolic pathways	NA	NA	NA	NA	NA	NA	5.60882e+07
9.979_282.2557	C18:pos	Oleate	C18 H34 O2	282.256	9.979	C00712	BGI445	HMDB0000207	-0.0002	-0.6155	83.7	NA	59	level2	Lipids	Fatty acids [Fig]	Unsaturated fatty acids	map00061 Fatty acid biosynthesis; map00073 Cutin, suberine and wax biosynthesis; map01040 Biosynthesis of unsaturated fatty acids; map01060 Biosynthesis of plant secondary metabolites; map04212 Longevity regulating pathway - worm	NA	NA	NA	NA	NA	NA	1.18125e+08
0.609_202.2159	C18:pos	Spermine	C10 H26 N4	202.216	0.609	C00750	S1072	HMDB0001256	0.0002	0.7499	46.1	55.4	2	level4	Organic nitrogen compounds	Organonitrogen compounds	Amines	map00330 Arginine and proline metabolism; map00410 beta-Alanine metabolism; map00480 Glutathione metabolism; map01100 Metabolic pathways; map04976 Bile secretion	NA	NA	NA	NA	NA	NA	2.49448e+07
9.376_300.2089	C18:pos	Retinoate	C20 H28 O2	300.209	9.376	C00777	BGI500	HMDB0001852	0	0.0087	80.6	79.5	38	level2	PR Prenol Lipids	PR01 Isoprenoids	PR0109 Retinoids	map00830 Retinol metabolism; map01100 Metabolic pathways; map04659 Th17 cell differentiation; map04672 Intestinal immune network for IgA production; map05200 Pathways in cancer; map05222 Small cell lung cancer; map05223 Non-small cell lung cancer; map05226 Gastric cancer	NA	NA	NA	NA	NA	NA	8.65237e+06
3.434_176.0951	C18:pos	Serotonin	C10 H12 N2 O	176.095	3.434	C00780	MReference-123	HMDB0000259	0.0001	0.5738	27.4	68.2	3	level2	Organoheterocyclic compounds	Indoles and derivatives	Tryptamines and derivatives	map00380 Tryptophan metabolism; map01063 Biosynthesis of alkaloids derived from shikimate pathway; map01100 Metabolic pathways; map04024 cAMP signaling pathway; map04080 Neuroactive ligand-receptor interaction; map04361 Axon regeneration; map04540 Gap junction; map04721 Synaptic vesicle cycle; map04726 Serotonergic synapse; map04742 Taste transduction; map04750 Inflammatory mediator regulation of…	NA	NA	NA	NA	NA	NA	2.56987e+08
3.542_138.0318	C18:pos	Salicylic acid	C7 H6 O3	138.032	3.542	C00805	S331	HMDB0001895	0.0001	0.6657	NA	NA	10	level4	Benzenoids	Benzene and substituted derivatives	Benzoic acids and derivatives	map00360 Phenylalanine metabolism; map00621 Dioxin degradation; map00624 Polycyclic aromatic hydrocarbon degradation; map00626 Naphthalene degradation; map01053 Biosynthesis of siderophore group nonribosomal peptides; map01061 Biosynthesis of phenylpropanoids; map01070 Biosynthesis of plant hormones; map01100 Metabolic pathways; map01110 Biosynthesis of secondary metabolites; map01120 Microbial m…	NA	NA	NA	NA	NA	NA	930555
3.342_204.0897	C18:pos	Dl-tryptophan	C11 H12 N2 O2	204.09	3.342	C00806	MReference-415	HMDB0030396	-0.0002	-0.8912	83	97	12	level2	Organoheterocyclic compounds	Indoles and derivatives	Indolyl carboxylic acids and derivatives	NULL	NA	NA	NA	NA	NA	NA	1.17541e+10
2.985_219.1107	C18:pos	Pantothenic acid	C9 H17 N O5	219.111	2.985	C00864	BGI462	HMDB0000210	0.0001	0.3564	94.2	45.7	2	level1	Vitamins and Cofactors	Vitamins	Water-soluble vitamins [Fig]	map00410 beta-Alanine metabolism; map00770 Pantothenate and CoA biosynthesis; map01100 Metabolic pathways; map01110 Biosynthesis of secondary metabolites; map04977 Vitamin digestion and absorption	NA	NA	NA	NA	NA	NA	4.90769e+09
3.784_128.0586	C18:pos	Dihydrothymine	C5 H8 N2 O2	128.059	3.784	C00906	MReference-398	HMDB0000079	0	-0.0974	NA	33.5	6	level3	Organoheterocyclic compounds	Diazines	Pyrimidines and pyrimidine derivatives	NA	NA	NA	NA	NA	NA	NA	2.03677e+07
0.756_226.0955	C18:pos	Porphobilinogen	C10 H14 N2 O4	226.095	0.756	C00931	S995	HMDB0000245	0.0001	0.5928	NA	NA	4	level4	Organic nitrogen compounds	Organonitrogen compounds	Amines	map00860 Porphyrin and chlorophyll metabolism; map01100 Metabolic pathways; map01110 Biosynthesis of secondary metabolites; map01120 Microbial metabolism in diverse environments	NA	NA	NA	NA	NA	NA	2.51716e+07
3.668_218.1056	C18:pos	N-acetylserotonin	C12 H14 N2 O2	218.106	3.668	C00978	MReference-313	HMDB0001238	0	0.1728	92.2	93.7	9	level2	Organoheterocyclic compounds	Indoles and derivatives	Hydroxyindoles	map00380 Tryptophan metabolism; map01100 Metabolic pathways	NA	NA	NA	NA	NA	NA	1.04871e+08
4.696_335.0792	C18:pos	S-formylglutathione	C11 H17 N3 O7 S	335.079	4.696	C01031	S164320	HMDB0001550	0.0005	1.5229	NA	NA	4	level4	Organic acids and derivatives	Carboxylic acids and derivatives	Amino acids, peptides, and analogues	map00680 Methane metabolism; map01100 Metabolic pathways; map01120 Microbial metabolism in diverse environments	NA	NA	NA	NA	NA	NA	2.30869e+07
0.72_145.0854	C18:pos	4-guanidinobutyric acid	C5 H11 N3 O2	145.085	0.72	C01035	MReference-233	HMDB0003464	0.0003	1.9205	NA	67.7	2	level2	Organic acids and derivatives	Carboxylic acids and derivatives	Amino acids, peptides, and analogues	map00330 Arginine and proline metabolism; map01100 Metabolic pathways	NA	NA	NA	NA	NA	NA	4.64383e+07
0.686_169.0853	C18:pos	1-methyl-l-histidine	C7 H11 N3 O2	169.085	0.686	C01152	BGI45	HMDB0000479	0.0002	1.2646	90.5	88.7	6	level1	Organic acids and derivatives	Carboxylic acids and derivatives	Amino acids, peptides, and analogues	map00340 Histidine metabolism; map01100 Metabolic pathways	NA	NA	NA	NA	NA	NA	7.50645e+08
0.792_131.0584	C18:pos	Trans-4-hydroxy-l-proline	C5 H9 N O3	131.058	0.792	C01157	BGI27	HMDB0000725	0.0002	1.176	29.3	NA	19	level3	Peptides	Amino acids	Other amino acids [Fig]	map00330 Arginine and proline metabolism; map01100 Metabolic pathways; map02010 ABC transporters	NA	NA	NA	NA	NA	NA	5.93197e+08
9.428_86.0733	C18:pos	Prenol	C5 H10 O	86.0733	9.428	C01390	BGI479	HMDB0030124	0.0001	1.2735	26.1	NA	17	level3	Organic oxygen compounds	Organooxygen compounds	Alcohols and polyols	NULL	NA	NA	NA	NA	NA	NA	2.57934e+08
3.028_78.047	C18:pos	Benzene	C6 H6	78.047	3.028	C01407	S236	HMDB0001505	0	0.624	NA	NA	1	level4	Benzenoids	Benzene and substituted derivatives	null	map00361 Chlorocyclohexane and chlorobenzene degradation; map00362 Benzoate degradation; map01100 Metabolic pathways; map01120 Microbial metabolism in diverse environments; map01220 Degradation of aromatic compounds	NA	NA	NA	NA	NA	NA	1.59046e+07
6.573_152.1202	C18:pos	Citral	C10 H16 O	152.12	6.573	C01499	MReference-6586	HMDB0035078	0.0001	0.6616	NA	84.1	106	level2	Lipids and lipid-like molecules	Prenol lipids	Monoterpenoids	map00281 Geraniol degradation; map01062 Biosynthesis of terpenoids and steroids; map01110 Biosynthesis of secondary metabolites; map01130 Biosynthesis of antibiotics	NA	NA	NA	NA	NA	NA	6.47198e+06
2.558_181.0741	C18:pos	L-tyrosine	C9 H11 N O3	181.074	2.558	C01536	BGI384	NA	0.0002	1.0995	91	88.4	15	level2	NA	NA	NA	NULL	NA	NA	NA	NA	NA	NA	2.6336e+07
4.119_232.1213	C18:pos	Melatonin	C13 H16 N2 O2	232.121	4.119	C01598	BGI396	HMDB0001389	0.0001	0.5008	8.4	NA	4	level3	Hormones and transmitters	Other hormones	Melatonin	map00380 Tryptophan metabolism; map01100 Metabolic pathways; map04080 Neuroactive ligand-receptor interaction; map04713 Circadian entrainment	NA	NA	NA	NA	NA	NA	8.34382e+06
3.792_189.0425	C18:pos	4-hydroxy-2-quinolinecarboxylic acid	C10 H7 N O3	189.042	3.792	C01717	BGI117	HMDB0000715	0	-0.2629	94.9	88.3	6	level1	Organoheterocyclic compounds	Quinolines and derivatives	Quinoline carboxylic acids	map00380 Tryptophan metabolism; map01100 Metabolic pathways	NA	NA	NA	NA	NA	NA	2.23362e+07
8.885_86.0369	C18:pos	Crotonic acid	C4 H6 O2	86.0369	8.885	C01771	MReference-2732	HMDB0010720	0.0001	1.2843	NA	39.6	13	level3	Lipids and lipid-like molecules	Fatty Acyls	Fatty acids and conjugates	NULL	NA	NA	NA	NA	NA	NA	1.45252e+07
1.328_164.0475	C18:pos	2-hydroxycinnamic acid	C9 H8 O3	164.048	1.328	C01772	MReference-168	HMDB0002641	0.0001	0.8838	67.1	91.5	21	level2	Phenylpropanoids and polyketides	Cinnamic acids and derivatives	Hydroxycinnamic acids and derivatives	map00360 Phenylalanine metabolism; map00940 Phenylpropanoid biosynthesis; map01100 Metabolic pathways; map01110 Biosynthesis of secondary metabolites; map01120 Microbial metabolism in diverse environments	NA	NA	NA	NA	NA	NA	3.37145e+09
0.811_129.0428	C18:pos	Pyroglutamate	C5 H7 N O3	129.043	0.811	C01879	BGI491	HMDB0000267	0.0002	1.3902	90.1	86.2	10	level2	Peptides	Amino acids	Other amino acids [Fig]	map00480 Glutathione metabolism; map01100 Metabolic pathways	NA	NA	NA	NA	NA	NA	4.61073e+09
0.69_188.1275	C18:pos	Homo-l-arginine	C7 H16 N4 O2	188.127	0.69	C01924	S8732	HMDB0000670	0.0001	0.787	NA	NA	2	level4	Organic acids and derivatives	Carboxylic acids and derivatives	Amino acids, peptides, and analogues	NULL	NA	NA	NA	NA	NA	NA	5.40459e+07
1.255_131.0947	C18:pos	L-norleucine	C6 H13 N O2	131.095	1.255	C01933	BGI371	HMDB0001645	0.0001	0.5284	94.2	90.1	18	level2	FA Fatty acyls	FA01 Fatty Acids and Conjugates	FA0110 Amino fatty acids	NULL	NA	NA	NA	NA	NA	NA	3.69426e+09
0.725_145.1104	C18:pos	Acetylcholine	C7 H15 N O2	145.11	0.725	C01996	MReference-885	HMDB0000895	0.0001	0.9356	NA	85.6	5	level2	Organic nitrogen compounds	Organonitrogen compounds	Quaternary ammonium salts	map00564 Glycerophospholipid metabolism; map04024 cAMP signaling pathway; map04080 Neuroactive ligand-receptor interaction; map04721 Synaptic vesicle cycle; map04725 Cholinergic synapse; map04742 Taste transduction; map04810 Regulation of actin cytoskeleton; map04911 Insulin secretion; map04970 Salivary secretion; map04971 Gastric acid secretion; map04972 Pancreatic secretion; map04976 Bile secre…	NA	NA	NA	NA	NA	NA	2.37574e+09
3.153_188.1166	C18:pos	Glycyl-l-leucine	C8 H16 N2 O3	188.117	3.153	C02155	MReference-430	HMDB0000759	0.0005	2.4731	12.6	93.8	11	level2	Organic acids and derivatives	Carboxylic acids and derivatives	Amino acids, peptides, and analogues	NULL	NA	NA	NA	NA	NA	NA	2.81159e+08
8.772_126.0318	C18:pos	Phloroglucinol	C6 H6 O3	126.032	8.772	C02183	MReference-2546	HMDB0013675	0.0001	0.4863	NA	71.1	11	level2	Benzenoids	Phenols	Benzenetriols and derivatives	map00627 Aminobenzoate degradation; map01120 Microbial metabolism in diverse environments	NA	NA	NA	NA	NA	NA	6.58147e+07
0.938_165.065	C18:pos	7-methylguanine	C6 H7 N5 O	165.065	0.938	C02242	MReference-276	HMDB0000897	0	-0.1521	NA	57.6	4	level3	Organoheterocyclic compounds	Imidazopyrimidines	Purines and purine derivatives	NULL	NA	NA	NA	NA	NA	NA	1.0002e+08
3.432_222.0672	C18:pos	L-cystathionine	C7 H14 N2 O4 S	222.067	3.432	C02291	BGI350	HMDB0000099	-0.0003	-1.2238	2	NA	6	level3	Organic acids and derivatives	Carboxylic acids and derivatives	Amino acids, peptides, and analogues	map00260 Glycine, serine and threonine metabolism; map00270 Cysteine and methionine metabolism; map01100 Metabolic pathways; map01110 Biosynthesis of secondary metabolites; map01130 Biosynthesis of antibiotics; map01230 Biosynthesis of amino acids	NA	NA	NA	NA	NA	NA	1.07777e+07
0.749_109.0528	C18:pos	4-aminophenol	C6 H7 N O	109.053	0.749	C02372	S392	HMDB0001169	0	0.317	NA	NA	7	level4	Benzenoids	Benzene and substituted derivatives	Aniline and substituted anilines	map00627 Aminobenzoate degradation; map01120 Microbial metabolism in diverse environments	NA	NA	NA	NA	NA	NA	3.6147e+07
2.816_281.1122	C18:pos	1-methyladenosine	C11 H15 N5 O4	281.112	2.816	C02494	BGI44	HMDB0003331	-0.0002	-0.8348	84	41.8	7	level2	Nucleosides, nucleotides, and analogues	Purine nucleosides	null	NULL	NA	NA	NA	NA	NA	NA	1.90638e+07
0.915_203.1158	C18:pos	O-acetylcarnitine	C9 H17 N O4	203.116	0.915	C02571	BGI603	NA	0.0001	0.2861	97.3	92.8	4	level1	NA	NA	NA	map04931 Insulin resistance	NA	NA	NA	NA	NA	NA	9.7027e+08
2.811_87.1049	C18:pos	Isoamylamine	C5 H13 N	87.1049	2.811	C02640	MReference-6576	HMDB0031659	0.0001	1.4862	NA	73	2	level2	Organic nitrogen compounds	Organonitrogen compounds	Amines	NULL	NA	NA	NA	NA	NA	NA	2.80436e+07
3.331_174.0793	C18:pos	Indole-3-acetamide	C10 H10 N2 O	174.079	3.331	C02693	BGI321	HMDB0029739	0	-0.2454	23	NA	5	level3	Organoheterocyclic compounds	Indoles and derivatives	Indoles	map00380 Tryptophan metabolism; map01100 Metabolic pathways	NA	NA	NA	NA	NA	NA	6.22117e+06
0.884_188.1161	C18:pos	N6-acetyl-l-lysine	C8 H16 N2 O3	188.116	0.884	C02727	MReference-501	HMDB0000206	0	-0.0902	82	89.6	11	level2	Organic acids and derivatives	Carboxylic acids and derivatives	Amino acids, peptides, and analogues	map00310 Lysine degradation; map01100 Metabolic pathways	NA	NA	NA	NA	NA	NA	1.34681e+08
3.459_126.0318	C18:pos	4-hydroxy-6-methyl-2-pyrone	C6 H6 O3	126.032	3.459	C02752	MReference-1754	NA	0.0001	0.9706	NA	77.9	11	level2	NA	NA	NA	NULL	NA	NA	NA	NA	NA	NA	8.58793e+07
8.952_145.074	C18:pos	4-acetamidobutanoate	C6 H11 N O3	145.074	8.952	C02946	BGI113	HMDB0003681	0.0001	0.6214	17.5	NA	13	level3	Organic acids and derivatives	Carboxylic acids and derivatives	Amino acids, peptides, and analogues	map00330 Arginine and proline metabolism; map01100 Metabolic pathways	NA	NA	NA	NA	NA	NA	7.65791e+07
0.698_165.0461	C18:pos	L-methionine sulfoxide	C5 H11 N O3 S	165.046	0.698	C02989	MReference-2246	HMDB0002005	0.0001	0.874	NA	92	5	level2	Organic acids and derivatives	Carboxylic acids and derivatives	Amino acids, peptides, and analogues	map00270 Cysteine and methionine metabolism	NA	NA	NA	NA	NA	NA	1.30451e+09
0.655_255.0987	C18:pos	Nicotinamide riboside	C11 H15 N2 O5	255.099	0.655	C03150	S388956	HMDB0000855	0.0006	2.1994	NA	NA	1	level4	Organic oxygen compounds	Organooxygen compounds	Carbohydrates and carbohydrate conjugates	map00760 Nicotinate and nicotinamide metabolism; map01100 Metabolic pathways; map04212 Longevity regulating pathway - worm	NA	NA	NA	NA	NA	NA	8.90853e+06
9.882_306.2558	C18:pos	8z,11z,14z-eicosatrienoic acid	C20 H34 O2	306.256	9.882	C03242	MReference-349	HMDB0002925	-0.0001	-0.2844	NA	92.7	41	level2	Lipids and lipid-like molecules	Fatty Acyls	Fatty acids and conjugates	map00591 Linoleic acid metabolism; map01040 Biosynthesis of unsaturated fatty acids; map01100 Metabolic pathways	NA	NA	NA	NA	NA	NA	8.95211e+06
4.929_207.0895	C18:pos	N-acetyl-l-phenylalanine	C11 H13 N O3	207.089	4.929	C03519	BGI422	HMDB0000512	-0.0001	-0.3819	93.8	NA	10	level1	Organic acids and derivatives	Carboxylic acids and derivatives	Amino acids, peptides, and analogues	map00360 Phenylalanine metabolism; map01100 Metabolic pathways	NA	NA	NA	NA	NA	NA	4.117e+06
0.769_153.0789	C18:pos	Dopamine	C8 H11 N O2	153.079	0.769	C03758	MReference-4	HMDB0000073	-0.0001	-0.5159	46.8	48.8	6	level3	Benzenoids	Phenols	Benzenediols	map00350 Tyrosine metabolism; map00950 Isoquinoline alkaloid biosynthesis; map00965 Betalain biosynthesis; map01060 Biosynthesis of plant secondary metabolites; map01063 Biosynthesis of alkaloids derived from shikimate pathway; map01100 Metabolic pathways; map01110 Biosynthesis of secondary metabolites; map04024 cAMP signaling pathway; map04080 Neuroactive ligand-receptor interaction; map04540 Ga…	NA	NA	NA	NA	NA	NA	3.42718e+08
0.643_188.1527	C18:pos	Nepsilon,nepsilon,nepsilon-trimethyllysine	C9 H20 N2 O2	188.153	0.643	C03793	BGI429	HMDB0001325	0.0002	1.302	96.6	92.8	3	level1	Organic acids and derivatives	Carboxylic acids and derivatives	Amino acids, peptides, and analogues	map00310 Lysine degradation; map01100 Metabolic pathways	NA	NA	NA	NA	NA	NA	2.44194e+08
2.52_463.0745	C18:pos	Adenylsuccinic acid	C14 H18 N5 O11 P	463.075	2.52	C03794	S394323	HMDB0000536	0.0004	0.8907	NA	NA	2	level4	Benzenoids	Benzene and substituted derivatives	Biphenyls and derivatives	map00230 Purine metabolism; map00250 Alanine, aspartate and glutamate metabolism; map01100 Metabolic pathways	NA	NA	NA	NA	NA	NA	2.82988e+08
8.733_290.2245	C18:pos	5α-dihydrotestosterone	C19 H30 O2	290.224	8.733	C03917	MReference-2931	HMDB0002961	-0.0001	-0.3664	NA	71.9	23	level2	Lipids and lipid-like molecules	Steroids and steroid derivatives	Androstane steroids	map00140 Steroid hormone biosynthesis; map05200 Pathways in cancer; map05215 Prostate cancer	NA	NA	NA	NA	NA	NA	2.29088e+06
3.099_183.0901	C18:pos	Normetanephrine	C9 H13 N O3	183.09	3.099	C05589	BGI441	NA	0.0006	3.1516	23.2	NA	8	level3	NA	NA	NA	map00350 Tyrosine metabolism; map01100 Metabolic pathways	NA	NA	NA	NA	NA	NA	5.6158e+07
2.375_191.0584	C18:pos	5-hydroxyindoleacetate	C10 H9 N O3	191.058	2.375	C05635	BGI131	HMDB0000763	0.0002	0.8484	70.1	66.1	4	level2	Organoheterocyclic compounds	Indoles and derivatives	Indolyl carboxylic acids and derivatives	map00380 Tryptophan metabolism; map01100 Metabolic pathways; map04726 Serotonergic synapse	NA	NA	NA	NA	NA	NA	9.81524e+07
4.57_248.1161	C18:pos	6-hydroxymelatonin	C13 H16 N2 O3	248.116	4.57	C05643	S1794	HMDB0004081	0	0.178	NA	NA	4	level4	Organoheterocyclic compounds	Indoles and derivatives	Hydroxyindoles	map00380 Tryptophan metabolism	NA	NA	NA	NA	NA	NA	7.08273e+06
5.2_146.0368	C18:pos	Coumarin	C9 H6 O2	146.037	5.2	C05851	S13848793	HMDB0001218	0.0001	0.3913	NA	NA	4	level4	Phenylpropanoids and polyketides	Coumarins and derivatives	null	map00940 Phenylpropanoid biosynthesis; map01110 Biosynthesis of secondary metabolites	NA	NA	NA	NA	NA	NA	2.86417e+06
2.628_392.2178	C18:pos	Thromboxane b2	C20 H34 O6	392.218	2.628	C05963	NA	HMDB0003252	NA	NA	NA	52	0	level5	Lipids and lipid-like molecules	Fatty Acyls	Eicosanoids	map00590 Arachidonic acid metabolism; map01100 Metabolic pathways; map04726 Serotonergic synapse; map04976 Bile secretion	NA	NA	NA	NA	NA	NA	9.5117e+06
2.881_129.0578	C18:pos	Quinoline	C9 H7 N	129.058	2.881	C06413	MReference-8753	HMDB0033731	0	-0.3651	NA	80.3	3	level2	Organoheterocyclic compounds	Quinolines and derivatives	null	NULL	NA	NA	NA	NA	NA	NA	6.96553e+07
9.059_278.2247	C18:pos	Gamma-linolenic acid	C18 H30 O2	278.225	9.059	C06426	BGI279	HMDB0003073	0.0002	0.6099	58.4	NA	75	level3	Lipids	Fatty acids [Fig]	Unsaturated fatty acids	map00591 Linoleic acid metabolism; map01040 Biosynthesis of unsaturated fatty acids; map01100 Metabolic pathways	NA	NA	NA	NA	NA	NA	3.28018e+06
9.706_328.2399	C18:pos	Docosahexaenoic acid	C22 H32 O2	328.24	9.706	C06429	MReference-6801	HMDB0002183	-0.0003	-0.9009	NA	34.7	17	level3	Lipids and lipid-like molecules	Fatty Acyls	Fatty acids and conjugates	map01040 Biosynthesis of unsaturated fatty acids	NA	NA	NA	NA	NA	NA	3.22954e+06
0.694_251.1006	C18:pos	Muramic acid	C9 H17 N O7	251.101	0.694	C06470	NA	HMDB0003254	NA	NA	NA	NA	6	level5	Organic oxygen compounds	Organooxygen compounds	Carbohydrates and carbohydrate conjugates	NULL	NA	NA	NA	NA	NA	NA	4.94425e+07
8.077_148.089	C18:pos	Cuminaldehyde	C10 H12 O	148.089	8.077	C06577	MReference-359	HMDB0002214	0.0001	0.9828	NA	35.3	17	level3	Lipids and lipid-like molecules	Prenol lipids	Monoterpenoids	map00622 Xylene degradation; map01100 Metabolic pathways; map01120 Microbial metabolism in diverse environments; map01220 Degradation of aromatic compounds	NA	NA	NA	NA	NA	NA	3.77334e+06
0.72_113.0843	C18:pos	Caprolactam	C6 H11 N O	113.084	0.72	C06593	MReference-2867	HMDB0062769	0.0003	2.407	NA	41	4	level3	Organoheterocyclic compounds	Lactams	Caprolactams	map00930 Caprolactam degradation; map01100 Metabolic pathways; map01120 Microbial metabolism in diverse environments	NA	NA	NA	NA	NA	NA	3.30873e+07
2.677_275.0562	C18:pos	Paraoxon	C10 H14 N O6 P	275.056	2.677	C06606	S9026	HMDB0013035	0.0004	1.3463	NA	NA	1	level4	Benzenoids	Benzene and substituted derivatives	Nitrobenzenes	map00627 Aminobenzoate degradation; map01120 Microbial metabolism in diverse environments	NA	NA	NA	NA	NA	NA	3.88105e+06
8.196_106.0783	C18:pos	P-xylene	C8 H10	106.078	8.196	C06756	S7521	HMDB0059924	0.0001	0.562	NA	NA	4	level4	Benzenoids	Benzene and substituted derivatives	Xylenes	map00622 Xylene degradation; map01100 Metabolic pathways; map01120 Microbial metabolism in diverse environments; map01220 Degradation of aromatic compounds	NA	NA	NA	NA	NA	NA	6.17536e+06
10.01_149.1053	C18:pos	Triethanolamine	C6 H15 N O3	149.105	10.01	C06771	S13835630	HMDB0032538	0.0001	0.6318	NA	NA	1	level4	Organic nitrogen compounds	Organonitrogen compounds	Amines	map00564 Glycerophospholipid metabolism	NA	NA	NA	NA	NA	NA	4.462e+07
11.486_105.0791	C18:pos	Diethanolamine	C4 H11 N O2	105.079	11.486	C06772	BGI232	HMDB0004437	0.0001	1.0429	94.4	NA	2	level2	Organic nitrogen compounds	Organonitrogen compounds	Amines	map00564 Glycerophospholipid metabolism	NA	NA	NA	NA	NA	NA	1.24916e+08
9.395_314.156	C18:pos	Clomipramine	C19 H23 Cl N2	314.156	9.395	C06918	S2699	HMDB0015372	0.001	3.2341	NA	NA	2	level4	Organoheterocyclic compounds	Benzazepines	Dibenzazepines	NULL	NA	NA	NA	NA	NA	NA	1.90721e+06
7.726_351.2047	C18:pos	Dipivefrin	C19 H29 N O5	351.205	7.726	C06963	S2994	HMDB0014592	0.0001	0.2707	NA	NA	1	level4	Benzenoids	Phenol esters	null	NULL	NA	NA	NA	NA	NA	NA	5.00845e+06
9.306_501.2865	C18:pos	Fexofenadine	C32 H39 N O4	501.286	9.306	C06999	S3231	HMDB0005030	-0.0014	-2.7778	NA	NA	6	level4	Benzenoids	Benzene and substituted derivatives	Diphenylmethanes	map04976 Bile secretion	NA	NA	NA	NA	NA	NA	1.03136e+07
11.67_171.126	C18:pos	Gabapentin	C9 H17 N O2	171.126	11.67	C07018	S3328	HMDB0005015	0.0001	0.4863	NA	NA	1	level4	Organic acids and derivatives	Carboxylic acids and derivatives	Amino acids, peptides, and analogues	NULL	NA	NA	NA	NA	NA	NA	1.56589e+07
6.31_250.157	C18:pos	Gemfibrozil	C15 H22 O3	250.157	6.31	C07020	S3345	HMDB0015371	0.0001	0.5629	NA	NA	44	level4	Benzenoids	Phenol ethers	null	NULL	NA	NA	NA	NA	NA	NA	7.27204e+06
9.969_335.1779	C18:pos	Hydroxychloroquine	C18 H26 Cl N3 O	335.178	9.969	C07043	S3526	HMDB0015549	0.0014	4.2767	NA	NA	1	level4	Organoheterocyclic compounds	Quinolines and derivatives	Aminoquinolines and derivatives	NULL	NA	NA	NA	NA	NA	NA	6.76738e+06
3.038_104.0626	C18:pos	Styrene	C8 H8	104.063	3.038	C07083	S7220	HMDB0034240	0	-0.1264	NA	NA	1	level4	Benzenoids	Benzene and substituted derivatives	Styrenes	map00642 Ethylbenzene degradation; map00643 Styrene degradation; map01100 Metabolic pathways; map01120 Microbial metabolism in diverse environments; map01220 Degradation of aromatic compounds	NA	NA	NA	NA	NA	NA	2.28601e+09
3.844_120.0576	C18:pos	Acetophenone	C8 H8 O	120.058	3.844	C07113	MReference-2744	HMDB0033910	0.0001	0.7676	NA	83.1	10	level2	Organic oxygen compounds	Organooxygen compounds	Carbonyl compounds	map00642 Ethylbenzene degradation; map01120 Microbial metabolism in diverse environments; map01220 Degradation of aromatic compounds	NA	NA	NA	NA	NA	NA	7.32653e+07
0.613_300.066	C18:pos	Temazepam	C16 H13 Cl N2 O2	300.066	0.613	C07125	S5198	HMDB0014376	-0.0006	-1.8636	NA	NA	4	level4	Organoheterocyclic compounds	Benzodiazepines	1,4-benzodiazepines	NULL	NA	NA	NA	NA	NA	NA	5.70914e+06
10.223_340.1912	C18:pos	Pentamidine	C19 H24 N4 O2	340.191	10.223	C07420	S4573	HMDB0014876	0.0012	3.5943	NA	NA	3	level4	Benzenoids	Phenol ethers	null	NULL	NA	NA	NA	NA	NA	NA	1.77476e+06
6.623_630.3464	C18:pos	Remikiren	C33 H50 N4 O6 S	630.346	6.623	C07465	S4884377	HMDB0014357	0.0013	2.1105	NA	NA	2	level4	Organic acids and derivatives	Carboxylic acids and derivatives	Amino acids, peptides, and analogues	NULL	NA	NA	NA	NA	NA	NA	6.0362e+06
4.652_238.0952	C18:pos	Felbamate	C11 H14 N2 O4	238.095	4.652	C07501	S3214	HMDB0015084	-0.0001	-0.4605	NA	NA	6	level4	Benzenoids	Benzene and substituted derivatives	null	map00982 Drug metabolism - cytochrome P450	NA	NA	NA	NA	NA	NA	8.92644e+06
3.088_141.079	C18:pos	Ethosuximide	C7 H11 N O2	141.079	3.088	C07505	S3175	HMDB0014731	0	0.2726	NA	NA	5	level4	Organoheterocyclic compounds	Pyrrolidines	Pyrrolidones	NULL	NA	NA	NA	NA	NA	NA	7.98329e+06
9.587_178.1356	C18:pos	Propofol	C12 H18 O	178.136	9.587	C07523	S4774	HMDB0014956	-0.0001	-0.6326	NA	NA	11	level4	Benzenoids	Benzene and substituted derivatives	Cumenes	NULL	NA	NA	NA	NA	NA	NA	1.20194e+07
4.826_475.2988	C18:pos	Netilmicin	C21 H41 N5 O7	475.299	4.826	C07657	S20152952	HMDB0015090	-0.0018	-3.6887	NA	NA	3	level4	Organic oxygen compounds	Organooxygen compounds	Carbohydrates and carbohydrate conjugates	NULL	NA	NA	NA	NA	NA	NA	1.83667e+06
0.589_82.0533	C18:pos	Fomepizole	C4 H6 N2	82.0533	0.589	C07837	S3289	HMDB0015344	0.0002	2.9755	NA	NA	3	level4	Organoheterocyclic compounds	Azoles	Pyrazoles	NULL	NA	NA	NA	NA	NA	NA	5.42279e+07
2.328_170.1057	C18:pos	Levetiracetam	C8 H14 N2 O2	170.106	2.328	C07841	S4447633	HMDB0015333	0.0002	1.1758	NA	NA	3	level4	Organic acids and derivatives	Carboxylic acids and derivatives	Amino acids, peptides, and analogues	NULL	NA	NA	NA	NA	NA	NA	9.21525e+06
4.229_262.1312	C18:pos	Methohexital	C14 H18 N2 O3	262.131	4.229	C07844	S8683	HMDB0014617	-0.0006	-2.2555	NA	NA	5	level4	Organoheterocyclic compounds	Diazines	Pyrimidines and pyrimidine derivatives	NULL	NA	NA	NA	NA	NA	NA	3.64821e+07
10.276_359.1297	C18:pos	Rabeprazole	C18 H21 N3 O3 S	359.13	10.276	C07864	S4853	HMDB0005026	-0.0007	-1.9669	NA	NA	2	level4	Organoheterocyclic compounds	Benzimidazoles	Sulfinylbenzimidazoles	NULL	NA	NA	NA	NA	NA	NA	565833
4.848_440.2336	C18:pos	Tirofiban	C22 H36 N2 O5 S	440.234	4.848	C07965	S54912	HMDB0014913	-0.0009	-2.0311	NA	NA	1	level4	Organic acids and derivatives	Carboxylic acids and derivatives	Amino acids, peptides, and analogues	NULL	NA	NA	NA	NA	NA	NA	5.06536e+06
8.864_467.3016	C18:pos	Buprenorphine	C29 H41 N O4	467.302	8.864	C08007	S559124	HMDB0015057	-0.0019	-4.1436	NA	NA	11	level4	Benzenoids	Phenanthrenes and derivatives	null	NULL	NA	NA	NA	NA	NA	NA	6.21311e+06
3.908_202.0956	C18:pos	L-coprine	C8 H14 N2 O4	202.096	3.908	C08271	S97180	HMDB0034266	0.0003	1.2695	12.4	NA	6	level4	Organic acids and derivatives	Carboxylic acids and derivatives	Amino acids, peptides, and analogues	NULL	NA	NA	NA	NA	NA	NA	9.33788e+07
1.101_261.1212	C18:pos	Lotaustralin	C11 H19 N O6	261.121	1.101	C08334	S390193	HMDB0033865	0	-0.0164	NA	NA	9	level4	Organic oxygen compounds	Organooxygen compounds	Carbohydrates and carbohydrate conjugates	map00460 Cyanoamino acid metabolism; map01110 Biosynthesis of secondary metabolites	NA	NA	NA	NA	NA	NA	1.49165e+08
9.675_254.2246	C18:pos	Palmitoleic acid	C16 H30 O2	254.225	9.675	C08362	BGI461	HMDB0003229	0	-0.0745	90.9	90.1	62	level2	Lipids	Fatty acids [Fig]	Unsaturated fatty acids	map00061 Fatty acid biosynthesis	NA	NA	NA	NA	NA	NA	2.40711e+07
3.844_179.0948	C18:pos	Salsolinol	C10 H13 N O2	179.095	3.844	C09642	BGI510	HMDB0042012	0.0001	0.7332	6.3	NA	19	level3	Alkaloids	Alkaloids derived from tyrosine	Isoquinoline alkaloids	map01063 Biosynthesis of alkaloids derived from shikimate pathway	NA	NA	NA	NA	NA	NA	1.53978e+08
7.742_234.1622	C18:pos	Polygodial	C15 H22 O2	234.162	7.742	C09712	MReference-5861	NA	0.0003	1.1389	NA	84.6	87	level2	Terpenoids	Sesquiterpenoids (C15)	Farnesenes	NULL	NA	NA	NA	NA	NA	NA	2.56732e+07
4.631_152.1201	C18:pos	Pulegone	C10 H16 O	152.12	4.631	C09893	MReference-1258	HMDB0035604	0	0.1257	NA	73.1	106	level2	Lipids and lipid-like molecules	Prenol lipids	Monoterpenoids	map00902 Monoterpenoid biosynthesis; map01110 Biosynthesis of secondary metabolites	NA	NA	NA	NA	NA	NA	2.89996e+06
4.065_155.0947	C18:pos	Arecoline	C8 H13 N O2	155.095	4.065	C10129	S13872064	HMDB0030353	0	0.2498	NA	NA	5	level4	Alkaloids and derivatives	null	null	NULL	NA	NA	NA	NA	NA	NA	3.48812e+06
11.202_164.0839	C18:pos	Eugenol	C10 H12 O2	164.084	11.202	C10453	S13876103	HMDB0005809	0.0002	1.006	NA	NA	54	level4	Benzenoids	Phenols	Methoxyphenols	map00940 Phenylpropanoid biosynthesis	NA	NA	NA	NA	NA	NA	3.92393e+06
8.951_162.0682	C18:pos	4-methoxycinnamaldehyde	C10 H10 O2	162.068	8.951	C10475	MReference-6556	HMDB0032611	0.0002	0.9845	NA	60.3	33	level2	Phenylpropanoids and polyketides	Cinnamaldehydes	null	NULL	NA	NA	NA	NA	NA	NA	1.85164e+07
9.422_162.0682	C18:pos	Safrole	C10 H10 O2	162.068	9.422	C10490	S13848731	HMDB0033591	0.0001	0.7024	NA	NA	33	level4	Organoheterocyclic compounds	Benzodioxoles	null	NULL	NA	NA	NA	NA	NA	NA	4.00597e+06
9.526_425.2933	C18:pos	Jervine	C27 H39 N O3	425.293	9.526	C10811	MReference-2218	NA	0.0003	0.698	NA	31.1	1	level3	Alkaloids	Alkaloids derived by amination reactions	Steroid alkaloids	map01066 Biosynthesis of alkaloids derived from terpenoid and polyketide	NA	NA	NA	NA	NA	NA	1.70185e+07
10.175_297.3031	C18:pos	Tridemorph	C19 H39 N O	297.303	10.175	C11285	S30142	HMDB0031810	-0.0001	-0.3638	NA	NA	1	level4	Organoheterocyclic compounds	Oxazinanes	Morpholines	NULL	NA	NA	NA	NA	NA	NA	4.17689e+06
3.243_236.1162	C18:pos	Hexobarbital	C12 H16 N2 O3	236.116	3.243	C11723	S3482	HMDB0015444	0.0001	0.2538	88.9	91.3	7	level4	Organoheterocyclic compounds	Diazines	Pyrimidines and pyrimidine derivatives	NULL	NA	NA	NA	NA	NA	NA	5.588e+07
7.719_317.293	C18:pos	2-amino-1,3,4-octadecanetriol	C18 H39 N O3	317.293	7.719	C12144	MReference-545	HMDB0004610	0.0001	0.1662	NA	60.2	1	level2	Organic nitrogen compounds	Organonitrogen compounds	Amines	map00600 Sphingolipid metabolism; map01100 Metabolic pathways	NA	NA	NA	NA	NA	NA	1.44582e+08
5.124_157.1104	C18:pos	Tranexamic acid	C8 H15 N O2	157.11	5.124	C12535	S10482000	HMDB0014447	0.0001	0.5727	NA	NA	7	level4	Organic acids and derivatives	Carboxylic acids and derivatives	Amino acids, peptides, and analogues	NULL	NA	NA	NA	NA	NA	NA	6.58037e+06
3.513_175.1111	C18:pos	Debrisoquine	C10 H13 N3	175.111	3.513	C13650	S2860	HMDB0006543	0.0002	0.9647	NA	NA	1	level4	Organoheterocyclic compounds	Tetrahydroisoquinolines	null	NULL	NA	NA	NA	NA	NA	NA	2.69619e+06
9.508_378.2771	C18:pos	2-arachidonoyl glycerol	C23 H38 O4	378.277	9.508	C13856	MReference-4740	HMDB0004666	0.0001	0.2836	NA	75.9	19	level3	Lipids and lipid-like molecules	Endocannabinoids	null	map04080 Neuroactive ligand-receptor interaction; map04714 Thermogenesis; map04723 Retrograde endocannabinoid signaling	NA	NA	NA	NA	NA	NA	1.15785e+07
0.634_278.1518	C18:pos	Dibutyl phthalate	C16 H22 O4	278.152	0.634	C14214	S13837319	HMDB0033244	0	0.0602	NA	NA	18	level4	Benzenoids	Benzene and substituted derivatives	Benzoic acids and derivatives	NULL	NA	NA	NA	NA	NA	NA	3.79297e+06
3.179_221.1051	C18:pos	Carbofuran	C12 H15 N O3	221.105	3.179	C14291	S2468	HMDB0031770	-0.0001	-0.5401	NA	NA	3	level4	Organoheterocyclic compounds	Coumarans	null	NULL	NA	NA	NA	NA	NA	NA	4.40186e+06
8.844_294.2194	C18:pos	9-oxo-ode	C18 H30 O3	294.219	8.844	C14766	MReference-9797	HMDB0004669	-0.0001	-0.4079	NA	90.3	76	level2	Lipids and lipid-like molecules	Fatty Acyls	Lineolic acids and derivatives	map00591 Linoleic acid metabolism	NA	NA	NA	NA	NA	NA	1.7491e+07
1.328_135.0685	C18:pos	N-benzylformamide	C8 H9 N O	135.069	1.328	C15561	MReference-817	NA	0.0001	0.8893	87.9	63.8	14	level2	NA	NA	NA	NULL	NA	NA	NA	NA	NA	NA	1.63756e+09
8.709_294.2195	C18:pos	13(s)-hotre	C18 H30 O3	294.219	8.709	C16316	MReference-9864	NA	0	0.0158	NA	61.6	76	level2	FA Fatty acyls	FA02 Octadecanoids	FA0200 Other Octadecanoids	map00592 alpha-Linolenic acid metabolism	NA	NA	NA	NA	NA	NA	1.21534e+06
0.736_115.0634	C18:pos	L-proline	C5 H9 N O2	115.063	0.736	C16435	BGI376	NA	0.0001	0.7096	93.6	91.3	6	level1	NA	NA	NA	NULL	NA	NA	NA	NA	NA	NA	2.33771e+10
1.562_480.1976	C18:pos	Acevaltrate	C24 H32 O10	480.198	1.562	C16752	S59141	HMDB0034494	-0.0019	-4.0162	NA	NA	2	level4	Organic acids and derivatives	Carboxylic acids and derivatives	Tetracarboxylic acids and derivatives	NULL	NA	NA	NA	NA	NA	NA	2.88966e+07
8.583_194.1309	C18:pos	Sedanolide	C12 H18 O2	194.131	8.583	C17002	MReference-6215	HMDB0034450	0.0002	1.0128	NA	80.8	26	level2	Organoheterocyclic compounds	Isobenzofurans	null	NULL	NA	NA	NA	NA	NA	NA	2.81058e+07
6.867_330.168	C18:pos	Picrocrocin	C16 H26 O7	330.168	6.867	C17055	S115678	HMDB0005796	0.0001	0.3763	NA	NA	11	level4	Organic oxygen compounds	Organooxygen compounds	Carbohydrates and carbohydrate conjugates	map00999 Biosynthesis of various secondary metabolites - part 1	NA	NA	NA	NA	NA	NA	1.81596e+07
0.732_262.099	C18:pos	1,6-dimethoxypyrene	C18 H14 O2	262.099	0.732	C18260	S7822264	HMDB0060337	-0.0004	-1.5034	NA	NA	3	level4	Benzenoids	Pyrenes	null	map00624 Polycyclic aromatic hydrocarbon degradation; map01120 Microbial metabolism in diverse environments	NA	NA	NA	NA	NA	NA	4.23856e+06
3.342_145.0527	C18:pos	8-hydroxyquinoline	C9 H7 N O	145.053	3.342	C19434	MReference-2633	NA	-0.0001	-0.4011	NA	94.5	6	level2	NA	NA	NA	NULL	NA	NA	NA	NA	NA	NA	4.66978e+08
0.986_100.0161	C18:pos	Succinic anhydride	C4 H4 O3	100.016	0.986	C19524	S7634	HMDB0032523	0	0.2539	NA	NA	1	level4	Organic acids and derivatives	Carboxylic acids and derivatives	Dicarboxylic acids and derivatives	NULL	NA	NA	NA	NA	NA	NA	2.28729e+08
0.743_309.1068	C18:pos	N-acetylneuraminic acid	C11 H19 N O9	309.107	0.743	C19909	MReference-1249	HMDB0000773	0.0008	2.5043	47.1	57.8	4	level3	Organic oxygen compounds	Organooxygen compounds	Carbohydrates and carbohydrate conjugates	NULL	NA	NA	NA	NA	NA	NA	1.00413e+08
1.122_156.0059	C18:pos	2,5-furandicarboxylic acid	C6 H4 O5	156.006	1.122	C20450	S69178	HMDB0004812	0.0001	0.3744	NA	NA	1	level4	Organoheterocyclic compounds	Furans	Furoic acid and derivatives	map00365 Furfural degradation; map01120 Microbial metabolism in diverse environments	NA	NA	NA	NA	NA	NA	6.89423e+07
2.61_297.1075	C18:pos	7-methylguanosine	C11 H15 N5 O5	297.108	2.61	C20674	MReference-880	HMDB0001107	0.0002	0.5083	NA	88.1	5	level2	Nucleosides, nucleotides, and analogues	Purine nucleosides	null	NULL	NA	NA	NA	NA	NA	NA	2.2209e+08
2.996_340.1995	C18:pos	Perindoprilat	C17 H28 N2 O5	340.2	2.996	C21517	S65017	HMDB0060574	-0.0003	-0.9152	NA	NA	2	level4	Organic acids and derivatives	Carboxylic acids and derivatives	Amino acids, peptides, and analogues	NULL	NA	NA	NA	NA	NA	NA	9.38142e+07
9.964_358.3081	C18:pos	1-stearoylglycerol	C21 H42 O4	358.308	9.964	D01947	MReference-939	NA	-0.0002	-0.6363	NA	88.2	7	level2	NA	NA	NA	NA	NA	NA	NA	NA	NA	NA	3.75504e+07
10.221_300.0678	C18:pos	Sulfaquinoxaline	C14 H12 N4 O2 S	300.068	10.221	D05952	MReference-1696	HMDB0033139	-0.0003	-0.8972	NA	39.5	1	level3	Organoheterocyclic compounds	Diazanaphthalenes	Benzodiazines	NA	NA	NA	NA	NA	NA	NA	4.87703e+06
9.135_334.2509	C18:pos	(+/-)-cp 47,497-c7-hydroxy metabolite	C21 H34 O3	334.251	9.135	NA	MReference-4910	NA	0.0001	0.2292	NA	51.8	13	level3	NA	NA	NA	NA	NA	NA	NA	NA	NA	NA	9.37954e+07
2.58_165.0652	C18:pos	1-methylguanine	C6 H7 N5 O	165.065	2.58	NA	MReference-104	HMDB0003282	0.0002	1.0497	NA	82.7	4	level2	Organoheterocyclic compounds	Imidazopyrimidines	Purines and purine derivatives	NA	NA	NA	NA	NA	NA	NA	9.29788e+07
9.782_356.2925	C18:pos	1-oleoyl-rac-glycerol	C21 H40 O4	356.293	9.782	NA	BGI47	NA	-0.0002	-0.5727	94.8	NA	9	level2	NA	NA	NA	NA	NA	NA	NA	NA	NA	NA	3.87758e+08
9.517_394.2721	C18:pos	2-(14,15-epoxyeicosatrienoyl) glycerol	C23 H38 O5	394.272	9.517	NA	MReference-4758	HMDB0013651	0.0002	0.5512	NA	45.6	13	level3	Lipids and lipid-like molecules	Glycerolipids	Monoradylglycerols	NA	NA	NA	NA	NA	NA	NA	1.09852e+07
9.408_354.2772	C18:pos	2-linoleoyl glycerol	C21 H38 O4	354.277	9.408	NA	MReference-4739	HMDB0011538	0.0002	0.5423	NA	87	9	level3	Lipids and lipid-like molecules	Fatty Acyls	Lineolic acids and derivatives	NA	NA	NA	NA	NA	NA	NA	6.06761e+06
0.592_125.0954	C18:pos	3-methylhistamine	C6 H11 N3	125.095	0.592	NA	MReference-212	HMDB0001861	0.0001	1.1844	49.3	81.3	5	level2	Organic nitrogen compounds	Organonitrogen compounds	Amines	NA	NA	NA	NA	NA	NA	NA	2.34084e+08
4.5_182.0581	C18:pos	3,5-dimethoxybenzoic acid	C9 H10 O4	182.058	4.5	NA	MReference-3305	HMDB0127495	0.0002	0.8307	NA	48.6	32	level3	Benzenoids	Benzene and substituted derivatives	Benzoic acids and derivatives	NA	NA	NA	NA	NA	NA	NA	3.25697e+07
3.485_143.0736	C18:pos	6-methylquinoline	C10 H9 N	143.074	3.485	NA	MReference-2933	HMDB0033115	0.0001	0.5389	NA	89.3	4	level2	Organoheterocyclic compounds	Quinolines and derivatives	null	NA	NA	NA	NA	NA	NA	NA	7.76894e+08
9.434_377.2931	C18:pos	Arachidonoyl serinol	C23 H39 N O3	377.293	9.434	NA	MReference-4861	HMDB0013650	0.0001	0.3067	NA	45.9	3	level3	Lipids and lipid-like molecules	Fatty Acyls	Fatty amides	NA	NA	NA	NA	NA	NA	NA	4.22134e+07
9.585_150.1047	C18:pos	Carvone	C10 H14 O	150.105	9.585	NA	MReference-343	HMDB0035824	0.0002	1.5881	NA	69.6	42	level2	Lipids and lipid-like molecules	Prenol lipids	Monoterpenoids	NA	NA	NA	NA	NA	NA	NA	5.50114e+06
1.304_130.1109	C18:pos	Dl-leucineamide	C6 H14 N2 O	130.111	1.304	NA	MReference-412	NA	0.0003	2.2259	6.3	84.5	2	level2	NA	NA	NA	NA	NA	NA	NA	NA	NA	NA	1.54163e+09
9.418_288.2089	C18:pos	Epitestosterone	C19 H28 O2	288.209	9.418	NA	MReference-1833	HMDB0000628	-0.0001	-0.2058	NA	81.4	20	level2	Lipids and lipid-like molecules	Steroids and steroid derivatives	Androstane steroids	NA	NA	NA	NA	NA	NA	NA	4.82676e+06
9.497_453.2863	C18:pos	Glycerophospho-n-palmitoyl ethanolamine	C21 H44 N O7 P	453.286	9.497	NA	MReference-2955	NA	0.0007	1.6138	NA	84.4	6	level2	NA	NA	NA	NA	NA	NA	NA	NA	NA	NA	4.4384e+06
0.893_172.0848	C18:pos	Glycylproline	C7 H12 N2 O3	172.085	0.893	NA	MReference-432	HMDB0000721	0	0.197	11.8	95.7	2	level2	Organic acids and derivatives	Carboxylic acids and derivatives	Amino acids, peptides, and analogues	NA	NA	NA	NA	NA	NA	NA	3.71315e+08
4.724_259.1783	C18:pos	Hexanoylcarnitine	C13 H25 N O4	259.178	4.724	NA	MReference-883	HMDB0000705	0	-0.1037	NA	94.1	2	level2	NA	NA	NA	NA	NA	NA	NA	NA	NA	NA	4.35245e+07
9.789_72.0576	C18:pos	Isobutyraldehyde	C4 H8 O	72.0576	9.789	NA	MReference-6571	HMDB0031243	0.0001	0.8097	NA	87.9	8	level2	Organic oxygen compounds	Organooxygen compounds	Carbonyl compounds	NA	NA	NA	NA	NA	NA	NA	1.34522e+08
1.181_186.1005	C18:pos	L-alanyl-l-proline	C8 H14 N2 O3	186.101	1.181	NA	MReference-461	NA	0	0.1255	NA	75.6	2	level2	NA	NA	NA	NA	NA	NA	NA	NA	NA	NA	6.25879e+07
7.971_343.2722	C18:pos	Lauroylcarnitine	C19 H37 N O4	343.272	7.971	NA	BGI347	NA	0	-0.0718	93.7	NA	3	level2	NA	NA	NA	NA	NA	NA	NA	NA	NA	NA	1.14952e+07
3.599_228.1476	C18:pos	Leucylproline	C11 H20 N2 O3	228.148	3.599	NA	MReference-468	HMDB0011175	0.0002	0.9098	NA	92.5	2	level2	Organic acids and derivatives	Carboxylic acids and derivatives	Amino acids, peptides, and analogues	NA	NA	NA	NA	NA	NA	NA	7.2236e+08
3.166_265.1309	C18:pos	N-(2,6-dimethylphenyl)-n-(methoxyacetyl) alanine	C14 H19 N O4	265.131	3.166	NA	MReference-3120	NA	-0.0005	-1.7751	NA	54.9	3	level3	NA	NA	NA	NA	NA	NA	NA	NA	NA	NA	6.95388e+07
2.575_246.1005	C18:pos	N-acetyl-d-tryptophan	C13 H14 N2 O3	246.101	2.575	NA	BGI415	NA	0.0001	0.3433	4.8	NA	6	level3	NA	NA	NA	NA	NA	NA	NA	NA	NA	NA	4.77052e+06
3.332_195.0894	C18:pos	N-acetyldopamine	C10 H13 N O3	195.089	3.332	NA	MReference-401	HMDB0041943	-0.0001	-0.6406	NA	85.6	9	level2	Benzenoids	Phenols	Benzenediols	NA	NA	NA	NA	NA	NA	NA	3.91605e+07
2.559_157.074	C18:pos	N-acetylproline	C7 H11 N O3	157.074	2.559	NA	BGI621	HMDB0094701	0.0001	0.8217	27.3	NA	6	level3	Organic acids and derivatives	Carboxylic acids and derivatives	Amino acids, peptides, and analogues	NA	NA	NA	NA	NA	NA	NA	4.21329e+06
10.172_363.2442	C18:pos	N-palmitoyl taurine	C18 H37 N O4 S	363.244	10.172	NA	MReference-4868	NA	-0.0001	-0.287	NA	77.8	1	level2	NA	NA	NA	NA	NA	NA	NA	NA	NA	NA	9.01134e+06
0.702_117.1153	C18:pos	N,n-diethylethanolamine	C6 H15 N O	117.115	0.702	NA	MReference-2816	HMDB0033971	0	-0.3757	NA	61.6	1	level2	Organic nitrogen compounds	Organonitrogen compounds	Amines	NA	NA	NA	NA	NA	NA	NA	2.93186e+08
0.704_202.1431	C18:pos	N3,n4-dimethyl-l-arginine	C8 H18 N4 O2	202.143	0.704	NA	MReference-835	HMDB0003334	0.0002	0.8344	NA	89	3	level2	Organic acids and derivatives	Carboxylic acids and derivatives	Amino acids, peptides, and analogues	NA	NA	NA	NA	NA	NA	NA	3.26641e+08
11.233_702.5677	C18:pos	Palmitoyl sphingomyelin	C39 H79 N2 O6 P	702.568	11.233	NA	MReference-4865	NA	0.0001	0.1374	NA	89.8	7	level2	NA	NA	NA	NA	NA	NA	NA	NA	NA	NA	9.11275e+07
8.906_399.3349	C18:pos	Palmitoylcarnitine	C23 H45 N O4	399.335	8.906	NA	MReference-2936	NA	0	0.1218	94.8	95	3	level2	NA	NA	NA	NA	NA	NA	NA	NA	NA	NA	1.43136e+08
3.105_228.1478	C18:pos	Prolylleucine	C11 H20 N2 O3	228.148	3.105	NA	MReference-559	NA	0.0004	1.6455	NA	86	2	level2	NA	NA	NA	NA	NA	NA	NA	NA	NA	NA	3.20719e+07
1.191_214.1319	C18:pos	Valylproline	C10 H18 N2 O3	214.132	1.191	NA	MReference-773	HMDB0029135	0.0002	0.8013	10.8	51	4	level3	Organic acids and derivatives	Carboxylic acids and derivatives	Amino acids, peptides, and analogues	NA	NA	NA	NA	NA	NA	NA	3.88067e+07
3.713_280.1056	C18:pos	Α-aspartylphenylalanine	C13 H16 N2 O5	280.106	3.713	NA	MReference-327	HMDB0000706	-0.0004	-1.338	NA	75.1	4	level2	Organic acids and derivatives	Carboxylic acids and derivatives	Amino acids, peptides, and analogues	NA	NA	NA	NA	NA	NA	NA	2.27195e+07
8.196_152.1202	C18:pos	Α-pinene-2-oxide	C10 H16 O	152.12	8.196	NA	MReference-323	HMDB0003667	0.0001	0.3759	NA	87.6	106	level2	Lipids and lipid-like molecules	Prenol lipids	Monoterpenoids	NA	NA	NA	NA	NA	NA	NA	1.97491e+07
4.499_625.3435	C18:pos	NA	C32 H51 N O11	625.343	4.499	NA	S59651450	NA	-0.0027	-4.3697	NA	NA	2	level4	NA	NA	NA	NA	NA	NA	NA	NA	NA	NA	1.45024e+08
9.962_255.2561	C18:pos	.	C16 H33 N O	255.256	9.962	NA	S62629	NA	-0.0001	-0.541	NA	NA	4	level4	NA	NA	NA	NA	NA	NA	NA	NA	NA	NA	1.25735e+08
0.077_161.0689	C18:pos	.alpha.-aminoadipic acid	C6 H11 N O4	161.069	0.077	NA	S456	NA	0.0001	0.6381	48.8	58.2	14	level4	NA	NA	NA	NA	NA	NA	NA	NA	NA	NA	6.2329e+07
5.135_478.2825	C18:pos	(-)-2,3-dehydroemetine	C29 H38 N2 O4	478.283	5.135	NA	S19773	NA	-0.0006	-1.3365	NA	NA	2	level4	NA	NA	NA	NA	NA	NA	NA	NA	NA	NA	4.23167e+06
4.505_301.1428	C18:pos	(-)-febrifugine	C16 H19 N3 O3	301.143	4.505	NA	S56900	NA	0.0001	0.4547	NA	NA	5	level4	NA	NA	NA	NA	NA	NA	NA	NA	NA	NA	6.33258e+06
9.583_136.1254	C18:pos	(.+-.)-limonene	C10 H16	136.125	9.583	NA	S20939	NA	0.0002	1.455	NA	91.1	52	level4	NA	NA	NA	NA	NA	NA	NA	NA	NA	NA	1.12216e+07
5.559_426.1904	C18:pos	(+)-abscisic acid beta-d-glucopyranosyl ester	C21 H30 O9	426.19	5.559	NA	S26333237	NA	0.0014	3.3646	NA	NA	3	level4	NA	NA	NA	NA	NA	NA	NA	NA	NA	NA	1.08878e+07
4.4_376.1382	C18:pos	(+)-riboflavin	C17 H20 N4 O6	376.138	4.4	NA	S6501	NA	-0.0001	-0.2221	NA	NA	2	level4	NA	NA	NA	NA	NA	NA	NA	NA	NA	NA	1.04879e+08
9.983_152.1201	C18:pos	(+/-)-camphor	C10 H16 O	152.12	9.983	NA	S2441	NA	0	0.2274	NA	NA	106	level4	NA	NA	NA	NA	NA	NA	NA	NA	NA	NA	5.64466e+06
0.594_127.1362	C18:pos	(+/-)-coniine	C8 H17 N	127.136	0.594	NA	S9591	NA	0.0001	0.4442	NA	NA	2	level4	NA	NA	NA	NA	NA	NA	NA	NA	NA	NA	6.58975e+06
6.277_154.1359	C18:pos	(+/-)-eucalyptol	C10 H18 O	154.136	6.277	NA	S2656	NA	0.0002	1.0074	NA	NA	100	level4	NA	NA	NA	NA	NA	NA	NA	NA	NA	NA	5.03713e+06
9.145_310.2507	C18:pos	(+/-)-methoprene	C19 H34 O3	310.251	9.145	NA	S4518347	NA	-0.0001	-0.3428	NA	NA	3	level4	NA	NA	NA	NA	NA	NA	NA	NA	NA	NA	3.56733e+06
9.733_238.2298	C18:pos	(+/-)-muscone	C16 H30 O	238.23	9.733	NA	S10483	NA	0.0001	0.433	NA	NA	29	level4	NA	NA	NA	NA	NA	NA	NA	NA	NA	NA	3.34885e+06
2.12_278.1303	C18:pos	(+/-)-pantetheine	C11 H22 N2 O4 S	278.13	2.12	NA	S466	NA	0.0002	0.8569	NA	NA	2	level4	NA	NA	NA	NA	NA	NA	NA	NA	NA	NA	6.51034e+07
9.268_453.3819	C18:pos	(11z)-eicoseneoylcarnitine	C27 H51 N O4	453.382	9.268	NA	S28639210	NA	0.0001	0.1645	NA	NA	1	level4	NA	NA	NA	NA	NA	NA	NA	NA	NA	NA	1.54143e+06
11.373_697.5046	C18:pos	(15z,19r)-25-amino-22-hydroxy-22-oxido-17,21,23-trioxa-22lambda~5~-phosphapentacos-15-en-19-yl (6z,9z,12z)-6,9,12-octadecatrienoate	C39 H72 N O7 P	697.505	11.373	NA	S24769230	NA	0	-0.021	NA	NA	6	level4	NA	NA	NA	NA	NA	NA	NA	NA	NA	NA	1.86001e+06
4.733_456.3063	C18:pos	(1r,3r,7e,17beta)-17-(5,5-difluoro-6,7-dihydroxy-6-methyl-2-heptanyl)-9,10-secoestra-5,7-diene-1,3-diol	C26 H42 F2 O4	456.306	4.733	NA	S24823374	NA	0.0011	2.5091	NA	NA	1	level4	NA	NA	NA	NA	NA	NA	NA	NA	NA	NA	1.48408e+06
4.422_886.503	C18:pos	(1r)-1,2-bis[(7-{(2r,3r)-3-[(4z,6z)-4,6-nonadien-1-yl]-2-oxiranyl}-4,6-heptadiynoyl)oxy]ethyl 8-hydroxy-17-octadecene-9,11-diynoate	C56 H70 O9	886.503	4.422	NA	S113374798	NA	0.001	1.121	NA	NA	2	level4	NA	NA	NA	NA	NA	NA	NA	NA	NA	NA	2.7826e+06
6.831_240.1725	C18:pos	(1s,2r,5s)-2-isopropyl-5-methylcyclohexyl 3-oxobutanoate	C14 H24 O3	240.173	6.831	NA	S39229	NA	0	-0.0369	NA	NA	5	level4	NA	NA	NA	NA	NA	NA	NA	NA	NA	NA	5.41762e+06
5.996_590.3434	C18:pos	(1s)-1-[(1s,2r,3s,4'r,5r,6s,7r,8s,9r,12r)-2,8-dihydroxy-12-isopropenyl-7-methyl-5',11-dioxodihydro-3'h-spiro[4,10-dioxatetracyclo[7.2.1.0~2,7~.0~3,5~]dodecane-6,2'-furan]-4'-yl]ethyl myristate	C33 H50 O9	590.343	5.996	NA	S113385679	NA	-0.0021	-3.4751	NA	NA	1	level4	NA	NA	NA	NA	NA	NA	NA	NA	NA	NA	8.86573e+06
6.683_330.1977	C18:pos	(2e,4e,6e,8e,10e,12e,14e,16e,18e,20e,22e)-2,4,6,8,10,12,14,16,18,20,22-tetracosaundecaenal	C24 H26 O	330.198	6.683	NA	S113368513	NA	-0.0007	-1.985	NA	NA	1	level4	NA	NA	NA	NA	NA	NA	NA	NA	NA	NA	1.44162e+07
5.75_430.1854	C18:pos	(2e,4e,6e,9s,10r)-9-(beta-d-glucopyranosyloxy)-4,10-dimethyl-2,4,6-dodecatrienedioic acid	C20 H30 O10	430.185	5.75	NA	S113369165	NA	0.0015	3.5914	NA	NA	1	level4	NA	NA	NA	NA	NA	NA	NA	NA	NA	NA	3.78928e+06
8.716_522.2809	C18:pos	(2e,4e,8e,10e,12e,14s)-7-hydroxy-14-(alpha-d-mannopyranosyloxy)-7,9,13,17-tetramethyloctadeca-2,4,8,10,12,16-hexaenoic acid	C28 H42 O9	522.281	8.716	NA	S552355	NA	-0.002	-3.8529	NA	NA	3	level4	NA	NA	NA	NA	NA	NA	NA	NA	NA	NA	4.97024e+06
6.226_311.2096	C18:pos	(2e,4z)-decadienoylcarnitine	C17 H29 N O4	311.21	6.226	NA	S28639170	NA	0	-0.0513	NA	NA	2	level4	NA	NA	NA	NA	NA	NA	NA	NA	NA	NA	1.70221e+07
7.416_223.1939	C18:pos	(2e,4z)-n-isobutyl-2,4-decadienamide	C14 H25 N O	223.194	7.416	NA	S9542995	NA	0.0003	1.4636	NA	NA	1	level4	NA	NA	NA	NA	NA	NA	NA	NA	NA	NA	1.48663e+07
3.456_728.335	C18:pos	(2e)-4-hydroxy-7-{[(2r)-1-[(hydroxy{[(1s,2r,3r,4s,5s,6r)-2,3,4,5,6-pentahydroxycyclohexyl]oxy}phosphoryl)oxy]-3-(palmitoyloxy)-2-propanyl]oxy}-7-oxo-2-heptenoic acid	C32 H57 O16 P	728.335	3.456	NA	S113380925	NA	-0.0035	-4.7702	NA	NA	1	level4	NA	NA	NA	NA	NA	NA	NA	NA	NA	NA	3.96203e+07
8.651_397.3194	C18:pos	(2e)-hexadecenoylcarnitine	C23 H43 N O4	397.319	8.651	NA	S26948132	NA	0.0002	0.44	NA	NA	3	level4	NA	NA	NA	NA	NA	NA	NA	NA	NA	NA	8.36966e+07
5.605_285.1938	C18:pos	(2e)-octenoylcarnitine	C15 H27 N O4	285.194	5.605	NA	S21403177	NA	-0.0002	-0.8241	NA	NA	3	level4	NA	NA	NA	NA	NA	NA	NA	NA	NA	NA	2.58769e+06
9.002_1026.6305	C18:pos	(2r)-1-[(hydroxy{[(1s,2s,3s,4s,5r,6s)-2,3,4,5-tetrahydroxy-6-(alpha-d-mannopyranosyloxy)cyclohexyl]oxy}phosphoryl)oxy]-3-(stearoyloxy)-2-propanyl (9z)-9-octadecenoate	C51 H95 O18 P	1026.63	9.002	NA	S113380470	NA	0.0049	4.8105	NA	NA	2	level4	NA	NA	NA	NA	NA	NA	NA	NA	NA	NA	2.03225e+06
8.929_527.3016	C18:pos	(2r)-1-{[(2-aminoethoxy)(hydroxy)phosphoryl]oxy}-3-hydroxy-2-propanyl (4z,7z,10z,13z,16z)-4,7,10,13,16-docosapentaenoate	C27 H46 N O7 P	527.302	8.929	NA	S24769375	NA	0.0004	0.8216	NA	NA	4	level4	NA	NA	NA	NA	NA	NA	NA	NA	NA	NA	1.48149e+06
9.102_499.271	C18:pos	(2r)-1-{[(2-aminoethoxy)(hydroxy)phosphoryl]oxy}-3-hydroxy-2-propanyl (5z,8z,11z,14z,17z)-5,8,11,14,17-icosapentaenoate	C25 H42 N O7 P	499.271	9.102	NA	S24769370	NA	0.0011	2.1294	NA	NA	2	level4	NA	NA	NA	NA	NA	NA	NA	NA	NA	NA	1.62417e+07
8.91_473.2544	C18:pos	(2r)-1-{[(2-aminoethoxy)(hydroxy)phosphoryl]oxy}-3-hydroxy-2-propanyl (6z,9z,12z,15z)-6,9,12,15-octadecatetraenoate	C23 H40 N O7 P	473.254	8.91	NA	S24769361	NA	0.0002	0.4294	NA	NA	2	level4	NA	NA	NA	NA	NA	NA	NA	NA	NA	NA	1.11913e+07
9.119_475.2702	C18:pos	(2r)-1-{[(2-aminoethoxy)(hydroxy)phosphoryl]oxy}-3-hydroxy-2-propanyl (9z,12z,15z)-9,12,15-octadecatrienoate	C23 H42 N O7 P	475.27	9.119	NA	S24769360	NA	0.0003	0.6175	NA	NA	4	level4	NA	NA	NA	NA	NA	NA	NA	2.40667e+06	NA	NA	8.14524e+08
9.712_535.3636	C18:pos	(2r)-2-(acryloyloxy)-3-(hexadecyloxy)propyl 2-(trimethylammonio)ethyl phosphate	C27 H54 N O7 P	535.364	9.712	NA	S169725	NA	-0.0002	-0.4041	NA	NA	6	level4	NA	NA	NA	NA	NA	NA	NA	NA	NA	NA	2.27474e+07
8.798_579.354	C18:pos	(2r)-2-[(4-oxobutanoyl)oxy]-3-(palmitoyloxy)propyl 2-(trimethylammonio)ethyl phosphate	C28 H54 N O9 P	579.354	8.798	NA	S103704621	NA	0.0004	0.642	NA	NA	2	level4	NA	NA	NA	NA	NA	NA	NA	NA	NA	NA	1.43533e+06
5.092_799.5168	C18:pos	(2r)-2-[(5z,8z,11z,14z,17z)-5,8,11,14,17-icosapentaenoyloxy]-3-[(6z,9z,12z,15z)-6,9,12,15-octadecatetraenoyloxy]propyl 2-(trimethylammonio)ethyl phosphate	C46 H74 N O8 P	799.517	5.092	NA	S24766910	NA	0.0016	1.9596	NA	NA	14	level4	NA	NA	NA	NA	NA	NA	NA	NA	NA	NA	5.29074e+07
7.063_618.355	C18:pos	(2r)-2-{[(10e)-9,12-dioxo-10-dodecenoyl]oxy}-3-(phosphonooxy)propyl palmitate	C31 H55 O10 P	618.355	7.063	NA	S113380989	NA	0.0017	2.7215	NA	NA	1	level4	NA	NA	NA	NA	NA	NA	NA	NA	NA	NA	3.34447e+06
8.425_575.3224	C18:pos	(2r)-2-{[(5z,8z,10e,12s,14z)-12-hydroperoxy-5,8,10,14-icosatetraenoyl]oxy}-3-hydroxypropyl 2-(trimethylammonio)ethyl phosphate	C28 H50 N O9 P	575.322	8.425	NA	S113380820	NA	0.0001	0.0971	NA	NA	1	level4	NA	NA	NA	NA	NA	NA	NA	NA	NA	NA	2.00903e+06
8.134_437.2538	C18:pos	(2r)-2-acetoxy-3-(9-decen-1-yloxy)propyl 2-(trimethylammonio)ethyl phosphate	C20 H40 N O7 P	437.254	8.134	NA	S24822931	NA	-0.0004	-1.0009	NA	NA	2	level4	NA	NA	NA	NA	NA	NA	NA	NA	NA	NA	1.58715e+06
10.24_537.4162	C18:pos	(2r)-2-hydroxy-3-(icosyloxy)propyl 2-(trimethylammonio)ethyl phosphate	C28 H60 N O6 P	537.416	10.24	NA	S113375412	NA	0.0004	0.6842	NA	NA	1	level4	NA	NA	NA	NA	NA	NA	NA	NA	NA	NA	4.91794e+06
9.98_467.3375	C18:pos	(2r)-2-hydroxy-3-(pentadecyloxy)propyl 2-(trimethylammonio)ethyl phosphate	C23 H50 N O6 P	467.337	9.98	NA	S23281650	NA	0	-0.0836	NA	NA	2	level4	NA	NA	NA	NA	NA	NA	NA	3.38193e+06	1.37021e+06	NA	9.69782e+08
9.822_472.2586	C18:pos	(2r)-2-hydroxy-3-(phosphonooxy)propyl (6z,9z,12z,15z)-6,9,12,15-henicosatetraenoate	C24 H41 O7 P	472.259	9.822	NA	S4446649	NA	-0.0004	-0.9061	NA	NA	1	level4	NA	NA	NA	NA	NA	NA	NA	NA	NA	NA	4.25488e+06
9.776_451.3068	C18:pos	(2r)-2-hydroxy-3-[(1z)-1-tetradecen-1-yloxy]propyl 2-(trimethylammonio)ethyl phosphate	C22 H46 N O6 P	451.307	9.776	NA	S24823057	NA	0.0006	1.2548	NA	NA	1	level4	NA	NA	NA	NA	NA	NA	NA	NA	NA	NA	5.22039e+06
10.042_644.2939	C18:pos	(2r)-2-hydroxy-3-[(hydroxy{[(1s,2r,3r,4s,5s,6r)-2,3,4,5,6-pentahydroxycyclohexyl]oxy}phosphoryl)oxy]propyl (4z,7z,10z,13z,16z,19z)-4,7,10,13,16,19-docosahexaenoate	C31 H49 O12 P	644.294	10.042	NA	S113378802	NA	-0.0022	-3.4632	NA	NA	1	level4	NA	NA	NA	NA	NA	NA	NA	NA	NA	NA	4.20277e+06
9.16_618.2807	C18:pos	(2r)-2-hydroxy-3-[(hydroxy{[(1s,2r,3r,4s,5s,6r)-2,3,4,5,6-pentahydroxycyclohexyl]oxy}phosphoryl)oxy]propyl (5z,8z,11z,14z,17z)-5,8,11,14,17-icosapentaenoate	C29 H47 O12 P	618.281	9.16	NA	S113378816	NA	0.0002	0.2667	NA	NA	1	level4	NA	NA	NA	NA	NA	NA	NA	NA	NA	NA	6.37908e+07
9.169_594.2808	C18:pos	(2r)-2-hydroxy-3-[(hydroxy{[(1s,2r,3r,4s,5s,6r)-2,3,4,5,6-pentahydroxycyclohexyl]oxy}phosphoryl)oxy]propyl (6z,9z,12z)-6,9,12-octadecatrienoate	C27 H47 O12 P	594.281	9.169	NA	S113378806	NA	0.0002	0.3998	NA	NA	2	level4	NA	NA	NA	NA	NA	NA	NA	NA	NA	NA	2.08581e+08
9.231_537.3434	C18:pos	(2r)-2,3-bis(nonanoyloxy)propyl 2-(trimethylammonio)ethyl phosphate	C26 H52 N O8 P	537.343	9.231	NA	S2339726	NA	0.0004	0.7131	NA	NA	7	level4	NA	NA	NA	NA	NA	NA	NA	NA	NA	NA	1.92206e+09
12.029_785.5939	C18:pos	(2r)-2,3-bis[(9e)-9-octadecenoyloxy]propyl 2-(trimethylammonio)ethyl phosphate	C44 H84 N O8 P	785.594	12.029	NA	S8923165	NA	0.0005	0.5907	NA	NA	69	level4	NA	NA	NA	NA	NA	NA	NA	NA	NA	NA	3.35934e+07
10.212_532.2782	C18:pos	(2r)-3-({[(2s)-2,3-dihydroxypropoxy](hydroxy)phosphoryl}oxy)-2-hydroxypropyl (5z,8z,11z,14z)-5,8,11,14-icosatetraenoate	C26 H45 O9 P	532.278	10.212	NA	S24823106	NA	-0.0019	-3.5196	NA	NA	1	level4	NA	NA	NA	NA	NA	NA	NA	NA	NA	NA	3.5296e+06
9.398_506.265	C18:pos	(2r)-3-({[(2s)-2,3-dihydroxypropoxy](hydroxy)phosphoryl}oxy)-2-hydroxypropyl (6z,9z,12z)-6,9,12-octadecatrienoate	C24 H43 O9 P	506.265	9.398	NA	S113377823	NA	0.0006	1.0932	NA	NA	2	level4	NA	NA	NA	NA	NA	NA	NA	NA	NA	NA	1.72649e+07
9.821_508.2806	C18:pos	(2r)-3-({[(2s)-2,3-dihydroxypropoxy](hydroxy)phosphoryl}oxy)-2-hydroxypropyl (9z,12z)-9,12-octadecadienoate	C24 H45 O9 P	508.281	9.821	NA	S113377817	NA	0.0004	0.8822	NA	NA	2	level4	NA	NA	NA	NA	NA	NA	NA	NA	NA	NA	1.14764e+07
4.067_468.2485	C18:pos	(2r)-3-({[(2s)-2,3-dihydroxypropoxy](hydroxy)phosphoryl}oxy)-2-hydroxypropyl (9z)-9-pentadecenoate	C21 H41 O9 P	468.248	4.067	NA	S113377821	NA	-0.0004	-0.7655	NA	NA	1	level4	NA	NA	NA	NA	NA	NA	NA	NA	NA	NA	1.73505e+06
10.249_495.3692	C18:pos	(2r)-3-(heptadecyloxy)-2-hydroxypropyl 2-(trimethylammonio)ethyl phosphate	C25 H54 N O6 P	495.369	10.249	NA	S8588900	NA	0.0003	0.6301	NA	NA	3	level4	NA	NA	NA	NA	NA	NA	NA	NA	NA	NA	1.93938e+07
10.015_493.3534	C18:pos	(2r)-3-[(1z)-1-heptadecen-1-yloxy]-2-hydroxypropyl 2-(trimethylammonio)ethyl phosphate	C25 H52 N O6 P	493.353	10.015	NA	S24823060	NA	0.0002	0.3395	NA	NA	2	level4	NA	NA	NA	NA	NA	NA	NA	NA	NA	NA	2.53193e+07
8.768_467.2657	C18:pos	(2r)-3-{[(2-aminoethoxy)(hydroxy)phosphoryl]oxy}-2-(octanoyloxy)propyl octanoate	C21 H42 N O8 P	467.266	8.768	NA	S7825754	NA	0.0009	1.9904	NA	NA	2	level4	NA	NA	NA	NA	NA	NA	NA	NA	NA	NA	2.56743e+06
8.422_463.2701	C18:pos	(2r)-3-{[(2-aminoethoxy)(hydroxy)phosphoryl]oxy}-2-hydroxypropyl (9z,12z)-9,12-heptadecadienoate	C22 H42 N O7 P	463.27	8.422	NA	S113376038	NA	0.0002	0.4504	NA	NA	1	level4	NA	NA	NA	NA	NA	NA	NA	NA	NA	NA	8.71605e+06
9.198_451.2704	C18:pos	(2r)-3-{[(2-aminoethoxy)(hydroxy)phosphoryl]oxy}-2-hydroxypropyl (9z)-9-hexadecenoate	C21 H42 N O7 P	451.27	9.198	NA	S24769383	NA	0.0005	1.1762	NA	NA	3	level4	NA	NA	NA	NA	NA	NA	NA	NA	NA	NA	9.83838e+07
10.355_241.2042	C18:pos	(2s,3r,4e,6e)-2-amino-4,6-tetradecadiene-1,3-diol	C14 H27 N O2	241.204	10.355	NA	S24823210	NA	0	0.066	NA	NA	1	level4	NA	NA	NA	NA	NA	NA	NA	NA	NA	NA	4.55244e+07
10.42_646.5049	C18:pos	(2s,3r,4e)-2-(dodecanoylamino)-3-hydroxy-4-octadecen-1-yl 2-(trimethylammonio)ethyl phosphate	C35 H71 N2 O6 P	646.505	10.42	NA	S24846872	NA	0	-0.0678	NA	NA	3	level4	NA	NA	NA	NA	NA	NA	NA	NA	NA	NA	1.50208e+06
5.619_1009.7024	C18:pos	(2s,3r,4e)-2-[(2-hydroxydocosanoyl)amino]-1-[(2,3,4,6-tetra-o-acetyl-beta-d-galactopyranosyl)oxy]-4-octadecen-3-yl acetate	C56 H99 N O14	1009.7	5.619	NA	S113381802	NA	-0.0041	-4.0766	NA	NA	1	level4	NA	NA	NA	NA	NA	NA	NA	NA	NA	NA	2.09151e+06
4.459_570.2911	C18:pos	(2s,3r)-2-{[6-o-(beta-d-galactopyranosyl)-beta-d-galactopyranosyl]oxy}-3-hydroxytridecanoic acid	C25 H46 O14	570.291	4.459	NA	S113371234	NA	0.0023	4.0461	NA	NA	1	level4	NA	NA	NA	NA	NA	NA	NA	NA	NA	NA	2.4388e+06
8.755_329.3294	C18:pos	(2s,3s)-2-(dimethylamino)-1,3-octadecanediol	C20 H43 N O2	329.329	8.755	NA	S24823237	NA	0	-0.0508	NA	NA	1	level4	NA	NA	NA	NA	NA	NA	NA	NA	NA	NA	7.02716e+06
11.973_638.4888	C18:pos	(2s)-1-hydroxy-3-[(9z,12z,15z)-9,12,15-octadecatrienoyloxy]-2-propanyl (5z,8z,11z,14z)-5,8,11,14-icosatetraenoate	C41 H66 O5	638.489	11.973	NA	S7822757	NA	-0.0022	-3.4579	NA	NA	30	level4	NA	NA	NA	NA	NA	NA	NA	NA	NA	NA	3.83083e+06
4.164_554.2964	C18:pos	(2s)-2-{[6-o-(beta-d-galactopyranosyl)-beta-d-galactopyranosyl]oxy}tridecanoic acid	C25 H46 O13	554.296	4.164	NA	S113371233	NA	0.0026	4.6783	NA	NA	1	level4	NA	NA	NA	NA	NA	NA	NA	NA	NA	NA	3.61243e+06
6.793_636.5493	C18:pos	(2s)-2,3-bis{[8-(tetracyclo[6.4.0.0~2,7~.0~3,6~]dodec-10-yl)octyl]oxy}-1-propanol	C43 H72 O3	636.549	6.793	NA	S24822155	NA	0.0012	1.8176	NA	NA	2	level4	NA	NA	NA	NA	NA	NA	NA	NA	NA	NA	3.24089e+06
0.69_317.1223	C18:pos	(2s)-3-(1h-imidazol-4-yl)-2-({[(3s,4s,5r)-2,3,4-trihydroxy-5-(hydroxymethyl)tetrahydro-2-furanyl]methyl}amino)propanoic acid (non-preferred name)	C12 H19 N3 O7	317.122	0.69	NA	S35014477	NA	0	0.0006	NA	NA	1	level4	NA	NA	NA	NA	NA	NA	NA	NA	NA	NA	4.66568e+07
1.418_343.1272	C18:pos	(2s)-3-(4-hydroxyphenyl)-2-({[(3s,4s,5r)-2,3,4-trihydroxy-5-(hydroxymethyl)tetrahydro-2-furanyl]methyl}amino)propanoic acid (non-preferred name)	C15 H21 N O8	343.127	1.418	NA	S35014482	NA	0.0005	1.3473	NA	NA	1	level4	NA	NA	NA	NA	NA	NA	NA	NA	NA	NA	1.90424e+08
4.708_486.2805	C18:pos	(2s)-3-(beta-d-galactopyranosyloxy)-2-hydroxypropyl (7z,10z,13z)-7,10,13-hexadecatrienoate	C25 H42 O9	486.281	4.708	NA	S113374810	NA	-0.0024	-4.954	NA	NA	1	level4	NA	NA	NA	NA	NA	NA	NA	NA	NA	NA	2.3228e+06
1.091_279.1317	C18:pos	(2s)-3-methyl-2-({[(3s,4s,5r)-2,3,4-trihydroxy-5-(hydroxymethyl)tetrahydro-2-furanyl]methyl}amino)butanoic acid (non-preferred name)	C11 H21 N O7	279.132	1.091	NA	S35014481	NA	-0.0001	-0.4726	NA	NA	1	level4	NA	NA	NA	NA	NA	NA	NA	NA	NA	NA	2.04738e+08
2.893_327.1313	C18:pos	(2s)-3-phenyl-2-({[(3s,4s,5r)-2,3,4-trihydroxy-5-(hydroxymethyl)tetrahydro-2-furanyl]methyl}amino)propanoic acid (non-preferred name)	C15 H21 N O7	327.131	2.893	NA	S35014483	NA	-0.0005	-1.4295	NA	NA	1	level4	NA	NA	NA	NA	NA	NA	NA	NA	NA	NA	1.88047e+09
1.253_311.1035	C18:pos	(2s)-4-(methylsulfanyl)-2-({[(3s,4s,5r)-2,3,4-trihydroxy-5-(hydroxymethyl)tetrahydro-2-furanyl]methyl}amino)butanoic acid	C11 H21 N O7 S	311.103	1.253	NA	S9035182	NA	-0.0003	-1.0923	NA	NA	1	level4	NA	NA	NA	NA	NA	NA	NA	NA	NA	NA	7.01458e+07
2.198_293.1476	C18:pos	(2s)-4-methyl-2-({[(3s,4s,5r)-2,3,4-trihydroxy-5-(hydroxymethyl)tetrahydro-2-furanyl]methyl}amino)pentanoic acid (non-preferred name)	C12 H23 N O7	293.148	2.198	NA	S35014478	NA	0.0001	0.4014	NA	NA	2	level4	NA	NA	NA	NA	NA	NA	NA	NA	NA	NA	2.28476e+09
4.54_320.1406	C18:pos	(2s)-8-isopropenyl-5-methoxy-2-phenyl-8,9-dihydro-2h-furo[2,3-h]chromene	C21 H20 O3	320.141	4.54	NA	S24842670	NA	-0.0007	-2.0675	NA	NA	1	level4	NA	NA	NA	NA	NA	NA	NA	NA	NA	NA	8.33546e+06
8.903_497.2546	C18:pos	(2z)-3-(4-hydroxy-3-methoxyphenyl)-n-{3-[(4-{[(2e)-3-(4-hydroxy-3-methoxyphenyl)-2-propenoyl]amino}butyl)amino]propyl}acrylamide	C27 H35 N3 O6	497.255	8.903	NA	S30777009	NA	0.002	4.0403	NA	NA	1	level4	NA	NA	NA	NA	NA	NA	NA	NA	NA	NA	1.41961e+06
4.338_641.3385	C18:pos	(3a,5b,7a,12a)-24-[(carboxymethyl)amino]-1,12-dihydroxy-24-oxocholan-3-yl-b-d-glucopyranosiduronic acid	C32 H51 N O12	641.338	4.338	NA	S58145726	HMDB0002472	-0.0026	-4.1136	NA	NA	2	level4	Organic nitrogen compounds	Organonitrogen compounds	Oximes	NA	NA	NA	NA	NA	NA	NA	3.8278e+06
4.964_528.3275	C18:pos	(3beta,4beta,5alpha,6alpha,15alpha,22e,24s)-ergost-22-ene-3,4,5,6,8,14,15,25,28-nonol	C28 H48 O9	528.327	4.964	NA	S29216605	NA	-0.0023	-4.4132	NA	NA	2	level4	NA	NA	NA	NA	NA	NA	NA	NA	NA	NA	4.16096e+07
5.521_500.3327	C18:pos	(3beta,4beta,5alpha,6alpha,7alpha,15beta,16beta,25s)-cholestane-3,4,6,7,8,15,16,26-octol	C27 H48 O8	500.333	5.521	NA	S29216069	NA	-0.0022	-4.486	27.6	NA	3	level4	NA	NA	NA	NA	NA	NA	NA	NA	NA	NA	7.7649e+07
4.584_772.4243	C18:pos	(3beta,5alpha,6alpha,23s,25r)-3-(beta-d-glucopyranosyloxy)-23-hydroxyspirostan-6-yl beta-d-glucopyranoside	C39 H64 O15	772.424	4.584	NA	S113385339	NA	-0.0002	-0.2822	NA	NA	4	level4	NA	NA	NA	NA	NA	NA	NA	NA	NA	NA	8.81953e+06
9.773_178.1722	C18:pos	(3e,5e,7e)-6-ethyl-4-methyl-3,5,7-decatriene	C13 H22	178.172	9.773	NA	S113368814	NA	0.0001	0.4328	NA	NA	1	level4	NA	NA	NA	NA	NA	NA	NA	NA	NA	NA	3.07428e+06
9.587_150.1407	C18:pos	(3e)-4,8-dimethyl-1,3,7-nonatriene	C11 H18	150.141	9.587	NA	S4932528	NA	-0.0002	-1.1852	NA	NA	4	level4	NA	NA	NA	NA	NA	NA	NA	NA	NA	NA	8.28499e+06
3.702_432.2007	C18:pos	(3r,4s,5s,6s)-6-carboxy-n-[2-(diphenylmethoxy)ethyl]-3,4,5-trihydroxy-n,n-dimethyltetrahydro-2h-pyran-2-aminium (non-preferred name)	C23 H30 N O7	432.201	3.702	NA	S35031959	NA	-0.0015	-3.5318	NA	NA	1	level4	NA	NA	NA	NA	NA	NA	NA	NA	NA	NA	7.30079e+07
8.564_421.3194	C18:pos	(4s)-4-[(9z,12z,15z)-9,12,15-octadecatrienoyloxy]-4-(trimethylammonio)butanoate	C25 H43 N O4	421.319	8.564	NA	S30776571	NA	0.0002	0.415	NA	NA	3	level4	NA	NA	NA	NA	NA	NA	NA	NA	NA	NA	4.47728e+08
8.73_441.3456	C18:pos	(4s)-4-{[(9z)-3-hydroxy-9-octadecenoyl]oxy}-4-(trimethylammonio)butanoate	C25 H47 N O5	441.346	8.73	NA	S35032598	NA	0.0001	0.3267	NA	NA	3	level4	NA	NA	NA	NA	NA	NA	NA	NA	NA	NA	1.30186e+07
5.746_402.248	C18:pos	(5e)-2,10-diamino-5-{[(5-amino-5-carboxypentyl)amino]methyl}-5-undecenedioic acid (non-preferred name)	C18 H34 N4 O6	402.248	5.746	NA	S35013192	NA	0.0001	0.3425	NA	NA	1	level4	NA	NA	NA	NA	NA	NA	NA	NA	NA	NA	8.91745e+06
4.54_190.0778	C18:pos	(5e)-7,7-dimethyl-4-oxa-8-thia-2,5-diazanon-5-en-3-one	C7 H14 N2 O2 S	190.078	4.54	NA	S7844539	NA	0.0002	0.8538	NA	NA	2	level4	NA	NA	NA	NA	NA	NA	NA	NA	NA	NA	2.04992e+07
11.39_368.3443	C18:pos	(5z,7e)-9,10-secocholesta-5,7,10-triene	C27 H44	368.344	11.39	NA	S24823364	NA	0	-0.0419	NA	NA	1	level4	NA	NA	NA	NA	NA	NA	NA	NA	NA	NA	6.32351e+07
9.522_391.3089	C18:pos	(5z,8z,11z,14z)-n,n-bis(2-hydroxyethyl)-5,8,11,14-icosatetraenamide	C24 H41 N O3	391.309	9.522	NA	S4446534	NA	0.0002	0.5741	NA	NA	1	level4	NA	NA	NA	NA	NA	NA	NA	NA	NA	NA	2.3763e+07
8.145_367.2721	C18:pos	(5z,8z)-tetradecadienoylcarnitine	C21 H37 N O4	367.272	8.145	NA	S28639179	NA	-0.0001	-0.3164	NA	NA	2	level4	NA	NA	NA	NA	NA	NA	NA	NA	NA	NA	7.97305e+06
9.354_393.2877	C18:pos	(5z)-7-{(1r,4s,5r,6r)-6-[(1e,3s)-3-hydroxy-1-octen-1-yl]-2,3-dioxabicyclo[2.2.1]hept-5-yl}-n-propyl-5-heptenamide	C23 H39 N O4	393.288	9.354	NA	S113369435	NA	-0.0002	-0.4368	NA	NA	1	level4	NA	NA	NA	NA	NA	NA	NA	NA	NA	NA	5.88375e+06
4.53_898.4772	C18:pos	(6z,9z,21r,27s)-24,27,30,30-tetrahydroxy-24,30-dioxido-18-oxo-19,23,25,29-tetraoxa-24lambda~5~,30lambda~5~-diphosphatriaconta-6,9-dien-21-yl (4z,7z,10z,13z,16z,19z)-4,7,10,13,16,19-docosahexaenoate	C46 H76 O13 P2	898.477	4.53	NA	S35032738	NA	0.0011	1.2303	NA	NA	10	level4	NA	NA	NA	NA	NA	NA	NA	NA	NA	NA	1.25791e+07
9.677_308.3077	C18:pos	(6z)-6-henicosen-11-one	C21 H40 O	308.308	9.677	NA	S4516861	NA	-0.0002	-0.6162	NA	NA	6	level4	NA	NA	NA	NA	NA	NA	NA	NA	NA	NA	2.74245e+06
6.569_579.32	C18:pos	(7r)-1-amino-4-hydroxy-7-{[(9z)-9-octadecenoyloxy]methyl}-9-oxo-3,5,8-trioxa-4-phosphadodecan-12-oic acid 4-oxide	C27 H50 N O10 P	579.32	6.569	NA	S113380854	NA	0.0028	4.8711	NA	NA	1	level4	NA	NA	NA	NA	NA	NA	NA	NA	NA	NA	5.29915e+06
7.61_553.3025	C18:pos	(7r)-1-amino-4-hydroxy-9-oxo-7-[(palmitoyloxy)methyl]-3,5,8-trioxa-4-phosphadodecan-12-oic acid 4-oxide	C25 H48 N O10 P	553.303	7.61	NA	S113380852	NA	0.001	1.7258	NA	NA	1	level4	NA	NA	NA	NA	NA	NA	NA	NA	NA	NA	2.4098e+06
8.766_298.2144	C18:pos	(8e)-8-heptadecenedioic acid	C17 H30 O4	298.214	8.766	NA	S7822623	NA	0	-0.0297	NA	NA	2	level4	NA	NA	NA	NA	NA	NA	NA	NA	NA	NA	1.79032e+07
9.777_560.4795	C18:pos	(9z,11r,12z,15z)-11-(stearoyloxy)-9,12,15-octadecatrienoic acid	C36 H64 O4	560.48	9.777	NA	S113371105	NA	-0.0009	-1.6424	NA	NA	1	level4	NA	NA	NA	NA	NA	NA	NA	NA	NA	NA	2.43379e+06
9.803_295.2511	C18:pos	(9z,12z)-n-hydroxy-9,12-octadecadienamide	C18 H33 N O2	295.251	9.803	NA	S4952480	NA	-0.0001	-0.2512	35.7	NA	3	level4	NA	NA	NA	NA	NA	NA	NA	NA	NA	NA	1.9513e+07
2.966_374.1806	C18:pos	(9z)-16-(dimethylarsoryl)-9-hexadecenoic acid	C18 H35 As O3	374.181	2.966	NA	S113368130	NA	0.0004	0.9977	NA	NA	1	level4	NA	NA	NA	NA	NA	NA	NA	NA	NA	NA	4.83642e+06
11.401_281.2718	C18:pos	(9z)-9-octadecenamide	C18 H35 N O	281.272	11.401	NA	S4446508	NA	-0.0001	-0.2161	NA	NA	4	level4	NA	NA	NA	NA	NA	NA	NA	NA	NA	NA	2.05675e+08
2.282_211.0844	C18:pos	(dl)-3-o-methyldopa	C10 H13 N O4	211.084	2.282	NA	S1607	NA	0	-0.0656	NA	NA	6	level4	NA	NA	NA	NA	NA	NA	NA	NA	NA	NA	4.80735e+06
7.526_180.1515	C18:pos	(e,e)-2,4-dodecadienal	C12 H20 O	180.151	7.526	NA	S4519024	NA	0.0001	0.6884	NA	NA	18	level4	NA	NA	NA	NA	NA	NA	NA	NA	NA	NA	7.6675e+06
8.947_252.2454	C18:pos	(e)-14-methyl-8-hexadecenal	C17 H32 O	252.245	8.947	NA	S4798759	NA	0.0001	0.3096	NA	NA	18	level4	NA	NA	NA	NA	NA	NA	NA	NA	NA	NA	1.63875e+06
3.039_319.1164	C18:pos	(e)-3-o-methyl entacapone	C15 H17 N3 O5	319.116	3.039	NA	S29787377	NA	-0.0004	-1.1873	NA	NA	3	level4	NA	NA	NA	NA	NA	NA	NA	NA	NA	NA	8.7667e+06
0.853_147.0719	C18:pos	(e)-5-(methylsulfanyl)pentanal oxime	C6 H13 N O S	147.072	0.853	NA	S24785237	NA	0.0001	0.8961	NA	NA	1	level4	NA	NA	NA	NA	NA	NA	NA	NA	NA	NA	2.77131e+07
2.637_319.1563	C18:pos	(e)-oxetorone	C21 H21 N O2	319.156	2.637	NA	S4939134	NA	-0.0009	-2.7732	NA	NA	1	level4	NA	NA	NA	NA	NA	NA	NA	NA	NA	NA	3.15539e+06
8.62_276.2089	C18:pos	(e)-parinaric acid	C18 H28 O2	276.209	8.62	NA	S4445965	NA	-0.0001	-0.1827	NA	NA	78	level4	NA	NA	NA	NA	NA	NA	NA	NA	NA	NA	5.84805e+07
9.585_204.1516	C18:pos	(z)-?-amylcinnamyl alcohol	C14 H20 O	204.152	9.585	NA	S20122674	NA	0.0002	0.9637	NA	NA	8	level4	NA	NA	NA	NA	NA	NA	NA	NA	NA	NA	4.58124e+06
9.212_475.3083	C18:pos	(z)-n-[(4z,7z,10z,13z,16z,19z)-1-hydroxy-4,7,10,13,16,19-docosahexaen-1-ylidene]-l-phenylalanine	C31 H41 N O3	475.308	9.212	NA	S59664371	NA	-0.0003	-0.6477	NA	NA	2	level4	NA	NA	NA	NA	NA	NA	NA	NA	NA	NA	530243
5.075_406.2215	C18:pos	[(1s,2s)-1-(beta-d-glucopyranosyloxy)-2-(8-hydroxyoctyl)cyclopropyl]acetic acid	C19 H34 O9	406.221	5.075	NA	S113371238	NA	0.0012	2.9558	NA	NA	1	level4	NA	NA	NA	NA	NA	NA	NA	NA	NA	NA	8.4419e+06
3.794_346.1637	C18:pos	[3-(hydroxymethyl)-3-methyl-2-oxobicyclo[2.2.1]hept-1-yl]methyl hexopyranoside	C16 H26 O8	346.164	3.794	NA	S74886393	NA	0.001	2.8203	NA	NA	1	level4	NA	NA	NA	NA	NA	NA	NA	NA	NA	NA	4.00085e+06
9.283_507.3329	C18:pos	1-(10z-heptadecenoyl)-sn-glycero-3-phosphocholine	C25 H50 N O7 P	507.333	9.283	NA	S24842039	NA	0.0004	0.877	NA	NA	4	level4	NA	NA	NA	NA	NA	NA	NA	NA	NA	NA	2.38384e+07
10.123_323.3187	C18:pos	1-(14-methylhexadecanoyl)pyrrolidine	C21 H41 N O	323.319	10.123	NA	S4935858	NA	-0.0001	-0.3176	NA	NA	1	level4	NA	NA	NA	NA	NA	NA	NA	NA	NA	NA	2.20217e+06
3.228_470.2489	C18:pos	1-(18-mercaptooctadecanoyl)-sn-glycerol 3-phosphate	C21 H43 O7 P S	470.249	3.228	NA	S26332893	NA	0.0022	4.6949	NA	NA	1	level4	NA	NA	NA	NA	NA	NA	NA	NA	NA	NA	1.32375e+07
11.995_725.5363	C18:pos	1-(1z-hexadecenyl)-2-(8z,11z,14z-icosatrienoyl)-sn-glycero-3-phosphoethanolamine	C41 H76 N O7 P	725.536	11.995	NA	S24769237	NA	0.0004	0.5378	NA	NA	14	level4	NA	NA	NA	NA	NA	NA	NA	NA	NA	NA	1.80398e+07
11.441_741.5679	C18:pos	1-(1z-hexadecenyl)-2-(9z,12z-octadecadienoyl)-sn-glycero-3-phosphocholine	C42 H80 N O7 P	741.568	11.441	NA	S24767486	NA	0.0007	0.8902	NA	NA	10	level4	NA	NA	NA	NA	NA	NA	NA	NA	NA	NA	9.08998e+06
11.419_723.5209	C18:pos	1-(1z-hexadecenyl)-2-arachidonoyl-sn-glycero-3-phosphoethanolamine	C41 H74 N O7 P	723.521	11.419	NA	S24769238	NA	0.0006	0.8731	NA	NA	15	level4	NA	NA	NA	NA	NA	NA	NA	NA	NA	NA	3.38141e+06
9.408_479.3381	C18:pos	1-(1z-hexadecenyl)-sn-glycero-3-phosphocholine	C24 H50 N O6 P	479.338	9.408	NA	S9093054	NA	0.0005	1.0769	NA	NA	6	level4	NA	NA	NA	NA	NA	NA	NA	NA	NA	NA	2.23348e+07
9.863_362.282	C18:pos	1-(3,5-dihydroxyphenyl)-2-heptadecanone	C23 H38 O3	362.282	9.863	NA	S8151512	NA	-0.0001	-0.1792	NA	NA	5	level4	NA	NA	NA	NA	NA	NA	NA	NA	NA	NA	4.01333e+06
10.574_510.2966	C18:pos	1-(9z-octadecenoyl)-sn-glycero-3-phospho-(1'-sn-glycerol)	C24 H47 O9 P	510.297	10.574	NA	S7826085	NA	0.0008	1.586	NA	NA	3	level4	NA	NA	NA	NA	NA	NA	NA	NA	NA	NA	1.03504e+07
9.687_547.3636	C18:pos	1-[(11z,14z)]-icosadienoyl-sn-glycero-3-phosphocholine	C28 H54 N O7 P	547.364	9.687	NA	S21403157	NA	-0.0002	-0.3896	NA	NA	2	level4	NA	NA	NA	NA	NA	NA	NA	NA	NA	NA	2.33599e+07
9.924_465.322	C18:pos	1-[(1z)-octadec-1-enyl]-sn-glycero-3-phosphoethanolamine	C23 H48 N O6 P	465.322	9.924	NA	S24823082	NA	0.0001	0.1845	NA	NA	3	level4	NA	NA	NA	NA	NA	NA	NA	3.06989e+06	NA	NA	4.44056e+08
0.703_265.1161	C18:pos	1-[(3-carboxypropyl)amino]-1-deoxy-beta-d-fructofuranose	C10 H19 N O7	265.116	0.703	NA	S30777283	NA	0	-0.0689	NA	NA	1	level4	NA	NA	NA	NA	NA	NA	NA	NA	NA	NA	7.10202e+07
9.803_545.3461	C18:pos	1-[(8z,11z,14z)-icosatrienoyl]-sn-glycero-3-phosphocholine	C28 H52 N O7 P	545.346	9.803	NA	S21403156	NA	-0.0021	-3.8203	NA	NA	2	level4	NA	NA	NA	NA	NA	NA	NA	NA	NA	NA	1.14624e+08
9.262_535.328	C18:pos	1-[(9z)-hexadecenoyl]-2-acetyl-sn-glycero-3-phosphocholine	C26 H50 N O8 P	535.328	9.262	NA	S24822408	NA	0.0006	1.0734	NA	NA	1	level4	NA	NA	NA	NA	NA	NA	NA	NA	NA	NA	4.79778e+07
9.182_493.3174	C18:pos	1-[(9z)-hexadecenoyl]-sn-glycero-3-phosphocholine	C24 H48 N O7 P	493.317	9.182	NA	S24766525	NA	0.0006	1.1339	NA	NA	3	level4	NA	NA	NA	NA	NA	NA	NA	NA	NA	NA	1.78347e+09
3.801_405.2474	C18:pos	1-[4-(9-benzyl-9h-fluoren-9-yl)-2-butyn-1-yl]azepane	C30 H31 N	405.247	3.801	NA	S571072	NA	0.0017	4.3002	NA	NA	1	level4	NA	NA	NA	NA	NA	NA	NA	NA	NA	NA	2.35575e+07
3.238_380.1584	C18:pos	1-{[(1s)-1-carboxy-3-(1h-indol-3-yl)propyl]amino}-1-deoxy-d-fructofuranose	C18 H24 N2 O7	380.158	3.238	NA	S35014484	NA	0	-0.0062	NA	NA	1	level4	NA	NA	NA	NA	NA	NA	NA	NA	NA	NA	8.75051e+06
9.398_545.2757	C18:pos	1-arachidonoyl-sn-glycero-3-phospho-l-serine	C26 H44 N O9 P	545.276	9.398	NA	S24823095	NA	0.0004	0.688	NA	NA	1	level4	NA	NA	NA	NA	NA	NA	NA	NA	NA	NA	7.75867e+06
9.293_543.3329	C18:pos	1-arachidonoyl-sn-glycero-3-phosphocholine	C28 H50 N O7 P	543.333	9.293	NA	S21403155	NA	0.0004	0.7031	NA	NA	3	level4	NA	NA	NA	NA	NA	NA	NA	NA	NA	NA	1.27476e+08
9.239_501.2869	C18:pos	1-arachidonoyl-sn-glycero-3-phosphoethanolamine	C25 H44 N O7 P	501.287	9.239	NA	S21403171	NA	0.0014	2.8014	NA	NA	4	level4	NA	NA	NA	NA	NA	NA	NA	NA	NA	NA	2.69357e+06
0.875_126.068	C18:pos	1-cyclohexenecarboxylic acid	C7 H10 O2	126.068	0.875	NA	S62677	NA	-0.0001	-0.973	NA	NA	21	level4	NA	NA	NA	NA	NA	NA	NA	NA	NA	NA	1.67434e+06
9.265_639.3383	C18:pos	1-deoxy-1-{[(7r,17z,20z)-4-hydroxy-7-(hydroxymethyl)-4-oxido-9-oxo-3,5,8-trioxa-4lambda~5~-phosphahexacosa-17,20-dien-1-yl]amino}-beta-d-fructopyranose	C29 H54 N O12 P	639.338	9.265	NA	S113381064	NA	-0.0001	-0.0906	NA	NA	2	level4	NA	NA	NA	NA	NA	NA	NA	NA	NA	NA	2.12166e+07
9.589_509.3482	C18:pos	1-heptadecanoyl-sn-glycero-3-phosphocholine	C25 H52 N O7 P	509.348	9.589	NA	S24694752	NA	0.0001	0.1055	NA	NA	7	level4	NA	NA	NA	NA	NA	NA	NA	NA	NA	NA	5.18266e+07
11.245_739.516	C18:pos	1-hexadecanoyl-2-(5z,8z,11z,14z-icosatetraenoyl)-sn-glycero-3-phosphoethanolamine	C41 H74 N O8 P	739.516	11.245	NA	S7825750	NA	0.0008	1.1281	NA	NA	54	level4	NA	NA	NA	NA	NA	NA	NA	NA	NA	NA	1.74267e+06
11.77_743.583	C18:pos	1-hexadecyl-2-[(9z,12z)-octadecadienoyl]-sn-glycero-3-phosphocholine	C42 H82 N O7 P	743.583	11.77	NA	S4947190	NA	0.0001	0.1401	NA	NA	17	level4	NA	NA	NA	NA	NA	NA	NA	NA	NA	NA	6.36504e+06
9.687_439.3066	C18:pos	1-hexadecyl-sn-glycero-3-phosphoethanolamine	C21 H46 N O6 P	439.307	9.687	NA	S24823080	NA	0.0003	0.6639	NA	NA	1	level4	NA	NA	NA	NA	NA	NA	NA	NA	NA	NA	5.59804e+06
8.525_439.2702	C18:pos	1-lauroyl-sn-glycero-3-phosphocholine	C20 H42 N O7 P	439.27	8.525	NA	S405290	NA	0.0003	0.6835	NA	NA	4	level4	NA	NA	NA	NA	NA	NA	NA	NA	NA	NA	2.22054e+07
9.321_519.3325	C18:pos	1-linoleoyl-2-hydroxy-sn-glycero-3-pc	C26 H50 N O7 P	519.332	9.321	NA	S9181014	NA	0	0.055	NA	NA	3	level4	NA	NA	NA	NA	NA	NA	NA	4.13094e+06	1.75603e+06	NA	3.93429e+09
9.657_596.2958	C18:pos	1-linoleoyl-sn-glycero-3-phospho-d-myo-inositol	C27 H49 O12 P	596.296	9.657	NA	S58163600	NA	-0.0004	-0.6724	NA	NA	1	level4	NA	NA	NA	NA	NA	NA	NA	NA	NA	NA	6.35437e+07
9.342_477.2857	C18:pos	1-linoleoyl-sn-glycero-3-phosphoethanolamine	C23 H44 N O7 P	477.286	9.342	NA	S24769385	NA	0.0001	0.2817	NA	NA	2	level4	NA	NA	NA	NA	NA	NA	NA	1.72337e+06	NA	NA	4.37739e+08
4.277_230.1057	C18:pos	1-methyl-1,2,3,4-tetrahydro-î²-carboline-3-carboxylic acid	C13 H14 N2 O2	230.106	4.277	NA	S66213	NA	0.0002	0.813	NA	NA	3	level4	NA	NA	NA	NA	NA	NA	NA	NA	NA	NA	5.95113e+06
4.551_274.0955	C18:pos	1-methyl-2,3,4,9-tetrahydro-1h-beta-carboline-1,3-dicarboxylic acid	C14 H14 N2 O4	274.096	4.551	NA	S231414	NA	0.0001	0.3237	NA	NA	1	level4	NA	NA	NA	NA	NA	NA	NA	NA	NA	NA	2.9347e+06
2.388_282.0964	C18:pos	1-methylinosine	C11 H14 N4 O5	282.096	2.388	NA	S58605	HMDB0002721	0	0.0095	NA	NA	2	level4	Nucleosides, nucleotides, and analogues	Purine nucleosides	null	NA	NA	NA	NA	NA	NA	NA	1.0933e+07
9.819_537.3796	C18:pos	1-nonadecanoyl-sn-glycero-3-phosphocholine	C27 H56 N O7 P	537.38	9.819	NA	S24693548	NA	0.0001	0.2777	NA	NA	6	level4	NA	NA	NA	NA	NA	NA	NA	NA	NA	NA	1.06221e+07
9.694_523.2909	C18:pos	1-o-oleoyl-sn-glycero-3-phosphoserine	C24 H46 N O9 P	523.291	9.694	NA	S7826049	NA	-0.0001	-0.2364	NA	NA	3	level4	NA	NA	NA	NA	NA	NA	NA	7.06835e+06	2.50409e+06	NA	4.34151e+08
9.916_819.6132	C18:pos	1-octadecyl-2-[(4z,7z,10z,13z,16z,19z)-docosahexaenoyl]-sn-glycero-3-phosphocholine	C48 H86 N O7 P	819.613	9.916	NA	S24822905	NA	-0.001	-1.2	NA	NA	10	level4	NA	NA	NA	NA	NA	NA	NA	NA	NA	NA	1.42177e+06
9.611_563.3588	C18:pos	1-oleoyl-2-acetyl-sn-glycero-3-phosphocholine	C28 H54 N O8 P	563.359	9.611	NA	S24822550	NA	0	0.0802	NA	NA	3	level4	NA	NA	NA	NA	NA	NA	NA	NA	NA	NA	1.0307e+07
9.578_479.302	C18:pos	1-oleoyl-2-hydroxy-sn-glycero-3-pe	C23 H46 N O7 P	479.302	9.578	NA	S7826021	NA	0.0008	1.6811	NA	NA	6	level4	NA	NA	NA	NA	NA	NA	NA	1.37009e+07	5.1082e+06	2.8371e+06	6.7469e+08
11.536_783.5784	C18:pos	1-oleoyl-2-linoleoyl-sn-glycero-3-phosphocholine	C44 H82 N O8 P	783.578	11.536	NA	S24766767	NA	0.0006	0.7566	NA	NA	48	level4	NA	NA	NA	NA	NA	NA	NA	NA	NA	NA	1.12749e+07
10.299_598.3121	C18:pos	1-oleoyl-sn-glycero-3-phospho-d-myo-inositol	C27 H51 O12 P	598.312	10.299	NA	S34448590	NA	0.0003	0.5082	NA	NA	2	level4	NA	NA	NA	NA	NA	NA	NA	NA	NA	NA	5.59415e+07
11.118_755.5464	C18:pos	1-palmitoyl-2-[(9z,12z,15z)-octadecatrienoyl]-sn-glycero-3-phosphocholine	C42 H78 N O8 P	755.546	11.118	NA	S24766646	NA	-0.0001	-0.0931	NA	NA	48	level4	NA	NA	NA	NA	NA	NA	NA	NA	NA	NA	1.88839e+06
9.981_453.286	C18:pos	1-palmitoyl-2-hydroxy-sn-glycero-3-pe	C21 H44 N O7 P	453.286	9.981	NA	S7826019	NA	0.0004	0.9831	NA	NA	6	level4	NA	NA	NA	NA	NA	NA	NA	NA	NA	NA	3.88706e+06
10.061_358.2872	C18:pos	1-phenyl-1,3-octadecanedione	C24 H38 O2	358.287	10.061	NA	S78501	HMDB0035583	0	-0.0401	NA	44	16	level4	Organic oxygen compounds	Organooxygen compounds	Carbonyl compounds	NA	NA	NA	NA	NA	NA	NA	8.06206e+06
1.136_83.0736	C18:pos	1-piperideine	C5 H9 N	83.0736	1.136	NA	S61469	NA	0.0001	0.7844	NA	NA	3	level4	NA	NA	NA	NA	NA	NA	NA	NA	NA	NA	6.41941e+07
9.206_481.3175	C18:pos	1-stearoyl-2-hydroxy-sn-glycero-3-pe	C23 H48 N O7 P	481.317	9.206	NA	S7826018	NA	0.0007	1.4186	NA	NA	4	level4	NA	NA	NA	NA	NA	NA	NA	NA	NA	NA	3.98061e+07
10.613_777.5313	C18:pos	1,2-di-[(9z,12z,15z)-octadecatrienoyl]-sn-glycero-3-phosphocholine	C44 H76 N O8 P	777.531	10.613	NA	S24766868	NA	0.0004	0.5698	NA	NA	49	level4	NA	NA	NA	NA	NA	NA	NA	NA	NA	NA	2.93584e+06
8.462_481.281	C18:pos	1,2-diheptanoyl-sn-glycero-3-pc	C22 H44 N O8 P	481.281	8.462	NA	S157971	NA	0.0005	1.0561	NA	NA	7	level4	NA	NA	NA	NA	NA	NA	NA	NA	NA	NA	9.16046e+06
8.754_509.312	C18:pos	1,2-dioctanoyl pc	C24 H48 N O8 P	509.312	8.754	NA	S21467737	NA	0.0002	0.4125	NA	NA	5	level4	NA	NA	NA	NA	NA	NA	NA	NA	NA	NA	7.34381e+07
3.868_216.0901	C18:pos	1,2,3,4-tetrahydro-î²-carboline-3-carboxylic acid	C12 H12 N2 O2	216.09	3.868	NA	S88749	NA	0.0002	0.9111	NA	NA	1	level4	NA	NA	NA	NA	NA	NA	NA	NA	NA	NA	6.25259e+06
9.023_190.1724	C18:pos	1,4-di-tert-butylbenzene	C14 H22	190.172	9.023	NA	S13293	NA	0.0002	1.1276	NA	NA	6	level4	NA	NA	NA	NA	NA	NA	NA	NA	NA	NA	4.9728e+06
2.338_270.0853	C18:pos	1,4-dihydro-4-imino-1-î²-d-ribofuranosyl-3-pyridinecarboxylic acid	C11 H14 N2 O6	270.085	2.338	NA	S10446255	NA	0.0001	0.4727	NA	NA	1	level4	NA	NA	NA	NA	NA	NA	NA	NA	NA	NA	1.03956e+07
4.699_349.095	C18:pos	10-hydroxydihydrosanguinarine	C20 H15 N O5	349.095	4.699	NA	S389494	NA	-0.0001	-0.1867	NA	NA	3	level4	NA	NA	NA	NA	NA	NA	NA	NA	NA	NA	3.00126e+06
9.233_312.2665	C18:pos	10-oxononadecanoic acid	C19 H36 O3	312.267	9.233	NA	S4472341	NA	0	0.0678	NA	NA	4	level4	NA	NA	NA	NA	NA	NA	NA	NA	NA	NA	1.40442e+07
9.774_184.1464	C18:pos	10-undecenoic acid	C11 H20 O2	184.146	9.774	NA	S10771160	NA	0	0.1035	NA	NA	61	level4	NA	NA	NA	NA	NA	NA	NA	NA	NA	NA	6.70759e+06
9.442_236.2141	C18:pos	10,12-hexadecadienal	C16 H28 O	236.214	9.442	NA	S4446499	NA	0.0001	0.2354	NA	NA	25	level4	NA	NA	NA	NA	NA	NA	NA	NA	NA	NA	3.06232e+06
9.053_288.2301	C18:pos	10,16-dihydroxyhexadecanoic acid	C16 H32 O4	288.23	9.053	NA	S390182	NA	0.0001	0.2032	NA	NA	12	level4	NA	NA	NA	NA	NA	NA	NA	NA	NA	NA	1.54712e+06
4.932_201.1728	C18:pos	11-aminoundecanoic acid	C11 H23 N O2	201.173	4.932	NA	S16168	NA	-0.0001	-0.3544	NA	NA	1	level4	NA	NA	NA	NA	NA	NA	NA	NA	NA	NA	4.09584e+06
9.991_338.1753	C18:pos	13-methyl-10-(sulfooxy)tetradecanoic acid	C15 H30 O6 S	338.175	9.991	NA	S113368165	NA	-0.001	-2.9546	NA	NA	2	level4	NA	NA	NA	NA	NA	NA	NA	NA	NA	NA	9.94658e+06
8.953_310.2144	C18:pos	13(s)-hpotre	C18 H30 O4	310.214	8.953	NA	S4593698	NA	0	-0.0201	NA	NA	30	level4	NA	NA	NA	NA	NA	NA	NA	NA	NA	NA	1.48791e+07
8.929_296.2352	C18:pos	13s-hydroxyoctadecadienoic acid	C18 H32 O3	296.235	8.929	NA	S4947055	NA	0	0.0346	NA	77	55	level4	NA	NA	NA	NA	NA	NA	NA	NA	NA	NA	2.59906e+06
9.782_322.2501	C18:pos	15s-hydroxyeicosatrienoic acid	C20 H34 O3	322.25	9.782	NA	S4446269	NA	-0.0007	-2.1693	NA	81	26	level4	NA	NA	NA	NA	NA	NA	NA	NA	NA	NA	6.50861e+06
8.763_284.2352	C18:pos	16-heptadecyne-1,2,4-triol	C17 H32 O3	284.235	8.763	NA	S2283375	NA	0	0.0361	NA	NA	10	level4	NA	NA	NA	NA	NA	NA	NA	NA	NA	NA	5.97941e+06
9.83_268.2402	C18:pos	1726111	C17 H32 O2	268.24	9.83	NA	S558899	NA	-0.0001	-0.262	NA	NA	51	level4	NA	NA	NA	NA	NA	NA	NA	NA	NA	NA	2.68298e+06
9.66_330.2768	C18:pos	1728235	C19 H38 O4	330.277	9.66	NA	S14201	NA	-0.0002	-0.6086	NA	NA	7	level4	NA	NA	NA	NA	NA	NA	NA	NA	NA	NA	5.27055e+06
9.774_110.1096	C18:pos	1733342	C8 H14	110.11	9.774	NA	S12451	NA	0	0.2086	NA	NA	5	level4	NA	NA	NA	NA	NA	NA	NA	NA	NA	NA	7.61205e+06
7.744_271.2516	C18:pos	1785113	C16 H33 N O2	271.252	7.744	NA	S362214	NA	0.0005	1.7404	10.2	NA	5	level4	NA	NA	NA	NA	NA	NA	NA	NA	NA	NA	4.72038e+07
8.884_274.2145	C18:pos	1788230	C15 H30 O4	274.214	8.884	NA	S66900	NA	0.0001	0.1998	NA	NA	8	level4	NA	NA	NA	NA	NA	NA	NA	NA	NA	NA	1.3762e+06
10.332_339.3502	C18:pos	1792886	C22 H45 N O	339.35	10.332	NA	S68940	NA	0.0001	0.1792	NA	NA	1	level4	NA	NA	NA	NA	NA	NA	NA	NA	NA	NA	1.51992e+06
9.825_374.3193	C18:pos	19-phenylnonadecanoic acid	C25 H42 O2	374.319	9.825	NA	S2018792	NA	0.0008	2.168	NA	NA	7	level4	NA	NA	NA	NA	NA	NA	NA	NA	NA	NA	1.70554e+06
8.822_411.3349	C18:pos	2-({[(2s,3r)-2-methyl-3-pentadecyl-2-oxiranyl]carbonyl}amino)propyl acetate	C24 H45 N O4	411.335	8.822	NA	S10208162	NA	0	-0.0068	NA	NA	2	level4	NA	NA	NA	NA	NA	NA	NA	NA	NA	NA	5.31157e+06
9.406_264.209	C18:pos	2-(4-nonylphenoxy)ethanol	C17 H28 O2	264.209	9.406	NA	S7414	NA	0	0.105	NA	NA	14	level4	NA	NA	NA	NA	NA	NA	NA	NA	NA	NA	3.87139e+06
9.182_505.3179	C18:pos	2-[(11z,14z)-icosadienoyl]-sn-glycero-3-phosphoethanolamine	C25 H48 N O7 P	505.318	9.182	NA	S24769364	NA	0.001	2.0618	NA	NA	3	level4	NA	NA	NA	NA	NA	NA	NA	NA	NA	NA	7.07296e+06
8.886_503.3015	C18:pos	2-[(5z,8z,11z)-icosatrienoyl]-sn-glycero-3-phosphoethanolamine	C25 H46 N O7 P	503.301	8.886	NA	S24769366	NA	0.0003	0.5828	NA	NA	6	level4	NA	NA	NA	NA	NA	NA	NA	NA	NA	NA	6.90888e+06
9.652_387.2441	C18:pos	2-[(9z,12z)-9,12-octadecadienoylamino]ethanesulfonic acid	C20 H37 N O4 S	387.244	9.652	NA	S113368758	NA	-0.0003	-0.6577	NA	NA	1	level4	NA	NA	NA	NA	NA	NA	NA	NA	NA	NA	1.89237e+07
9.448_403.2758	C18:pos	2-[(9z)-9-nonadecenoylamino]ethanesulfonic acid	C21 H41 N O4 S	403.276	9.448	NA	S113368768	NA	0.0002	0.5099	NA	NA	1	level4	NA	NA	NA	NA	NA	NA	NA	NA	NA	NA	3.32067e+06
2.2_419.1005	C18:pos	2-{(2e)-5-(2-furyl)-2-(2-furylmethylene)-4-[(1e)-1-(2-furyl)-3-oxo-1-propen-2-yl]-3-oxo-2,3-dihydro-1h-pyrrol-1-yl}propanoic acid	C23 H17 N O7	419.101	2.2	NA	S35013864	NA	0	0.0233	NA	NA	1	level4	NA	NA	NA	NA	NA	NA	NA	NA	NA	NA	1.02375e+07
9.15_477.3222	C18:pos	2-aminoethyl (2r)-2-hydroxy-3-[(1z,12z)-1,12-nonadecadien-1-yloxy]propyl hydrogen phosphate	C24 H48 N O6 P	477.322	9.15	NA	S24842048	NA	0.0003	0.5682	NA	NA	1	level4	NA	NA	NA	NA	NA	NA	NA	NA	NA	NA	1.52619e+07
9.634_437.2906	C18:pos	2-aminoethyl (2r)-3-[(1z)-1-hexadecen-1-yloxy]-2-hydroxypropyl hydrogen phosphate	C21 H44 N O6 P	437.291	9.634	NA	S24769219	NA	0	-0.0434	NA	NA	1	level4	NA	NA	NA	NA	NA	NA	NA	NA	NA	NA	1.15702e+07
10.301_644.4896	C18:pos	2-aminoethyl (2s,3r,4e,6e)-3-hydroxy-2-(nonadecanoylamino)-4,6-tetradecadien-1-yl hydrogen phosphate	C35 H69 N2 O6 P	644.49	10.301	NA	S113381590	NA	0.0002	0.3497	NA	NA	2	level4	NA	NA	NA	NA	NA	NA	NA	NA	NA	NA	1.35306e+06
11.362_744.5787	C18:pos	2-aminoethyl (2s,3r,4e,6e)-3-hydroxy-2-[(2-hydroxytetracosanoyl)amino]-4,6-pentadecadien-1-yl hydrogen phosphate	C41 H81 N2 O7 P	744.579	11.362	NA	S113381628	NA	0.0005	0.7007	NA	NA	1	level4	NA	NA	NA	NA	NA	NA	NA	NA	NA	NA	4.098e+06
8.209_208.1828	C18:pos	2-decylfuran	C14 H24 O	208.183	8.209	NA	S21105875	HMDB0032215	0.0001	0.3516	NA	NA	14	level4	Organoheterocyclic compounds	Heteroaromatic compounds	null	NA	NA	NA	NA	NA	NA	NA	6.185e+06
0.741_125.0842	C18:pos	2-ethyl-4,5-dimethylthiazole	C7 H11 N O	125.084	0.741	NA	S55906	HMDB0040068	0.0001	1.1713	NA	NA	12	level4	Organoheterocyclic compounds	Azoles	Thiazoles	NA	NA	NA	NA	NA	NA	NA	7.92212e+06
0.593_330.0784	C18:pos	2-hydroxy-3-[3-(3-methyl-2-buten-1-yl)-4-(sulfooxy)phenyl]propanoic acid	C14 H18 O7 S	330.078	0.593	NA	S74853223	NA	0.0011	3.3122	NA	NA	3	level4	NA	NA	NA	NA	NA	NA	NA	NA	NA	NA	5.4008e+06
11.721_133.074	C18:pos	2-hydroxy-n-(2-hydroxyethyl)propionamide	C5 H11 N O3	133.074	11.721	NA	S86153	NA	0.0001	0.6488	NA	NA	4	level4	NA	NA	NA	NA	NA	NA	NA	NA	NA	NA	1.33582e+07
9.997_342.3133	C18:pos	2-hydroxypropyl stearate	C21 H42 O3	342.313	9.997	NA	S14186	NA	-0.0001	-0.2727	NA	NA	9	level4	NA	NA	NA	NA	NA	NA	NA	NA	NA	NA	8.2642e+07
3.313_366.1427	C18:pos	2-iodohexadecanal	C16 H31 I O	366.143	3.313	NA	S2299788	NA	0.0007	1.9488	NA	NA	1	level4	NA	NA	NA	NA	NA	NA	NA	NA	NA	NA	2.13366e+08
0.597_158.0727	C18:pos	2-methoxynaphthalene	C11 H10 O	158.073	0.597	NA	S6852	HMDB0032861	-0.0004	-2.7063	NA	NA	3	level4	Benzenoids	Naphthalenes	null	NA	NA	NA	NA	NA	NA	NA	3.91526e+06
3.764_245.1626	C18:pos	2-methylbutyrylcarnitine	C12 H23 N O4	245.163	3.764	NA	S4932320	NA	-0.0001	-0.5053	NA	NA	5	level4	NA	NA	NA	NA	NA	NA	NA	NA	NA	NA	1.30596e+08
0.951_103.0458	C18:pos	2-methylthiazolidine	C4 H9 N S	103.046	0.951	NA	S29856	NA	0.0002	1.7984	NA	NA	1	level4	NA	NA	NA	NA	NA	NA	NA	NA	NA	NA	2.03596e+08
9.367_352.2613	C18:pos	2-monolinolenin	C21 H36 O4	352.261	9.367	NA	S9849475	NA	-0.0001	-0.1622	NA	NA	11	level4	NA	NA	NA	NA	NA	NA	NA	NA	NA	NA	1.96926e+08
1.003_348.0473	C18:pos	2-o-(6-phosphono-alpha-d-mannosyl)-d-glyceric acid	C9 H17 O12 P	348.047	1.003	NA	S26332075	NA	0.0015	4.3862	NA	NA	3	level4	NA	NA	NA	NA	NA	NA	NA	NA	NA	NA	3.09268e+07
10.392_368.3291	C18:pos	2-oxotricosanoic acid	C23 H44 O3	368.329	10.392	NA	S4472357	NA	0	0.0339	NA	NA	3	level4	NA	NA	NA	NA	NA	NA	NA	NA	NA	NA	1.71433e+06
3.601_85.0529	C18:pos	2-pyrrolidone	C4 H7 N O	85.0529	3.601	NA	S11530	NA	0.0001	1.7384	67.3	NA	2	level4	NA	NA	NA	NA	NA	NA	NA	NA	NA	NA	4.76043e+07
0.604_127.027	C18:pos	2,3,6-pyridinetriol	C5 H5 N O3	127.027	0.604	NA	S389034	NA	0.0001	0.5268	NA	NA	3	level4	NA	NA	NA	NA	NA	NA	NA	NA	NA	NA	1.85075e+06
3.429_289.189	C18:pos	2,4,6-triisobutyl-1,3,5-dithiazinane	C15 H31 N S2	289.189	3.429	NA	S21106002	NA	-0.0007	-2.5879	NA	NA	2	level4	NA	NA	NA	NA	NA	NA	NA	NA	NA	NA	1.14992e+07
9.581_222.1622	C18:pos	2,6-di-tert-butylhydroquinone	C14 H22 O2	222.162	9.581	NA	S68075	NA	0.0003	1.2093	NA	NA	16	level4	NA	NA	NA	NA	NA	NA	NA	NA	NA	NA	1.70951e+07
3.691_390.2002	C18:pos	20-trifluoromethyl-leukotriene b4	C20 H29 F3 O4	390.2	3.691	NA	S4446257	NA	-0.0016	-4.053	NA	NA	1	level4	NA	NA	NA	NA	NA	NA	NA	NA	NA	NA	3.12738e+07
9.136_358.2509	C18:pos	2062850	C23 H34 O3	358.251	9.136	NA	S2005918	NA	0.0001	0.3846	NA	NA	7	level4	NA	NA	NA	NA	NA	NA	NA	NA	NA	NA	2.53759e+07
2.509_138.0795	C18:pos	2085522	C7 H10 N2 O	138.079	2.509	NA	S11481	NA	0.0001	1.0242	NA	NA	8	level4	NA	NA	NA	NA	NA	NA	NA	NA	NA	NA	2.81725e+07
6.346_152.0838	C18:pos	2128	C9 H12 O2	152.084	6.346	NA	S56163	NA	0.0001	0.6841	NA	NA	15	level4	NA	NA	NA	NA	NA	NA	NA	NA	NA	NA	3.77835e+07
3.356_136.0526	C18:pos	2145	C8 H8 O2	136.053	3.356	NA	S7422	NA	0.0002	1.3231	NA	NA	23	level4	NA	NA	NA	NA	NA	NA	NA	NA	NA	NA	7.13762e+06
3.758_198.1733	C18:pos	2209526	C11 H22 N2 O	198.173	3.758	NA	S15694	NA	0.0001	0.4939	NA	NA	1	level4	NA	NA	NA	NA	NA	NA	NA	NA	NA	NA	8.73861e+07
9.768_280.2401	C18:pos	2210856	C18 H32 O2	280.24	9.768	NA	S4445609	NA	-0.0002	-0.5916	NA	NA	123	level4	NA	NA	NA	NA	NA	NA	NA	NA	NA	NA	2.8159e+08
4.748_231.1107	C18:pos	2271703	C10 H17 N O5	231.111	4.748	NA	S4956295	NA	0.0001	0.3357	NA	NA	2	level4	NA	NA	NA	NA	NA	NA	NA	NA	NA	NA	2.15364e+06
9.972_142.0994	C18:pos	2347	C8 H14 O2	142.099	9.972	NA	S20080	NA	0	0.1604	NA	NA	58	level4	NA	NA	NA	NA	NA	NA	NA	NA	NA	NA	2.32009e+07
9.775_170.1307	C18:pos	2361	C10 H18 O2	170.131	9.775	NA	S12282	NA	0	-0.0097	NA	NA	76	level4	NA	NA	NA	NA	NA	NA	NA	NA	NA	NA	5.41156e+06
0.679_215.056	C18:pos	240i539pwq	C5 H14 N O6 P	215.056	0.679	NA	S110410	NA	0.0001	0.5056	NA	NA	4	level4	NA	NA	NA	NA	NA	NA	NA	NA	NA	NA	4.49252e+07
9.799_224.1776	C18:pos	2512	C14 H24 O2	224.178	9.799	NA	S4511745	NA	0	-0.1334	NA	NA	55	level4	NA	NA	NA	NA	NA	NA	NA	NA	NA	NA	1.55057e+07
9.668_192.1514	C18:pos	2595	C13 H20 O	192.151	9.668	NA	S553581	NA	0	0.0772	NA	NA	26	level4	NA	NA	NA	NA	NA	NA	NA	NA	NA	NA	2.26388e+06
6.737_126.1046	C18:pos	2707	C8 H14 O	126.105	6.737	NA	S9478	NA	0.0001	0.9551	39.9	NA	34	level4	NA	NA	NA	NA	NA	NA	NA	NA	NA	NA	2.66199e+07
8.587_176.1202	C18:pos	2740	C12 H16 O	176.12	8.587	NA	S190439	NA	0.0001	0.7244	NA	81	5	level4	NA	NA	NA	NA	NA	NA	NA	NA	NA	NA	3.37459e+06
1.615_85.0892	C18:pos	2908	C5 H11 N	85.0892	1.615	NA	S7791	NA	0.0001	1.0093	NA	NA	1	level4	NA	NA	NA	NA	NA	NA	NA	NA	NA	NA	2.44251e+10
9.288_409.2831	C18:pos	2e86wq6jkp	C23 H39 N O5	409.283	9.288	NA	S4948122	NA	0.0002	0.5972	NA	NA	1	level4	NA	NA	NA	NA	NA	NA	NA	NA	NA	NA	6.30936e+06
5.339_163.0998	C18:pos	2jxy218szi	C10 H13 N O	163.1	5.339	NA	S63331	NA	0.0001	0.6748	NA	NA	12	level4	NA	NA	NA	NA	NA	NA	NA	NA	NA	NA	2.71862e+08
9.827_381.3244	C18:pos	2lyi9hy04v	C23 H43 N O3	381.324	9.827	NA	S19979479	NA	0.0001	0.196	NA	32	1	level4	NA	NA	NA	NA	NA	NA	NA	NA	NA	NA	7.13723e+07
5.3_440.222	C18:pos	3-(3,4-dihydroxyphenyl)-1-{3-[(2e)-3,7-dimethyl-2,6-octadien-1-yl]-2,4-dihydroxy-6-methoxyphenyl}-1-propanone	C26 H32 O6	440.222	5.3	NA	S24846103	NA	0.0021	4.8281	NA	NA	5	level4	NA	NA	NA	NA	NA	NA	NA	NA	NA	NA	1.77098e+06
9.437_455.398	C18:pos	3-(icosanoyloxy)-4-(trimethylammonio)butanoate	C27 H53 N O4	455.398	9.437	NA	S28639199	NA	0.0006	1.248	NA	NA	1	level4	NA	NA	NA	NA	NA	NA	NA	NA	NA	NA	1.9097e+06
1.901_218.1349	C18:pos	3-(methylthio)hexyl butanoate	C11 H22 O2 S	218.135	1.901	NA	S468337	NA	0.0009	3.916	NA	NA	2	level4	NA	NA	NA	NA	NA	NA	NA	NA	NA	NA	1.36726e+08
6.41_301.2253	C18:pos	3-[(2,6-dimethylheptanoyl)oxy]-4-(trimethylammonio)butanoate	C16 H31 N O4	301.225	6.41	NA	S34448950	NA	0	-0.0348	NA	NA	3	level4	NA	NA	NA	NA	NA	NA	NA	NA	NA	NA	5.7754e+07
5.63_329.2201	C18:pos	3-[(6-oxodecanoyl)oxy]-4-(trimethylammonio)butanoate	C17 H31 N O5	329.22	5.63	NA	S35032588	NA	-0.0001	-0.2508	NA	NA	2	level4	NA	NA	NA	NA	NA	NA	NA	NA	NA	NA	4.71945e+06
8.152_656.4508	C18:pos	3-{[3-({2-o-[(2e)-2-decenoyl]-6-deoxy-alpha-l-mannopyranosyl}oxy)decanoyl]oxy}decanoic acid	C36 H64 O10	656.451	8.152	NA	S113371243	NA	0.0009	1.3791	NA	NA	1	level4	NA	NA	NA	NA	NA	NA	NA	NA	NA	NA	2.72291e+07
9.772_122.1095	C18:pos	3-allylcyclohexene	C9 H14	122.109	9.772	NA	S123394	NA	0	-0.1991	NA	NA	2	level4	NA	NA	NA	NA	NA	NA	NA	NA	NA	NA	2.75538e+07
0.588_129.0097	C18:pos	3-amino-6-chloropyridazine	C4 H4 Cl N3	129.01	0.588	NA	S20342	NA	0.0003	2.3516	NA	NA	1	level4	NA	NA	NA	NA	NA	NA	NA	NA	NA	NA	1.51142e+08
8.078_180.1152	C18:pos	3-bha	C11 H16 O2	180.115	8.078	NA	S8145	NA	0.0001	0.8077	NA	NA	17	level4	NA	NA	NA	NA	NA	NA	NA	NA	NA	NA	4.16342e+06
2.879_261.1573	C18:pos	3-hydroxy-3-[(3-methylbutanoyl)oxy]-4-(trimethylammonio)butanoate	C12 H23 N O5	261.157	2.879	NA	S35797888	NA	-0.0003	-1.1009	NA	NA	2	level4	NA	NA	NA	NA	NA	NA	NA	NA	NA	NA	1.91379e+07
5.994_299.2097	C18:pos	3-hydroxy-n-[(3s)-2-oxotetrahydro-3-furanyl]dodecanamide	C16 H29 N O4	299.21	5.994	NA	S9067166	NA	0.0001	0.2527	NA	NA	1	level4	NA	NA	NA	NA	NA	NA	NA	NA	NA	NA	1.61162e+07
3.253_201.1004	C18:pos	3-hydroxy-n-[(3s)-2-oxotetrahydro-3-furanyl]pentanamide	C9 H15 N O4	201.1	3.253	NA	S8417406	NA	0.0003	1.4	NA	NA	1	level4	NA	NA	NA	NA	NA	NA	NA	NA	NA	NA	2.91676e+06
9.052_443.3606	C18:pos	3-hydroxyoctadecanoylcarnitine	C25 H49 N O5	443.361	9.052	NA	S28639191	NA	-0.0005	-1.0391	NA	NA	2	level4	NA	NA	NA	NA	NA	NA	NA	NA	NA	NA	1.34722e+06
5.05_303.2046	C18:pos	3-hydroxyoctanoylcarnitine	C15 H29 N O5	303.205	5.05	NA	S34448954	NA	0	0.0116	NA	NA	1	level4	NA	NA	NA	NA	NA	NA	NA	NA	NA	NA	6.66128e+06
8.12_387.2984	C18:pos	3-hydroxytetradecanoylcarnitine	C21 H41 N O5	387.298	8.12	NA	S28639180	NA	-0.0001	-0.3003	NA	NA	2	level4	NA	NA	NA	NA	NA	NA	NA	NA	NA	NA	3.54913e+06
9.774_82.0783	C18:pos	3-methylcyclopentene	C6 H10	82.0783	9.774	NA	S13625	HMDB0031544	0	0.4114	NA	NA	1	level4	Hydrocarbons	Unsaturated hydrocarbons	Olefins	NA	NA	NA	NA	NA	NA	NA	6.15777e+06
0.925_132.0246	C18:pos	3-methylsulfolene	C5 H8 O2 S	132.025	0.925	NA	S64103	NA	0.0001	1.0217	83.9	NA	2	level4	NA	NA	NA	NA	NA	NA	NA	NA	NA	NA	1.12097e+09
0.665_206.0071	C18:pos	3-oxalomalic acid	C6 H6 O8	206.007	0.665	NA	S388694	NA	0.0008	3.8817	NA	NA	1	level4	NA	NA	NA	NA	NA	NA	NA	NA	NA	NA	3.14198e+06
11.392_141.1155	C18:pos	3-tropanol	C8 H15 N O	141.115	11.392	NA	S13871816	NA	0.0001	0.824	NA	NA	11	level4	NA	NA	NA	NA	NA	NA	NA	NA	NA	NA	5.48221e+06
7.966_354.2385	C18:pos	3,3-difluoro-5?-androstan-17?-ol acetate	C21 H32 F2 O2	354.238	7.966	NA	S213137	NA	0.0014	4.0788	NA	31.2	1	level4	NA	NA	NA	NA	NA	NA	NA	NA	NA	NA	1.73271e+06
6.578_692.3634	C18:pos	3,3',5,5'-tetramethyl-3,3'-bis(4-methyl-3-penten-1-yl)-3,3',11,11'-tetrahydro-8,10'-bipyrano[3,2-a]carbazole-9,9'-diol	C46 H48 N2 O4	692.363	6.578	NA	S8502781	NA	0.002	2.9509	NA	NA	1	level4	NA	NA	NA	NA	NA	NA	NA	NA	NA	NA	1.09489e+06
0.894_145.0198	C18:pos	3,4-dehydrothiomorpholine-3-carboxylic acid	C5 H7 N O2 S	145.02	0.894	NA	S163623	NA	0	0.0885	35.3	NA	1	level4	NA	NA	NA	NA	NA	NA	NA	NA	NA	NA	8.9206e+07
0.777_109.0642	C18:pos	3,4-diaminopyridine	C5 H7 N3	109.064	0.777	NA	S5705	NA	0.0002	1.5386	NA	NA	3	level4	NA	NA	NA	NA	NA	NA	NA	NA	NA	NA	1.21811e+08
3.462_382.2007	C18:pos	3,4,15-trihydroxy-12,13-epoxytrichothec-9-en-8-yl 3-methylbutanoate	C20 H30 O7	382.201	3.462	NA	S529359	NA	0.0015	3.9693	NA	NA	7	level4	NA	NA	NA	NA	NA	NA	NA	NA	NA	NA	3.62966e+06
4.29_347.188	C18:pos	3,8-dimethyl-3-(4-methyl-3-penten-1-yl)-3,11-dihydropyrano[3,2-a]carbazol-9-ol	C23 H25 N O2	347.188	4.29	NA	S332791	NA	-0.0005	-1.5081	NA	NA	4	level4	NA	NA	NA	NA	NA	NA	NA	NA	NA	NA	3.29801e+06
2.583_222.064	C18:pos	32 861 rp	C10 H10 N2 O4	222.064	2.583	NA	S39518	NA	0	-0.1306	NA	NA	1	level4	NA	NA	NA	NA	NA	NA	NA	NA	NA	NA	4.32925e+06
9.056_248.1776	C18:pos	3222	C16 H24 O2	248.178	9.056	NA	S200182	NA	0	-0.0022	NA	86.3	22	level4	NA	NA	NA	NA	NA	NA	NA	NA	NA	NA	2.41147e+06
9.577_190.1361	C18:pos	3420	C13 H18 O	190.136	9.577	NA	S4517997	NA	0.0004	1.9414	NA	NA	7	level4	NA	NA	NA	NA	NA	NA	NA	NA	NA	NA	4.09779e+06
1.356_240.1474	C18:pos	3477	C12 H20 N2 O3	240.147	1.356	NA	S4679	NA	0	-0.0248	NA	NA	2	level4	NA	NA	NA	NA	NA	NA	NA	NA	NA	NA	6.09392e+08
9.784_124.0888	C18:pos	3721	C8 H12 O	124.089	9.784	NA	S4446450	NA	0	0.2153	NA	NA	16	level4	NA	NA	NA	NA	NA	NA	NA	NA	NA	NA	3.12402e+07
9.352_376.2614	C18:pos	3beta,17beta-diacetoxy-5alpha-androstane	C23 H36 O4	376.261	9.352	NA	S194608	NA	0.0001	0.2122	NA	86.7	7	level4	NA	NA	NA	NA	NA	NA	NA	NA	NA	NA	1.33037e+07
9.914_292.2401	C18:pos	3β-androstanediol	C19 H32 O2	292.24	9.914	NA	S211834	NA	-0.0001	-0.4204	NA	NA	21	level4	NA	NA	NA	NA	NA	NA	NA	NA	NA	NA	1.13609e+08
2.054_551.173	C18:pos	4-(4-chlorophenyl)-1-[4-(4-fluorophenyl)-4-oxobutyl]-4-piperidinyl d-glucopyranosiduronic acid	C27 H31 Cl F N O8	551.173	2.054	NA	S35031813	NA	0.0008	1.4489	NA	NA	1	level4	NA	NA	NA	NA	NA	NA	NA	NA	NA	NA	9.51155e+06
9.833_369.3243	C18:pos	4-(stearoylamino)butanoic acid	C22 H43 N O3	369.324	9.833	NA	S142829	NA	0	-0.078	NA	NA	4	level4	NA	NA	NA	NA	NA	NA	NA	NA	NA	NA	1.50298e+07
5.312_349.2	C18:pos	4-[(2r)-2-(aminomethyl)-2-(hydroxymethyl)-5-oxo-1-pyrrolidinyl]-3-(3-pentanylamino)benzoic acid	C18 H27 N3 O4	349.2	5.312	NA	S395666	NA	-0.0002	-0.4509	NA	NA	1	level4	NA	NA	NA	NA	NA	NA	NA	NA	NA	NA	1.90642e+06
6.505_616.1418	C18:pos	4-[(3-carboxypropanoyl)oxy]-3,5-bis{[(2e)-3-(3,4-dihydroxyphenyl)-2-propenoyl]oxy}-1-hydroxycyclohexanecarboxylic acid	C29 H28 O15	616.142	6.505	NA	S8779222	NA	-0.001	-1.6028	NA	NA	1	level4	NA	NA	NA	NA	NA	NA	NA	NA	NA	NA	1.32851e+07
8.791_238.1569	C18:pos	4-{(1r,2r)-3-oxo-2-[(2z)-2-penten-1-yl]cyclopentyl}butanoic acid	C14 H22 O3	238.157	8.791	NA	S4653752	NA	0	0.0566	NA	NA	8	level4	NA	NA	NA	NA	NA	NA	NA	NA	NA	NA	2.88454e+06
0.596_94.0531	C18:pos	4-aminopyridine	C5 H6 N2	94.0531	0.596	NA	S1664	NA	0	0.4322	NA	NA	2	level4	NA	NA	NA	NA	NA	NA	NA	NA	NA	NA	2.46543e+09
4.694_232.0033	C18:pos	4-formyl-2-methoxyphenyl hydrogen sulfate	C8 H8 O6 S	232.003	4.694	NA	S10798458	NA	-0.0008	-3.6446	NA	NA	5	level4	NA	NA	NA	NA	NA	NA	NA	NA	NA	NA	1.52129e+07
0.982_114.0318	C18:pos	4-hydroxy-5-methylfuran-3(2h)-one	C5 H6 O3	114.032	0.982	NA	S3757733	NA	0.0001	1.2073	NA	NA	4	level4	NA	NA	NA	NA	NA	NA	NA	NA	NA	NA	3.24524e+07
0.587_233.9539	C18:pos	4-iodoanisole	C7 H7 I O	233.954	0.587	NA	S62877	NA	-0.0002	-0.9205	NA	NA	2	level4	NA	NA	NA	NA	NA	NA	NA	NA	NA	NA	7.96248e+06
9.205_250.1934	C18:pos	4-tert-octylphenol monoethoxylate	C16 H26 O2	250.193	9.205	NA	S5388	NA	0.0001	0.2636	NA	NA	24	level4	NA	NA	NA	NA	NA	NA	NA	NA	NA	NA	1.74324e+06
9.586_108.0938	C18:pos	4-vinylcyclohexene	C8 H12	108.094	9.586	NA	S7218	NA	-0.0001	-0.6684	NA	NA	2	level4	NA	NA	NA	NA	NA	NA	NA	NA	NA	NA	2.21658e+07
8.151_317.2342	C18:pos	4,17?-dimethyl-4-aza-5-androsten-17?-ol-3-one	C20 H31 N O2	317.234	8.151	NA	S205466	NA	-0.0012	-3.9176	NA	NA	1	level4	NA	NA	NA	NA	NA	NA	NA	2.39854e+06	NA	NA	4.3554e+09
4.706_350.2059	C18:pos	4,4-difluoropregn-5-ene-3,20-dione	C21 H28 F2 O2	350.206	4.706	NA	S211649	NA	0.0001	0.3475	NA	NA	1	level4	NA	NA	NA	NA	NA	NA	NA	NA	NA	NA	4.73654e+06
4.119_174.0716	C18:pos	4,4'-thiobis(butan-2-one)	C8 H14 O2 S	174.072	4.119	NA	S55839	NA	0.0002	1.055	NA	NA	1	level4	NA	NA	NA	NA	NA	NA	NA	NA	NA	NA	1.10374e+07
9.669_218.2034	C18:pos	4,8,12-trimethyltrideca 1,3,7,11-tetraene	C16 H26	218.203	9.669	NA	S4947255	NA	0	-0.156	NA	NA	4	level4	NA	NA	NA	NA	NA	NA	NA	NA	NA	NA	4.86404e+06
3.854_249.1365	C18:pos	4'-methoxy-3-morpholino-propiophenone	C14 H19 N O3	249.137	3.854	NA	S108153	NA	0	0.177	NA	NA	3	level4	NA	NA	NA	NA	NA	NA	NA	NA	NA	NA	1.49205e+06
3.135_358.0969	C18:pos	4'-phosphopantetheine	C11 H23 N2 O7 P S	358.097	3.135	NA	S962	NA	0.0006	1.6275	NA	NA	2	level4	NA	NA	NA	NA	NA	NA	NA	NA	NA	NA	2.50748e+07
9.58_521.3489	C18:pos	4033747	C26 H52 N O7 P	521.349	9.58	NA	S17240641	NA	0.0008	1.4911	NA	NA	10	level4	NA	NA	NA	NA	NA	NA	NA	2.48036e+07	7.89526e+06	4.21529e+06	7.72112e+09
8.515_371.3037	C18:pos	4149853	C21 H41 N O4	371.304	8.515	NA	S30776567	NA	0.0001	0.2918	NA	NA	3	level4	NA	NA	NA	NA	NA	NA	NA	NA	NA	NA	1.53286e+07
0.7_128.0951	C18:pos	4230434	C6 H12 N2 O	128.095	0.7	NA	S389497	NA	0.0001	1.0301	NA	NA	3	level4	NA	NA	NA	NA	NA	NA	NA	NA	NA	NA	2.39535e+07
9.366_557.2884	C18:pos	4850	C21 H43 N5 O12	557.288	9.366	NA	S8048140	NA	-0.0024	-4.3852	NA	NA	1	level4	NA	NA	NA	NA	NA	NA	NA	NA	NA	NA	1.87296e+06
9.914_260.2139	C18:pos	5-(1-oxopropan-2-yl)isolongifol-5-ene	C18 H28 O	260.214	9.914	NA	S21865528	NA	-0.0001	-0.3791	NA	NA	2	level4	NA	NA	NA	NA	NA	NA	NA	NA	NA	NA	9.88354e+06
9.044_637.3231	C18:pos	5-{[(9z,21r,27s)-27-amino-27-carboxy-24-hydroxy-24-oxido-18-oxo-19,23,25-trioxa-24lambda~5~-phosphaheptacos-9-en-21-yl]oxy}-5-oxopentanoic acid	C29 H52 N O12 P	637.323	9.044	NA	S113380899	NA	0.0004	0.6189	NA	NA	2	level4	NA	NA	NA	NA	NA	NA	NA	NA	NA	NA	6.60877e+07
3.69_214.1197	C18:pos	5-hexyl-2-oxotetrahydro-3-furancarboxylic acid	C11 H18 O4	214.12	3.69	NA	S8551389	NA	-0.0008	-3.9588	NA	NA	6	level4	NA	NA	NA	NA	NA	NA	NA	NA	NA	NA	1.66032e+06
2.967_476.1681	C18:pos	5-hydroxy-2-(4-methoxyphenyl)-6,8-dimethyl-4-oxo-3,4-dihydro-2h-chromen-7-yl beta-d-allopyranoside	C24 H28 O10	476.168	2.967	NA	S24846411	NA	-0.0002	-0.3559	NA	NA	1	level4	NA	NA	NA	NA	NA	NA	NA	NA	NA	NA	2.38285e+06
1.123_128.011	C18:pos	5-hydroxy-2-furoic acid	C5 H4 O4	128.011	1.123	NA	S3373337	HMDB0059784	0.0001	0.4581	NA	NA	2	level4	Organoheterocyclic compounds	Furans	Furoic acid and derivatives	NA	NA	NA	NA	NA	NA	NA	1.73896e+08
3.319_220.0844	C18:pos	5-hydroxy-dl-tryptophan	C11 H12 N2 O3	220.084	3.319	NA	S141	NA	-0.0004	-1.9125	NA	NA	5	level4	NA	NA	NA	NA	NA	NA	NA	NA	NA	NA	6.81171e+06
4.83_205.0743	C18:pos	5-methoxy-3-indoleaceate	C11 H11 N O3	205.074	4.83	NA	S17924	NA	0.0004	2.0431	NA	NA	8	level4	NA	NA	NA	NA	NA	NA	NA	NA	NA	NA	4.63653e+06
8.11_308.1989	C18:pos	5-o-methyl embelin	C18 H28 O4	308.199	8.11	NA	S149914	NA	0.0001	0.3581	NA	NA	33	level4	NA	NA	NA	NA	NA	NA	NA	NA	NA	NA	2.66167e+06
4.401_567.3744	C18:pos	5-o-mycaminosyprotylonolide	C31 H53 N O8	567.374	4.401	NA	S10278511	NA	-0.0027	-4.8313	NA	NA	2	level4	NA	NA	NA	NA	NA	NA	NA	NA	NA	NA	1.34234e+07
9.829_404.2908	C18:pos	5?-androstane-3?,17?-diol dipropionate	C25 H40 O4	404.291	9.829	NA	S118605	NA	-0.0019	-4.6279	NA	NA	11	level4	NA	NA	NA	NA	NA	NA	NA	NA	NA	NA	1.46097e+06
9.756_206.1664	C18:pos	513992	C14 H22 O	206.166	9.756	NA	S8483	NA	-0.0007	-3.4424	NA	NA	16	level4	NA	NA	NA	NA	NA	NA	NA	NA	NA	NA	6.73656e+06
11.182_781.5626	C18:pos	5212188	C44 H80 N O8 P	781.563	11.182	NA	S4450312	NA	0.0004	0.5317	NA	NA	62	level4	NA	NA	NA	NA	NA	NA	NA	NA	NA	NA	1.96435e+07
5.796_287.2097	C18:pos	5955761	C15 H29 N O4	287.21	5.796	NA	S10128115	NA	0	0.0507	NA	NA	2	level4	NA	NA	NA	NA	NA	NA	NA	NA	NA	NA	1.59928e+07
4.689_452.1554	C18:pos	5alpha-androstane-3alpha,17beta-diol disulfate	C19 H32 O8 S2	452.155	4.689	NA	S58163604	NA	0.0016	3.4356	NA	NA	1	level4	NA	NA	NA	NA	NA	NA	NA	NA	NA	NA	1.54009e+06
1.342_444.1762	C18:pos	6-[(3,3-dimethyl-2-oxiranyl)methyl]-5-hydroxy-7-methoxy-2-(3,4,5-trimethoxyphenyl)-2,3-dihydro-4h-chromen-4-one	C24 H28 O8	444.176	1.342	NA	S74852982	NA	-0.0022	-4.9351	NA	NA	1	level4	NA	NA	NA	NA	NA	NA	NA	NA	NA	NA	1.7703e+08
3.442_653.35	C18:pos	6-{2-[(1e)-6-amino-3-(3-amino-3-carboxypropyl)-6-carboxy-1-hexen-1-yl]-3,5-bis(3-amino-3-carboxypropyl)-1-pyridiniumyl}norleucine	C30 H49 N6 O10	653.35	3.442	NA	S35031945	NA	-0.001	-1.5203	NA	NA	1	level4	NA	NA	NA	NA	NA	NA	NA	NA	NA	NA	1.87496e+06
3.57_414.2116	C18:pos	6-bromo-5,9-docosadienoic acid	C22 H39 Br O2	414.212	3.57	NA	S10475394	NA	-0.0018	-4.2926	NA	NA	1	level4	NA	NA	NA	NA	NA	NA	NA	NA	NA	NA	4.77373e+07
3.308_400.1959	C18:pos	6-bromo-5,9-heneicosadienoic acid	C21 H37 Br O2	400.196	3.308	NA	S10475393	NA	-0.0018	-4.4566	NA	NA	1	level4	NA	NA	NA	NA	NA	NA	NA	NA	NA	NA	1.39594e+07
1.981_190.0743	C18:pos	6-hydroxy-1h-indole-3-acetamide	C10 H10 N2 O2	190.074	1.981	NA	S252618	HMDB0031173	0.0001	0.5254	NA	NA	2	level4	Organoheterocyclic compounds	Indoles and derivatives	Hydroxyindoles	NA	NA	NA	NA	NA	NA	NA	7.5874e+07
7.076_452.0336	C18:pos	6-hydroxy-5-[2-(2-methoxy-5-methyl-4-sulfophenyl)diazenyl]-2-naphthalenesulfonic acid	C18 H16 N2 O8 S2	452.034	7.076	NA	S10677559	NA	-0.0012	-2.6461	NA	NA	1	level4	NA	NA	NA	NA	NA	NA	NA	NA	NA	NA	1.06806e+06
8.659_979.5229	C18:pos	6-o-palmitoyl-beta-d-mannopyranosyl-(1->4)-2-acetamido-2-deoxy-beta-d-glucopyranosyl-(1->4)-2-acetamido-n-(n~2~-acetyl-l-alpha-asparaginyl)-2-deoxy-d-glucopyranosylamine	C44 H77 N5 O19	979.523	8.659	NA	S389024	NA	0.0017	1.6958	NA	NA	1	level4	NA	NA	NA	NA	NA	NA	NA	NA	NA	NA	495723
9.274_632.2273	C18:pos	6â€²-sialyllactosamine	C23 H40 N2 O18	632.227	9.274	NA	S559070	NA	-0.0003	-0.4263	NA	NA	2	level4	NA	NA	NA	NA	NA	NA	NA	NA	NA	NA	1.56128e+06
9.669_308.2199	C18:pos	7-(1-ethoxyethoxy)-4,10-dimethyl-3,5,9,11-tetraoxatridecane	C15 H32 O6	308.22	9.669	NA	S4515082	NA	0	-0.0742	NA	NA	1	level4	NA	NA	NA	NA	NA	NA	NA	NA	NA	NA	1.97254e+06
4.305_528.2547	C18:pos	7-[1-formyl-6-hydroxy-6-(hydroxymethyl)bicyclo[3.2.1]oct-2-yl]-3a,7-dimethyl-3-oxooctahydro-2-benzofuran-1-yl hexopyranoside	C26 H40 O11	528.255	4.305	NA	S74886472	NA	-0.0024	-4.4969	NA	NA	1	level4	NA	NA	NA	NA	NA	NA	NA	NA	NA	NA	5.64275e+06
3.11_179.0812	C18:pos	7-aminomethyl-7-deazaguanine	C7 H9 N5 O	179.081	3.11	NA	S166	NA	0.0005	2.5321	NA	52.4	1	level4	NA	NA	NA	NA	NA	NA	NA	NA	NA	NA	8.08014e+07
2.966_219.0755	C18:pos	7-methylsulfinylheptyl isothiocyanate	C9 H17 N O S2	219.076	2.966	NA	S8013088	NA	0.0003	1.374	2.1	NA	1	level4	NA	NA	NA	NA	NA	NA	NA	NA	NA	NA	1.75317e+06
4.342_377.1589	C18:pos	7209	C18 H23 N3 O6	377.159	4.342	NA	S4576629	NA	0.0002	0.547	NA	NA	1	level4	NA	NA	NA	NA	NA	NA	NA	NA	NA	NA	4.68575e+06
9.218_427.3664	C18:pos	7309670	C25 H49 N O4	427.366	9.218	NA	S21233653	NA	0.0003	0.6616	NA	NA	2	level4	NA	NA	NA	NA	NA	NA	NA	NA	NA	NA	4.2833e+07
2.042_283.0916	C18:pos	8-hydroxy-deoxyguanosine	C10 H13 N5 O5	283.092	2.042	NA	S66049	HMDB0003333	-0.0001	-0.2404	NA	NA	3	level4	Nucleosides, nucleotides, and analogues	Purine nucleosides	Purine 2'-deoxyribonucleosides	NA	NA	NA	NA	NA	NA	NA	2.99034e+08
0.744_291.0955	C18:pos	8722455	C11 H17 N O8	291.096	0.744	NA	S58795	NA	0.0001	0.1949	NA	NA	4	level4	NA	NA	NA	NA	NA	NA	NA	NA	NA	NA	1.45142e+08
8.147_278.0858	C18:pos	9-(dimethylarsoryl)nonanoic acid	C11 H23 As O3	278.086	8.147	NA	S113368129	NA	-0.0005	-1.848	NA	50.6	1	level4	NA	NA	NA	NA	NA	NA	NA	NA	NA	NA	5.54647e+07
9.658_234.1619	C18:pos	9-phenylnonanoic acid	C15 H22 O2	234.162	9.658	NA	S2540927	NA	-0.0001	-0.2863	NA	NA	87	level4	NA	NA	NA	NA	NA	NA	NA	NA	NA	NA	2.23716e+06
9.583_208.1466	C18:pos	Ac 45594	C13 H20 O2	208.147	9.583	NA	S23889	NA	0.0002	1.1179	NA	NA	15	level4	NA	NA	NA	NA	NA	NA	NA	NA	NA	NA	1.29305e+07
9.772_196.1464	C18:pos	Acetic acid geranyl ester	C12 H20 O2	196.146	9.772	NA	S1266019	NA	0.0001	0.4861	NA	NA	63	level4	NA	NA	NA	NA	NA	NA	NA	NA	NA	NA	6.17688e+06
4.361_416.2061	C18:pos	Aderbasib	C21 H28 N4 O5	416.206	4.361	NA	S17229620	NA	0.0002	0.3915	NA	NA	2	level4	NA	NA	NA	NA	NA	NA	NA	NA	NA	NA	2.18549e+06
3.688_267.1221	C18:pos	Agaritine	C12 H17 N3 O4	267.122	3.688	NA	S388610	NA	0.0002	0.7035	NA	NA	3	level4	NA	NA	NA	NA	NA	NA	NA	NA	NA	NA	2.69898e+06
2.252_252.1112	C18:pos	Ala-tyr	C12 H16 N2 O4	252.111	2.252	NA	S497607	NA	0.0002	0.6762	NA	NA	7	level4	NA	NA	NA	NA	NA	NA	NA	NA	NA	NA	5.60552e+06
3.404_275.1269	C18:pos	Alanyltryptophan	C14 H17 N3 O3	275.127	3.404	NA	S231456	HMDB0013209	-0.0001	-0.1877	NA	NA	4	level4	Organic acids and derivatives	Carboxylic acids and derivatives	Amino acids, peptides, and analogues	NA	NA	NA	NA	NA	NA	NA	3.50869e+07
9.839_551.3957	C18:pos	Aliskiren	C30 H53 N3 O6	551.396	9.839	NA	S4591452	HMDB0015387	0.0022	4.0187	NA	NA	4	level4	Organic acids and derivatives	Carboxylic acids and derivatives	Amino acids, peptides, and analogues	NA	NA	NA	NA	NA	NA	NA	1.02703e+07
1.173_88.0348	C18:pos	Allyl methyl sulfide	C4 H8 S	88.0348	1.173	NA	S21159856	NA	0.0002	1.9384	NA	NA	4	level4	NA	NA	NA	NA	NA	NA	NA	NA	NA	NA	2.28894e+08
9.996_124.1253	C18:pos	Allylcyclohexane	C9 H16	124.125	9.996	NA	S67580	NA	0.0001	0.5507	NA	NA	3	level4	NA	NA	NA	NA	NA	NA	NA	NA	NA	NA	2.21037e+06
1.132_146.0216	C18:pos	Alpha-ketoglutaric acid	C5 H6 O5	146.022	1.132	NA	S50	NA	0.0001	0.5826	NA	NA	7	level4	NA	NA	NA	NA	NA	NA	NA	NA	NA	NA	5.04299e+07
3.796_716.3605	C18:pos	Amataine	C43 H48 N4 O6	716.361	3.796	NA	S21864732	NA	0.0031	4.2928	NA	NA	2	level4	NA	NA	NA	NA	NA	NA	NA	NA	NA	NA	4.22909e+06
11.403_283.2873	C18:pos	Amide c18	C18 H37 N O	283.287	11.403	NA	S29032	NA	-0.0002	-0.6015	NA	NA	2	level4	NA	NA	NA	NA	NA	NA	NA	NA	NA	NA	2.09682e+07
7.728_248.1415	C18:pos	Amiloxate	C15 H20 O3	248.142	7.728	NA	S1266578	NA	0.0002	1.0016	NA	NA	62	level4	NA	NA	NA	NA	NA	NA	NA	NA	NA	NA	1.21009e+07
1.261_194.0692	C18:pos	Aminohippuric acid	C9 H10 N2 O3	194.069	1.261	NA	S2063	NA	0	0.0877	NA	NA	2	level4	NA	NA	NA	NA	NA	NA	NA	NA	NA	NA	4.84982e+07
0.694_131.0584	C18:pos	Aminolevulinic acid	C5 H9 N O3	131.058	0.694	NA	S134	NA	0.0002	1.4021	NA	NA	19	level4	NA	NA	NA	NA	NA	NA	NA	NA	NA	NA	4.60667e+07
5.445_186.0642	C18:pos	Ampa	C7 H10 N2 O4	186.064	5.445	NA	S1184	NA	0.0002	0.8282	NA	NA	3	level4	NA	NA	NA	NA	NA	NA	NA	NA	NA	NA	1.92859e+07
9.631_348.2661	C18:pos	Anacardic acid	C22 H36 O3	348.266	9.631	NA	S146579	HMDB0033896	-0.0003	-0.9908	NA	NA	8	level4	Benzenoids	Benzene and substituted derivatives	Benzoic acids and derivatives	NA	NA	NA	NA	NA	NA	NA	8.70233e+06
10.217_407.208	C18:pos	Ancistrocladine	C25 H29 N O4	407.208	10.217	NA	S142055	NA	-0.0016	-4.0112	NA	NA	1	level4	NA	NA	NA	NA	NA	NA	NA	NA	NA	NA	1.07959e+06
0.536_175.0846	C18:pos	Apm	C7 H13 N O4	175.085	0.536	NA	S91360	NA	0.0001	0.6182	NA	NA	7	level4	NA	NA	NA	NA	NA	NA	NA	NA	NA	NA	1.60595e+06
4.445_184.1214	C18:pos	Apronalide	C9 H16 N2 O2	184.121	4.445	NA	S10264	NA	0.0002	1.0457	NA	NA	2	level4	NA	NA	NA	NA	NA	NA	NA	NA	NA	NA	6.51636e+07
11.518_767.5831	C18:pos	Arachidonoyl paf c-16	C44 H82 N O7 P	767.583	11.518	NA	S4947173	NA	0.0002	0.2315	NA	NA	20	level4	NA	NA	NA	NA	NA	NA	NA	NA	NA	NA	2.3525e+07
1.539_287.1959	C18:pos	Arg-leu	C12 H25 N5 O3	287.196	1.539	NA	S295468	NA	0.0002	0.5914	NA	NA	4	level4	NA	NA	NA	NA	NA	NA	NA	NA	NA	NA	4.25401e+07
1.701_321.1802	C18:pos	Arg-phe	C15 H23 N5 O3	321.18	1.701	NA	S3640706	NA	0.0001	0.4168	NA	NA	2	level4	NA	NA	NA	NA	NA	NA	NA	NA	NA	NA	1.08411e+09
3.958_436.151	C18:pos	Artonin e	C25 H24 O7	436.151	3.958	NA	S4587690	HMDB0035186	-0.0012	-2.7866	NA	NA	14	level4	Phenylpropanoids and polyketides	Flavonoids	Flavones	NA	NA	NA	NA	NA	NA	NA	2.08034e+07
9.013_316.1892	C18:pos	Ascr#15	C16 H28 O6	316.189	9.013	NA	S31150607	NA	0.0006	2.0294	NA	NA	4	level4	NA	NA	NA	NA	NA	NA	NA	NA	NA	NA	3.747e+06
0.903_229.1061	C18:pos	Asn-pro	C9 H15 N3 O4	229.106	0.903	NA	S14474284	NA	-0.0002	-0.7636	NA	NA	2	level4	NA	NA	NA	NA	NA	NA	NA	NA	NA	NA	2.38102e+07
0.936_246.1215	C18:pos	Asp-leu	C10 H18 N2 O5	246.121	0.936	NA	S295006	NA	-0.0001	-0.5048	NA	NA	11	level4	NA	NA	NA	NA	NA	NA	NA	NA	NA	NA	1.85645e+09
4.462_296.1009	C18:pos	Asp-tyr	C13 H16 N2 O6	296.101	4.462	NA	S13585187	NA	0	0.1404	NA	NA	4	level4	NA	NA	NA	NA	NA	NA	NA	NA	NA	NA	5.88557e+06
1.097_230.0902	C18:pos	Aspartyl-l-proline	C9 H14 N2 O5	230.09	1.097	NA	S149163	HMDB0002335	-0.0001	-0.3255	NA	NA	6	level4	Organic acids and derivatives	Carboxylic acids and derivatives	Amino acids, peptides, and analogues	NA	NA	NA	NA	NA	NA	NA	4.32999e+08
11.408_185.1417	C18:pos	Atagabalin	C10 H19 N O2	185.142	11.408	NA	S7970252	NA	0.0001	0.7098	NA	NA	1	level4	NA	NA	NA	NA	NA	NA	NA	NA	NA	NA	4.25805e+07
4.156_251.1158	C18:pos	Atee	C13 H17 N O4	251.116	4.156	NA	S12729	NA	0.0001	0.2314	NA	NA	1	level4	NA	NA	NA	NA	NA	NA	NA	NA	NA	NA	6.76994e+06
4.57_217.1427	C18:pos	B-ala-lys	C9 H19 N3 O3	217.143	4.57	NA	S389523	NA	0	0.209	NA	NA	5	level4	NA	NA	NA	NA	NA	NA	NA	NA	NA	NA	7.80223e+06
8.822_491.3014	C18:pos	Bardoxolone	C31 H41 N O4	491.301	8.822	NA	S354529	NA	-0.0022	-4.4654	NA	NA	1	level4	NA	NA	NA	NA	NA	NA	NA	NA	NA	NA	1.08333e+07
10.234_344.3289	C18:pos	Batilol	C21 H44 O3	344.329	10.234	NA	S3553	NA	-0.0001	-0.3466	NA	NA	2	level4	NA	NA	NA	NA	NA	NA	NA	NA	NA	NA	1.50292e+07
2.286_338.1477	C18:pos	Bayer e 39 soluble	C16 H22 N2 O6	338.148	2.286	NA	S55158	NA	-0.0001	-0.1715	NA	NA	2	level4	NA	NA	NA	NA	NA	NA	NA	NA	NA	NA	2.64323e+08
3.165_283.1424	C18:pos	Bemitradine	C15 H17 N5 O	283.142	3.165	NA	S50374	NA	-0.0009	-3.2512	NA	NA	1	level4	NA	NA	NA	NA	NA	NA	NA	NA	NA	NA	3.57148e+08
3.037_94.0418	C18:pos	Benzenol	C6 H6 O	94.0418	3.037	NA	S971	NA	0	-0.1225	NA	NA	2	level4	NA	NA	NA	NA	NA	NA	NA	NA	NA	NA	6.3283e+06
0.74_383.1445	C18:pos	Beta-d-galp-(1->3)-d-galpnac	C14 H25 N O11	383.144	0.74	NA	S390021	NA	0.0017	4.4276	NA	NA	8	level4	NA	NA	NA	NA	NA	NA	NA	NA	NA	NA	6.45787e+07
0.704_163.0846	C18:pos	Bicine	C6 H13 N O4	163.085	0.704	NA	S8431	HMDB0011727	0.0002	1.096	73.7	65.6	10	level4	Organic acids and derivatives	Carboxylic acids and derivatives	Amino acids, peptides, and analogues	NA	NA	NA	NA	NA	NA	NA	2.38674e+08
2.823_260.083	C18:pos	Biotin l-sulfoxide	C10 H16 N2 O4 S	260.083	2.823	NA	S75652	NA	-0.0001	-0.2026	NA	NA	1	level4	NA	NA	NA	NA	NA	NA	NA	NA	NA	NA	6.85203e+06
3.602_335.1483	C18:pos	Boxidine	C19 H20 F3 N O	335.148	3.602	NA	S29436	NA	-0.0014	-4.2588	NA	NA	1	level4	NA	NA	NA	NA	NA	NA	NA	NA	NA	NA	3.09167e+08
0.639_311.0885	C18:pos	Bromobutide	C15 H22 Br N O	311.089	0.639	NA	S47944	NA	0	0.0343	NA	NA	1	level4	NA	NA	NA	NA	NA	NA	NA	NA	NA	NA	1.27851e+07
1.245_469.1362	C18:pos	Bucladesine	C18 H24 N5 O8 P	469.136	1.245	NA	S9306	NA	-0.0001	-0.1333	NA	NA	1	level4	NA	NA	NA	NA	NA	NA	NA	NA	NA	NA	1.65478e+07
2.317_224.1163	C18:pos	Butalbital	C11 H16 N2 O3	224.116	2.317	NA	S2387	HMDB0014386	0.0002	0.7418	NA	NA	4	level4	Organoheterocyclic compounds	Diazines	Pyrimidines and pyrimidine derivatives	NA	NA	NA	NA	NA	NA	NA	8.7879e+06
5.044_315.2046	C18:pos	Butoctamide	C16 H29 N O5	315.205	5.044	NA	S2392	NA	0	0.108	NA	NA	1	level4	NA	NA	NA	NA	NA	NA	NA	NA	NA	NA	2.02212e+06
4.326_128.0838	C18:pos	Butyl acrylate	C7 H12 O2	128.084	4.326	NA	S8514	NA	0.0001	0.7401	NA	NA	45	level4	NA	NA	NA	NA	NA	NA	NA	NA	NA	NA	4.70923e+06
8.884_220.1828	C18:pos	Butylated hydroxytoluene	C15 H24 O	220.183	8.884	NA	S13835296	NA	0.0001	0.3942	NA	NA	81	level4	NA	NA	NA	NA	NA	NA	NA	NA	NA	NA	2.47871e+06
3.786_171.0896	C18:pos	Butyryl-l-homoserine lactone	C8 H13 N O3	171.09	3.786	NA	S8305680	NA	0	0.0728	NA	NA	3	level4	NA	NA	NA	NA	NA	NA	NA	NA	NA	NA	6.61775e+06
0.594_111.0481	C18:pos	By1575000	C6 H6 F N	111.048	0.594	NA	S9349	NA	-0.0003	-2.9705	NA	NA	3	level4	NA	NA	NA	NA	NA	NA	NA	NA	NA	NA	1.99084e+07
9.667_511.4964	C18:pos	C14-dihydroceramide	C32 H65 N O3	511.496	9.667	NA	S8431308	NA	-0.0001	-0.1159	NA	NA	2	level4	NA	NA	NA	NA	NA	NA	NA	NA	NA	NA	1.35571e+06
11.51_716.5836	C18:pos	C17 sphingomyelin (d18:1/17:0)	C40 H81 N2 O6 P	716.584	11.51	NA	S34449011	NA	0.0004	0.5306	NA	NA	4	level4	NA	NA	NA	NA	NA	NA	NA	NA	NA	NA	2.72424e+06
9.884_341.293	C18:pos	C2-ceramide	C20 H39 N O3	341.293	9.884	NA	S4593710	NA	0	-0.1133	NA	NA	3	level4	NA	NA	NA	NA	NA	NA	NA	NA	NA	NA	2.65864e+06
9.878_269.2718	C18:pos	Capsi-amide	C17 H35 N O	269.272	9.878	NA	S43094	NA	0	-0.1022	NA	NA	1	level4	NA	NA	NA	NA	NA	NA	NA	NA	NA	NA	5.85708e+06
11.414_537.5125	C18:pos	Ceramide (d18:1/16:0)	C34 H67 N O3	537.513	11.414	NA	S4446677	NA	0.0004	0.7043	NA	NA	5	level4	NA	NA	NA	NA	NA	NA	NA	NA	NA	NA	1.71649e+07
12.08_565.5438	C18:pos	Ceramide (d18:1/18:0)	C36 H71 N O3	565.544	12.08	NA	S4446678	NA	0.0004	0.7426	NA	NA	7	level4	NA	NA	NA	NA	NA	NA	NA	NA	NA	NA	9.69531e+06
4.873_823.4466	C18:pos	Chivosazole e	C46 H65 N O12	823.447	4.873	NA	S10218299	NA	-0.0041	-4.9734	NA	NA	1	level4	NA	NA	NA	NA	NA	NA	NA	NA	NA	NA	1.58216e+06
6.114_289.1346	C18:pos	Chloropyramine	C16 H20 Cl N3	289.135	6.114	NA	S23628	HMDB0015690	0.0001	0.1896	NA	39.2	1	level4	Benzenoids	Benzene and substituted derivatives	Benzylamines	NA	NA	NA	NA	NA	NA	NA	7.76291e+06
3.72_207.1259	C18:pos	Ciclopirox	C12 H17 N O2	207.126	3.72	NA	S2647	HMDB0015319	-0.0001	-0.2759	NA	NA	11	level4	Organoheterocyclic compounds	Pyridines and derivatives	Hydropyridines	NA	NA	NA	NA	NA	NA	NA	1.01568e+07
3.602_588.3027	C18:pos	Cilengitide	C27 H40 N8 O7	588.303	3.602	NA	S154046	NA	0.0007	1.2333	NA	NA	1	level4	NA	NA	NA	NA	NA	NA	NA	NA	NA	NA	6.94299e+08
2.73_249.0802	C18:pos	Cinchophen	C16 H11 N O2	249.08	2.73	NA	S8274	NA	0.0012	4.8507	NA	NA	3	level4	NA	NA	NA	NA	NA	NA	NA	NA	NA	NA	1.2233e+06
2.645_148.0526	C18:pos	Cinnamic acid	C9 H8 O2	148.053	2.645	NA	S392447	HMDB0000567	0.0002	1.3671	29.1	NA	15	level4	Phenylpropanoids and polyketides	Cinnamic acids and derivatives	Cinnamic acids	NA	NA	NA	NA	NA	NA	NA	4.04259e+10
7.592_218.1308	C18:pos	Cis-3-hexenyl phenylacetate	C14 H18 O2	218.131	7.592	NA	S4519184	HMDB0038281	0.0001	0.552	NA	NA	15	level4	Benzenoids	Benzene and substituted derivatives	null	NA	NA	NA	NA	NA	NA	NA	1.83455e+06
6.574_313.2255	C18:pos	Cis-4-decenoyl carnitine	C17 H31 N O4	313.226	6.574	NA	S28639171	NA	0.0002	0.7459	NA	NA	3	level4	NA	NA	NA	NA	NA	NA	NA	NA	NA	NA	1.78746e+07
2.304_372.1644	C18:pos	Clavamycin f	C15 H24 N4 O7	372.164	2.304	NA	S30791674	NA	-0.0001	-0.1428	NA	NA	1	level4	NA	NA	NA	NA	NA	NA	NA	NA	NA	NA	4.15187e+06
1.973_192.09	C18:pos	Cotinine n-oxide	C10 H12 N2 O2	192.09	1.973	NA	S7991264	HMDB0001411	0.0002	0.872	NA	NA	7	level4	Organoheterocyclic compounds	Pyridines and derivatives	Pyrrolidinylpyridines	NA	NA	NA	NA	NA	NA	NA	4.03633e+07
8.625_252.1727	C18:pos	Cuauhtemone	C15 H24 O3	252.173	8.625	NA	S390809	NA	0.0001	0.4371	NA	NA	29	level4	NA	NA	NA	NA	NA	NA	NA	NA	NA	NA	1.10705e+07
8.079_120.094	C18:pos	Cumene	C9 H12	120.094	8.079	NA	S7128	NA	0.0001	0.796	NA	NA	8	level4	NA	NA	NA	NA	NA	NA	NA	NA	NA	NA	6.4263e+06
7.81_202.1723	C18:pos	Curcumene	C15 H22	202.172	7.81	NA	S83185	NA	0.0002	0.7588	NA	NA	14	level4	NA	NA	NA	NA	NA	NA	NA	NA	NA	NA	2.41518e+06
6.346_214.0842	C18:pos	Curvulalide	C10 H14 O5	214.084	6.346	NA	S27022359	NA	0.0001	0.3065	NA	NA	1	level4	NA	NA	NA	NA	NA	NA	NA	NA	NA	NA	6.78468e+06
8.069_271.1936	C18:pos	Cyclazocine	C18 H25 N O	271.194	8.069	NA	S18063	NA	0	0.1355	NA	NA	9	level4	NA	NA	NA	NA	NA	NA	NA	NA	NA	NA	2.6521e+06
9.977_240.2088	C18:pos	Cyclopentadecanolide	C15 H28 O2	240.209	9.977	NA	S205386	NA	-0.0001	-0.465	NA	NA	47	level4	NA	NA	NA	NA	NA	NA	NA	NA	NA	NA	2.1327e+06
8.925_548.2967	C18:pos	Cymarin	C30 H44 O9	548.297	8.925	NA	S390429	NA	-0.0018	-3.2705	NA	NA	1	level4	NA	NA	NA	NA	NA	NA	NA	NA	NA	NA	3.70586e+06
11.376_227.1886	C18:pos	Cyprodenate	C13 H25 N O2	227.189	11.376	NA	S64892	NA	0.0001	0.2475	NA	NA	1	level4	NA	NA	NA	NA	NA	NA	NA	NA	NA	NA	3.07776e+07
0.748_323.0519	C18:pos	Cytidine 5′-monophosphate	C9 H14 N3 O8 P	323.052	0.748	NA	S5901	NA	0.0001	0.2062	NA	NA	4	level4	NA	NA	NA	NA	NA	NA	NA	NA	NA	NA	7.61532e+06
3.986_445.2898	C18:pos	D-lysyl-l-valyl-d-valyl-l-allothreonine	C20 H39 N5 O6	445.29	3.986	NA	S30776665	NA	-0.0003	-0.6351	NA	NA	1	level4	NA	NA	NA	NA	NA	NA	NA	NA	NA	NA	2.69956e+06
3.597_219.1108	C18:pos	D-pantothenic acid	C9 H17 N O5	219.111	3.597	NA	S6361	NA	0.0002	0.6991	NA	NA	2	level4	NA	NA	NA	NA	NA	NA	NA	NA	NA	NA	1.04594e+07
9.981_319.2276	C18:pos	Dalcotidine	C18 H29 N3 O2	319.228	9.981	NA	S114542	NA	0.0016	4.9292	NA	NA	1	level4	NA	NA	NA	NA	NA	NA	NA	NA	NA	NA	5.92481e+06
0.741_160.085	C18:pos	Daminozide	C6 H12 N2 O3	160.085	0.741	NA	S14593	NA	0.0002	1.1561	NA	NA	7	level4	NA	NA	NA	NA	NA	NA	NA	NA	NA	NA	8.4454e+07
4.173_291.1219	C18:pos	Danegaptide	C14 H17 N3 O4	291.122	4.173	NA	S17589967	NA	0	-0.1104	NA	NA	3	level4	NA	NA	NA	NA	NA	NA	NA	NA	NA	NA	1.14982e+07
0.697_73.0166	C18:pos	Dehydroglycine	C2 H3 N O2	73.0166	0.697	NA	S13375419	NA	0.0002	2.3512	NA	NA	1	level4	NA	NA	NA	NA	NA	NA	NA	NA	NA	NA	3.55721e+06
8.048_302.1664	C18:pos	Dehydrosiphonochalynol	C22 H22 O	302.166	8.048	NA	S8170678	NA	-0.0006	-2.1043	NA	NA	1	level4	NA	NA	NA	NA	NA	NA	NA	NA	NA	NA	1.75682e+06
3.405_214.1319	C18:pos	Desthiobiotin	C10 H18 N2 O3	214.132	3.405	NA	S623	NA	0.0001	0.5774	NA	NA	4	level4	NA	NA	NA	NA	NA	NA	NA	NA	NA	NA	9.17249e+06
4.486_524.2597	C18:pos	Dexamethasone phenylpropionate	C31 H37 F O6	524.26	4.486	NA	S56732	NA	0.0023	4.338	NA	NA	1	level4	NA	NA	NA	NA	NA	NA	NA	NA	NA	NA	3.92107e+06
2.684_150.0544	C18:pos	Dezaguanine	C6 H6 N4 O	150.054	2.684	NA	S50312	NA	0.0002	1.2851	NA	NA	3	level4	NA	NA	NA	NA	NA	NA	NA	NA	NA	NA	1.25991e+08
0.055_127.9436	C18:pos	Dichloroacetic acid	C2 H2 Cl2 O2	127.944	0.055	NA	S10771217	NA	0.0004	3.0494	NA	NA	1	level4	NA	NA	NA	NA	NA	NA	NA	NA	NA	NA	1.96758e+08
5.752_162.0533	C18:pos	Diethylpyrocarbonate	C6 H10 O5	162.053	5.752	NA	S2943	NA	0.0005	3.0405	60.3	NA	32	level4	NA	NA	NA	NA	NA	NA	NA	NA	NA	NA	9.60362e+06
9.774_166.1358	C18:pos	Dihydrojasmone	C11 H18 O	166.136	9.774	NA	S56166	HMDB0031565	0	0.0776	NA	NA	11	level4	Organic oxygen compounds	Organooxygen compounds	Carbonyl compounds	NA	NA	NA	NA	NA	NA	NA	8.96608e+06
2.302_149.0479	C18:pos	Dihydroxyindole	C8 H7 N O2	149.048	2.302	NA	S102690	NA	0.0002	1.1739	NA	NA	8	level4	NA	NA	NA	NA	NA	NA	NA	NA	NA	NA	1.27862e+07
10.038_604.3013	C18:pos	Dilazep	C31 H44 N2 O10	604.301	10.038	NA	S2965	NA	0.0017	2.7482	NA	NA	2	level4	NA	NA	NA	NA	NA	NA	NA	NA	NA	NA	5.31235e+06
5.195_227.1158	C18:pos	Dimetofrine	C11 H17 N O4	227.116	5.195	NA	S29227	NA	0	0.0543	NA	NA	2	level4	NA	NA	NA	NA	NA	NA	NA	NA	NA	NA	1.74916e+06
12.051_743.5472	C18:pos	Dioleoylphosphatidylethanolamine	C41 H78 N O8 P	743.547	12.051	NA	S4743651	NA	0.0007	0.9725	NA	NA	52	level4	NA	NA	NA	NA	NA	NA	NA	NA	NA	NA	2.72788e+06
9.739_220.1463	C18:pos	Dk3970000	C14 H20 O2	220.146	9.739	NA	S12336	NA	0	0.0173	NA	NA	26	level4	NA	NA	NA	NA	NA	NA	NA	NA	NA	NA	2.64599e+06
3.348_161.1057	C18:pos	Dl-carnitine	C7 H15 N O3	161.106	3.348	NA	S282	NA	0.0005	3.142	NA	NA	3	level4	NA	NA	NA	NA	NA	NA	NA	NA	NA	NA	6.06899e+06
9.775_165.079	C18:pos	Dl-phenylalanine	C9 H11 N O2	165.079	9.775	NA	S969	NA	0	0.1092	NA	NA	17	level4	NA	NA	NA	NA	NA	NA	NA	NA	NA	NA	9.19274e+07
9.166_236.1777	C18:pos	Do0750000	C15 H24 O2	236.178	9.166	NA	S6663	NA	0.0001	0.3216	NA	NA	48	level4	NA	NA	NA	NA	NA	NA	NA	NA	NA	NA	3.19276e+07
11.941_791.581	C18:pos	Docosahexaenoyl paf c-16	C46 H82 N O7 P	791.581	11.941	NA	S24958571	NA	-0.0018	-2.3357	NA	NA	16	level4	NA	NA	NA	NA	NA	NA	NA	NA	NA	NA	3.86922e+06
9.816_330.2556	C18:pos	Docosapentaenoic acid	C22 H34 O2	330.256	9.816	NA	S4942831	NA	-0.0002	-0.7291	NA	31.4	23	level4	NA	NA	NA	NA	NA	NA	NA	NA	NA	NA	4.15711e+06
7.596_243.2199	C18:pos	Dodecylethanol amide	C14 H29 N O2	243.22	7.596	NA	S8559	NA	0.0001	0.2587	NA	NA	3	level4	NA	NA	NA	NA	NA	NA	NA	NA	NA	NA	1.94736e+07
9.604_360.2663	C18:pos	Drostanolone propionate	C23 H36 O3	360.266	9.604	NA	S194604	NA	-0.0001	-0.4139	NA	NA	6	level4	NA	NA	NA	NA	NA	NA	NA	NA	NA	NA	5.9845e+06
2.245_256.1057	C18:pos	Edoxudine	C11 H16 N2 O5	256.106	2.245	NA	S59752	NA	-0.0002	-0.9724	NA	NA	2	level4	NA	NA	NA	NA	NA	NA	NA	NA	NA	NA	9.47473e+06
11.418_765.5676	C18:pos	Eicosapentaenoyl paf c-16	C44 H80 N O7 P	765.568	11.418	NA	S8660716	NA	0.0004	0.4878	NA	NA	18	level4	NA	NA	NA	NA	NA	NA	NA	NA	NA	NA	2.86297e+06
9.538_302.2247	C18:pos	Eicosapentanoic acid	C20 H30 O2	302.225	9.538	NA	S393682	NA	0.0002	0.5543	NA	90.3	65	level4	NA	NA	NA	NA	NA	NA	NA	NA	NA	NA	9.94804e+07
9.379_507.3329	C18:pos	Elacytarabine	C27 H45 N3 O6	507.333	9.379	NA	S4943338	NA	0.0021	4.0902	NA	NA	5	level4	NA	NA	NA	NA	NA	NA	NA	NA	NA	NA	7.29742e+07
0.74_277.1162	C18:pos	Entecavir	C12 H15 N5 O3	277.116	0.74	NA	S135679	HMDB0014585	-0.0013	-4.6358	NA	NA	5	level4	Nucleosides, nucleotides, and analogues	Nucleoside and nucleotide analogues	null	NA	NA	NA	NA	NA	NA	NA	1.59528e+08
5.456_369.1687	C18:pos	Epanolol	C20 H23 N3 O4	369.169	5.456	NA	S65013	NA	-0.0002	-0.4561	NA	NA	1	level4	NA	NA	NA	NA	NA	NA	NA	NA	NA	NA	3.7958e+06
3.026_314.0935	C18:pos	Epithienamycin c	C13 H18 N2 O5 S	314.094	3.026	NA	S8216889	NA	-0.0002	-0.5742	NA	NA	3	level4	NA	NA	NA	NA	NA	NA	NA	NA	NA	NA	6.13996e+07
3.354_275.1478	C18:pos	Epsilon-(gamma-glutamyl)-lysine	C11 H21 N3 O5	275.148	3.354	NA	S5378717	NA	-0.0004	-1.3275	NA	NA	4	level4	NA	NA	NA	NA	NA	NA	NA	NA	NA	NA	9.42099e+07
3.168_534.2817	C18:pos	Erisimin	C29 H42 O9	534.282	3.168	NA	S390436	NA	-0.0012	-2.2813	NA	NA	4	level4	NA	NA	NA	NA	NA	NA	NA	NA	NA	NA	8.16422e+06
10.662_337.3344	C18:pos	Erucamide	C22 H43 N O	337.334	10.662	NA	S4517399	NA	0	-0.1073	NA	NA	1	level4	NA	NA	NA	NA	NA	NA	NA	NA	NA	NA	1.52157e+08
9.977_246.2346	C18:pos	Estrane	C18 H30	246.235	9.977	NA	S4574149	NA	-0.0001	-0.5277	NA	NA	3	level4	NA	NA	NA	NA	NA	NA	NA	NA	NA	NA	1.18144e+07
5.218_237.1002	C18:pos	Ethopabate	C12 H15 N O4	237.1	5.218	NA	S5812	NA	0.0001	0.4151	NA	NA	6	level4	NA	NA	NA	NA	NA	NA	NA	NA	NA	NA	7.44879e+06
3.435_322.1528	C18:pos	Etifenin	C16 H22 N2 O5	322.153	3.435	NA	S148943	NA	-0.0001	-0.2595	NA	NA	2	level4	NA	NA	NA	NA	NA	NA	NA	NA	NA	NA	2.1748e+07
9.583_164.1203	C18:pos	Fenipentol	C11 H16 O	164.12	9.583	NA	S3221	NA	0.0002	1.301	NA	NA	18	level4	NA	NA	NA	NA	NA	NA	NA	NA	NA	NA	1.14084e+07
5.699_260.1524	C18:pos	Fenspiride	C15 H20 N2 O2	260.152	5.699	NA	S3227	NA	0	-0.0977	NA	NA	6	level4	NA	NA	NA	NA	NA	NA	NA	NA	NA	NA	9.07879e+06
2.383_145.0529	C18:pos	Fg7175000	C9 H7 N O	145.053	2.383	NA	S5816	NA	0.0001	0.8913	NA	NA	6	level4	NA	NA	NA	NA	NA	NA	NA	NA	NA	NA	8.82235e+06
4.692_348.1092	C18:pos	Flumizole	C18 H15 F3 N2 O2	348.109	4.692	NA	S34419	NA	0.0007	1.9455	NA	NA	1	level4	NA	NA	NA	NA	NA	NA	NA	NA	NA	NA	5.34911e+06
4.604_378.1832	C18:pos	Fluprednisolone	C21 H27 F O5	378.183	4.604	NA	S5665	NA	-0.0011	-2.9184	NA	NA	7	level4	NA	NA	NA	NA	NA	NA	NA	NA	NA	NA	4.74461e+06
2.585_236.0797	C18:pos	Formylkynurenine	C11 H12 N2 O4	236.08	2.585	NA	S886	NA	0	-0.1644	NA	NA	4	level4	NA	NA	NA	NA	NA	NA	NA	NA	NA	NA	4.31007e+06
0.645_153.0195	C18:pos	Fosamine	C3 H8 N O4 P	153.019	0.645	NA	S30725	NA	0.0004	2.3029	NA	NA	1	level4	NA	NA	NA	NA	NA	NA	NA	NA	NA	NA	2.39818e+06
0.617_308.1585	C18:pos	Fructoselysine	C12 H24 N2 O7	308.159	0.617	NA	S8015298	NA	0.0002	0.5726	NA	NA	2	level4	NA	NA	NA	NA	NA	NA	NA	NA	NA	NA	9.74043e+06
10.063_350.282	C18:pos	Furan fatty acid f6	C22 H38 O3	350.282	10.063	NA	S23255373	NA	-0.0001	-0.3596	NA	NA	5	level4	NA	NA	NA	NA	NA	NA	NA	NA	NA	NA	4.63713e+06
0.805_128.0475	C18:pos	Furaneol	C6 H8 O3	128.048	0.805	NA	S18218	NA	0.0002	1.4015	12.4	NA	16	level4	NA	NA	NA	NA	NA	NA	NA	NA	NA	NA	5.42726e+07
0.589_96.0213	C18:pos	Furfural	C5 H4 O2	96.0213	0.589	NA	S13863629	NA	0.0002	1.6649	NA	NA	2	level4	NA	NA	NA	NA	NA	NA	NA	NA	NA	NA	3.74592e+06
3.244_145.1103	C18:pos	G-butyrobetaine	C7 H15 N O2	145.11	3.244	NA	S705	NA	0.0001	0.4098	NA	NA	5	level4	NA	NA	NA	NA	NA	NA	NA	NA	NA	NA	1.07471e+07
3.964_306.0886	C18:pos	Gamma-glutamyl-3-[(1e)-1-propen-1-ylsulfinyl]alanine	C11 H18 N2 O6 S	306.089	3.964	NA	S13392987	NA	0	-0.027	NA	NA	1	level4	NA	NA	NA	NA	NA	NA	NA	NA	NA	NA	1.3813e+07
4.4_292.1093	C18:pos	Gamma-glutamyl-s-propylcysteine	C11 H20 N2 O5 S	292.109	4.4	NA	S13598411	NA	0	-0.1003	NA	NA	1	level4	NA	NA	NA	NA	NA	NA	NA	NA	NA	NA	2.7858e+06
2.342_310.1166	C18:pos	Gamma-l-glutamyl-l-tyrosine	C14 H18 N2 O6	310.117	2.342	NA	S85142	NA	0.0001	0.3485	NA	NA	4	level4	NA	NA	NA	NA	NA	NA	NA	NA	NA	NA	9.8813e+06
8.414_238.1935	C18:pos	Geranyl isovalerate	C15 H26 O2	238.194	8.414	NA	S4515295	NA	0.0002	0.8534	NA	NA	53	level4	NA	NA	NA	NA	NA	NA	NA	NA	NA	NA	4.65577e+06
1.306_244.1061	C18:pos	Glu-pro	C10 H16 N2 O5	244.106	1.306	NA	S9393822	NA	0.0002	0.7318	NA	NA	5	level4	NA	NA	NA	NA	NA	NA	NA	NA	NA	NA	1.02189e+08
2.913_203.127	C18:pos	Gly-lys	C8 H17 N3 O3	203.127	2.913	NA	S270650	NA	0	0.1965	NA	NA	2	level4	NA	NA	NA	NA	NA	NA	NA	NA	NA	NA	4.42519e+07
3.435_222.1004	C18:pos	Gly-phe	C11 H14 N2 O3	222.1	3.435	NA	S87926	NA	0	-0.029	NA	NA	2	level4	NA	NA	NA	NA	NA	NA	NA	NA	NA	NA	3.07864e+09
9.284_302.2456	C18:pos	Glyceryl 2-myristate	C17 H34 O4	302.246	9.284	NA	S121585	NA	-0.0001	-0.2233	NA	NA	6	level4	NA	NA	NA	NA	NA	NA	NA	NA	NA	NA	1.24075e+06
10.055_338.2819	C18:pos	Glycidyl oleate	C21 H38 O3	338.282	10.055	NA	S4510739	NA	-0.0002	-0.5528	NA	NA	1	level4	NA	NA	NA	NA	NA	NA	NA	NA	NA	NA	3.12831e+07
4.472_424.1748	C18:pos	Grandidentatin	C21 H28 O9	424.175	4.472	NA	S4445089	NA	0.0014	3.3677	NA	NA	1	level4	NA	NA	NA	NA	NA	NA	NA	NA	NA	NA	7.69059e+06
9.429_127.0634	C18:pos	Guvacine	C6 H9 N O2	127.063	9.429	NA	S3412	NA	0.0001	0.6994	14.9	NA	9	level4	NA	NA	NA	NA	NA	NA	NA	NA	NA	NA	1.92205e+07
0.597_255.1221	C18:pos	Hc blue 1	C11 H17 N3 O4	255.122	0.597	NA	S16758	NA	0.0002	0.6278	NA	NA	1	level4	NA	NA	NA	NA	NA	NA	NA	NA	NA	NA	1.43187e+07
2.918_285.1323	C18:pos	Hc blue 2	C12 H19 N3 O5	285.132	2.918	NA	S33439	NA	-0.0002	-0.6675	NA	NA	2	level4	NA	NA	NA	NA	NA	NA	NA	NA	NA	NA	2.79578e+06
7.703_273.267	C18:pos	Hexadecasphinganine	C16 H35 N O2	273.267	7.703	NA	S571105	NA	0.0002	0.8402	NA	NA	1	level4	NA	NA	NA	NA	3.65102e+07	3.67296e+07	3.69886e+07	3.86878e+07	3.6632e+07	3.70678e+07	5.36915e+09
9.056_100.0889	C18:pos	Hexanal	C6 H12 O	100.089	9.056	NA	S5949	HMDB0005994	0.0001	1.226	NA	NA	21	level4	Organic oxygen compounds	Organooxygen compounds	Carbonyl compounds	NA	NA	NA	NA	NA	NA	NA	3.5869e+07
4.004_370.2215	C18:pos	Ho-dpeg8-oh	C16 H34 O9	370.221	4.004	NA	S71135	NA	0.0013	3.4081	NA	NA	1	level4	NA	NA	NA	NA	NA	NA	NA	NA	NA	NA	2.58971e+06
0.598_233.1264	C18:pos	Hopantenic acid	C10 H19 N O5	233.126	0.598	NA	S26309	NA	0.0001	0.2964	NA	NA	2	level4	NA	NA	NA	NA	NA	NA	NA	NA	NA	NA	3.54649e+08
0.582_233.174	C18:pos	Hypusine	C10 H23 N3 O3	233.174	0.582	NA	S58862	HMDB0011140	0.0001	0.3723	NA	NA	1	level4	Organic acids and derivatives	Carboxylic acids and derivatives	Amino acids, peptides, and analogues	NA	NA	NA	NA	NA	NA	NA	8.38379e+06
4.846_505.2657	C18:pos	Ibho#20	C27 H39 N O8	505.266	4.846	NA	S31150845	NA	-0.0018	-3.6285	NA	NA	2	level4	NA	NA	NA	NA	NA	NA	NA	NA	NA	NA	1.06136e+07
3.366_519.2821	C18:pos	Ibho#22	C28 H41 N O8	519.282	3.366	NA	S31150846	NA	-0.0011	-2.1683	NA	NA	2	level4	NA	NA	NA	NA	NA	NA	NA	NA	NA	NA	1.11443e+07
3.707_516.3268	C18:pos	Ic202c	C23 H44 N6 O7	516.327	3.707	NA	S28533015	NA	-0.0003	-0.6153	NA	NA	1	level4	NA	NA	NA	NA	NA	NA	NA	NA	NA	NA	7.82958e+06
3.279_475.2552	C18:pos	Icas#18	C26 H37 N O7	475.255	3.279	NA	S31150683	NA	-0.0018	-3.7816	NA	NA	2	level4	NA	NA	NA	NA	NA	NA	NA	NA	NA	NA	1.59704e+07
4.359_305.1376	C18:pos	Imazamox	C15 H19 N3 O4	305.138	4.359	NA	S77711	NA	0	0.1126	NA	NA	3	level4	NA	NA	NA	NA	NA	NA	NA	NA	NA	NA	3.5051e+07
3.769_261.1113	C18:pos	Imazapyr	C13 H15 N3 O3	261.111	3.769	NA	S49445	NA	0	-0.1018	NA	NA	3	level4	NA	NA	NA	NA	NA	NA	NA	NA	NA	NA	3.96895e+06
8.76_118.0784	C18:pos	Indane	C9 H10	118.078	8.76	NA	S9903	HMDB0059837	0.0001	0.828	NA	NA	2	level4	Benzenoids	Indanes	null	NA	NA	NA	NA	NA	NA	NA	1.68061e+07
2.503_244.0848	C18:pos	Indole-3-acryloylglycine	C13 H12 N2 O3	244.085	2.503	NA	S4521424	NA	0	0.0112	NA	NA	2	level4	NA	NA	NA	NA	NA	NA	NA	NA	NA	NA	6.80973e+06
2.673_147.0686	C18:pos	Indole-3-carbidol	C9 H9 N O	147.069	2.673	NA	S3581	NA	0.0002	1.088	NA	NA	6	level4	NA	NA	NA	NA	NA	NA	NA	NA	NA	NA	3.31672e+08
1.961_203.0583	C18:pos	Indole-3-pyrubate	C11 H9 N O3	203.058	1.961	NA	S781	NA	0.0001	0.299	51.2	70.9	2	level4	NA	NA	NA	NA	NA	NA	NA	NA	NA	NA	7.67624e+07
1.576_173.1166	C18:pos	Indospicine	C7 H15 N3 O2	173.117	1.576	NA	S97122	NA	0.0001	0.7917	NA	NA	2	level4	NA	NA	NA	NA	NA	NA	NA	NA	NA	NA	4.27496e+07
7.902_414.2044	C18:pos	Inspra	C24 H30 O6	414.204	7.902	NA	S10203511	NA	0.0001	0.361	NA	NA	8	level4	NA	NA	NA	NA	NA	NA	NA	NA	NA	NA	2.93919e+06
4.335_242.1056	C18:pos	Isonixin	C14 H14 N2 O2	242.106	4.335	NA	S62011	NA	0	0.1425	NA	NA	1	level4	NA	NA	NA	NA	NA	NA	NA	NA	NA	NA	1.67304e+06
9.78_138.1045	C18:pos	Isophorone	C9 H14 O	138.105	9.78	NA	S6296	NA	0	0.034	NA	NA	21	level4	NA	NA	NA	NA	NA	NA	NA	NA	NA	NA	7.53144e+06
2.262_306.0521	C18:pos	Kinobscurinone	C18 H10 O5	306.052	2.262	NA	S4445324	NA	-0.0007	-2.3288	NA	NA	3	level4	NA	NA	NA	NA	NA	NA	NA	NA	NA	NA	8.67566e+06
9.767_264.2451	C18:pos	Koiganal ii	C18 H32 O	264.245	9.767	NA	S8079055	NA	-0.0002	-0.8784	NA	NA	15	level4	NA	NA	NA	NA	NA	NA	NA	NA	NA	NA	1.22374e+09
4.401_422.1721	C18:pos	Kuwanon c	C25 H26 O6	422.172	4.401	NA	S4587687	NA	-0.0008	-1.9724	NA	NA	69	level4	NA	NA	NA	NA	NA	NA	NA	NA	NA	NA	2.15182e+06
3.827_117.079	C18:pos	L-(+)-valine	C5 H11 N O2	117.079	3.827	NA	S6050	NA	0.0001	0.4798	NA	NA	15	level4	NA	NA	NA	NA	NA	NA	NA	NA	NA	NA	4.26513e+07
0.757_257.1028	C18:pos	L-alpha-glycerylphosphorylcholine	C8 H20 N O6 P	257.103	0.757	NA	S571409	NA	0	-0.0929	NA	NA	2	level4	NA	NA	NA	NA	NA	NA	NA	NA	NA	NA	2.72268e+09
9.062_467.3016	C18:pos	L-alpha-lysophosphatidylcholine	C22 H46 N O7 P	467.302	9.062	NA	S405289	NA	0.0004	0.9512	NA	NA	6	level4	NA	NA	NA	NA	NA	NA	NA	NA	NA	NA	2.49188e+08
3.706_486.3162	C18:pos	L-arginyl-l-arginyl-l-arginine	C18 H38 N12 O4	486.316	3.706	NA	S388687	NA	0.0023	4.6917	NA	NA	1	level4	NA	NA	NA	NA	NA	NA	NA	NA	NA	NA	1.23178e+07
0.986_163.0667	C18:pos	L-ethionine	C6 H13 N O2 S	163.067	0.986	NA	S23916	NA	0	-0.1686	NA	NA	4	level4	NA	NA	NA	NA	NA	NA	NA	NA	NA	NA	2.42725e+06
3.818_260.1371	C18:pos	L-gamma-glutamyl-l-leucine	C11 H20 N2 O5	260.137	3.818	NA	S133115	NA	-0.0001	-0.3423	NA	NA	7	level4	NA	NA	NA	NA	NA	NA	NA	NA	NA	NA	2.36452e+08
1.955_502.1384	C18:pos	L-gamma-glutamyl-s-{5-[(2s)-2-amino-2-carboxyethyl]-2,3-dihydroxyphenyl}-l-cysteinylglycine	C19 H26 N4 O10 S	502.138	1.955	NA	S8966885	NA	0.0015	2.8893	NA	NA	2	level4	NA	NA	NA	NA	NA	NA	NA	NA	NA	NA	7.24337e+06
2.974_255.1581	C18:pos	L-pyrrolysine	C12 H21 N3 O3	255.158	2.974	NA	S4574156	NA	-0.0002	-0.7196	NA	NA	1	level4	NA	NA	NA	NA	NA	NA	NA	NA	NA	NA	9.08704e+06
9.669_310.144	C18:pos	Lersivirine	C17 H18 N4 O2	310.144	9.669	NA	S10705150	NA	0.001	3.2009	NA	NA	1	level4	NA	NA	NA	NA	NA	NA	NA	NA	NA	NA	2.15095e+06
0.965_259.1531	C18:pos	Leu-gln	C11 H21 N3 O4	259.153	0.965	NA	S3511125	NA	-0.0001	-0.4352	NA	NA	9	level4	NA	NA	NA	NA	NA	NA	NA	NA	NA	NA	2.61731e+07
3.82_285.1688	C18:pos	Leu-gly-pro	C13 H23 N3 O4	285.169	3.82	NA	S388668	NA	-0.0001	-0.2694	NA	NA	1	level4	NA	NA	NA	NA	NA	NA	NA	NA	NA	NA	7.38163e+07
4.035_244.1786	C18:pos	Leu-leu	C12 H24 N2 O3	244.179	4.035	NA	S85053	NA	-0.0001	-0.2257	NA	NA	5	level4	NA	NA	NA	NA	NA	NA	NA	NA	NA	NA	1.23764e+09
4.163_228.1474	C18:pos	Leu-pro	C11 H20 N2 O3	228.147	4.163	NA	S3196828	NA	0	-0.1291	NA	NA	2	level4	NA	NA	NA	NA	NA	NA	NA	NA	NA	NA	2.04778e+07
3.525_230.163	C18:pos	Leu-val	C11 H22 N2 O3	230.163	3.525	NA	S312585	NA	0	-0.0021	NA	NA	4	level4	NA	NA	NA	NA	NA	NA	NA	NA	NA	NA	2.04082e+07
4.39_757.4236	C18:pos	Leucomycin a7	C38 H63 N O14	757.424	4.39	NA	S10257582	NA	-0.0012	-1.6156	NA	NA	2	level4	NA	NA	NA	NA	NA	NA	NA	NA	NA	NA	2.61772e+06
5.748_357.2631	C18:pos	Leucyl-leucyl-norleucine	C18 H35 N3 O4	357.263	5.748	NA	S391403	NA	0.0003	0.8163	NA	NA	1	level4	NA	NA	NA	NA	NA	NA	NA	NA	NA	NA	1.85573e+06
2.833_245.1375	C18:pos	Leucylasparagine	C10 H19 N3 O4	245.137	2.833	NA	S3341296	NA	0	-0.1711	NA	NA	8	level4	NA	NA	NA	NA	NA	NA	NA	NA	NA	NA	8.92853e+07
4.781_317.1734	C18:pos	Leucyltryptophan	C17 H23 N3 O3	317.173	4.781	NA	S291664	NA	-0.0005	-1.5836	NA	NA	4	level4	NA	NA	NA	NA	NA	NA	NA	NA	NA	NA	3.34103e+06
1.979_459.1876	C18:pos	Levomefolic acid	C20 H25 N7 O6	459.188	1.979	NA	S392351	NA	0.0009	1.9954	NA	40.7	3	level4	NA	NA	NA	NA	NA	NA	NA	NA	NA	NA	1.58019e+07
4.014_363.1794	C18:pos	Libenzapril	C18 H25 N3 O5	363.179	4.014	NA	S64428	NA	0	0.0252	NA	NA	1	level4	NA	NA	NA	NA	NA	NA	NA	NA	NA	NA	1.00664e+07
4.389_506.2145	C18:pos	Limonoic acid	C26 H34 O10	506.214	4.389	NA	S388622	NA	-0.0007	-1.4479	NA	NA	2	level4	NA	NA	NA	NA	NA	NA	NA	NA	NA	NA	1.39728e+07
5.992_246.1257	C18:pos	Loxoprofen	C15 H18 O3	246.126	5.992	NA	S3828	HMDB0041920	0.0001	0.3824	NA	NA	30	level4	Phenylpropanoids and polyketides	Phenylpropanoic acids	null	NA	NA	NA	NA	NA	NA	NA	3.26308e+06
0.844_84.0209	C18:pos	Lu3453000	C4 H4 O2	84.0209	0.844	NA	S9917	NA	-0.0002	-2.1997	NA	NA	4	level4	NA	NA	NA	NA	NA	NA	NA	NA	NA	NA	5.8059e+07
5.694_242.0805	C18:pos	Lumichrome	C12 H10 N4 O2	242.081	5.694	NA	S4483963	NA	0.0001	0.2918	NA	NA	1	level4	NA	NA	NA	NA	NA	NA	NA	NA	NA	NA	1.26965e+07
8.758_256.2038	C18:pos	Lyngbic acid	C15 H28 O3	256.204	8.758	NA	S9240201	NA	0	0.0053	NA	NA	7	level4	NA	NA	NA	NA	NA	NA	NA	NA	NA	NA	5.7387e+06
1.52_259.1898	C18:pos	Lys-leu	C12 H25 N3 O3	259.19	1.52	NA	S3870665	NA	0.0002	0.9447	NA	41.1	4	level4	NA	NA	NA	NA	NA	NA	NA	NA	NA	NA	9.04646e+08
2.383_293.1739	C18:pos	Lys-phe	C15 H23 N3 O3	293.174	2.383	NA	S2701928	NA	0	-0.0162	NA	NA	3	level4	NA	NA	NA	NA	NA	NA	NA	NA	NA	NA	1.03619e+07
9.972_509.3845	C18:pos	Lyso-paf c-18	C26 H56 N O6 P	509.385	9.972	NA	S2015318	NA	0	-0.0907	NA	NA	2	level4	NA	NA	NA	NA	NA	NA	NA	NA	NA	NA	4.75874e+08
9.68_481.3534	C18:pos	Lyso-paf-c16	C24 H52 N O6 P	481.353	9.68	NA	S142380	NA	0.0002	0.4441	NA	NA	2	level4	NA	NA	NA	NA	NA	NA	NA	NA	NA	NA	7.48266e+07
9.487_495.3333	C18:pos	Lysolecithin	C24 H50 N O7 P	495.333	9.487	NA	S78064	NA	0.0008	1.6078	NA	NA	6	level4	NA	NA	NA	NA	NA	NA	NA	NA	NA	NA	5.50294e+08
9.096_517.3176	C18:pos	Lysopc(18:3(9z,12z,15z))	C26 H48 N O7 P	517.318	9.096	NA	S24766528	NA	0.0008	1.5173	NA	NA	2	level4	NA	NA	NA	NA	NA	NA	NA	5.67992e+06	1.85596e+06	NA	6.75202e+09
8.889_515.3015	C18:pos	Lysopc(18:4(6z,9z,12z,15z))	C26 H46 N O7 P	515.302	8.889	NA	S24766529	NA	0.0003	0.5398	NA	NA	3	level4	NA	NA	NA	NA	NA	NA	NA	NA	NA	NA	4.93102e+07
9.074_541.3174	C18:pos	Lysopc(20:5(5z,8z,11z,14z,17z))	C28 H48 N O7 P	541.317	9.074	NA	S9931788	NA	0.0006	1.0923	NA	NA	1	level4	NA	NA	NA	NA	NA	NA	NA	NA	NA	NA	6.30909e+07
10.112_577.4111	C18:pos	Lysopc(22:1(13z))	C30 H60 N O7 P	577.411	10.112	NA	S24766534	NA	0.0004	0.6555	NA	NA	2	level4	NA	NA	NA	NA	NA	NA	NA	NA	NA	NA	3.51819e+06
9.923_575.3959	C18:pos	Lysopc(22:2(13z,16z))	C30 H58 N O7 P	575.396	9.923	NA	S24766535	NA	0.0008	1.3538	NA	NA	1	level4	NA	NA	NA	NA	NA	NA	NA	NA	NA	NA	1.14064e+06
9.917_571.3611	C18:pos	Lysopc(22:4(7z,10z,13z,16z))	C30 H54 N O7 P	571.361	9.917	NA	S24766536	NA	-0.0027	-4.6516	NA	NA	1	level4	NA	NA	NA	NA	NA	NA	NA	NA	NA	NA	4.2988e+06
9.402_569.3481	C18:pos	Lysopc(22:5(7z,10z,13z,16z,19z))	C30 H52 N O7 P	569.348	9.402	NA	S24766538	NA	-0.0001	-0.1216	NA	NA	2	level4	NA	NA	NA	NA	NA	NA	NA	NA	NA	NA	3.83126e+06
9.739_507.3691	C18:pos	Lysopc(p-18:0)	C26 H54 N O6 P	507.369	9.739	NA	S24823061	NA	0.0002	0.3562	NA	NA	5	level4	NA	NA	NA	NA	NA	NA	NA	NA	NA	NA	9.56429e+08
8.772_465.2857	C18:pos	Lysophosphatidylcholine 14:1(9z)/0:0	C22 H44 N O7 P	465.286	8.772	NA	S24766524	NA	0.0002	0.3924	NA	NA	2	level4	NA	NA	NA	NA	NA	NA	NA	NA	NA	NA	1.81496e+08
9.616_620.2962	C18:pos	Lysophosphatidylinositol	C29 H49 O12 P	620.296	9.616	NA	S32821362	NA	0	0.0164	NA	NA	2	level4	NA	NA	NA	NA	NA	NA	NA	NA	NA	NA	3.7571e+07
0.876_113.0478	C18:pos	Ma4000000	C5 H7 N O2	113.048	0.876	NA	S63891	NA	0.0001	1.2778	85.9	NA	4	level4	NA	NA	NA	NA	NA	NA	NA	NA	NA	NA	6.98984e+07
3.098_115.0271	C18:pos	Maleamic acid	C4 H5 N O3	115.027	3.098	NA	S4444106	NA	0.0002	1.6419	38.5	NA	1	level4	NA	NA	NA	NA	NA	NA	NA	NA	NA	NA	1.47593e+07
9.924_270.256	C18:pos	Margaric acid	C17 H34 O2	270.256	9.924	NA	S10033	NA	0.0001	0.3248	NA	NA	34	level4	NA	NA	NA	NA	NA	NA	NA	NA	NA	NA	1.47215e+06
3.241_193.1103	C18:pos	Mdma	C11 H15 N O2	193.11	3.241	NA	S1556	NA	0	0.1499	NA	NA	13	level4	NA	NA	NA	NA	NA	NA	NA	NA	NA	NA	2.08263e+07
3.17_232.142	C18:pos	Mebutamate	C10 H20 N2 O4	232.142	3.17	NA	S5919	NA	-0.0003	-1.3877	NA	NA	6	level4	NA	NA	NA	NA	NA	NA	NA	NA	NA	NA	2.91766e+07
0.738_190.0955	C18:pos	Meso-2,6-diaminopimelic acid	C7 H14 N2 O4	190.095	0.738	NA	S89700	NA	0.0002	0.9024	24.3	92.2	6	level4	NA	NA	NA	NA	NA	NA	NA	NA	NA	NA	1.56873e+08
2.434_277.0985	C18:pos	Metazachlor	C14 H16 Cl N3 O	277.099	2.434	NA	S44885	NA	0.0003	0.9996	NA	NA	1	level4	NA	NA	NA	NA	NA	NA	NA	NA	NA	NA	9.34874e+06
3.549_262.1352	C18:pos	Methionylleucine	C11 H22 N2 O3 S	262.135	3.549	NA	S2669202	NA	0.0001	0.4856	NA	NA	4	level4	NA	NA	NA	NA	NA	NA	NA	NA	NA	NA	4.88953e+06
4.199_510.2805	C18:pos	Methyl (5z,9alpha,11alpha,13e,15s)-11,15,18-triacetoxy-9-hydroxyprosta-5,13-dien-1-oate	C27 H42 O9	510.281	4.199	NA	S34981391	NA	-0.0024	-4.721	NA	NA	3	level4	NA	NA	NA	NA	NA	NA	NA	NA	NA	NA	3.34652e+06
10.334_296.2715	C18:pos	Methyl (9e)-9-octadecenoate	C19 H36 O2	296.272	10.334	NA	S4444205	NA	0	-0.0757	NA	NA	33	level4	NA	NA	NA	NA	2.57282e+06	2.66115e+06	2.66336e+06	2.41018e+06	2.30012e+06	2.45205e+06	1.39576e+07
9.658_286.2506	C18:pos	Methyl 3-hydroxypalmitate	C17 H34 O3	286.251	9.658	NA	S93492	NA	-0.0002	-0.7881	NA	NA	9	level4	NA	NA	NA	NA	NA	NA	NA	NA	NA	NA	7.08035e+06
6.309_264.1723	C18:pos	Methyl 3,5-ditert-butyl-4-hydroxybenzoate	C16 H24 O3	264.172	6.309	NA	S68160	NA	-0.0003	-0.968	NA	NA	7	level4	NA	NA	NA	NA	NA	NA	NA	NA	NA	NA	1.76361e+06
3.998_294.1215	C18:pos	Methyl alpha-aspartylphenylalaninate	C14 H18 N2 O5	294.122	3.998	NA	S2155	NA	-0.0001	-0.2176	NA	NA	10	level4	NA	NA	NA	NA	NA	NA	NA	NA	NA	NA	4.50567e+07
9.769_198.162	C18:pos	Methyl undec-10-enoate	C12 H22 O2	198.162	9.769	NA	S7846	NA	0	-0.0303	NA	NA	62	level4	NA	NA	NA	NA	NA	NA	NA	NA	NA	NA	6.11636e+06
3.289_192.0947	C18:pos	Methylphenanthrene	C15 H12	192.095	3.289	NA	S12699	NA	0.0008	4.3094	NA	NA	1	level4	NA	NA	NA	NA	NA	NA	NA	NA	NA	NA	2.73156e+08
5.038_312.1474	C18:pos	Mfcd00020424	C18 H20 N2 O3	312.147	5.038	NA	S58614	NA	0	0.0787	NA	NA	1	level4	NA	NA	NA	NA	NA	NA	NA	NA	NA	NA	5.81558e+06
2.264_202.1319	C18:pos	Mfcd00025555	C9 H18 N2 O3	202.132	2.264	NA	S227831	NA	0.0002	0.8495	NA	NA	5	level4	NA	NA	NA	NA	NA	NA	NA	NA	NA	NA	4.61047e+08
0.898_218.0902	C18:pos	Mfcd00037215	C8 H14 N2 O5	218.09	0.898	NA	S389104	NA	0	-0.2035	NA	NA	8	level4	NA	NA	NA	NA	NA	NA	NA	NA	NA	NA	4.40714e+07
9.645_324.3029	C18:pos	Mfcd00048977	C21 H40 O2	324.303	9.645	NA	S4511901	NA	0.0001	0.3212	NA	NA	14	level4	NA	NA	NA	NA	NA	NA	NA	NA	NA	NA	1.31815e+06
4.483_374.123	C18:pos	Mfcd00210294	C16 H22 O10	374.123	4.483	NA	S391590	NA	0.0017	4.4791	NA	NA	4	level4	NA	NA	NA	NA	NA	NA	NA	NA	NA	NA	2.75007e+06
1.053_250.0621	C18:pos	Mfcd00237863	C8 H14 N2 O5 S	250.062	1.053	NA	S110467	NA	-0.0003	-1.0699	NA	NA	3	level4	NA	NA	NA	NA	NA	NA	NA	NA	NA	NA	1.10609e+07
9.583_354.2772	C18:pos	Mfcd00270409	C21 H38 O4	354.277	9.583	NA	S4446589	NA	0.0002	0.634	NA	NA	9	level4	NA	NA	NA	NA	NA	NA	NA	NA	NA	NA	1.25479e+07
9.681_505.3536	C18:pos	Mfcd00270917	C26 H52 N O6 P	505.354	9.681	NA	S9039378	NA	0.0003	0.6631	NA	NA	2	level4	NA	NA	NA	NA	NA	NA	NA	NA	NA	NA	2.42877e+07
9.818_344.2926	C18:pos	Mfcd00273074	C20 H40 O4	344.293	9.818	NA	S96316	NA	-0.0001	-0.3103	NA	NA	15	level4	NA	NA	NA	NA	NA	NA	NA	NA	NA	NA	3.35386e+06
9.639_339.277	C18:pos	Mfcd01320532	C20 H37 N O3	339.277	9.639	NA	S4941514	NA	-0.0003	-1.0124	NA	NA	4	level4	NA	NA	NA	NA	NA	NA	NA	NA	NA	NA	7.37052e+07
4.195_172.0849	C18:pos	Mfcd03547962	C7 H12 N2 O3	172.085	4.195	NA	S71432	NA	0.0001	0.4593	NA	NA	2	level4	NA	NA	NA	NA	NA	NA	NA	NA	NA	NA	6.69664e+06
9.019_425.3509	C18:pos	Mfcd22416941	C25 H47 N O4	425.351	9.019	NA	S21403150	NA	0.0004	0.8687	NA	NA	7	level4	NA	NA	NA	NA	NA	NA	NA	2.1657e+06	NA	NA	9.35727e+08
3.523_184.0736	C18:pos	Mhpg	C9 H12 O4	184.074	3.523	NA	S10348	NA	0.0001	0.2795	NA	NA	17	level4	NA	NA	NA	NA	NA	NA	NA	NA	NA	NA	3.79389e+06
9.825_405.3234	C18:pos	Minaxolone	C25 H43 N O3	405.323	9.825	NA	S64967	NA	-0.0009	-2.1013	NA	NA	2	level4	NA	NA	NA	NA	NA	NA	NA	NA	NA	NA	2.13516e+06
3.889_282.1684	C18:pos	Mm3670000	C12 H26 O7	282.168	3.889	NA	S16521	NA	0.0005	1.8448	NA	NA	1	level4	NA	NA	NA	NA	NA	NA	NA	NA	NA	NA	2.41262e+06
3.454_503.2749	C18:pos	Mycalamide a	C24 H41 N O10	503.275	3.454	NA	S30791722	NA	0.0018	3.6007	NA	NA	1	level4	NA	NA	NA	NA	NA	NA	NA	NA	NA	NA	9.5974e+06
9.787_227.2249	C18:pos	Myristamide	C14 H29 N O	227.225	9.787	NA	S62698	NA	0	0.0755	NA	NA	3	level4	NA	NA	NA	NA	NA	NA	NA	NA	NA	NA	3.66164e+06
2.97_297.1212	C18:pos	N-(2-phenylethyl)-beta-d-glucopyranuronosylamine	C14 H19 N O6	297.121	2.97	NA	S166036	NA	-0.0001	-0.1694	NA	NA	1	level4	NA	NA	NA	NA	NA	NA	NA	NA	NA	NA	1.46145e+07
11.035_700.5521	C18:pos	N-(9z-hexadecenoyl)sphingosine-1-phosphocholine	C39 H77 N2 O6 P	700.552	11.035	NA	S34448430	NA	0.0002	0.2949	NA	NA	6	level4	NA	NA	NA	NA	NA	NA	NA	NA	NA	NA	5.48834e+07
10.623_672.5208	C18:pos	N-(heneicosanoyl)-[(4e,6e)-tetradecasphingadienine]-1-phosphoethanolamine	C37 H73 N2 O6 P	672.521	10.623	NA	S58163825	NA	0.0001	0.2026	NA	NA	4	level4	NA	NA	NA	NA	NA	NA	NA	NA	NA	NA	6.02956e+06
6.115_231.1471	C18:pos	N-(tert-butoxycarbonyl)-l-leucine	C11 H21 N O4	231.147	6.115	NA	S75037	NA	0	-0.0314	NA	NA	5	level4	NA	NA	NA	NA	NA	NA	NA	NA	NA	NA	1.17632e+06
11.278_714.5681	C18:pos	N-[(15z)-tetracosenoyl]-tetradecasphing-4-enine-1-phosphoethanolamine	C40 H79 N2 O6 P	714.568	11.278	NA	S58163831	NA	0.0005	0.738	NA	NA	4	level4	NA	NA	NA	NA	NA	NA	NA	NA	NA	NA	2.10708e+06
2.461_221.0723	C18:pos	N-[(2s)-2-hydroxypropanoyl]methionine	C8 H15 N O4 S	221.072	2.461	NA	S59664337	NA	0.0001	0.4711	NA	NA	1	level4	NA	NA	NA	NA	NA	NA	NA	NA	NA	NA	3.96128e+06
9.038_419.3153	C18:pos	N-[(9z)-9-octadecenoyl]-l-histidine	C24 H41 N3 O3	419.315	9.038	NA	S113371119	NA	0.0005	1.1975	NA	NA	1	level4	NA	NA	NA	NA	NA	NA	NA	NA	NA	NA	2.8312e+07
4.534_711.2898	C18:pos	N-{[(2s,3r)-7-carboxy-3-(2-carboxyethyl)-12-ethyl-2,8,13,18-tetramethyl-17-vinyl-2,3-dihydro-5-porphyrinyl]acetyl}-l-aspartic acid	C38 H41 N5 O9	711.29	4.534	NA	S4445613	NA	-0.0006	-0.9084	NA	NA	1	level4	NA	NA	NA	NA	NA	NA	NA	NA	NA	NA	2.28554e+06
0.741_199.0847	C18:pos	N-3-oxo-pentanoyl-l-homoserine lactone	C9 H13 N O4	199.085	0.741	NA	S9994726	NA	0.0002	1.1042	NA	NA	2	level4	NA	NA	NA	NA	NA	NA	NA	NA	NA	NA	4.34228e+06
0.733_287.1481	C18:pos	N-acetyl-ala-ala-ala-methylester	C12 H21 N3 O5	287.148	0.733	NA	S4575424	NA	0	-0.0276	NA	NA	1	level4	NA	NA	NA	NA	NA	NA	NA	NA	NA	NA	7.70194e+06
0.741_203.0796	C18:pos	N-acetyl-l-2-aminoadipic acid	C8 H13 N O5	203.08	0.741	NA	S392027	NA	0.0002	1.0235	NA	NA	2	level4	NA	NA	NA	NA	NA	NA	NA	NA	NA	NA	1.36198e+07
5.074_173.1053	C18:pos	N-acetyl-l-leucine	C8 H15 N O3	173.105	5.074	NA	S64075	NA	0.0002	0.8851	NA	NA	8	level4	NA	NA	NA	NA	NA	NA	NA	NA	NA	NA	1.21569e+08
8.942_449.2545	C18:pos	N-acetylleucylleucyltyrosine	C23 H35 N3 O6	449.255	8.942	NA	S391404	NA	0.0019	4.2682	NA	NA	1	level4	NA	NA	NA	NA	NA	NA	NA	NA	NA	NA	3.37831e+06
4.105_277.1791	C18:pos	N-acetylprocainamide	C15 H23 N3 O2	277.179	4.105	NA	S4189	HMDB0041944	0	0.1328	NA	NA	1	level4	Benzenoids	Benzene and substituted derivatives	Benzoic acids and derivatives	NA	NA	NA	NA	NA	NA	NA	3.0899e+06
1.958_159.0896	C18:pos	N-acetylvaline	C7 H13 N O3	159.09	1.958	NA	S198159	HMDB0011757	0.0001	0.5579	NA	NA	17	level4	Organic acids and derivatives	Carboxylic acids and derivatives	Amino acids, peptides, and analogues	NA	NA	NA	NA	NA	NA	NA	4.49649e+06
9.401_375.2775	C18:pos	N-arachidonoyl-l-alanine	C23 H37 N O3	375.277	9.401	NA	S23283785	NA	0.0001	0.3703	NA	NA	1	level4	NA	NA	NA	NA	NA	NA	NA	NA	NA	NA	5.49281e+06
10.107_397.3555	C18:pos	N-docosanoylglycine	C24 H47 N O3	397.356	10.107	NA	S15487852	NA	-0.0001	-0.2728	NA	NA	1	level4	NA	NA	NA	NA	NA	NA	NA	NA	NA	NA	1.0975e+06
9.021_406.2835	C18:pos	N-linolenoyl-l-glutamine	C23 H38 N2 O4	406.284	9.021	NA	S20128289	NA	0.0004	0.9535	NA	NA	1	level4	NA	NA	NA	NA	NA	NA	NA	NA	NA	NA	1.86445e+08
5.254_202.1108	C18:pos	N-methyl-1h-indole-3-propanamide	C12 H14 N2 O	202.111	5.254	NA	S5975886	HMDB0032756	0.0002	0.992	NA	NA	2	level4	Organoheterocyclic compounds	Indoles and derivatives	Tryptamines and derivatives	NA	NA	NA	NA	NA	NA	NA	6.66927e+07
5.286_129.1155	C18:pos	N-methylhexanamide	C7 H15 N O	129.115	5.286	NA	S388844	NA	0.0002	1.2529	NA	NA	1	level4	NA	NA	NA	NA	NA	NA	NA	NA	NA	NA	4.12803e+08
1.068_99.0685	C18:pos	N-methylpyrrolidone	C5 H9 N O	99.0685	1.068	NA	S12814	NA	0.0001	0.6234	44.5	NA	5	level4	NA	NA	NA	NA	NA	NA	NA	NA	NA	NA	7.54143e+07
10.776_674.5364	C18:pos	N-myristoylsphingosine-1-phosphocholine	C37 H75 N2 O6 P	674.536	10.776	NA	S9608732	NA	0.0001	0.1476	NA	NA	5	level4	NA	NA	NA	NA	NA	NA	NA	NA	NA	NA	1.25002e+07
0.683_102.0795	C18:pos	N-nitrosodiethylamine	C4 H10 N2 O	102.079	0.683	NA	S5708	NA	0.0002	2.1738	NA	NA	1	level4	NA	NA	NA	NA	NA	NA	NA	NA	NA	NA	7.75183e+07
9.609_367.3088	C18:pos	N-octadecanoyl-l-homoserine lactone	C22 H41 N O3	367.309	9.609	NA	S29342163	NA	0.0002	0.5743	NA	NA	3	level4	NA	NA	NA	NA	NA	NA	NA	NA	NA	NA	4.50343e+06
9.497_410.315	C18:pos	N-oleoyl glutamine	C23 H42 N2 O4	410.315	9.497	NA	S58827619	NA	0.0005	1.2419	NA	NA	1	level4	NA	NA	NA	NA	NA	NA	NA	1.13528e+06	NA	NA	4.90853e+07
9.905_395.3399	C18:pos	N-oleoyl leucine	C24 H45 N O3	395.34	9.905	NA	S58827620	NA	0	-0.0587	NA	NA	4	level4	NA	NA	NA	NA	NA	NA	NA	NA	NA	NA	8.59154e+07
10.374_389.26	C18:pos	N-oleoyl taurine	C20 H39 N O4 S	389.26	10.374	NA	S4941625	NA	0	0.0048	NA	NA	1	level4	NA	NA	NA	NA	NA	NA	NA	NA	NA	NA	7.20491e+07
9.784_413.2962	C18:pos	N-oleoyl-l-methionine	C23 H43 N O3 S	413.296	9.784	NA	S4941616	NA	-0.0001	-0.3447	NA	NA	1	level4	NA	NA	NA	NA	NA	NA	NA	NA	NA	NA	1.60906e+08
8.25_369.2879	C18:pos	N-oleoyl-l-serine	C21 H39 N O4	369.288	8.25	NA	S29341560	NA	0	-0.1346	NA	NA	4	level4	NA	NA	NA	NA	NA	NA	NA	NA	NA	NA	1.29675e+07
11.563_728.5834	C18:pos	N-oleoylsphingosine-1-phosphocholine	C41 H81 N2 O6 P	728.583	11.563	NA	S4947837	NA	0.0002	0.2935	NA	NA	9	level4	NA	NA	NA	NA	NA	NA	NA	NA	NA	NA	1.09397e+08
9.402_384.2989	C18:pos	N-palmitoyl-l-glutamine	C21 H40 N2 O4	384.299	9.402	NA	S61712181	NA	0.0001	0.2905	NA	NA	1	level4	NA	NA	NA	NA	NA	NA	NA	NA	NA	NA	3.16057e+07
8.916_393.2993	C18:pos	N-palmitoyl-l-histidine	C22 H39 N3 O3	393.299	8.916	NA	S57558987	NA	0.0002	0.4093	NA	NA	1	level4	NA	NA	NA	NA	NA	NA	NA	NA	NA	NA	6.43056e+06
9.718_387.2805	C18:pos	N-palmitoyl-l-methionine	C21 H41 N O3 S	387.281	9.718	NA	S426295	NA	-0.0002	-0.5438	NA	NA	1	level4	NA	NA	NA	NA	NA	NA	NA	NA	NA	NA	8.66846e+06
9.917_403.3078	C18:pos	N-palmitoyl-l-phenylalanine	C25 H41 N O3	403.308	9.917	NA	S157912	NA	-0.0009	-2.201	NA	NA	2	level4	NA	NA	NA	NA	NA	NA	NA	NA	NA	NA	1.89414e+06
8.168_357.2872	C18:pos	N-palmitoyl-l-threonine	C20 H39 N O4	357.287	8.168	NA	S26667403	NA	-0.0008	-2.1036	NA	NA	1	level4	NA	NA	NA	NA	NA	NA	NA	NA	NA	NA	8.83001e+06
11.458_704.5838	C18:pos	N-palmitoyldihydrosphingomyelin	C39 H81 N2 O6 P	704.584	11.458	NA	S8115586	NA	0.0006	0.8861	NA	NA	3	level4	NA	NA	NA	NA	NA	NA	NA	NA	NA	NA	2.36663e+06
9.929_355.3084	C18:pos	N-stearoyl-l-alanine	C21 H41 N O3	355.308	9.929	NA	S18997987	NA	-0.0003	-0.7591	NA	NA	3	level4	NA	NA	NA	NA	NA	NA	NA	NA	NA	NA	5.2312e+06
10.046_383.3399	C18:pos	N-stearoyl-l-valine	C23 H45 N O3	383.34	10.046	NA	S35142255	NA	-0.0001	-0.2174	NA	NA	1	level4	NA	NA	NA	NA	NA	NA	NA	NA	NA	NA	1.95198e+06
11.829_730.599	C18:pos	N-stearoylsphingomyelin	C41 H83 N2 O6 P	730.599	11.829	NA	S4956085	NA	0.0001	0.1856	NA	NA	8	level4	NA	NA	NA	NA	NA	NA	NA	NA	NA	NA	1.70293e+08
8.766_447.3352	C18:pos	N-stearoyltyrosine	C27 H45 N O4	447.335	8.766	NA	S2284895	NA	0.0003	0.6759	NA	NA	4	level4	NA	NA	NA	NA	NA	NA	NA	NA	NA	NA	2.4515e+06
0.763_290.1113	C18:pos	N-succinyl-l-diaminopimelic acid	C11 H18 N2 O7	290.111	0.763	NA	S389300	NA	-0.0001	-0.2429	NA	NA	2	level4	NA	NA	NA	NA	NA	NA	NA	NA	NA	NA	1.97871e+07
7.915_271.2148	C18:pos	N-tridecanoylglycine	C15 H29 N O3	271.215	7.915	NA	S21513291	NA	0.0001	0.2069	NA	NA	1	level4	NA	NA	NA	NA	NA	NA	NA	NA	NA	NA	2.48031e+06
11.395_243.1835	C18:pos	N-undecanoylglycine	C13 H25 N O3	243.184	11.395	NA	S399857	HMDB0013286	0	0.1139	NA	NA	1	level4	Organic acids and derivatives	Carboxylic acids and derivatives	Amino acids, peptides, and analogues	NA	NA	NA	NA	NA	NA	NA	1.52529e+07
8.578_287.246	C18:pos	N,n-bis(2-hydroxyethyl)dodecanamide	C16 H33 N O3	287.246	8.578	NA	S8123	NA	0	-0.0854	NA	NA	2	level4	NA	NA	NA	NA	NA	NA	NA	NA	NA	NA	1.58736e+06
1.069_281.1121	C18:pos	N(6)-methyladenosine	C11 H15 N5 O4	281.112	1.069	NA	S92307	NA	-0.0003	-1.0519	NA	NA	6	level4	NA	NA	NA	NA	NA	NA	NA	NA	NA	NA	1.88828e+07
0.625_130.1471	C18:pos	N~1~-isopropyl-2-methylpropan-1,2-diamin	C7 H18 N2	130.147	0.625	NA	S71842	NA	0.0001	1.1047	NA	NA	1	level4	NA	NA	NA	NA	NA	NA	NA	NA	NA	NA	1.87711e+07
8.216_432.2981	C18:pos	N~2~-[(5z,8z,11z,14z)-5,8,11,14-icosatetraenoyl]-l-glutamine	C25 H40 N2 O4	432.298	8.216	NA	S113371115	NA	-0.0007	-1.6073	NA	NA	1	level4	NA	NA	NA	NA	NA	NA	NA	NA	NA	NA	1.30941e+06
9.256_408.2989	C18:pos	N~2~-[(9z,12z)-9,12-octadecadienoyl]-l-glutamine	C23 H40 N2 O4	408.299	9.256	NA	S67166067	NA	0.0001	0.2991	NA	NA	1	level4	NA	NA	NA	NA	NA	NA	NA	NA	NA	NA	6.85987e+07
8.96_356.2675	C18:pos	N~2~-tetradecanoyl-l-glutamine	C19 H36 N2 O4	356.267	8.96	NA	S113371134	NA	0	0.0405	NA	NA	1	level4	NA	NA	NA	NA	NA	NA	NA	NA	NA	NA	1.15202e+07
3.154_273.1694	C18:pos	N~6~-(5-oxo-d-isoleucyl)-l-lysine	C12 H23 N3 O4	273.169	3.154	NA	S30790796	NA	0.0005	1.8414	NA	NA	1	level4	NA	NA	NA	NA	NA	NA	NA	NA	NA	NA	1.14435e+08
3.107_311.1235	C18:pos	N2-dimethylguanosine	C12 H17 N5 O5	311.123	3.107	NA	S83878	NA	0.0005	1.68	NA	NA	2	level4	NA	NA	NA	NA	NA	NA	NA	NA	NA	NA	1.68013e+08
3.624_295.1278	C18:pos	N6-dimethyladenosine	C12 H17 N5 O4	295.128	3.624	NA	S389022	NA	-0.0002	-0.7767	NA	NA	1	level4	NA	NA	NA	NA	NA	NA	NA	NA	NA	NA	2.55159e+07
0.644_160.1214	C18:pos	N6-methyllysine	C7 H16 N2 O2	160.121	0.644	NA	S144469	NA	0.0003	1.6654	NA	NA	2	level4	NA	NA	NA	NA	NA	NA	NA	NA	NA	NA	1.9372e+07
3.814_412.1342	C18:pos	N6-threonylcarbamoyladenosine	C15 H20 N6 O8	412.134	3.814	NA	S141829	NA	-0.0001	-0.142	NA	NA	1	level4	NA	NA	NA	NA	NA	NA	NA	NA	NA	NA	6.43793e+06
3.451_303.1433	C18:pos	Nicotianamine	C12 H21 N3 O6	303.143	3.451	NA	S8058557	NA	0.0002	0.7632	NA	NA	2	level4	NA	NA	NA	NA	NA	NA	NA	NA	NA	NA	7.73463e+06
2.87_529.1846	C18:pos	Nilotinib	C28 H22 F3 N7 O	529.185	2.87	NA	S559260	HMDB0015595	0.0008	1.4437	NA	NA	1	level4	Benzenoids	Benzene and substituted derivatives	Anilides	NA	NA	NA	NA	NA	NA	NA	1.54106e+07
1.265_248.047	C18:pos	Nimazone	C11 H9 Cl N4 O	248.047	1.265	NA	S16736691	NA	0.0005	2.0573	NA	NA	1	level4	NA	NA	NA	NA	NA	NA	NA	NA	NA	NA	5.46844e+07
4.665_216.0311	C18:pos	Nithiazide	C6 H8 N4 O3 S	216.031	4.665	NA	S8446	NA	-0.0006	-2.8307	NA	NA	1	level4	NA	NA	NA	NA	NA	NA	NA	NA	NA	NA	5.00912e+06
0.715_170.0693	C18:pos	Nitrosoguvacoline	C7 H10 N2 O3	170.069	0.715	NA	S55939	NA	0.0002	1.0607	NA	NA	1	level4	NA	NA	NA	NA	NA	NA	NA	NA	NA	NA	5.78833e+07
5.218_191.0948	C18:pos	Nl8513000	C11 H13 N O2	191.095	5.218	NA	S12305	NA	0.0002	1.0013	NA	NA	5	level4	NA	NA	NA	NA	NA	NA	NA	NA	NA	NA	2.23931e+06
9.442_328.2614	C18:pos	Nonadecanedioic acid	C19 H36 O4	328.261	9.442	NA	S11395055	NA	0	0.0291	NA	NA	7	level4	NA	NA	NA	NA	NA	NA	NA	NA	NA	NA	4.78161e+06
2.811_312.1146	C18:pos	Norclozapine	C17 H17 Cl N4	312.115	2.811	NA	S14126465	HMDB0060536	0.0004	1.3981	NA	NA	5	level4	Organoheterocyclic compounds	Benzodiazepines	Dibenzodiazepines	NA	NA	NA	NA	NA	NA	NA	2.63038e+06
1.339_249.0308	C18:pos	Norepinephrine sulfate	C8 H11 N O6 S	249.031	1.339	NA	S110309	HMDB0002062	0	0.1632	NA	NA	1	level4	Organic acids and derivatives	Organic sulfuric acids and derivatives	Arylsulfates	NA	NA	NA	NA	NA	NA	NA	5.75493e+07
9.061_407.2677	C18:pos	Norerythrostachaldine	C23 H37 N O5	407.268	9.061	NA	S4444677	NA	0.0005	1.1863	NA	NA	3	level4	NA	NA	NA	NA	NA	NA	NA	NA	NA	NA	2.15134e+07
4.781_756.4173	C18:pos	Nostocyclopeptide a1	C37 H56 N8 O9	756.417	4.781	NA	S10214175	NA	0.0002	0.3098	NA	NA	1	level4	NA	NA	NA	NA	NA	NA	NA	NA	NA	NA	4.21085e+06
5.425_226.1684	C18:pos	Nylon cyclic dimer	C12 H22 N2 O2	226.168	5.425	NA	S15	NA	0.0002	1.0586	NA	NA	3	level4	NA	NA	NA	NA	NA	NA	NA	NA	NA	NA	4.34854e+07
9.506_663.3368	C18:pos	O-(hydroxy{(2r)-2-{[(5e)-4-hydroxy-7-oxo-5-heptenoyl]oxy}-3-[(9z)-9-octadecenoyloxy]propoxy}phosphoryl)-l-serine	C31 H54 N O12 P	663.337	9.506	NA	S113380905	NA	-0.0015	-2.2956	NA	NA	1	level4	NA	NA	NA	NA	NA	NA	NA	NA	NA	NA	2.4383e+06
9.049_543.2607	C18:pos	O-(hydroxy{(2r)-2-hydroxy-3-[(5z,8z,11z,14z,17z)-5,8,11,14,17-icosapentaenoyloxy]propoxy}phosphoryl)-l-serine	C26 H42 N O9 P	543.261	9.049	NA	S113376763	NA	0.001	1.8602	NA	NA	1	level4	NA	NA	NA	NA	NA	NA	NA	NA	NA	NA	6.78179e+06
8.963_517.2455	C18:pos	O-(hydroxy{(2r)-2-hydroxy-3-[(6z,9z,12z,15z)-6,9,12,15-octadecatetraenoyloxy]propoxy}phosphoryl)-l-serine	C24 H40 N O9 P	517.245	8.963	NA	S113376754	NA	0.0015	2.8282	NA	NA	1	level4	NA	NA	NA	NA	NA	NA	NA	NA	NA	NA	1.19486e+06
9.156_519.2598	C18:pos	O-(hydroxy{(2r)-2-hydroxy-3-[(9z,12z,15z)-9,12,15-octadecatrienoyloxy]propoxy}phosphoryl)-l-serine	C24 H42 N O9 P	519.26	9.156	NA	S113376765	NA	0.0001	0.2442	NA	NA	2	level4	NA	NA	NA	NA	NA	NA	NA	1.14753e+07	4.16693e+06	2.6317e+06	5.41638e+08
9.423_521.2757	C18:pos	O-(hydroxy{(2r)-2-hydroxy-3-[(9z,12z)-9,12-octadecadienoyloxy]propoxy}phosphoryl)-l-serine	C24 H44 N O9 P	521.276	9.423	NA	S113376747	NA	0.0004	0.6818	NA	NA	1	level4	NA	NA	NA	NA	NA	NA	NA	5.67801e+06	1.94049e+06	NA	2.24163e+08
8.156_537.3066	C18:pos	O-(hydroxy{(2r)-2-hydroxy-3-[(9z)-9-nonadecenoyloxy]propoxy}phosphoryl)-l-serine	C25 H48 N O9 P	537.307	8.156	NA	S113376755	NA	0	-0.0766	NA	45.1	2	level4	NA	NA	NA	NA	NA	NA	NA	NA	NA	NA	1.26067e+07
8.76_467.2285	C18:pos	O-(hydroxy{(2r)-2-hydroxy-3-[(9z)-9-tetradecenoyloxy]propoxy}phosphoryl)-l-serine	C20 H38 N O9 P	467.228	8.76	NA	S113376766	NA	0.0001	0.2454	NA	NA	1	level4	NA	NA	NA	NA	NA	NA	NA	NA	NA	NA	3.28844e+06
8.66_577.3383	C18:pos	O-[{(2r)-3-[(13z,16z)-13,16-docosadienoyloxy]-2-hydroxypropoxy}(hydroxy)phosphoryl]-l-serine	C28 H52 N O9 P	577.338	8.66	NA	S113376760	NA	0.0003	0.5819	NA	NA	2	level4	NA	NA	NA	NA	NA	NA	NA	NA	NA	NA	1.53282e+07
9.3_495.2603	C18:pos	O-[{(2r)-3-[(9z)-9-hexadecenoyloxy]-2-hydroxypropoxy}(hydroxy)phosphoryl]-l-serine	C22 H42 N O9 P	495.26	9.3	NA	S59005854	NA	0.0005	1.1101	NA	NA	1	level4	NA	NA	NA	NA	NA	NA	NA	NA	NA	NA	6.04358e+07
8.577_483.2964	C18:pos	O-{[(2r)-3-(hexadecyloxy)-2-hydroxypropoxy](hydroxy)phosphoryl}-l-serine	C22 H46 N O8 P	483.296	8.577	NA	S113376769	NA	0.0003	0.5665	NA	NA	1	level4	NA	NA	NA	NA	NA	NA	NA	NA	NA	NA	1.23835e+08
8.675_553.3377	C18:pos	O-{hydroxy[(2r)-2-hydroxy-3-(icosanoyloxy)propoxy]phosphoryl}-l-serine	C26 H52 N O9 P	553.338	8.675	NA	S113376748	NA	-0.0003	-0.4959	NA	NA	1	level4	NA	NA	NA	NA	NA	NA	NA	NA	NA	NA	1.01506e+06
9.633_497.2748	C18:pos	O-{hydroxy[(2r)-2-hydroxy-3-(palmitoyloxy)propoxy]phosphoryl}-l-serine	C22 H44 N O9 P	497.275	9.633	NA	S7826050	NA	-0.0005	-1.0866	NA	NA	3	level4	NA	NA	NA	NA	NA	NA	NA	NA	NA	NA	1.8514e+06
9.025_413.3511	C18:pos	O-heptadecanoylcarnitine	C24 H47 N O4	413.351	9.025	NA	S35015987	NA	0.0006	1.483	NA	NA	1	level4	NA	NA	NA	NA	NA	NA	NA	NA	NA	NA	6.53734e+06
5.276_273.1941	C18:pos	O-heptanoylcarnitine	C14 H27 N O4	273.194	5.276	NA	S4932315	NA	0.0001	0.2567	NA	NA	1	level4	NA	NA	NA	NA	NA	NA	NA	NA	NA	NA	2.74816e+07
8.649_385.3193	C18:pos	O-pentadecanoylcarnitine	C22 H43 N O4	385.319	8.649	NA	S58827391	NA	0.0001	0.3355	NA	NA	1	level4	NA	NA	NA	NA	NA	NA	NA	NA	NA	NA	1.03437e+07
0.722_215.1159	C18:pos	O-propenoyl-d-carnitine	C10 H17 N O4	215.116	0.722	NA	S30776693	NA	0.0002	0.7667	NA	NA	51	level4	NA	NA	NA	NA	NA	NA	NA	NA	NA	NA	6.2309e+06
5.502_345.2155	C18:pos	O-sebacoylcarnitine	C17 H31 N O6	345.216	5.502	NA	S28639178	NA	0.0003	0.9665	NA	NA	1	level4	NA	NA	NA	NA	NA	NA	NA	NA	NA	NA	3.83965e+06
3.791_129.1517	C18:pos	Octylamine	C8 H19 N	129.152	3.791	NA	S7851	NA	0	-0.3475	NA	NA	2	level4	NA	NA	NA	NA	NA	NA	NA	NA	NA	NA	7.62272e+07
4.196_333.1326	C18:pos	Oglufanide	C16 H19 N3 O5	333.133	4.196	NA	S90450	NA	0.0001	0.3448	NA	NA	4	level4	NA	NA	NA	NA	NA	NA	NA	NA	NA	NA	1.13955e+07
9.812_379.3084	C18:pos	Oleoyl proline	C23 H41 N O3	379.308	9.812	NA	S32700167	NA	-0.0003	-0.7312	NA	NA	3	level4	NA	NA	NA	NA	NA	NA	NA	NA	NA	NA	2.20944e+07
8.569_445.3193	C18:pos	Oleoyl tyrosine	C27 H43 N O4	445.319	8.569	NA	S32698867	NA	0.0001	0.187	NA	NA	3	level4	NA	NA	NA	NA	NA	NA	NA	NA	NA	NA	5.50487e+06
11.034_790.5212	C18:pos	Oligomycin a	C45 H74 O11	790.521	11.034	NA	S10308285	NA	-0.0019	-2.3858	NA	NA	2	level4	NA	NA	NA	NA	NA	NA	NA	NA	NA	NA	1.88186e+06
4.756_276.111	C18:pos	Oxagrelate	C14 H16 N2 O4	276.111	4.756	NA	S38263	NA	0	0.0095	NA	NA	2	level4	NA	NA	NA	NA	NA	NA	NA	NA	NA	NA	2.15686e+06
2.277_426.2426	C18:pos	Oxatomide	C27 H30 N4 O	426.243	2.277	NA	S4454	HMDB0240225	0.0006	1.501	NA	NA	1	level4	Benzenoids	Benzene and substituted derivatives	Diphenylmethanes	NA	NA	NA	NA	NA	NA	NA	1.13119e+07
9.184_335.2461	C18:pos	Oxeladin	C20 H33 N O3	335.246	9.184	NA	S4458	NA	0	0.1377	NA	NA	2	level4	NA	NA	NA	NA	NA	NA	NA	NA	NA	NA	5.38021e+07
1.524_158.0692	C18:pos	Oxiracetam	C6 H10 N2 O3	158.069	1.524	NA	S4465	NA	0.0001	0.562	NA	NA	4	level4	NA	NA	NA	NA	NA	NA	NA	NA	NA	NA	3.39288e+06
3.432_500.158	C18:pos	Pacein	C28 H24 N2 O7	500.158	3.432	NA	S4533218	NA	-0.0004	-0.7495	NA	NA	1	level4	NA	NA	NA	NA	NA	NA	NA	NA	NA	NA	3.14094e+07
9.767_551.3966	C18:pos	Paf c-18	C28 H58 N O7 P	551.397	9.767	NA	S2015321	NA	0.0015	2.6485	NA	NA	3	level4	NA	NA	NA	NA	NA	NA	NA	NA	NA	NA	3.95992e+06
9.857_549.3797	C18:pos	Paf c-18:1	C28 H56 N O7 P	549.38	9.857	NA	S24766792	NA	0.0003	0.5723	NA	NA	6	level4	NA	NA	NA	NA	NA	NA	NA	NA	NA	NA	4.73205e+07
9.407_337.2617	C18:pos	Palmitoleyl homoserine lactone	C20 H35 N O3	337.262	9.407	NA	S21467830	NA	0	0.1468	NA	NA	1	level4	NA	NA	NA	NA	NA	NA	NA	NA	NA	NA	2.8847e+07
9.619_327.2771	C18:pos	Palmitoyl alanine	C19 H37 N O3	327.277	9.619	NA	S23283779	NA	-0.0003	-0.8231	NA	NA	3	level4	NA	NA	NA	NA	NA	NA	NA	NA	NA	NA	1.69811e+07
9.434_385.2828	C18:pos	Palmitoyl glutamic acid	C21 H39 N O5	385.283	9.434	NA	S142242	NA	-0.0001	-0.1576	NA	NA	2	level4	NA	NA	NA	NA	NA	NA	NA	NA	NA	NA	2.86529e+06
9.69_353.2926	C18:pos	Palmitoyl proline	C21 H39 N O3	353.293	9.69	NA	S19975146	NA	-0.0004	-1.2482	NA	34.6	2	level4	NA	NA	NA	NA	NA	NA	NA	NA	NA	NA	9.68024e+07
10.388_433.2239	C18:pos	Paspalinine	C27 H31 N O4	433.224	10.388	NA	S8043222	NA	-0.0014	-3.2646	NA	NA	2	level4	NA	NA	NA	NA	NA	NA	NA	NA	NA	NA	7.72627e+06
11.418_757.5622	C18:pos	Pc	C42 H80 N O8 P	757.562	11.418	NA	S4450224	NA	0.0001	0.1158	NA	NA	63	level4	NA	NA	NA	NA	NA	NA	NA	NA	NA	NA	8.26784e+06
10.116_431.3399	C18:pos	Peimine	C27 H45 N O3	431.34	10.116	NA	S116523	NA	-0.0001	-0.1932	NA	NA	4	level4	NA	NA	NA	NA	NA	NA	NA	NA	NA	NA	1.03542e+06
9.91_429.3243	C18:pos	Peiminine	C27 H43 N O3	429.324	9.91	NA	S146697	NA	0	0.0563	NA	NA	4	level4	NA	NA	NA	NA	NA	NA	NA	NA	NA	NA	9.75997e+07
3.562_279.122	C18:pos	Phe-asn	C13 H17 N3 O4	279.122	3.562	NA	S14883678	NA	0.0001	0.2128	NA	NA	2	level4	NA	NA	NA	NA	NA	NA	NA	NA	NA	NA	1.01315e+07
2.58_293.1376	C18:pos	Phe-gln	C14 H19 N3 O4	293.138	2.58	NA	S16044752	NA	0	0.1172	NA	NA	4	level4	NA	NA	NA	NA	NA	NA	NA	NA	NA	NA	5.12081e+06
3.245_179.0947	C18:pos	Phenacetin	C10 H13 N O2	179.095	3.245	NA	S4590	NA	0.0001	0.3868	NA	NA	19	level4	NA	NA	NA	NA	NA	NA	NA	NA	NA	NA	9.0227e+06
2.732_119.0375	C18:pos	Phenylisocyanate	C7 H5 N O	119.037	2.732	NA	S7389	NA	0.0004	3.5677	14	NA	1	level4	NA	NA	NA	NA	NA	NA	NA	NA	NA	NA	2.77923e+07
9.097_511.3287	C18:pos	Phosphatidylserine o-18:0/0:0	C24 H50 N O8 P	511.329	9.097	NA	S28540412	NA	0.0013	2.4584	NA	NA	1	level4	NA	NA	NA	NA	NA	NA	NA	NA	NA	NA	3.87006e+07
9.472_123.9927	C18:pos	Phosphonoacetaldehyde	C2 H5 O4 P	123.993	9.472	NA	S476	NA	0.0001	1.192	NA	NA	1	level4	NA	NA	NA	NA	NA	NA	NA	NA	NA	NA	2.25703e+07
1.074_299.077	C18:pos	Phosphopantothenic acid	C9 H18 N O8 P	299.077	1.074	NA	S128	NA	0	0.1357	NA	NA	2	level4	NA	NA	NA	NA	NA	NA	NA	NA	NA	NA	1.18146e+07
9.608_334.1442	C18:pos	Pimobendan	C19 H18 N4 O2	334.144	9.608	NA	S4657	NA	0.0013	3.793	NA	NA	2	level4	NA	NA	NA	NA	NA	NA	NA	NA	NA	NA	1.34732e+07
9.781_187.1208	C18:pos	Pivagabine	C9 H17 N O3	187.121	9.781	NA	S62118	NA	0	0.0294	NA	NA	5	level4	NA	NA	NA	NA	NA	NA	NA	NA	NA	NA	4.33974e+07
9.769_336.1596	C18:pos	Plinabulin	C19 H20 N4 O2	336.16	9.769	NA	S8125252	NA	0.0009	2.7879	NA	NA	1	level4	NA	NA	NA	NA	NA	NA	NA	NA	NA	NA	2.02435e+07
11.941_759.5781	C18:pos	Popc	C42 H82 N O8 P	759.578	11.941	NA	S5005738	NA	0.0003	0.4039	NA	NA	52	level4	NA	NA	NA	NA	NA	NA	NA	NA	NA	NA	6.18936e+06
9.033_659.3043	C18:pos	Pramiconazole	C35 H39 F2 N7 O4	659.304	9.033	NA	S2281806	NA	0.0011	1.7426	NA	NA	1	level4	NA	NA	NA	NA	NA	NA	NA	NA	NA	NA	1.65222e+06
6.814_269.2104	C18:pos	Pramiracetam	C14 H27 N3 O2	269.21	6.814	NA	S46801	NA	0	0.1773	NA	NA	1	level4	NA	NA	NA	NA	NA	NA	NA	NA	NA	NA	2.26291e+06
0.733_159.1261	C18:pos	Pregabalin	C8 H17 N O2	159.126	0.733	NA	S4589156	HMDB0014375	0.0001	0.8	NA	NA	4	level4	Organic acids and derivatives	Carboxylic acids and derivatives	Amino acids, peptides, and analogues	NA	NA	NA	NA	NA	NA	NA	3.24921e+07
9.877_316.2401	C18:pos	Pregnane-3,20-dione	C21 H32 O2	316.24	9.877	NA	S389575	NA	-0.0002	-0.4875	NA	NA	33	level4	NA	NA	NA	NA	NA	NA	NA	NA	NA	NA	3.91332e+06
4.447_189.0825	C18:pos	Prenisteine	C8 H15 N O2 S	189.083	4.447	NA	S20076	NA	0.0002	0.9096	NA	NA	2	level4	NA	NA	NA	NA	NA	NA	NA	NA	NA	NA	6.29673e+06
0.59_371.937	C18:pos	Profenofos	C11 H15 Br Cl O3 P S	371.937	0.59	NA	S35529	NA	0.0018	4.8595	NA	NA	1	level4	NA	NA	NA	NA	NA	NA	NA	NA	NA	NA	1.80032e+06
9.928_312.1598	C18:pos	Propamidine	C17 H20 N4 O2	312.16	9.928	NA	S58475	NA	0.0012	3.8821	NA	NA	1	level4	NA	NA	NA	NA	NA	NA	NA	NA	NA	NA	2.25585e+06
1.926_186.1481	C18:pos	Propanoylagmatine	C8 H18 N4 O	186.148	1.926	NA	S388817	NA	0.0001	0.3921	NA	NA	1	level4	NA	NA	NA	NA	NA	NA	NA	NA	NA	NA	5.3867e+07
9.284_340.2609	C18:pos	Prostaglandin e1 alcohol	C20 H36 O4	340.261	9.284	NA	S4446181	NA	-0.0005	-1.3676	NA	39.2	7	level4	NA	NA	NA	NA	NA	NA	NA	NA	NA	NA	2.23581e+06
9.064_426.2638	C18:pos	Prostaglandin e2 1-glyceryl ester	C23 H38 O7	426.264	9.064	NA	S24822059	NA	0.002	4.6841	NA	NA	9	level4	NA	NA	NA	NA	NA	NA	NA	NA	NA	NA	1.35671e+07
0.593_288.0658	C18:pos	Protiofate	C12 H16 O6 S	288.066	0.593	NA	S15070001	NA	-0.0009	-3.172	NA	NA	5	level4	NA	NA	NA	NA	NA	NA	NA	NA	NA	NA	1.36076e+06
8.097_251.225	C18:pos	Pumiliotoxin 251d	C16 H29 N O	251.225	8.097	NA	S4944741	NA	0	0.129	NA	NA	2	level4	NA	NA	NA	NA	NA	NA	NA	NA	NA	NA	8.9317e+06
0.906_71.0735	C18:pos	Pyrrolidine	C4 H9 N	71.0735	0.906	NA	S29008	HMDB0031641	0	0.4862	NA	NA	2	level4	Organoheterocyclic compounds	Pyrrolidines	null	NA	NA	NA	NA	NA	NA	NA	9.13254e+08
6.738_186.1257	C18:pos	Queen bee acid	C10 H18 O3	186.126	6.738	NA	S4472163	NA	0.0001	0.7261	NA	NA	38	level4	NA	NA	NA	NA	NA	NA	NA	NA	NA	NA	2.11207e+07
2.544_209.069	C18:pos	Qv1mvo1r	C10 H11 N O4	209.069	2.544	NA	S13710	NA	0.0002	0.8837	NA	NA	6	level4	NA	NA	NA	NA	NA	NA	NA	NA	NA	NA	6.72343e+07
4.692_288.1155	C18:pos	R-soterenol	C12 H20 N2 O4 S	288.115	4.692	NA	S391626	NA	0.0011	3.88	NA	NA	1	level4	NA	NA	NA	NA	NA	NA	NA	NA	NA	NA	4.58279e+06
2.557_437.1106	C18:pos	Ravuconazole	C22 H17 F2 N5 O S	437.111	2.557	NA	S411041	NA	-0.0015	-3.5321	NA	NA	1	level4	NA	NA	NA	NA	NA	NA	NA	NA	NA	NA	7.7471e+06
9.963_154.0994	C18:pos	Ri2735000	C9 H14 O2	154.099	9.963	NA	S7801	NA	0	-0.0401	NA	NA	25	level4	NA	NA	NA	NA	NA	NA	NA	NA	NA	NA	1.20021e+08
3.813_438.0942	C18:pos	Riboflavin cyclic 4',5'-phosphate	C17 H19 N4 O8 P	438.094	3.813	NA	S9201698	NA	0.0001	0.2601	NA	NA	2	level4	NA	NA	NA	NA	NA	NA	NA	NA	NA	NA	3.79888e+06
5.664_335.1595	C18:pos	Riboprine	C15 H21 N5 O4	335.159	5.664	NA	S22815	NA	0.0001	0.3502	NA	NA	1	level4	NA	NA	NA	NA	NA	NA	NA	NA	NA	NA	1.4307e+07
9.236_298.2508	C18:pos	Ricinelaidic acid	C18 H34 O3	298.251	9.236	NA	S393218	NA	0	-0.0817	NA	NA	74	level4	NA	NA	NA	NA	NA	NA	NA	NA	NA	NA	1.00604e+07
4.932_278.1627	C18:pos	Ro 20-1724	C15 H22 N2 O3	278.163	4.932	NA	S4908	NA	-0.0003	-1.0926	NA	NA	4	level4	NA	NA	NA	NA	NA	NA	NA	NA	NA	NA	1.87193e+07
2.76_249.0864	C18:pos	S(6)-acetyldihydrolipoamide	C10 H19 N O2 S2	249.086	2.76	NA	S1046	NA	0.0007	2.9013	NA	NA	2	level4	NA	NA	NA	NA	NA	NA	NA	NA	NA	NA	1.54453e+08
4.983_926.5241	C18:pos	Saikosaponin bk1	C48 H78 O17	926.524	4.983	NA	S390518	NA	0.0002	0.2104	NA	NA	1	level4	NA	NA	NA	NA	NA	NA	NA	NA	NA	NA	8.90884e+06
3.312_358.1961	C18:pos	Salirasib	C22 H30 O2 S	358.196	3.312	NA	S4579849	NA	-0.0006	-1.5586	NA	NA	1	level4	NA	NA	NA	NA	NA	NA	NA	NA	NA	NA	3.26972e+06
8.035_303.219	C18:pos	Samandarone	C19 H29 N O2	303.219	8.035	NA	S16736009	NA	-0.0008	-2.7979	NA	NA	1	level4	NA	NA	NA	NA	NA	NA	NA	NA	NA	NA	2.75776e+06
4.277_568.286	C18:pos	Sarmentoloside	C29 H44 O11	568.286	4.277	NA	S30791208	NA	-0.0024	-4.161	NA	NA	3	level4	NA	NA	NA	NA	NA	NA	NA	NA	NA	NA	1.1606e+07
0.654_111.8886	C18:pos	Selsun	S Se	111.889	0.654	NA	S22444	NA	0	-0.2972	NA	NA	1	level4	NA	NA	NA	NA	NA	NA	NA	NA	NA	NA	5.44358e+07
4.359_420.2009	C18:pos	Sibrafiban	C20 H28 N4 O6	420.201	4.359	NA	S4590509	NA	0	0.0206	NA	NA	1	level4	NA	NA	NA	NA	NA	NA	NA	NA	NA	NA	3.5406e+08
3.48_131.0736	C18:pos	Skatole	C9 H9 N	131.074	3.48	NA	S6480	NA	0.0001	0.9628	NA	NA	3	level4	NA	NA	NA	NA	NA	NA	NA	NA	NA	NA	4.78195e+06
9.652_262.2295	C18:pos	Sl3675000	C18 H30 O	262.229	9.652	NA	S59421	NA	-0.0002	-0.7631	NA	NA	9	level4	NA	NA	NA	NA	NA	NA	NA	NA	NA	NA	3.69774e+07
2.449_421.116	C18:pos	Sonedenoson	C18 H20 Cl N5 O5	421.116	2.449	NA	S8085749	NA	0.0007	1.7052	NA	NA	1	level4	NA	NA	NA	NA	NA	NA	NA	NA	NA	NA	8.24591e+06
7.751_287.2826	C18:pos	Sphinganine (d17:0)	C17 H37 N O2	287.283	7.751	NA	S2497508	NA	0.0002	0.6284	NA	NA	1	level4	NA	NA	NA	NA	NA	NA	NA	NA	NA	NA	5.19454e+06
0.66_250.0236	C18:pos	Spiro[3h-indole-3,5'(4'h)-thiazol]-2-ol, 2'-(methylthio)-	C11 H10 N2 O S2	250.024	0.66	NA	S4930317	NA	0.0001	0.4893	NA	NA	3	level4	NA	NA	NA	NA	NA	NA	NA	NA	NA	NA	3.08244e+07
0.976_402.2227	C18:pos	Spiroxasone	C24 H34 O3 S	402.223	0.976	NA	S21652	NA	-0.0002	-0.402	NA	NA	1	level4	NA	NA	NA	NA	NA	NA	NA	NA	NA	NA	2.81484e+07
8.007_285.3032	C18:pos	Spisulosine	C18 H39 N O	285.303	8.007	NA	S8101521	NA	0	-0.0582	NA	NA	1	level4	NA	NA	NA	NA	NA	NA	NA	NA	NA	NA	3.4612e+06
2.739_153.0543	C18:pos	St2975000	C6 H7 N3 O2	153.054	2.739	NA	S4286892	NA	0.0005	3.3526	NA	NA	2	level4	NA	NA	NA	NA	NA	NA	NA	NA	NA	NA	3.66302e+06
9.29_484.283	C18:pos	Stigmatellin y	C29 H40 O6	484.283	9.29	NA	S4445302	NA	0.0005	0.976	NA	NA	1	level4	NA	NA	NA	NA	NA	NA	NA	NA	NA	NA	1.0062e+07
2.897_215.0793	C18:pos	Succinyl proline	C9 H13 N O5	215.079	2.897	NA	S168469	NA	-0.0001	-0.5384	NA	NA	1	level4	NA	NA	NA	NA	NA	NA	NA	NA	NA	NA	4.46986e+07
2.815_383.1081	C18:pos	Succinyladenosine	C14 H17 N5 O8	383.108	2.815	NA	S17216022	HMDB0000912	0.0004	0.9593	NA	NA	1	level4	Nucleosides, nucleotides, and analogues	Purine nucleosides	null	NA	NA	NA	NA	NA	NA	NA	5.60688e+07
2.172_254.0726	C18:pos	Sulfadicramide	C11 H14 N2 O3 S	254.073	2.172	NA	S7980	NA	0.0001	0.2349	NA	NA	4	level4	NA	NA	NA	NA	NA	NA	NA	NA	NA	NA	4.12058e+06
0.599_159.1736	C18:pos	Sym-homospermidine	C8 H21 N3	159.174	0.599	NA	S360	NA	0.0001	0.4315	NA	NA	2	level4	NA	NA	NA	NA	NA	NA	NA	NA	NA	NA	9.72739e+06
7.626_381.2159	C18:pos	Symphytine	C20 H31 N O6	381.216	7.626	NA	S4445068	NA	0.0008	1.996	NA	NA	2	level4	NA	NA	NA	NA	NA	NA	NA	NA	NA	NA	1.28748e+06
5.738_166.0995	C18:pos	Tbhq	C10 H14 O2	166.1	5.738	NA	S15235	NA	0.0002	0.9348	NA	NA	53	level4	NA	NA	NA	NA	NA	NA	NA	NA	NA	NA	9.58222e+06
9.777_333.1624	C18:pos	Tebufenpyrad	C18 H24 Cl N3 O	333.162	9.777	NA	S77872	NA	0.0016	4.7442	NA	NA	2	level4	NA	NA	NA	NA	NA	NA	NA	NA	NA	NA	8.67412e+06
4.297_301.1889	C18:pos	Tegaserod	C16 H23 N5 O	301.189	4.297	NA	S10609889	NA	-0.0014	-4.6497	NA	NA	2	level4	NA	NA	NA	NA	NA	NA	NA	NA	NA	NA	1.63332e+07
9.418_437.2912	C18:pos	Terpendole e	C28 H39 N O3	437.291	9.418	NA	S8270167	NA	-0.0018	-4.2059	NA	NA	2	level4	NA	NA	NA	NA	NA	NA	NA	NA	NA	NA	2.05083e+06
5.283_216.1111	C18:pos	Tert-butyl 3-amino-1-methyl-2,3-dioxopropylcarbamate	C9 H16 N2 O4	216.111	5.283	NA	S340095	NA	0.0001	0.4358	NA	NA	4	level4	NA	NA	NA	NA	NA	NA	NA	NA	NA	NA	2.6274e+07
5.447_228.1111	C18:pos	Tetraacetylethylenediamine	C10 H16 N2 O4	228.111	5.447	NA	S59725	HMDB0040573	0	0.1883	NA	NA	6	level4	Organic acids and derivatives	Carboxylic acids and derivatives	Carboxylic acid derivatives	NA	NA	NA	NA	NA	NA	NA	1.47306e+08
5.697_232.1576	C18:pos	Tm6076000	C14 H20 N2 O	232.158	5.697	NA	S103144	NA	0	0.1352	NA	NA	8	level4	NA	NA	NA	NA	NA	NA	NA	NA	NA	NA	1.75894e+06
6.864_168.1151	C18:pos	Trans-geranic acid	C10 H16 O2	168.115	6.864	NA	S4439624	NA	0.0001	0.6589	NA	NA	95	level4	NA	NA	NA	NA	NA	NA	NA	NA	NA	NA	6.19231e+06
4.679_435.2117	C18:pos	Trimazosin	C20 H29 N5 O6	435.212	4.679	NA	S34203	NA	-0.0001	-0.2217	NA	NA	1	level4	NA	NA	NA	NA	NA	NA	NA	NA	NA	NA	1.67184e+06
3.554_143.0584	C18:pos	Trimethadione	C6 H9 N O3	143.058	3.554	NA	S5374	HMDB0014491	0.0002	1.2907	12.4	NA	5	level4	Organoheterocyclic compounds	Azolidines	Oxazolidines	NA	NA	NA	NA	NA	NA	NA	2.80372e+07
2.861_281.1261	C18:pos	Trimetozine	C14 H19 N O5	281.126	2.861	NA	S11968	NA	-0.0003	-0.953	NA	NA	2	level4	NA	NA	NA	NA	NA	NA	NA	NA	NA	NA	4.84944e+06
2.917_332.1845	C18:pos	Trp-lys	C17 H24 N4 O3	332.185	2.917	NA	S13747764	NA	-0.0003	-0.9458	NA	NA	8	level4	NA	NA	NA	NA	NA	NA	NA	NA	NA	NA	4.6402e+06
3.561_309.1318	C18:pos	Tyr-gln	C14 H19 N3 O5	309.132	3.561	NA	S14129234	NA	-0.0006	-2.0964	NA	NA	4	level4	NA	NA	NA	NA	NA	NA	NA	NA	NA	NA	2.53838e+06
4.276_328.1425	C18:pos	Tyr-phe	C18 H20 N2 O4	328.142	4.276	NA	S2665517	NA	0.0002	0.6923	NA	NA	3	level4	NA	NA	NA	NA	NA	NA	NA	NA	NA	NA	2.42475e+06
7.719_280.1672	C18:pos	Unii:v9q7uuz15u	C16 H24 O4	280.167	7.719	NA	S55046	NA	-0.0003	-1.0564	NA	NA	8	level4	NA	NA	NA	NA	NA	NA	NA	NA	NA	NA	1.59504e+06
0.682_357.1779	C18:pos	Uplandicine	C17 H27 N O7	357.178	0.682	NA	S138020	NA	-0.0009	-2.4748	NA	NA	1	level4	NA	NA	NA	NA	NA	NA	NA	NA	NA	NA	3.24596e+07
9.289_162.1045	C18:pos	Valerophenone	C11 H14 O	162.105	9.289	NA	S59482	NA	0.0001	0.4612	NA	NA	11	level4	NA	NA	NA	NA	NA	NA	NA	NA	NA	NA	5.05644e+06
3.802_216.1475	C18:pos	Valylvaline	C10 H20 N2 O3	216.148	3.802	NA	S362559	HMDB0029140	0.0001	0.4667	NA	NA	1	level4	Organic acids and derivatives	Carboxylic acids and derivatives	Amino acids, peptides, and analogues	NA	NA	NA	NA	NA	NA	NA	1.54809e+08
4.555_154.0631	C18:pos	Vanillyl alcohol	C8 H10 O3	154.063	4.555	NA	S56139	NA	0.0001	0.6673	NA	NA	11	level4	NA	NA	NA	NA	NA	NA	NA	NA	NA	NA	2.61702e+06
9.734_507.2525	C18:pos	Versetamide	C20 H37 N5 O10	507.252	9.734	NA	S54794	NA	-0.0016	-3.122	NA	NA	1	level4	NA	NA	NA	NA	NA	NA	NA	NA	NA	NA	1.48322e+06
3.877_264.1476	C18:pos	Vorinostat	C14 H20 N2 O3	264.148	3.877	NA	S5120	HMDB0015568	0.0002	0.9018	NA	NA	6	level4	Benzenoids	Benzene and substituted derivatives	null	NA	NA	NA	NA	NA	NA	NA	4.67172e+06
7.813_229.2407	C18:pos	Xestoaminol c	C14 H31 N O	229.241	7.813	NA	S23339950	NA	0.0001	0.4874	NA	NA	1	level4	NA	NA	NA	NA	4.3884e+06	4.41784e+06	4.57511e+06	4.50299e+06	4.4278e+06	4.36045e+06	1.11654e+08
9.98_212.1776	C18:pos	Yq2978400	C13 H24 O2	212.178	9.98	NA	S12206	NA	0	-0.0745	NA	NA	38	level4	NA	NA	NA	NA	NA	NA	NA	NA	NA	NA	4.85607e+06
9.588_182.1306	C18:pos	Yq3683000	C11 H18 O2	182.131	9.588	NA	S28797	NA	-0.0001	-0.428	NA	NA	33	level4	NA	NA	NA	NA	NA	NA	NA	NA	NA	NA	8.85831e+06
8.888_296.1963	C18:pos	[similar to: (+/-)12(13)-dihome; δmass: -18.0494 da]	NA	296.196	8.888	NA	NA	NA	NA	NA	NA	NA	0	level5	NA	NA	NA	NA	NA	NA	NA	NA	NA	NA	1.28764e+06
9.987_467.6143	C18:pos	[similar to: (+/-)5(6)-dihet; δmass: 129.3686 da]	NA	467.614	9.987	NA	NA	NA	NA	NA	NA	NA	0	level5	NA	NA	NA	NA	NA	NA	NA	NA	NA	NA	1.23508e+06
9.413_1027.5436	C18:pos	[similar to: 2-linoleoyl glycerol; δmass: 673.2666 da]	NA	1027.54	9.413	NA	NA	NA	NA	NA	NA	NA	0	level5	NA	NA	NA	NA	NA	NA	NA	NA	NA	NA	1.01332e+06
2.672_157.0828	C18:pos	[similar to: 2,6-di-tert-butyl-1,4-benzoquinone; δmass: -63.0636 da]	NA	157.083	2.672	NA	NA	NA	NA	NA	NA	NA	0	level5	NA	NA	NA	NA	NA	NA	NA	NA	NA	NA	1.45509e+09
4.879_387.2566	C18:pos	[similar to: actinomycin d; δmass: -867.3719 da]	NA	387.257	4.879	NA	NA	NA	NA	NA	NA	NA	0	level5	NA	NA	NA	NA	NA	NA	NA	NA	NA	NA	2.36377e+07
4.857_386.253	C18:pos	[similar to: actinomycin d; δmass: -868.3755 da]	NA	386.253	4.857	NA	NA	NA	NA	NA	NA	NA	0	level5	NA	NA	NA	NA	NA	NA	NA	NA	NA	NA	5.60623e+08
5.247_348.7425	C18:pos	[similar to: actinomycin d; δmass: -905.8859 da]	NA	348.743	5.247	NA	NA	NA	NA	NA	NA	NA	0	level5	NA	NA	NA	NA	NA	NA	NA	NA	NA	NA	5.7567e+06
4.68_298.6927	C18:pos	[similar to: actinomycin d; δmass: -955.9358 da]	NA	298.693	4.68	NA	NA	NA	NA	NA	NA	NA	0	level5	NA	NA	NA	NA	NA	NA	NA	NA	NA	NA	7.07818e+07
0.669_103.0726	C18:pos	[similar to: choline; δmass: -0.0272 da]	NA	103.073	0.669	NA	NA	NA	NA	NA	NA	NA	0	level5	NA	NA	NA	NA	NA	NA	NA	NA	NA	NA	2.73512e+06
0.677_242.1762	C18:pos	[similar to: choline; δmass: 139.0765 da]	NA	242.176	0.677	NA	NA	NA	NA	NA	NA	NA	0	level5	NA	NA	NA	NA	NA	NA	NA	NA	NA	NA	1.57337e+07
0.642_295.806	C18:pos	[similar to: choline; δmass: 192.7063 da]	NA	295.806	0.642	NA	NA	NA	NA	NA	NA	NA	0	level5	NA	NA	NA	NA	NA	NA	NA	NA	NA	NA	3.40222e+06
0.916_115.0761	C18:pos	[similar to: d-(+)-proline; δmass: 0.0127 da]	NA	115.076	0.916	NA	NA	NA	NA	NA	NA	NA	0	level5	NA	NA	NA	NA	NA	NA	NA	NA	NA	NA	1.25864e+07
4.205_377.1929	C18:pos	[similar to: dl-arginine; δmass: 203.0813 da]	NA	377.193	4.205	NA	NA	NA	NA	NA	NA	NA	0	level5	NA	NA	NA	NA	NA	NA	NA	NA	NA	NA	1.14372e+08
9.581_521.8047	C18:pos	[similar to: dl-dipalmitoylphosphatidylcholine; δmass: -211.7575 da]	NA	521.805	9.581	NA	NA	NA	NA	NA	NA	NA	0	level5	NA	NA	NA	NA	NA	NA	NA	NA	NA	NA	3.36436e+06
9.591_521.7985	C18:pos	[similar to: dl-dipalmitoylphosphatidylcholine; δmass: -211.7636 da]	NA	521.798	9.591	NA	NA	NA	NA	NA	NA	NA	0	level5	NA	NA	NA	NA	NA	NA	NA	NA	NA	NA	8.01906e+06
9.574_520.9067	C18:pos	[similar to: dl-dipalmitoylphosphatidylcholine; δmass: -212.6555 da]	NA	520.907	9.574	NA	NA	NA	NA	NA	NA	NA	0	level5	NA	NA	NA	NA	NA	NA	NA	NA	NA	NA	8.94624e+06
9.339_519.7802	C18:pos	[similar to: dl-dipalmitoylphosphatidylcholine; δmass: -213.7820 da]	NA	519.78	9.339	NA	NA	NA	NA	NA	NA	NA	0	level5	NA	NA	NA	NA	NA	NA	NA	NA	NA	NA	1.07777e+06
9.228_519.6612	C18:pos	[similar to: dl-dipalmitoylphosphatidylcholine; δmass: -213.9010 da]	NA	519.661	9.228	NA	NA	NA	NA	NA	NA	NA	0	level5	NA	NA	NA	NA	NA	NA	NA	NA	NA	NA	2.64989e+06
9.359_519.6602	C18:pos	[similar to: dl-dipalmitoylphosphatidylcholine; δmass: -213.9020 da]	NA	519.66	9.359	NA	NA	NA	NA	NA	NA	NA	0	level5	NA	NA	NA	NA	NA	NA	NA	NA	NA	NA	1.09269e+06
9.406_519.6518	C18:pos	[similar to: dl-dipalmitoylphosphatidylcholine; δmass: -213.9103 da]	NA	519.652	9.406	NA	NA	NA	NA	NA	NA	NA	0	level5	NA	NA	NA	NA	NA	NA	NA	NA	NA	NA	1.30328e+06
9.321_519.6475	C18:pos	[similar to: dl-dipalmitoylphosphatidylcholine; δmass: -213.9146 da]	NA	519.648	9.321	NA	NA	NA	NA	NA	NA	NA	0	level5	NA	NA	NA	NA	NA	NA	NA	NA	NA	NA	1.4954e+07
9.126_517.7623	C18:pos	[similar to: dl-dipalmitoylphosphatidylcholine; δmass: -215.7998 da]	NA	517.762	9.126	NA	NA	NA	NA	NA	NA	NA	0	level5	NA	NA	NA	NA	NA	NA	NA	NA	NA	NA	6.17026e+06
9.078_517.6432	C18:pos	[similar to: dl-dipalmitoylphosphatidylcholine; δmass: -215.9190 da]	NA	517.643	9.078	NA	NA	NA	NA	NA	NA	NA	0	level5	NA	NA	NA	NA	NA	NA	NA	NA	NA	NA	2.66957e+06
9.003_517.6283	C18:pos	[similar to: dl-dipalmitoylphosphatidylcholine; δmass: -215.9339 da]	NA	517.628	9.003	NA	NA	NA	NA	NA	NA	NA	0	level5	NA	NA	NA	NA	NA	NA	NA	NA	NA	NA	2.63611e+06
9.177_493.6087	C18:pos	[similar to: dl-dipalmitoylphosphatidylcholine; δmass: -239.9535 da]	NA	493.609	9.177	NA	NA	NA	NA	NA	NA	NA	0	level5	NA	NA	NA	NA	NA	NA	NA	NA	NA	NA	2.83133e+06
9.587_1030.6971	C18:pos	[similar to: dl-dipalmitoylphosphatidylcholine; δmass: 297.1349 da]	NA	1030.7	9.587	NA	NA	NA	NA	NA	NA	NA	0	level5	NA	NA	NA	NA	NA	NA	NA	NA	NA	NA	4.11944e+06
3.347_187.1597	C18:pos	[similar to: dl-tryptophan; δmass: -16.9302 da]	NA	187.16	3.347	NA	NA	NA	NA	NA	NA	NA	0	level5	NA	NA	NA	NA	NA	NA	NA	NA	NA	NA	2.54683e+07
3.361_187.1304	C18:pos	[similar to: dl-tryptophan; δmass: -16.9595 da]	NA	187.13	3.361	NA	NA	NA	NA	NA	NA	NA	0	level5	NA	NA	NA	NA	NA	NA	NA	NA	NA	NA	5.61035e+06
3.36_187.0901	C18:pos	[similar to: dl-tryptophan; δmass: -16.9998 da]	NA	187.09	3.36	NA	NA	NA	NA	NA	NA	NA	0	level5	NA	NA	NA	NA	NA	NA	NA	NA	NA	NA	1.51467e+07
3.414_187.0372	C18:pos	[similar to: dl-tryptophan; δmass: -17.0527 da]	NA	187.037	3.414	NA	NA	NA	NA	NA	NA	NA	0	level5	NA	NA	NA	NA	NA	NA	NA	NA	NA	NA	2.1928e+06
3.315_187.0364	C18:pos	[similar to: dl-tryptophan; δmass: -17.0535 da]	NA	187.036	3.315	NA	NA	NA	NA	NA	NA	NA	0	level5	NA	NA	NA	NA	NA	NA	NA	NA	NA	NA	3.05296e+07
3.361_186.9973	C18:pos	[similar to: dl-tryptophan; δmass: -17.0926 da]	NA	186.997	3.361	NA	NA	NA	NA	NA	NA	NA	0	level5	NA	NA	NA	NA	NA	NA	NA	NA	NA	NA	9.60345e+06
3.363_186.9924	C18:pos	[similar to: dl-tryptophan; δmass: -17.0975 da]	NA	186.992	3.363	NA	NA	NA	NA	NA	NA	NA	0	level5	NA	NA	NA	NA	NA	NA	NA	NA	NA	NA	2.45156e+07
3.322_186.9657	C18:pos	[similar to: dl-tryptophan; δmass: -17.1242 da]	NA	186.966	3.322	NA	NA	NA	NA	NA	NA	NA	0	level5	NA	NA	NA	NA	NA	NA	NA	NA	NA	NA	1.5183e+07
10.975_127.0613	C18:pos	[similar to: fumonisin b1; δmass: -594.3272 da]	NA	127.061	10.975	NA	NA	NA	NA	NA	NA	NA	0	level5	NA	NA	NA	NA	NA	NA	NA	NA	NA	NA	1.5246e+07
0.587_145.0226	C18:pos	[similar to: gamithromycin; δmass: -631.5172 da]	NA	145.023	0.587	NA	NA	NA	NA	NA	NA	NA	0	level5	NA	NA	NA	NA	NA	NA	NA	NA	NA	NA	8.37954e+08
0.59_111.0344	C18:pos	[similar to: histamine; δmass: -0.0453 da]	NA	111.034	0.59	NA	NA	NA	NA	NA	NA	NA	0	level5	NA	NA	NA	NA	NA	NA	NA	NA	NA	NA	3.33291e+06
0.601_111.111	C18:pos	[similar to: histamine; δmass: 0.0313 da]	NA	111.111	0.601	NA	NA	NA	NA	NA	NA	NA	0	level5	NA	NA	NA	NA	NA	NA	NA	NA	NA	NA	1.33391e+07
2.736_102.0186	C18:pos	[similar to: hordenine; δmass: -63.0968 da]	NA	102.019	2.736	NA	NA	NA	NA	NA	NA	NA	0	level5	NA	NA	NA	NA	NA	NA	NA	NA	NA	NA	3.61852e+06
5.393_327.6771	C18:pos	[similar to: isoleucine; δmass: 196.5825 da]	NA	327.677	5.393	NA	NA	NA	NA	NA	NA	NA	0	level5	NA	NA	NA	NA	NA	NA	NA	NA	NA	NA	6.11165e+06
6.001_481.0234	C18:pos	[similar to: kasugamycin; δmass: 101.8643 da]	NA	481.023	6.001	NA	NA	NA	NA	NA	NA	NA	0	level5	NA	NA	NA	NA	NA	NA	NA	NA	NA	NA	1.27113e+06
6.793_546.3052	C18:pos	[similar to: kasugamycin; δmass: 167.1461 da]	NA	546.305	6.793	NA	NA	NA	NA	NA	NA	NA	0	level5	NA	NA	NA	NA	NA	NA	NA	NA	NA	NA	3.09975e+06
5.847_593.9294	C18:pos	[similar to: kasugamycin; δmass: 214.7704 da]	NA	593.929	5.847	NA	NA	NA	NA	NA	NA	NA	0	level5	NA	NA	NA	NA	NA	NA	NA	NA	NA	NA	860345
6.088_616.348	C18:pos	[similar to: kasugamycin; δmass: 237.1889 da]	NA	616.348	6.088	NA	NA	NA	NA	NA	NA	NA	0	level5	NA	NA	NA	NA	NA	NA	NA	NA	NA	NA	3.10319e+06
6.618_630.5465	C18:pos	[similar to: kasugamycin; δmass: 251.3874 da]	NA	630.547	6.618	NA	NA	NA	NA	NA	NA	NA	0	level5	NA	NA	NA	NA	NA	NA	NA	NA	NA	NA	4.2158e+06
6.825_642.8699	C18:pos	[similar to: kasugamycin; δmass: 263.7108 da]	NA	642.87	6.825	NA	NA	NA	NA	NA	NA	NA	0	level5	NA	NA	NA	NA	NA	NA	NA	NA	NA	NA	2.52565e+06
6.582_853.966	C18:pos	[similar to: kasugamycin; δmass: 474.8070 da]	NA	853.966	6.582	NA	NA	NA	NA	NA	NA	NA	0	level5	NA	NA	NA	NA	NA	NA	NA	NA	NA	NA	2.95918e+06
0.645_173.889	C18:pos	[similar to: l-(+)-arginine; δmass: -0.2227 da]	NA	173.889	0.645	NA	NA	NA	NA	NA	NA	NA	0	level5	NA	NA	NA	NA	NA	NA	NA	NA	NA	NA	1.0758e+08
0.678_174.1989	C18:pos	[similar to: l-(+)-arginine; δmass: 0.0872 da]	NA	174.199	0.678	NA	NA	NA	NA	NA	NA	NA	0	level5	NA	NA	NA	NA	NA	NA	NA	NA	NA	NA	1.46977e+07
10.019_155.0559	C18:pos	[similar to: l-histidine; δmass: -0.0136 da]	NA	155.056	10.019	NA	NA	NA	NA	NA	NA	NA	0	level5	NA	NA	NA	NA	NA	NA	NA	NA	NA	NA	1.04301e+07
1.482_131.0537	C18:pos	[similar to: l-isoleucine; δmass: -0.0409 da]	NA	131.054	1.482	NA	NA	NA	NA	NA	NA	NA	0	level5	NA	NA	NA	NA	NA	NA	NA	NA	NA	NA	4.63016e+07
4.03_244.2805	C18:pos	[similar to: l-isoleucine; δmass: 113.1859 da]	NA	244.28	4.03	NA	NA	NA	NA	NA	NA	NA	0	level5	NA	NA	NA	NA	NA	NA	NA	NA	NA	NA	1.69206e+06
4.011_244.2852	C18:pos	[similar to: l-isoleucine; δmass: 113.1905 da]	NA	244.285	4.011	NA	NA	NA	NA	NA	NA	NA	0	level5	NA	NA	NA	NA	NA	NA	NA	NA	NA	NA	744920
4.604_198.6528	C18:pos	[similar to: l-isoleucine; δmass: 67.5582 da]	NA	198.653	4.604	NA	NA	NA	NA	NA	NA	NA	0	level5	NA	NA	NA	NA	NA	NA	NA	NA	NA	NA	1.95681e+06
0.658_164.9691	C18:pos	[similar to: l-methionine sulfoxide; δmass: -0.0769 da]	NA	164.969	0.658	NA	NA	NA	NA	NA	NA	NA	0	level5	NA	NA	NA	NA	NA	NA	NA	NA	NA	NA	2.48249e+07
2.716_165.0164	C18:pos	[similar to: l-phenylalanine; δmass: -0.0625 da]	NA	165.016	2.716	NA	NA	NA	NA	NA	NA	NA	0	level5	NA	NA	NA	NA	NA	NA	NA	NA	NA	NA	9.53164e+06
2.717_164.9988	C18:pos	[similar to: l-phenylalanine; δmass: -0.0802 da]	NA	164.999	2.717	NA	NA	NA	NA	NA	NA	NA	0	level5	NA	NA	NA	NA	NA	NA	NA	NA	NA	NA	4.31148e+07
2.647_164.9969	C18:pos	[similar to: l-phenylalanine; δmass: -0.0821 da]	NA	164.997	2.647	NA	NA	NA	NA	NA	NA	NA	0	level5	NA	NA	NA	NA	NA	NA	NA	NA	NA	NA	2.31129e+07
4.453_165.1133	C18:pos	[similar to: l-phenylalanine; δmass: 0.0343 da]	NA	165.113	4.453	NA	NA	NA	NA	NA	NA	NA	0	level5	NA	NA	NA	NA	NA	NA	NA	NA	NA	NA	5.73595e+06
2.668_165.1379	C18:pos	[similar to: l-phenylalanine; δmass: 0.0589 da]	NA	165.138	2.668	NA	NA	NA	NA	NA	NA	NA	0	level5	NA	NA	NA	NA	NA	NA	NA	NA	NA	NA	3.73016e+07
2.785_165.1583	C18:pos	[similar to: l-phenylalanine; δmass: 0.0793 da]	NA	165.158	2.785	NA	NA	NA	NA	NA	NA	NA	0	level5	NA	NA	NA	NA	NA	NA	NA	NA	NA	NA	5.55628e+06
0.757_117.0313	C18:pos	[similar to: l-valine; δmass: -0.0477 da]	NA	117.031	0.757	NA	NA	NA	NA	NA	NA	NA	0	level5	NA	NA	NA	NA	NA	NA	NA	NA	NA	NA	8.40407e+06
4.797_450.2115	C18:pos	[similar to: lidocaine n-oxide; δmass: 200.0433 da]	NA	450.212	4.797	NA	NA	NA	NA	NA	NA	NA	0	level5	NA	NA	NA	NA	NA	NA	NA	NA	NA	NA	6.79799e+06
9.358_427.2768	C18:pos	[similar to: methionine sulfoxide; δmass: 262.2308 da]	NA	427.277	9.358	NA	NA	NA	NA	NA	NA	NA	0	level5	NA	NA	NA	NA	NA	NA	NA	NA	NA	NA	1.71105e+06
6.322_562.4819	C18:pos	[similar to: microcystin la; δmass: -347.0029 da]	NA	562.482	6.322	NA	NA	NA	NA	NA	NA	NA	0	level5	NA	NA	NA	NA	NA	NA	NA	NA	NA	NA	8.87242e+06
4.234_278.1605	C18:pos	[similar to: microcystin la; δmass: -631.3242 da]	NA	278.161	4.234	NA	NA	NA	NA	NA	NA	NA	0	level5	NA	NA	NA	NA	NA	NA	NA	NA	NA	NA	1.92145e+07
4.652_448.3087	C18:pos	[similar to: microcystin lf; δmass: -537.2073 da]	NA	448.309	4.652	NA	NA	NA	NA	NA	NA	NA	0	level5	NA	NA	NA	NA	NA	NA	NA	NA	NA	NA	7.12904e+06
3.521_246.1581	C18:pos	[similar to: microcystin lf; δmass: -739.3579 da]	NA	246.158	3.521	NA	NA	NA	NA	NA	NA	NA	0	level5	NA	NA	NA	NA	NA	NA	NA	NA	NA	NA	3.75077e+06
2.225_131.1346	C18:pos	[similar to: microcystin lf; δmass: -854.3815 da]	NA	131.135	2.225	NA	NA	NA	NA	NA	NA	NA	0	level5	NA	NA	NA	NA	NA	NA	NA	NA	NA	NA	2.09163e+06
2.025_131.0556	C18:pos	[similar to: microcystin lf; δmass: -854.4605 da]	NA	131.056	2.025	NA	NA	NA	NA	NA	NA	NA	0	level5	NA	NA	NA	NA	NA	NA	NA	NA	NA	NA	3.30361e+06
1.733_131.0547	C18:pos	[similar to: microcystin lf; δmass: -854.4614 da]	NA	131.055	1.733	NA	NA	NA	NA	NA	NA	NA	0	level5	NA	NA	NA	NA	NA	NA	NA	NA	NA	NA	6.85779e+07
2.186_131.0541	C18:pos	[similar to: microcystin lf; δmass: -854.4620 da]	NA	131.054	2.186	NA	NA	NA	NA	NA	NA	NA	0	level5	NA	NA	NA	NA	NA	NA	NA	NA	NA	NA	6.31567e+06
9.428_559.2213	C18:pos	[similar to: microcystin ly; δmass: -442.2897 da]	NA	559.221	9.428	NA	NA	NA	NA	NA	NA	NA	0	level5	NA	NA	NA	NA	NA	NA	NA	NA	NA	NA	1.25931e+06
6.538_729.3895	C18:pos	[similar to: microcystin-lr ; δmass: -265.1592 da]	NA	729.389	6.538	NA	NA	NA	NA	NA	NA	NA	0	level5	NA	NA	NA	NA	NA	NA	NA	NA	NA	NA	6.49599e+06
8.472_724.7709	C18:pos	[similar to: microcystin-lr ; δmass: -269.7778 da]	NA	724.771	8.472	NA	NA	NA	NA	NA	NA	NA	0	level5	NA	NA	NA	NA	NA	NA	NA	NA	NA	NA	3.58357e+07
4.47_714.3455	C18:pos	[similar to: microcystin-lr ; δmass: -280.2033 da]	NA	714.346	4.47	NA	NA	NA	NA	NA	NA	NA	0	level5	NA	NA	NA	NA	NA	NA	NA	NA	NA	NA	1.4964e+06
7.292_696.146	C18:pos	[similar to: microcystin-lr ; δmass: -298.4028 da]	NA	696.146	7.292	NA	NA	NA	NA	NA	NA	NA	0	level5	NA	NA	NA	NA	NA	NA	NA	NA	NA	NA	7.92164e+06
6.808_643.1212	C18:pos	[similar to: microcystin-lr ; δmass: -351.4276 da]	NA	643.121	6.808	NA	NA	NA	NA	NA	NA	NA	0	level5	NA	NA	NA	NA	NA	NA	NA	NA	NA	NA	2.24232e+06
6.295_626.7149	C18:pos	[similar to: microcystin-lr ; δmass: -367.8339 da]	NA	626.715	6.295	NA	NA	NA	NA	NA	NA	NA	0	level5	NA	NA	NA	NA	NA	NA	NA	NA	NA	NA	4.39638e+06
8.162_616.8588	C18:pos	[similar to: microcystin-lr ; δmass: -377.6900 da]	NA	616.859	8.162	NA	NA	NA	NA	NA	NA	NA	0	level5	NA	NA	NA	NA	NA	NA	NA	NA	NA	NA	5.19861e+06
7.315_610.3542	C18:pos	[similar to: microcystin-lr ; δmass: -384.1945 da]	NA	610.354	7.315	NA	NA	NA	NA	NA	NA	NA	0	level5	NA	NA	NA	NA	NA	NA	NA	NA	NA	NA	4.18543e+06
5.995_532.2898	C18:pos	[similar to: microcystin-lr ; δmass: -462.2590 da]	NA	532.29	5.995	NA	NA	NA	NA	NA	NA	NA	0	level5	NA	NA	NA	NA	NA	NA	NA	NA	NA	NA	2.09734e+06
6.56_449.7912	C18:pos	[similar to: microcystin-lr ; δmass: -544.7576 da]	NA	449.791	6.56	NA	NA	NA	NA	NA	NA	NA	0	level5	NA	NA	NA	NA	NA	NA	NA	NA	NA	NA	9.79237e+06
5.234_397.7425	C18:pos	[similar to: microcystin-lr ; δmass: -596.8063 da]	NA	397.743	5.234	NA	NA	NA	NA	NA	NA	NA	0	level5	NA	NA	NA	NA	NA	NA	NA	NA	NA	NA	2.18595e+06
4.569_396.2009	C18:pos	[similar to: microcystin-lr ; δmass: -598.3479 da]	NA	396.201	4.569	NA	NA	NA	NA	NA	NA	NA	0	level5	NA	NA	NA	NA	NA	NA	NA	NA	NA	NA	1.45618e+06
0.587_132.0274	C18:pos	[similar to: n-acetyl-l-cysteine; δmass: -31.0029 da]	NA	132.027	0.587	NA	NA	NA	NA	NA	NA	NA	0	level5	NA	NA	NA	NA	NA	NA	NA	NA	NA	NA	3.01649e+07
0.593_131.991	C18:pos	[similar to: n-acetyl-l-cysteine; δmass: -31.0393 da]	NA	131.991	0.593	NA	NA	NA	NA	NA	NA	NA	0	level5	NA	NA	NA	NA	NA	NA	NA	NA	NA	NA	1.03067e+08
0.681_122.587	C18:pos	[similar to: n-acetyl-l-cysteine; δmass: -40.4433 da]	NA	122.587	0.681	NA	NA	NA	NA	NA	NA	NA	0	level5	NA	NA	NA	NA	NA	NA	NA	NA	NA	NA	1.9088e+07
0.634_121.9174	C18:pos	[similar to: n-acetyl-l-cysteine; δmass: -41.1129 da]	NA	121.917	0.634	NA	NA	NA	NA	NA	NA	NA	0	level5	NA	NA	NA	NA	NA	NA	NA	NA	NA	NA	5.48687e+07
0.594_103.9961	C18:pos	[similar to: n-acetyl-l-cysteine; δmass: -59.0342 da]	NA	103.996	0.594	NA	NA	NA	NA	NA	NA	NA	0	level5	NA	NA	NA	NA	NA	NA	NA	NA	NA	NA	3.57897e+08
0.586_100.0179	C18:pos	[similar to: n-acetyl-l-cysteine; δmass: -63.0124 da]	NA	100.018	0.586	NA	NA	NA	NA	NA	NA	NA	0	level5	NA	NA	NA	NA	NA	NA	NA	NA	NA	NA	5.59718e+06
0.585_100.0118	C18:pos	[similar to: n-acetyl-l-cysteine; δmass: -63.0185 da]	NA	100.012	0.585	NA	NA	NA	NA	NA	NA	NA	0	level5	NA	NA	NA	NA	NA	NA	NA	NA	NA	NA	3.55256e+06
2.025_159.1233	C18:pos	[similar to: n-acetylserotonin; δmass: -58.9823 da]	NA	159.123	2.025	NA	NA	NA	NA	NA	NA	NA	0	level5	NA	NA	NA	NA	NA	NA	NA	NA	NA	NA	5.66012e+06
1.948_159.1231	C18:pos	[similar to: n-acetylserotonin; δmass: -58.9824 da]	NA	159.123	1.948	NA	NA	NA	NA	NA	NA	NA	0	level5	NA	NA	NA	NA	NA	NA	NA	NA	NA	NA	1.27358e+07
1.957_159.0493	C18:pos	[similar to: n-acetylserotonin; δmass: -59.0562 da]	NA	159.049	1.957	NA	NA	NA	NA	NA	NA	NA	0	level5	NA	NA	NA	NA	NA	NA	NA	NA	NA	NA	3.2275e+06
1.976_159.048	C18:pos	[similar to: n-acetylserotonin; δmass: -59.0575 da]	NA	159.048	1.976	NA	NA	NA	NA	NA	NA	NA	0	level5	NA	NA	NA	NA	NA	NA	NA	NA	NA	NA	1.60733e+06
1.953_159.0127	C18:pos	[similar to: n-acetylserotonin; δmass: -59.0928 da]	NA	159.013	1.953	NA	NA	NA	NA	NA	NA	NA	0	level5	NA	NA	NA	NA	NA	NA	NA	NA	NA	NA	4.34028e+06
0.608_125.5874	C18:pos	[similar to: n-methylhistamine; δmass: 0.4921 da]	NA	125.587	0.608	NA	NA	NA	NA	NA	NA	NA	0	level5	NA	NA	NA	NA	NA	NA	NA	NA	NA	NA	3.41455e+06
9.878_115.9787	C18:pos	[similar to: n3,n4-dimethyl-l-arginine; δmass: -86.1643 da]	NA	115.979	9.878	NA	NA	NA	NA	NA	NA	NA	0	level5	NA	NA	NA	NA	NA	NA	NA	NA	NA	NA	2.13936e+07
4.136_415.2172	C18:pos	[similar to: n3,n4-dimethyl-l-arginine; δmass: 213.0743 da]	NA	415.217	4.136	NA	NA	NA	NA	NA	NA	NA	0	level5	NA	NA	NA	NA	NA	NA	NA	NA	NA	NA	3.14975e+06
0.654_161.9487	C18:pos	[similar to: n8-acetylspermidine; δmass: -25.2198 da]	NA	161.949	0.654	NA	NA	NA	NA	NA	NA	NA	0	level5	NA	NA	NA	NA	NA	NA	NA	NA	NA	NA	9.29847e+06
3.977_515.285	C18:pos	[similar to: nodularin; δmass: -309.1583 da]	NA	515.285	3.977	NA	NA	NA	NA	NA	NA	NA	0	level5	NA	NA	NA	NA	NA	NA	NA	NA	NA	NA	2.01693e+06
5.291_453.293	C18:pos	[similar to: nodularin; δmass: -371.1502 da]	NA	453.293	5.291	NA	NA	NA	NA	NA	NA	NA	0	level5	NA	NA	NA	NA	NA	NA	NA	NA	NA	NA	2.89313e+06
10.269_337.2709	C18:pos	[similar to: oleamide; δmass: 55.9990 da]	NA	337.271	10.269	NA	NA	NA	NA	NA	NA	NA	0	level5	NA	NA	NA	NA	NA	NA	NA	NA	NA	NA	4.69578e+06
10.273_337.566	C18:pos	[similar to: oleamide; δmass: 56.2941 da]	NA	337.566	10.273	NA	NA	NA	NA	NA	NA	NA	0	level5	NA	NA	NA	NA	NA	NA	NA	NA	NA	NA	2.02386e+06
3.038_121.0752	C18:pos	[similar to: phenethylamine; δmass: -0.0139 da]	NA	121.075	3.038	NA	NA	NA	NA	NA	NA	NA	0	level5	NA	NA	NA	NA	NA	NA	NA	NA	NA	NA	2.32564e+06
3.046_121.0535	C18:pos	[similar to: phenethylamine; δmass: -0.0356 da]	NA	121.053	3.046	NA	NA	NA	NA	NA	NA	NA	0	level5	NA	NA	NA	NA	NA	NA	NA	NA	NA	NA	6.78777e+06
3.038_121.1254	C18:pos	[similar to: phenethylamine; δmass: 0.0362 da]	NA	121.125	3.038	NA	NA	NA	NA	NA	NA	NA	0	level5	NA	NA	NA	NA	NA	NA	NA	NA	NA	NA	9.79333e+06
2.673_119.1233	C18:pos	[similar to: phenylethanolamine; δmass: -17.9608 da]	NA	119.123	2.673	NA	NA	NA	NA	NA	NA	NA	0	level5	NA	NA	NA	NA	NA	NA	NA	NA	NA	NA	1.03349e+08
2.876_119.1089	C18:pos	[similar to: phenylethanolamine; δmass: -17.9751 da]	NA	119.109	2.876	NA	NA	NA	NA	NA	NA	NA	0	level5	NA	NA	NA	NA	NA	NA	NA	NA	NA	NA	3.22989e+06
2.787_119.1083	C18:pos	[similar to: phenylethanolamine; δmass: -17.9757 da]	NA	119.108	2.787	NA	NA	NA	NA	NA	NA	NA	0	level5	NA	NA	NA	NA	NA	NA	NA	NA	NA	NA	2.25304e+07
2.776_119.088	C18:pos	[similar to: phenylethanolamine; δmass: -17.9961 da]	NA	119.088	2.776	NA	NA	NA	NA	NA	NA	NA	0	level5	NA	NA	NA	NA	NA	NA	NA	NA	NA	NA	7.71314e+06
2.639_119.0602	C18:pos	[similar to: phenylethanolamine; δmass: -18.0238 da]	NA	119.06	2.639	NA	NA	NA	NA	NA	NA	NA	0	level5	NA	NA	NA	NA	NA	NA	NA	NA	NA	NA	3.06162e+07
2.689_119.0383	C18:pos	[similar to: phenylethanolamine; δmass: -18.0458 da]	NA	119.038	2.689	NA	NA	NA	NA	NA	NA	NA	0	level5	NA	NA	NA	NA	NA	NA	NA	NA	NA	NA	3.26088e+08
2.724_119.0242	C18:pos	[similar to: phenylethanolamine; δmass: -18.0598 da]	NA	119.024	2.724	NA	NA	NA	NA	NA	NA	NA	0	level5	NA	NA	NA	NA	NA	NA	NA	NA	NA	NA	5.56985e+07
3.692_262.1055	C18:pos	[similar to: proline; δmass: 147.0421 da]	NA	262.106	3.692	NA	NA	NA	NA	NA	NA	NA	0	level5	NA	NA	NA	NA	NA	NA	NA	NA	NA	NA	7.56659e+06
3.734_262.6679	C18:pos	[similar to: proline; δmass: 147.6046 da]	NA	262.668	3.734	NA	NA	NA	NA	NA	NA	NA	0	level5	NA	NA	NA	NA	NA	NA	NA	NA	NA	NA	3.67956e+07
4.568_397.6896	C18:pos	[similar to: prolylleucine; δmass: 169.5422 da]	NA	397.69	4.568	NA	NA	NA	NA	NA	NA	NA	0	level5	NA	NA	NA	NA	NA	NA	NA	NA	NA	NA	3.17892e+06
8.992_289.615	C18:pos	[similar to: prostaglandin h1; δmass: -64.6256 da]	NA	289.615	8.992	NA	NA	NA	NA	NA	NA	NA	0	level5	NA	NA	NA	NA	NA	NA	NA	NA	NA	NA	2.76448e+06
3.48_143.0911	C18:pos	[similar to: rauwolscine; δmass: -211.1033 da]	NA	143.091	3.48	NA	NA	NA	NA	NA	NA	NA	0	level5	NA	NA	NA	NA	NA	NA	NA	NA	NA	NA	939220
3.078_104.0917	C18:pos	[similar to: safrole; δmass: -57.9764 da]	NA	104.092	3.078	NA	NA	NA	NA	NA	NA	NA	0	level5	NA	NA	NA	NA	NA	NA	NA	NA	NA	NA	2.54889e+06
3.003_104.0906	C18:pos	[similar to: safrole; δmass: -57.9775 da]	NA	104.091	3.003	NA	NA	NA	NA	NA	NA	NA	0	level5	NA	NA	NA	NA	NA	NA	NA	NA	NA	NA	2.36616e+06
3.029_104.0324	C18:pos	[similar to: safrole; δmass: -58.0357 da]	NA	104.032	3.029	NA	NA	NA	NA	NA	NA	NA	0	level5	NA	NA	NA	NA	NA	NA	NA	NA	NA	NA	3.23792e+06
8.153_317.4451	C18:pos	[similar to: spectinomycin; δmass: -14.7132 da]	NA	317.445	8.153	NA	NA	NA	NA	NA	NA	NA	0	level5	NA	NA	NA	NA	NA	NA	NA	NA	NA	NA	6.47916e+06
8.15_317.3903	C18:pos	[similar to: spectinomycin; δmass: -14.7681 da]	NA	317.39	8.15	NA	NA	NA	NA	NA	NA	NA	0	level5	NA	NA	NA	NA	NA	NA	NA	NA	NA	NA	1.67862e+07
9.985_363.199	C18:pos	[similar to: taurochenodeoxycholic acid; δmass: -136.0977 da]	NA	363.199	9.985	NA	NA	NA	NA	NA	NA	NA	0	level5	NA	NA	NA	NA	NA	NA	NA	NA	NA	NA	2.73567e+06
9.704_132.0272	C18:pos	[similar to: tetranor-12(s)-hete; δmass: -134.1610 da]	NA	132.027	9.704	NA	NA	NA	NA	NA	NA	NA	0	level5	NA	NA	NA	NA	NA	NA	NA	NA	NA	NA	5.4645e+06
0.763_135.0988	C18:pos	[similar to: trans-zeatin; δmass: -84.0133 da]	NA	135.099	0.763	NA	NA	NA	NA	NA	NA	NA	0	level5	NA	NA	NA	NA	NA	NA	NA	NA	NA	NA	1.47367e+06
0.761_135.0384	C18:pos	[similar to: trans-zeatin; δmass: -84.0736 da]	NA	135.038	0.761	NA	NA	NA	NA	NA	NA	NA	0	level5	NA	NA	NA	NA	NA	NA	NA	NA	NA	NA	4.69659e+06
3.925_214.6476	C18:pos	[similar to: trimipramine n-oxide; δmass: -95.5569 da]	NA	214.648	3.925	NA	NA	NA	NA	NA	NA	NA	0	level5	NA	NA	NA	NA	NA	NA	NA	NA	NA	NA	2.0031e+07
3.496_143.0555	C18:pos	[similar to: vincristine; δmass: -681.3442 da]	NA	143.055	3.496	NA	NA	NA	NA	NA	NA	NA	0	level5	NA	NA	NA	NA	NA	NA	NA	NA	NA	NA	3.29101e+06
2.793_167.0852	C18:pos	[similar to: α-aspartylphenylalanine; δmass: -113.0208 da]	NA	167.085	2.793	NA	NA	NA	NA	NA	NA	NA	0	level5	NA	NA	NA	NA	NA	NA	NA	NA	NA	NA	3.44118e+06
3.334_222.6264	C18:pos	[similar to: α-aspartylphenylalanine; δmass: -57.4795 da]	NA	222.626	3.334	NA	NA	NA	NA	NA	NA	NA	0	level5	NA	NA	NA	NA	NA	NA	NA	NA	NA	NA	5.5865e+06
3.395_222.1888	C18:pos	[similar to: α-aspartylphenylalanine; δmass: -57.9171 da]	NA	222.189	3.395	NA	NA	NA	NA	NA	NA	NA	0	level5	NA	NA	NA	NA	NA	NA	NA	NA	NA	NA	4.84631e+06
3.439_222.0108	C18:pos	[similar to: α-aspartylphenylalanine; δmass: -58.0951 da]	NA	222.011	3.439	NA	NA	NA	NA	NA	NA	NA	0	level5	NA	NA	NA	NA	NA	NA	NA	NA	NA	NA	6.39286e+06
3.625_165.1132	C18:pos	Perillartine	C10 H15 N O	165.113	3.625	NA	NA	NA	NA	NA	NA	30.3	0	level5	NA	NA	NA	NA	NA	NA	NA	NA	NA	NA	2.84847e+06
2.716_102.0469	C18:pos	NA	C8 H6	102.047	2.716	NA	NA	NA	NA	NA	NA	NA	0	level5	NA	NA	NA	NA	NA	NA	NA	NA	NA	NA	4.2535e+10
2.464_70.0783	C18:pos	NA	C5 H10	70.0783	2.464	NA	NA	NA	NA	NA	NA	NA	0	level5	NA	NA	NA	NA	NA	NA	NA	NA	NA	NA	1.71126e+09
0.588_109.0016	C18:pos	NA	C H3 N O5	109.002	0.588	NA	NA	NA	NA	NA	NA	NA	0	level5	NA	NA	NA	NA	NA	NA	NA	NA	NA	NA	1.07352e+09
1.155_242.1629	C18:pos	NA	C12 H22 N2 O3	242.163	1.155	NA	NA	NA	NA	NA	NA	40	0	level5	NA	NA	NA	NA	NA	NA	NA	NA	NA	NA	9.09974e+08
1.779_292.1632	C18:pos	NA	C12 H24 N2 O6	292.163	1.779	NA	NA	NA	NA	NA	NA	NA	0	level5	NA	NA	NA	NA	NA	NA	NA	NA	NA	NA	9.02503e+08
0.778_183.0662	C18:pos	NA	C5 H14 N O4 P	183.066	0.778	NA	NA	NA	NA	NA	NA	NA	0	level5	NA	NA	NA	NA	NA	NA	NA	NA	NA	NA	8.76311e+08
2_444.1762	C18:pos	NA	C18 H29 N4 O7 P	444.176	2	NA	NA	NA	NA	NA	NA	NA	1	level5	NA	NA	NA	NA	NA	NA	NA	NA	NA	NA	8.04763e+08
3.905_772.3871	C18:pos	NA	C36 H63 N4 O8 P3	772.387	3.905	NA	NA	NA	NA	NA	NA	NA	0	level5	NA	NA	NA	NA	NA	NA	NA	NA	NA	NA	7.77377e+08
3.433_102.047	C18:pos	NA	C8 H6	102.047	3.433	NA	NA	NA	NA	NA	NA	NA	0	level5	NA	NA	NA	NA	NA	NA	NA	NA	NA	NA	7.30048e+08
1.334_242.1631	C18:pos	NA	C12 H22 N2 O3	242.163	1.334	NA	NA	NA	NA	NA	NA	38.5	0	level5	NA	NA	NA	NA	NA	NA	NA	NA	NA	NA	7.16715e+08
2.892_309.1209	C18:pos	NA	C15 H19 N O6	309.121	2.892	NA	NA	NA	NA	NA	NA	NA	0	level5	NA	NA	NA	NA	NA	NA	NA	NA	NA	NA	7.16517e+08
4.827_387.2482	C18:pos	NA	C17 H33 N5 O5	387.248	4.827	NA	NA	NA	NA	NA	NA	NA	0	level5	NA	NA	NA	NA	NA	NA	NA	NA	NA	NA	5.47026e+08
2.194_465.1058	C18:pos	NA	C16 H25 N3 O9 P2	465.106	2.194	NA	NA	NA	NA	NA	NA	NA	0	level5	NA	NA	NA	NA	NA	NA	NA	NA	NA	NA	4.98745e+08
3.703_645.3232	C18:pos	NA	C28 H47 N5 O12	645.323	3.703	NA	NA	NA	NA	NA	NA	48	0	level5	NA	NA	NA	NA	NA	NA	NA	NA	NA	NA	4.74526e+08
2.609_249.1578	C18:pos	NA	C12 H19 N5 O	249.158	2.609	NA	NA	NA	NA	NA	NA	NA	0	level5	NA	NA	NA	NA	NA	NA	NA	NA	NA	NA	4.74291e+08
3.936_829.4084	C18:pos	NA	C41 H59 N5 O13	829.408	3.936	NA	NA	NA	NA	NA	NA	NA	0	level5	NA	NA	NA	NA	NA	NA	NA	NA	NA	NA	4.72619e+08
3.603_119.0737	C18:pos	NA	C8 H9 N	119.074	3.603	NA	NA	NA	NA	NA	NA	NA	0	level5	NA	NA	NA	NA	NA	NA	NA	NA	NA	NA	4.3473e+08
3.758_243.1946	C18:pos	NA	C12 H25 N3 O2	243.195	3.758	NA	NA	NA	NA	NA	NA	NA	0	level5	NA	NA	NA	NA	NA	NA	NA	NA	NA	NA	4.26789e+08
1.18_119.0737	C18:pos	NA	C8 H9 N	119.074	1.18	NA	NA	NA	NA	NA	NA	NA	0	level5	NA	NA	NA	NA	NA	NA	NA	NA	NA	NA	4.20898e+08
1.729_134.1132	C18:pos	NA	NA	134.113	1.729	NA	NA	NA	NA	NA	NA	NA	0	level5	NA	NA	NA	NA	NA	NA	NA	NA	NA	NA	4.19532e+08
0.802_83.0373	C18:pos	NA	C4 H5 N O	83.0373	0.802	NA	NA	NA	NA	NA	NA	NA	0	level5	NA	NA	NA	NA	NA	NA	NA	NA	NA	NA	4.16854e+08
3.603_253.1541	C18:pos	NA	C11 H19 N5 O2	253.154	3.603	NA	NA	NA	NA	NA	NA	NA	0	level5	NA	NA	NA	NA	NA	NA	NA	NA	NA	NA	4.00256e+08
1.497_134.1133	C18:pos	NA	NA	134.113	1.497	NA	NA	NA	NA	NA	NA	NA	0	level5	NA	NA	NA	NA	NA	NA	NA	NA	NA	NA	3.90218e+08
0.597_128.1315	C18:pos	NA	C7 H16 N2	128.131	0.597	NA	NA	NA	NA	NA	NA	NA	0	level5	NA	NA	NA	NA	NA	NA	NA	1.68661e+07	NA	NA	3.83109e+08
0.592_118.0118	C18:pos	NA	NA	118.012	0.592	NA	NA	NA	NA	NA	NA	NA	0	level5	NA	NA	NA	NA	NA	NA	NA	NA	NA	NA	3.72842e+08
0.655_183.0662	C18:pos	NA	C5 H14 N O4 P	183.066	0.655	NA	NA	NA	NA	NA	NA	NA	0	level5	NA	NA	NA	NA	NA	NA	NA	NA	NA	NA	3.62276e+08
3.602_441.234	C18:pos	NA	C16 H36 N5 O7 P	441.234	3.602	NA	NA	NA	NA	NA	NA	NA	0	level5	NA	NA	NA	NA	NA	NA	NA	NA	NA	NA	3.36458e+08
3.881_243.1112	C18:pos	NA	C11 H17 N O5	243.111	3.881	NA	NA	NA	NA	NA	NA	NA	0	level5	NA	NA	NA	NA	NA	NA	NA	NA	NA	NA	2.93985e+08
3.344_141.0578	C18:pos	NA	C10 H7 N	141.058	3.344	NA	NA	NA	NA	NA	NA	NA	0	level5	NA	NA	NA	NA	NA	NA	NA	NA	NA	NA	2.92538e+08
2.057_465.1056	C18:pos	NA	C18 H30 N O5 P3 S	465.106	2.057	NA	NA	NA	NA	NA	NA	NA	0	level5	NA	NA	NA	NA	NA	NA	NA	NA	NA	NA	2.90826e+08
2.234_408.1746	C18:pos	NA	C16 H28 N2 O10	408.175	2.234	NA	NA	NA	NA	NA	NA	NA	0	level5	NA	NA	NA	NA	NA	NA	NA	NA	NA	NA	2.54759e+08
3.247_443.238	C18:pos	NA	C17 H38 N3 O8 P	443.238	3.247	NA	NA	NA	NA	NA	NA	NA	0	level5	NA	NA	NA	NA	NA	NA	NA	NA	NA	NA	2.53258e+08
1.782_274.1528	C18:pos	NA	C12 H22 N2 O5	274.153	1.782	NA	NA	NA	NA	NA	NA	NA	0	level5	NA	NA	NA	NA	NA	NA	NA	NA	NA	NA	2.49461e+08
9.766_303.2534	C18:pos	NA	C15 H33 N3 O3	303.253	9.766	NA	NA	NA	NA	NA	NA	68.8	0	level5	NA	NA	NA	NA	NA	NA	NA	NA	NA	NA	2.40773e+08
2.64_364.185	C18:pos	NA	C15 H28 N2 O8	364.185	2.64	NA	NA	NA	NA	NA	NA	NA	0	level5	NA	NA	NA	NA	NA	NA	NA	NA	NA	NA	2.36023e+08
3.29_191.0883	C18:pos	NA	NA	191.088	3.29	NA	NA	NA	NA	NA	NA	NA	0	level5	NA	NA	NA	NA	NA	NA	NA	NA	NA	NA	2.32404e+08
4.178_406.1852	C18:pos	NA	C19 H26 N4 O6	406.185	4.178	NA	NA	NA	NA	NA	NA	NA	0	level5	NA	NA	NA	NA	NA	NA	NA	NA	NA	NA	2.30738e+08
3.34_246.1575	C18:pos	NA	C11 H22 N2 O4	246.157	3.34	NA	NA	NA	NA	NA	NA	88.1	0	level5	NA	NA	NA	NA	NA	NA	NA	NA	NA	NA	2.26428e+08
0.597_273.1325	C18:pos	NA	C11 H19 N3 O5	273.132	0.597	NA	NA	NA	NA	NA	NA	NA	0	level5	NA	NA	NA	NA	NA	NA	NA	NA	NA	NA	2.14129e+08
5.284_727.3907	C18:pos	NA	C35 H57 N3 O13	727.391	5.284	NA	NA	NA	NA	NA	NA	NA	0	level5	NA	NA	NA	NA	NA	NA	NA	NA	NA	NA	2.13288e+08
1.219_408.1747	C18:pos	NA	C16 H28 N2 O10	408.175	1.219	NA	NA	NA	NA	NA	NA	NA	0	level5	NA	NA	NA	NA	NA	NA	NA	NA	NA	NA	2.13164e+08
0.588_217.9765	C18:pos	NA	NA	217.976	0.588	NA	NA	NA	NA	NA	NA	NA	0	level5	NA	NA	NA	NA	NA	NA	NA	NA	NA	NA	1.99092e+08
1.56_425.2389	C18:pos	NA	C16 H36 N5 O6 P	425.239	1.56	NA	NA	NA	NA	NA	NA	NA	0	level5	NA	NA	NA	NA	NA	NA	NA	NA	NA	NA	1.93106e+08
1.882_119.0737	C18:pos	NA	C8 H9 N	119.074	1.882	NA	NA	NA	NA	NA	NA	NA	0	level5	NA	NA	NA	NA	NA	NA	NA	NA	NA	NA	1.89572e+08
2.697_165.0214	C18:pos	NA	C3 H9 N3 O P2	165.021	2.697	NA	NA	NA	NA	NA	NA	NA	0	level5	NA	NA	NA	NA	NA	NA	NA	NA	NA	NA	1.8809e+08
0.658_200.9267	C18:pos	NA	NA	200.927	0.658	NA	NA	NA	NA	NA	NA	NA	0	level5	NA	NA	NA	NA	NA	NA	NA	NA	NA	NA	1.87703e+08
0.638_144.1629	C18:pos	NA	C8 H20 N2	144.163	0.638	NA	NA	NA	NA	NA	NA	NA	0	level5	NA	NA	NA	NA	NA	NA	NA	NA	NA	NA	1.77301e+08
4.363_119.0736	C18:pos	NA	C8 H9 N	119.074	4.363	NA	NA	NA	NA	NA	NA	NA	0	level5	NA	NA	NA	NA	NA	NA	NA	NA	NA	NA	1.75209e+08
5.079_358.2218	C18:pos	NA	C16 H30 N4 O5	358.222	5.079	NA	NA	NA	NA	NA	NA	NA	0	level5	NA	NA	NA	NA	NA	NA	NA	NA	NA	NA	1.74556e+08
2.729_166.0771	C18:pos	NA	NA	166.077	2.729	NA	NA	NA	NA	NA	NA	NA	0	level5	NA	NA	NA	NA	NA	NA	NA	NA	NA	NA	1.7108e+08
4.623_457.2904	C18:pos	NA	C21 H39 N5 O6	457.29	4.623	NA	NA	NA	NA	NA	NA	NA	0	level5	NA	NA	NA	NA	NA	NA	NA	NA	NA	NA	1.62616e+08
3.36_453.2962	C18:pos	NA	C20 H44 N3 O6 P	453.296	3.36	NA	NA	NA	NA	NA	NA	NA	0	level5	NA	NA	NA	NA	NA	NA	NA	NA	NA	NA	1.61788e+08
0.682_431.2149	C18:pos	NA	C14 H34 N5 O8 P	431.215	0.682	NA	NA	NA	NA	NA	NA	NA	0	level5	NA	NA	NA	NA	NA	NA	NA	NA	NA	NA	1.6029e+08
3.444_325.2001	C18:pos	NA	C16 H27 N3 O4	325.2	3.444	NA	NA	NA	NA	NA	NA	NA	0	level5	NA	NA	NA	NA	NA	NA	NA	NA	NA	NA	1.59858e+08
5.449_841.418	C18:pos	NA	C35 H63 N5 O18	841.418	5.449	NA	NA	NA	NA	NA	NA	NA	0	level5	NA	NA	NA	NA	NA	NA	NA	NA	NA	NA	1.59013e+08
1.701_119.0737	C18:pos	NA	C8 H9 N	119.074	1.701	NA	NA	NA	NA	NA	NA	NA	0	level5	NA	NA	NA	NA	NA	NA	NA	NA	NA	NA	1.5894e+08
0.593_199.966	C18:pos	NA	C3 H5 Cl N2 O4 S	199.966	0.593	NA	NA	NA	NA	NA	NA	NA	0	level5	NA	NA	NA	NA	NA	NA	NA	NA	NA	NA	1.55036e+08
8.154_148.016	C18:pos	NA	C8 H4 O3	148.016	8.154	NA	NA	NA	NA	NA	NA	NA	0	level5	NA	NA	NA	NA	NA	NA	NA	NA	NA	NA	1.51542e+08
3.341_114.0468	C18:pos	NA	C9 H6	114.047	3.341	NA	NA	NA	NA	NA	NA	66.5	0	level5	NA	NA	NA	NA	NA	NA	NA	NA	NA	NA	1.51491e+08
5.735_587.2958	C18:pos	NA	C27 H46 N3 O9 P	587.296	5.735	NA	NA	NA	NA	NA	NA	NA	0	level5	NA	NA	NA	NA	NA	NA	NA	NA	NA	NA	1.50923e+08
4.821_375.1465	C18:pos	NA	C15 H25 N3 O6 S	375.147	4.821	NA	NA	NA	NA	NA	NA	NA	0	level5	NA	NA	NA	NA	NA	NA	NA	NA	NA	NA	1.46264e+08
4.923_119.0735	C18:pos	NA	C8 H9 N	119.073	4.923	NA	NA	NA	NA	NA	NA	NA	0	level5	NA	NA	NA	NA	NA	NA	NA	NA	NA	NA	1.45974e+08
4.213_457.2534	C18:pos	NA	C20 H35 N5 O7	457.253	4.213	NA	NA	NA	NA	NA	NA	NA	0	level5	NA	NA	NA	NA	NA	NA	NA	NA	NA	NA	1.44766e+08
0.896_191.0252	C18:pos	NA	C6 H9 N O4 S	191.025	0.896	NA	NA	NA	NA	NA	NA	NA	0	level5	NA	NA	NA	NA	NA	NA	NA	NA	NA	NA	1.43494e+08
3.973_453.2948	C18:pos	NA	C20 H44 N3 O6 P	453.295	3.973	NA	NA	NA	NA	NA	NA	NA	0	level5	NA	NA	NA	NA	NA	NA	NA	NA	NA	NA	1.42945e+08
2.922_249.1575	C18:pos	NA	C11 H23 N O5	249.157	2.922	NA	NA	NA	NA	NA	NA	NA	0	level5	NA	NA	NA	NA	NA	NA	NA	NA	NA	NA	1.20581e+08
3.704_196.096	C18:pos	NA	C8 H12 N4 O2	196.096	3.704	NA	NA	NA	NA	NA	NA	NA	0	level5	NA	NA	NA	NA	NA	NA	NA	NA	NA	NA	1.20238e+08
3.911_657.3241	C18:pos	NA	C26 H53 N5 O10 P2	657.324	3.911	NA	NA	NA	NA	NA	NA	NA	0	level5	NA	NA	NA	NA	NA	NA	NA	NA	NA	NA	1.18135e+08
0.771_115.0288	C18:pos	NA	NA	115.029	0.771	NA	NA	NA	NA	NA	NA	NA	0	level5	NA	NA	NA	NA	NA	NA	NA	NA	NA	NA	1.1646e+08
3.462_344.206	C18:pos	NA	C15 H28 N4 O5	344.206	3.462	NA	NA	NA	NA	NA	NA	NA	0	level5	NA	NA	NA	NA	NA	NA	NA	NA	NA	NA	1.12306e+08
4.173_372.2738	C18:pos	NA	C18 H36 N4 O4	372.274	4.173	NA	NA	NA	NA	NA	NA	NA	0	level5	NA	NA	NA	NA	NA	NA	NA	NA	NA	NA	1.08711e+08
0.758_229.9829	C18:pos	NA	C7 H8 N2 O P2 S	229.983	0.758	NA	NA	NA	NA	NA	NA	NA	0	level5	NA	NA	NA	NA	NA	NA	NA	NA	NA	NA	1.05554e+08
3.886_148.0675	C18:pos	NA	C5 H12 N2 O S	148.067	3.886	NA	NA	NA	NA	NA	NA	NA	0	level5	NA	NA	NA	NA	NA	NA	NA	NA	NA	NA	1.05328e+08
5.745_658.3327	C18:pos	NA	C35 H52 N2 O6 P2	658.333	5.745	NA	NA	NA	NA	NA	NA	NA	0	level5	NA	NA	NA	NA	NA	NA	NA	NA	NA	NA	1.04329e+08
7.318_682.3742	C18:pos	NA	NA	682.374	7.318	NA	NA	NA	NA	NA	NA	NA	0	level5	NA	NA	NA	NA	NA	NA	NA	NA	NA	NA	1.04318e+08
0.74_327.0989	C18:pos	NA	C11 H21 N O8 S	327.099	0.74	NA	NA	NA	NA	NA	NA	NA	0	level5	NA	NA	NA	NA	NA	NA	NA	NA	NA	NA	1.02784e+08
5.424_655.4637	C18:pos	NA	C31 H65 N3 O11	655.464	5.424	NA	NA	NA	NA	NA	NA	NA	0	level5	NA	NA	NA	NA	NA	NA	NA	NA	NA	NA	1.01356e+08
3.856_567.3018	C18:pos	NA	C23 H46 N5 O9 P	567.302	3.856	NA	NA	NA	NA	NA	NA	NA	0	level5	NA	NA	NA	NA	NA	NA	NA	NA	NA	NA	9.54679e+07
9.262_349.2617	C18:pos	NA	C21 H35 N O3	349.262	9.262	NA	NA	NA	NA	NA	NA	49	0	level5	NA	NA	NA	NA	NA	NA	NA	NA	NA	NA	9.38351e+07
4.168_756.3916	C18:pos	NA	C38 H58 N6 O6 P2	756.392	4.168	NA	NA	NA	NA	NA	NA	NA	0	level5	NA	NA	NA	NA	NA	NA	NA	NA	NA	NA	9.37903e+07
0.702_380.0723	C18:pos	NA	C13 H22 N2 O5 P2 S	380.072	0.702	NA	NA	NA	NA	NA	NA	NA	0	level5	NA	NA	NA	NA	NA	NA	NA	NA	NA	NA	9.32413e+07
11.407_148.0162	C18:pos	NA	C8 H4 O3	148.016	11.407	NA	NA	NA	NA	NA	NA	NA	0	level5	NA	NA	NA	NA	NA	NA	NA	NA	NA	NA	9.30873e+07
5.241_812.5124	C18:pos	NA	C36 H72 N6 O14	812.512	5.241	NA	NA	NA	NA	NA	NA	NA	0	level5	NA	NA	NA	NA	NA	NA	NA	NA	NA	NA	9.20298e+07
5.172_457.2902	C18:pos	NA	C21 H39 N5 O6	457.29	5.172	NA	NA	NA	NA	NA	NA	NA	0	level5	NA	NA	NA	NA	NA	NA	NA	NA	NA	NA	8.95636e+07
1.283_423.0954	C18:pos	NA	C14 H21 N3 O10 S	423.095	1.283	NA	NA	NA	NA	NA	NA	NA	0	level5	NA	NA	NA	NA	NA	NA	NA	NA	NA	NA	8.93178e+07
1.418_523.1124	C18:pos	NA	C16 H30 N O14 P S	523.112	1.418	NA	NA	NA	NA	NA	NA	NA	0	level5	NA	NA	NA	NA	NA	NA	NA	NA	NA	NA	8.84148e+07
0.686_218.0194	C18:pos	NA	C7 H10 N2 O2 S2	218.019	0.686	NA	NA	NA	NA	NA	NA	NA	0	level5	NA	NA	NA	NA	NA	NA	NA	NA	NA	NA	8.81906e+07
9.469_183.0663	C18:pos	NA	C5 H14 N O4 P	183.066	9.469	NA	NA	NA	NA	NA	NA	NA	0	level5	NA	NA	NA	NA	NA	NA	NA	NA	NA	NA	8.79979e+07
9.48_1016.6815	C18:pos	NA	C50 H102 N2 O14 P2	1016.68	9.48	NA	NA	NA	NA	NA	NA	NA	0	level5	NA	NA	NA	NA	NA	NA	NA	NA	NA	NA	8.73848e+07
3.724_453.2951	C18:pos	NA	C22 H39 N5 O5	453.295	3.724	NA	NA	NA	NA	NA	NA	NA	0	level5	NA	NA	NA	NA	NA	NA	NA	NA	NA	NA	8.63053e+07
8.999_183.0662	C18:pos	NA	C5 H14 N O4 P	183.066	8.999	NA	NA	NA	NA	NA	NA	NA	0	level5	NA	NA	NA	NA	NA	NA	NA	NA	NA	NA	8.50986e+07
4.569_757.4333	C18:pos	NA	C34 H70 N3 O9 P3	757.433	4.569	NA	NA	NA	NA	NA	NA	NA	0	level5	NA	NA	NA	NA	NA	NA	NA	NA	NA	NA	8.44089e+07
0.646_184.0617	C18:pos	NA	C4 H13 N2 O4 P	184.062	0.646	NA	NA	NA	NA	NA	NA	NA	0	level5	NA	NA	NA	NA	NA	NA	NA	NA	NA	NA	8.09082e+07
0.585_159.0384	C18:pos	NA	NA	159.038	0.585	NA	NA	NA	NA	NA	NA	NA	0	level5	NA	NA	NA	NA	NA	NA	NA	NA	NA	NA	8.07372e+07
7.335_375.2526	C18:pos	NA	C21 H33 N3 O3	375.253	7.335	NA	NA	NA	NA	NA	NA	NA	0	level5	NA	NA	NA	NA	NA	NA	NA	NA	NA	NA	7.71318e+07
0.719_387.2834	C18:pos	NA	C18 H37 N5 O4	387.283	0.719	NA	NA	NA	NA	NA	NA	NA	0	level5	NA	NA	NA	NA	NA	NA	NA	NA	NA	NA	7.70123e+07
3.338_169.0527	C18:pos	NA	C11 H7 N O	169.053	3.338	NA	NA	NA	NA	NA	NA	NA	0	level5	NA	NA	NA	NA	NA	NA	NA	NA	NA	NA	7.66439e+07
3.701_498.255	C18:pos	NA	C19 H38 N4 O11	498.255	3.701	NA	NA	NA	NA	NA	NA	NA	0	level5	NA	NA	NA	NA	NA	NA	NA	NA	NA	NA	7.62381e+07
2.362_140.9515	C18:pos	NA	NA	140.952	2.362	NA	NA	NA	NA	NA	NA	NA	0	level5	NA	NA	NA	NA	NA	NA	NA	NA	NA	NA	7.57339e+07
1.729_85.1108	C18:pos	NA	NA	85.1108	1.729	NA	NA	NA	NA	NA	NA	NA	0	level5	NA	NA	NA	NA	NA	NA	NA	NA	NA	NA	7.49573e+07
2.066_137.0358	C18:pos	NA	C2 H8 N3 O2 P	137.036	2.066	NA	NA	NA	NA	NA	NA	NA	0	level5	NA	NA	NA	NA	NA	NA	NA	NA	NA	NA	7.43089e+07
0.592_231.9921	C18:pos	NA	C4 H9 Cl N2 O5 S	231.992	0.592	NA	NA	NA	NA	NA	NA	NA	0	level5	NA	NA	NA	NA	NA	NA	NA	NA	NA	NA	7.38588e+07
0.742_115.0771	C18:pos	NA	NA	115.077	0.742	NA	NA	NA	NA	NA	NA	NA	0	level5	NA	NA	NA	NA	NA	NA	NA	NA	NA	NA	7.28886e+07
3.323_267.1579	C18:pos	NA	C13 H21 N3 O3	267.158	3.323	NA	NA	NA	NA	NA	NA	NA	0	level5	NA	NA	NA	NA	NA	NA	NA	NA	NA	NA	7.27748e+07
3.036_102.0471	C18:pos	NA	C8 H6	102.047	3.036	NA	NA	NA	NA	NA	NA	NA	0	level5	NA	NA	NA	NA	NA	NA	NA	NA	NA	NA	7.08246e+07
3.65_371.2895	C18:pos	NA	C18 H37 N5 O3	371.289	3.65	NA	NA	NA	NA	NA	NA	NA	0	level5	NA	NA	NA	NA	NA	NA	NA	NA	NA	NA	7.06736e+07
0.754_115.0964	C18:pos	NA	NA	115.096	0.754	NA	NA	NA	NA	NA	NA	NA	0	level5	NA	NA	NA	NA	NA	NA	NA	NA	NA	NA	7.02402e+07
0.689_200.1162	C18:pos	NA	C9 H16 N2 O3	200.116	0.689	NA	NA	NA	NA	NA	NA	NA	0	level5	NA	NA	NA	NA	NA	NA	NA	NA	NA	NA	7.01644e+07
1.316_267.1142	C18:pos	NA	C11 H17 N5 O S	267.114	1.316	NA	NA	NA	NA	NA	NA	NA	0	level5	NA	NA	NA	NA	NA	NA	NA	NA	NA	NA	7.01286e+07
2.366_455.2009	C18:pos	NA	C18 H33 N O12	455.201	2.366	NA	NA	NA	NA	NA	NA	NA	0	level5	NA	NA	NA	NA	NA	NA	NA	NA	NA	NA	6.9367e+07
4.939_375.2156	C18:pos	NA	C20 H29 N3 O4	375.216	4.939	NA	NA	NA	NA	NA	NA	NA	0	level5	NA	NA	NA	NA	NA	NA	NA	NA	NA	NA	6.87146e+07
5.447_596.2812	C18:pos	NA	C25 H44 N2 O14	596.281	5.447	NA	NA	NA	NA	NA	NA	NA	0	level5	NA	NA	NA	NA	NA	NA	NA	NA	NA	NA	6.85957e+07
5.49_770.3807	C18:pos	NA	C36 H60 N4 O10 P2	770.381	5.49	NA	NA	NA	NA	NA	NA	NA	0	level5	NA	NA	NA	NA	NA	NA	NA	NA	NA	NA	6.78878e+07
0.754_465.1058	C18:pos	NA	C18 H30 N O5 P3 S	465.106	0.754	NA	NA	NA	NA	NA	NA	NA	0	level5	NA	NA	NA	NA	NA	NA	NA	NA	NA	NA	6.74823e+07
2.328_425.2388	C18:pos	NA	C16 H36 N5 O6 P	425.239	2.328	NA	NA	NA	NA	NA	NA	NA	0	level5	NA	NA	NA	NA	NA	NA	NA	NA	NA	NA	6.6042e+07
5.088_388.2326	C18:pos	NA	C17 H32 N4 O6	388.233	5.088	NA	NA	NA	NA	NA	NA	NA	0	level5	NA	NA	NA	NA	NA	NA	NA	NA	NA	NA	6.4331e+07
0.688_336.1646	C18:pos	NA	C12 H24 N4 O7	336.165	0.688	NA	NA	NA	NA	NA	NA	NA	0	level5	NA	NA	NA	NA	NA	NA	NA	NA	NA	NA	6.39741e+07
0.713_441.2341	C18:pos	NA	C16 H36 N5 O7 P	441.234	0.713	NA	NA	NA	NA	NA	NA	NA	0	level5	NA	NA	NA	NA	NA	NA	NA	NA	NA	NA	6.38927e+07
0.664_221.981	C18:pos	NA	NA	221.981	0.664	NA	NA	NA	NA	NA	NA	NA	0	level5	NA	NA	NA	NA	NA	NA	NA	NA	NA	NA	6.31706e+07
1.102_212.0799	C18:pos	NA	C9 H12 N2 O4	212.08	1.102	NA	NA	NA	NA	NA	NA	NA	0	level5	NA	NA	NA	NA	NA	NA	NA	NA	NA	NA	6.22622e+07
8.152_316.2312	C18:pos	NA	NA	316.231	8.152	NA	NA	NA	NA	NA	NA	NA	0	level5	NA	NA	NA	NA	NA	NA	NA	NA	NA	NA	6.2018e+07
0.709_542.126	C18:pos	NA	C17 H27 N4 O14 P	542.126	0.709	NA	NA	NA	NA	NA	NA	NA	0	level5	NA	NA	NA	NA	NA	NA	NA	NA	NA	NA	6.18e+07
3.134_262.1666	C18:pos	NA	C9 H23 N6 O P	262.167	3.134	NA	NA	NA	NA	NA	NA	NA	0	level5	NA	NA	NA	NA	NA	NA	NA	NA	NA	NA	6.16984e+07
3.93_400.28	C18:pos	NA	C18 H36 N6 O4	400.28	3.93	NA	NA	NA	NA	NA	NA	NA	0	level5	NA	NA	NA	NA	NA	NA	NA	NA	NA	NA	6.16975e+07
10.22_303.2537	C18:pos	NA	C14 H34 N5 P	303.254	10.22	NA	NA	NA	NA	NA	NA	NA	0	level5	NA	NA	NA	NA	NA	NA	NA	NA	NA	NA	6.1614e+07
9.231_183.0662	C18:pos	NA	C5 H14 N O4 P	183.066	9.231	NA	NA	NA	NA	NA	NA	NA	0	level5	NA	NA	NA	NA	NA	NA	NA	NA	NA	NA	6.1312e+07
2.515_193.0966	C18:pos	NA	C8 H11 N5 O	193.097	2.515	NA	NA	NA	NA	NA	NA	NA	0	level5	NA	NA	NA	NA	NA	NA	NA	NA	NA	NA	6.12741e+07
7.316_682.1732	C18:pos	NA	C19 H45 N2 O16 P3 S	682.173	7.316	NA	NA	NA	NA	NA	NA	NA	0	level5	NA	NA	NA	NA	NA	NA	NA	NA	NA	NA	6.12092e+07
4.13_656.422	C18:pos	NA	C28 H61 N6 O9 P	656.422	4.13	NA	NA	NA	NA	NA	NA	NA	0	level5	NA	NA	NA	NA	NA	NA	NA	NA	NA	NA	6.06535e+07
1.388_274.1528	C18:pos	NA	C12 H22 N2 O5	274.153	1.388	NA	NA	NA	NA	NA	NA	NA	0	level5	NA	NA	NA	NA	NA	NA	NA	NA	NA	NA	6.05675e+07
8.555_415.2838	C18:pos	NA	C24 H37 N3 O3	415.284	8.555	NA	NA	NA	NA	NA	NA	NA	0	level5	NA	NA	NA	NA	NA	NA	NA	NA	NA	NA	6.0423e+07
2.92_429.295	C18:pos	NA	C20 H39 N5 O5	429.295	2.92	NA	NA	NA	NA	NA	NA	NA	0	level5	NA	NA	NA	NA	NA	NA	NA	NA	NA	NA	5.94561e+07
2.624_350.1695	C18:pos	NA	C14 H26 N2 O8	350.17	2.624	NA	NA	NA	NA	NA	NA	NA	0	level5	NA	NA	NA	NA	NA	NA	NA	NA	NA	NA	5.91549e+07
2.321_430.1341	C18:pos	NA	C16 H22 N4 O10	430.134	2.321	NA	NA	NA	NA	NA	NA	NA	0	level5	NA	NA	NA	NA	NA	NA	NA	NA	NA	NA	5.83289e+07
9.91_119.0735	C18:pos	NA	C8 H9 N	119.073	9.91	NA	NA	NA	NA	NA	NA	NA	0	level5	NA	NA	NA	NA	NA	NA	NA	NA	NA	NA	5.83102e+07
3.904_343.1751	C18:pos	NA	C15 H25 N3 O6	343.175	3.904	NA	NA	NA	NA	NA	NA	49.7	0	level5	NA	NA	NA	NA	NA	NA	NA	NA	NA	NA	5.76732e+07
9.391_409.2652	C18:pos	NA	C23 H39 N O3 S	409.265	9.391	NA	NA	NA	NA	NA	NA	NA	0	level5	NA	NA	NA	NA	NA	NA	NA	NA	NA	NA	5.70357e+07
3.153_142.111	C18:pos	NA	C7 H14 N2 O	142.111	3.153	NA	NA	NA	NA	NA	NA	NA	0	level5	NA	NA	NA	NA	NA	NA	NA	NA	NA	NA	5.63339e+07
3.232_393.1567	C18:pos	NA	C15 H27 N3 O7 S	393.157	3.232	NA	NA	NA	NA	NA	NA	NA	0	level5	NA	NA	NA	NA	NA	NA	NA	NA	NA	NA	5.62304e+07
2.913_316.2109	C18:pos	NA	C14 H28 N4 O4	316.211	2.913	NA	NA	NA	NA	NA	NA	NA	0	level5	NA	NA	NA	NA	NA	NA	NA	NA	NA	NA	5.57151e+07
11.116_148.0162	C18:pos	NA	C8 H4 O3	148.016	11.116	NA	NA	NA	NA	NA	NA	NA	0	level5	NA	NA	NA	NA	NA	NA	NA	NA	NA	NA	5.56292e+07
2.593_172.1213	C18:pos	NA	C8 H16 N2 O2	172.121	2.593	NA	NA	NA	NA	NA	NA	NA	0	level5	NA	NA	NA	NA	NA	NA	NA	NA	NA	NA	5.43456e+07
6.085_925.5968	C18:pos	NA	C44 H90 N5 O9 P3	925.597	6.085	NA	NA	NA	NA	NA	NA	NA	0	level5	NA	NA	NA	NA	NA	NA	NA	NA	NA	NA	5.41544e+07
0.591_87.9831	C18:pos	NA	C H N2 O P	87.9831	0.591	NA	NA	NA	NA	NA	NA	NA	0	level5	NA	NA	NA	NA	NA	NA	NA	NA	NA	NA	5.39477e+07
1.53_85.1109	C18:pos	NA	NA	85.1109	1.53	NA	NA	NA	NA	NA	NA	NA	0	level5	NA	NA	NA	NA	NA	NA	NA	NA	NA	NA	5.33047e+07
9.064_425.2605	C18:pos	NA	C23 H41 N O2 P2	425.26	9.064	NA	NA	NA	NA	NA	NA	NA	0	level5	NA	NA	NA	NA	NA	NA	NA	NA	NA	NA	5.29157e+07
3.581_784.5181	C18:pos	NA	C35 H72 N6 O13	784.518	3.581	NA	NA	NA	NA	NA	NA	NA	0	level5	NA	NA	NA	NA	NA	NA	NA	NA	NA	NA	5.29106e+07
0.594_101.9987	C18:pos	NA	C2 H3 N2 O P	101.999	0.594	NA	NA	NA	NA	NA	NA	NA	0	level5	NA	NA	NA	NA	NA	NA	NA	NA	NA	NA	5.2892e+07
3.444_384.1534	C18:pos	NA	C17 H24 N2 O8	384.153	3.444	NA	NA	NA	NA	NA	NA	NA	0	level5	NA	NA	NA	NA	NA	NA	NA	NA	NA	NA	5.26142e+07
9.107_183.0662	C18:pos	NA	C5 H14 N O4 P	183.066	9.107	NA	NA	NA	NA	NA	NA	NA	0	level5	NA	NA	NA	NA	NA	NA	NA	NA	NA	NA	5.25612e+07
9.692_463.306	C18:pos	NA	C23 H46 N O6 P	463.306	9.692	NA	NA	NA	NA	NA	NA	NA	0	level5	NA	NA	NA	NA	NA	NA	NA	NA	NA	NA	5.22575e+07
1.674_421.2429	C18:pos	NA	C18 H35 N3 O8	421.243	1.674	NA	NA	NA	NA	NA	NA	NA	0	level5	NA	NA	NA	NA	NA	NA	NA	NA	NA	NA	5.16413e+07
3.253_162.9695	C18:pos	NA	C2 H N3 O4 S	162.97	3.253	NA	NA	NA	NA	NA	NA	NA	0	level5	NA	NA	NA	NA	NA	NA	NA	NA	NA	NA	5.06651e+07
0.594_119.0126	C18:pos	NA	NA	119.013	0.594	NA	NA	NA	NA	NA	NA	NA	0	level5	NA	NA	NA	NA	NA	NA	NA	NA	NA	NA	5.02779e+07
11.932_303.2538	C18:pos	NA	C14 H34 N5 P	303.254	11.932	NA	NA	NA	NA	NA	NA	NA	0	level5	NA	NA	NA	NA	NA	NA	NA	NA	NA	NA	4.97064e+07
0.745_115.1097	C18:pos	NA	NA	115.11	0.745	NA	NA	NA	NA	NA	NA	NA	0	level5	NA	NA	NA	NA	NA	NA	NA	NA	NA	NA	4.9539e+07
9.109_992.5877	C18:pos	NA	C56 H85 N2 O11 P	992.588	9.109	NA	NA	NA	NA	NA	NA	NA	0	level5	NA	NA	NA	NA	NA	NA	NA	NA	NA	NA	4.95226e+07
5.31_558.3013	C18:pos	NA	C22 H47 N4 O10 P	558.301	5.31	NA	NA	NA	NA	NA	NA	NA	0	level5	NA	NA	NA	NA	NA	NA	NA	NA	NA	NA	4.94656e+07
3.617_728.3345	C18:pos	NA	C32 H55 N6 O7 P3	728.335	3.617	NA	NA	NA	NA	NA	NA	NA	0	level5	NA	NA	NA	NA	NA	NA	NA	NA	NA	NA	4.85076e+07
3.163_253.1544	C18:pos	NA	C11 H19 N5 O2	253.154	3.163	NA	NA	NA	NA	NA	NA	NA	0	level5	NA	NA	NA	NA	NA	NA	NA	NA	NA	NA	4.84542e+07
4.906_855.4858	C18:pos	NA	C41 H69 N5 O14	855.486	4.906	NA	NA	NA	NA	NA	NA	NA	0	level5	NA	NA	NA	NA	NA	NA	NA	NA	NA	NA	4.78982e+07
2.522_454.2181	C18:pos	NA	C17 H35 N4 O8 P	454.218	2.522	NA	NA	NA	NA	NA	NA	NA	0	level5	NA	NA	NA	NA	NA	NA	NA	NA	NA	NA	4.75147e+07
0.595_104.9969	C18:pos	NA	NA	104.997	0.595	NA	NA	NA	NA	NA	NA	NA	0	level5	NA	NA	NA	NA	NA	NA	NA	NA	NA	NA	4.7068e+07
3.943_714.3451	C18:pos	NA	C31 H50 N6 O13	714.345	3.943	NA	NA	NA	NA	NA	NA	NA	0	level5	NA	NA	NA	NA	NA	NA	NA	NA	NA	NA	4.67782e+07
2.128_429.1502	C18:pos	NA	C16 H23 N5 O9	429.15	2.128	NA	NA	NA	NA	NA	NA	NA	0	level5	NA	NA	NA	NA	NA	NA	NA	NA	NA	NA	4.61485e+07
2.958_489.1854	C18:pos	NA	C21 H31 N O12	489.185	2.958	NA	NA	NA	NA	NA	NA	NA	0	level5	NA	NA	NA	NA	NA	NA	NA	NA	NA	NA	4.60149e+07
0.689_264.1321	C18:pos	NA	C10 H20 N2 O6	264.132	0.689	NA	NA	NA	NA	NA	NA	37.7	0	level5	NA	NA	NA	NA	NA	NA	NA	NA	NA	NA	4.56382e+07
5.518_498.3534	C18:pos	NA	C24 H46 N6 O5	498.353	5.518	NA	NA	NA	NA	NA	NA	NA	0	level5	NA	NA	NA	NA	NA	NA	NA	NA	NA	NA	4.5006e+07
9.231_1038.6669	C18:pos	NA	C56 H101 N2 O9 P3	1038.67	9.231	NA	NA	NA	NA	NA	NA	NA	0	level5	NA	NA	NA	NA	NA	NA	NA	NA	NA	NA	4.49171e+07
2.429_200.164	C18:pos	NA	C9 H20 N4 O	200.164	2.429	NA	NA	NA	NA	NA	NA	NA	0	level5	NA	NA	NA	NA	NA	NA	NA	NA	NA	NA	4.46982e+07
0.726_385.0193	C18:pos	NA	C8 H13 N5 O9 P2	385.019	0.726	NA	NA	NA	NA	NA	NA	NA	0	level5	NA	NA	NA	NA	NA	NA	NA	NA	NA	NA	4.40937e+07
2.878_162.9694	C18:pos	NA	C2 H N3 O4 S	162.969	2.878	NA	NA	NA	NA	NA	NA	NA	0	level5	NA	NA	NA	NA	NA	NA	NA	NA	NA	NA	4.3593e+07
6.415_658.4053	C18:pos	NA	C32 H59 N4 O8 P	658.405	6.415	NA	NA	NA	NA	NA	NA	NA	0	level5	NA	NA	NA	NA	NA	NA	NA	NA	NA	NA	4.26304e+07
0.802_218.0194	C18:pos	NA	C4 H11 O8 P	218.019	0.802	NA	NA	NA	NA	NA	23.7	NA	0	level5	NA	NA	NA	NA	NA	NA	NA	NA	NA	NA	4.22581e+07
0.714_498.2559	C18:pos	NA	C18 H39 N6 O8 P	498.256	0.714	NA	NA	NA	NA	NA	NA	NA	0	level5	NA	NA	NA	NA	NA	NA	NA	NA	NA	NA	4.21927e+07
3.575_156.1265	C18:pos	NA	C8 H16 N2 O	156.126	3.575	NA	NA	NA	NA	NA	NA	NA	0	level5	NA	NA	NA	NA	NA	NA	NA	NA	NA	NA	4.18214e+07
3.343_204.1691	C18:pos	NA	C7 H20 N6 O	204.169	3.343	NA	NA	NA	NA	NA	NA	NA	0	level5	NA	NA	NA	NA	NA	NA	NA	NA	NA	NA	4.16149e+07
0.583_101.9631	C18:pos	NA	NA	101.963	0.583	NA	NA	NA	NA	NA	NA	NA	0	level5	NA	NA	NA	NA	NA	NA	NA	NA	NA	NA	4.14753e+07
2.648_257.1378	C18:pos	NA	C11 H19 N3 O4	257.138	2.648	NA	NA	NA	NA	NA	NA	NA	0	level5	NA	NA	NA	NA	NA	NA	NA	NA	NA	NA	4.1381e+07
3.631_542.3066	C18:pos	NA	C22 H47 N4 O9 P	542.307	3.631	NA	NA	NA	NA	NA	NA	NA	0	level5	NA	NA	NA	NA	NA	NA	NA	NA	NA	NA	4.13361e+07
0.585_99.0172	C18:pos	NA	NA	99.0172	0.585	NA	NA	NA	NA	NA	NA	NA	0	level5	NA	NA	NA	NA	NA	NA	NA	NA	NA	NA	4.11376e+07
5.426_429.2955	C18:pos	NA	C20 H39 N5 O5	429.296	5.426	NA	NA	NA	NA	NA	NA	NA	0	level5	NA	NA	NA	NA	NA	NA	NA	NA	NA	NA	4.09695e+07
3.664_331.174	C18:pos	NA	C15 H29 N3 O S2	331.174	3.664	NA	NA	NA	NA	NA	NA	NA	0	level5	NA	NA	NA	NA	NA	NA	NA	NA	NA	NA	4.07981e+07
2.895_454.2174	C18:pos	NA	C17 H35 N4 O8 P	454.217	2.895	NA	NA	NA	NA	NA	NA	NA	0	level5	NA	NA	NA	NA	NA	NA	NA	NA	NA	NA	4.03083e+07
9.504_641.3542	C18:pos	NA	C29 H56 N O12 P	641.354	9.504	NA	NA	NA	NA	NA	NA	NA	0	level5	NA	NA	NA	NA	NA	NA	NA	NA	NA	NA	4.02626e+07
0.647_230.9814	C18:pos	NA	C10 H N O6	230.981	0.647	NA	NA	NA	NA	NA	NA	NA	0	level5	NA	NA	NA	NA	NA	NA	NA	NA	NA	NA	4.02477e+07
2.28_310.1753	C18:pos	NA	C13 H22 N6 O3	310.175	2.28	NA	NA	NA	NA	NA	NA	NA	0	level5	NA	NA	NA	NA	NA	NA	NA	NA	NA	NA	4.01766e+07
0.635_307.2109	C18:pos	NA	C13 H29 N3 O5	307.211	0.635	NA	NA	NA	NA	NA	NA	NA	0	level5	NA	NA	NA	NA	NA	NA	NA	NA	NA	NA	3.97736e+07
5.487_258.1944	C18:pos	NA	C13 H26 N2 O3	258.194	5.487	NA	NA	NA	NA	NA	NA	NA	0	level5	NA	NA	NA	NA	NA	NA	NA	NA	NA	NA	3.9662e+07
9.679_597.3794	C18:pos	NA	C32 H56 N O7 P	597.379	9.679	NA	NA	NA	NA	NA	NA	NA	0	level5	NA	NA	NA	NA	NA	NA	NA	NA	NA	NA	3.8658e+07
7.288_872.7362	C18:pos	NA	NA	872.736	7.288	NA	NA	NA	NA	NA	NA	NA	0	level5	NA	NA	NA	NA	NA	NA	NA	NA	NA	NA	3.85781e+07
1.893_131.0548	C18:pos	NA	NA	131.055	1.893	NA	NA	NA	NA	NA	NA	NA	0	level5	NA	NA	NA	NA	NA	NA	NA	NA	NA	NA	3.81342e+07
2.313_483.2335	C18:pos	NA	C21 H33 N5 O8	483.233	2.313	NA	NA	NA	NA	NA	NA	NA	0	level5	NA	NA	NA	NA	NA	NA	NA	NA	NA	NA	3.79635e+07
8.855_83.0372	C18:pos	NA	C4 H5 N O	83.0372	8.855	NA	NA	NA	NA	NA	NA	NA	0	level5	NA	NA	NA	NA	NA	NA	NA	NA	NA	NA	3.79502e+07
0.6_179.0547	C18:pos	NA	C4 H9 N3 O5	179.055	0.6	NA	NA	NA	NA	NA	NA	NA	0	level5	NA	NA	NA	NA	NA	NA	NA	NA	NA	NA	3.75568e+07
5.136_769.5058	C18:pos	NA	C35 H71 N5 O13	769.506	5.136	NA	NA	NA	NA	NA	NA	NA	0	level5	NA	NA	NA	NA	NA	NA	NA	NA	NA	NA	3.75309e+07
9.563_1000.6512	C18:pos	NA	C48 H99 N4 O11 P3	1000.65	9.563	NA	NA	NA	NA	NA	NA	NA	0	level5	NA	NA	NA	NA	NA	NA	NA	NA	NA	NA	3.65001e+07
3.309_510.3168	C18:pos	NA	C24 H42 N6 O6	510.317	3.309	NA	NA	NA	NA	NA	NA	NA	2	level5	NA	NA	NA	NA	NA	NA	NA	NA	NA	NA	3.61262e+07
2.325_429.1498	C18:pos	NA	C16 H23 N5 O9	429.15	2.325	NA	NA	NA	NA	NA	NA	NA	0	level5	NA	NA	NA	NA	NA	NA	NA	NA	NA	NA	3.60969e+07
4.226_319.1524	C18:pos	NA	C16 H21 N3 O4	319.152	4.226	NA	NA	NA	NA	NA	NA	NA	0	level5	NA	NA	NA	NA	NA	NA	NA	NA	NA	NA	3.55992e+07
3.089_443.2381	C18:pos	NA	C17 H38 N3 O8 P	443.238	3.089	NA	NA	NA	NA	NA	NA	NA	0	level5	NA	NA	NA	NA	NA	NA	NA	NA	NA	NA	3.53894e+07
0.586_150.0281	C18:pos	NA	C3 H6 N2 O5	150.028	0.586	NA	NA	NA	NA	NA	NA	NA	0	level5	NA	NA	NA	NA	NA	NA	NA	NA	NA	NA	3.52953e+07
3.078_642.37	C18:pos	NA	C26 H55 N6 O10 P	642.37	3.078	NA	NA	NA	NA	NA	NA	NA	0	level5	NA	NA	NA	NA	NA	NA	NA	NA	NA	NA	3.51769e+07
9.277_148.0162	C18:pos	NA	C8 H4 O3	148.016	9.277	NA	NA	NA	NA	NA	NA	NA	0	level5	NA	NA	NA	NA	NA	NA	NA	NA	NA	NA	3.47845e+07
3.101_219.1998	C18:pos	NA	C15 H25 N	219.2	3.101	NA	NA	NA	NA	NA	NA	NA	0	level5	NA	NA	NA	NA	NA	NA	NA	NA	NA	NA	3.42056e+07
4.598_542.38	C18:pos	NA	C26 H50 N6 O6	542.38	4.598	NA	NA	NA	NA	NA	NA	NA	0	level5	NA	NA	NA	NA	NA	NA	NA	NA	NA	NA	3.38149e+07
9.966_491.338	C18:pos	NA	C26 H46 N5 O2 P	491.338	9.966	NA	NA	NA	NA	NA	NA	NA	0	level5	NA	NA	NA	NA	NA	NA	NA	NA	NA	NA	3.37394e+07
5.482_216.1	C18:pos	NA	C10 H16 O5	216.1	5.482	NA	NA	NA	NA	NA	NA	NA	0	level5	NA	NA	NA	NA	NA	NA	NA	NA	NA	NA	3.36125e+07
0.59_240.9924	C18:pos	NA	C5 H8 Cl N3 O4 S	240.992	0.59	NA	NA	NA	NA	NA	NA	NA	0	level5	NA	NA	NA	NA	NA	NA	NA	NA	NA	NA	3.32456e+07
1.894_458.1476	C18:pos	NA	C18 H26 N4 O8 S	458.148	1.894	NA	NA	NA	NA	NA	NA	NA	0	level5	NA	NA	NA	NA	NA	NA	NA	NA	NA	NA	3.31009e+07
9.336_996.6184	C18:pos	NA	C49 H94 N2 O14 P2	996.618	9.336	NA	NA	NA	NA	NA	NA	NA	0	level5	NA	NA	NA	NA	NA	NA	NA	NA	NA	NA	3.29761e+07
4.567_398.2528	C18:pos	NA	C17 H39 N2 O6 P	398.253	4.567	NA	NA	NA	NA	NA	NA	NA	0	level5	NA	NA	NA	NA	NA	NA	NA	NA	NA	NA	3.27473e+07
3.23_421.2319	C18:pos	NA	NA	421.232	3.23	NA	NA	NA	NA	NA	NA	NA	0	level5	NA	NA	NA	NA	NA	NA	NA	NA	NA	NA	3.22436e+07
0.657_290.9678	C18:pos	NA	C4 H11 N3 O4 P2 S2	290.968	0.657	NA	NA	NA	NA	NA	NA	NA	0	level5	NA	NA	NA	NA	NA	NA	NA	NA	NA	NA	3.21671e+07
10.016_300.2064	C18:pos	NA	C15 H28 N2 O4	300.206	10.016	NA	NA	NA	NA	NA	NA	NA	0	level5	NA	NA	NA	NA	NA	NA	NA	NA	NA	NA	3.20794e+07
8.168_660.2678	C18:pos	NA	C21 H51 N4 O13 P3	660.268	8.168	NA	NA	NA	NA	NA	NA	NA	0	level5	NA	NA	NA	NA	NA	NA	NA	NA	NA	NA	3.16232e+07
2.196_158.1057	C18:pos	NA	C7 H14 N2 O2	158.106	2.196	NA	NA	NA	NA	NA	NA	NA	0	level5	NA	NA	NA	NA	NA	NA	NA	NA	NA	NA	3.15255e+07
3.366_426.1912	C18:pos	NA	C20 H31 N2 O6 P	426.191	3.366	NA	NA	NA	NA	NA	NA	NA	0	level5	NA	NA	NA	NA	NA	NA	NA	NA	NA	NA	3.13403e+07
9.869_128.023	C18:pos	NA	NA	128.023	9.869	NA	NA	NA	NA	NA	NA	NA	0	level5	NA	NA	NA	NA	NA	NA	NA	NA	NA	NA	3.11101e+07
0.686_158.1534	C18:pos	NA	C7 H18 N4	158.153	0.686	NA	NA	NA	NA	NA	NA	NA	0	level5	NA	NA	NA	NA	NA	NA	NA	NA	NA	NA	3.10489e+07
4.503_639.323	C18:pos	NA	C27 H49 N3 O14	639.323	4.503	NA	NA	NA	NA	NA	NA	NA	0	level5	NA	NA	NA	NA	NA	NA	NA	NA	NA	NA	3.1033e+07
0.589_146.0067	C18:pos	NA	C4 H7 N2 P S	146.007	0.589	NA	NA	NA	NA	NA	NA	NA	0	level5	NA	NA	NA	NA	NA	NA	NA	NA	NA	NA	3.05844e+07
0.72_158.1057	C18:pos	NA	C7 H14 N2 O2	158.106	0.72	NA	NA	NA	NA	NA	NA	NA	0	level5	NA	NA	NA	NA	NA	NA	NA	NA	NA	NA	3.03284e+07
4.182_172.0559	C18:pos	NA	C8 H12 O2 S	172.056	4.182	NA	NA	NA	NA	NA	NA	NA	0	level5	NA	NA	NA	NA	NA	NA	NA	NA	NA	NA	3.00382e+07
4.658_156.1263	C18:pos	NA	C8 H16 N2 O	156.126	4.658	NA	NA	NA	NA	NA	NA	NA	0	level5	NA	NA	NA	NA	NA	NA	NA	NA	NA	NA	2.99872e+07
1.246_421.2421	C18:pos	NA	C18 H35 N3 O8	421.242	1.246	NA	NA	NA	NA	NA	NA	NA	0	level5	NA	NA	NA	NA	NA	NA	NA	NA	NA	NA	2.96486e+07
4.228_557.3523	C18:pos	NA	C24 H51 N3 O11	557.352	4.228	NA	NA	NA	NA	NA	NA	30.5	0	level5	NA	NA	NA	NA	NA	NA	NA	NA	NA	NA	2.95396e+07
3.608_384.212	C18:pos	NA	C14 H33 N4 O6 P	384.212	3.608	NA	NA	NA	NA	NA	NA	NA	0	level5	NA	NA	NA	NA	NA	NA	NA	NA	NA	NA	2.94065e+07
6.21_996.6342	C18:pos	NA	C48 H99 N6 O5 P3 S2	996.634	6.21	NA	NA	NA	NA	NA	NA	NA	0	level5	NA	NA	NA	NA	NA	NA	NA	NA	NA	NA	2.93221e+07
4.427_628.3909	C18:pos	NA	C27 H56 N4 O12	628.391	4.427	NA	NA	NA	NA	NA	NA	NA	0	level5	NA	NA	NA	NA	NA	NA	NA	NA	NA	NA	2.92127e+07
9.932_542.3752	C18:pos	NA	C30 H50 N6 O S	542.375	9.932	NA	NA	NA	NA	NA	NA	NA	0	level5	NA	NA	NA	NA	NA	NA	NA	NA	NA	NA	2.91792e+07
3.107_219.0248	C18:pos	NA	C5 H9 N5 O S2	219.025	3.107	NA	NA	NA	NA	NA	NA	NA	0	level5	NA	NA	NA	NA	NA	NA	NA	NA	NA	NA	2.91031e+07
4.598_316.2113	C18:pos	NA	C14 H28 N4 O4	316.211	4.598	NA	NA	NA	NA	NA	NA	NA	0	level5	NA	NA	NA	NA	NA	NA	NA	NA	NA	NA	2.899e+07
0.698_308.122	C18:pos	NA	C11 H20 N2 O8	308.122	0.698	NA	NA	NA	NA	NA	NA	NA	0	level5	NA	NA	NA	NA	NA	NA	NA	NA	NA	NA	2.89406e+07
0.679_112.0638	C18:pos	NA	C5 H8 N2 O	112.064	0.679	NA	NA	NA	NA	NA	NA	NA	0	level5	NA	NA	NA	NA	NA	NA	NA	NA	NA	NA	2.86973e+07
0.606_148.9456	C18:pos	NA	C H2 N3 P3	148.946	0.606	NA	NA	NA	NA	NA	NA	NA	0	level5	NA	NA	NA	NA	NA	NA	NA	NA	NA	NA	2.85447e+07
2.631_165.0215	C18:pos	NA	C11 H3 N O	165.022	2.631	NA	NA	NA	NA	NA	NA	NA	0	level5	NA	NA	NA	NA	NA	NA	NA	NA	NA	NA	2.83404e+07
4.53_585.3853	C18:pos	NA	C25 H56 N5 O8 P	585.385	4.53	NA	NA	NA	NA	NA	NA	NA	0	level5	NA	NA	NA	NA	NA	NA	NA	NA	NA	NA	2.82643e+07
3.912_570.2919	C18:pos	NA	C27 H48 N4 O3 P2 S	570.292	3.912	NA	NA	NA	NA	NA	NA	NA	0	level5	NA	NA	NA	NA	NA	NA	NA	NA	NA	NA	2.77791e+07
2.562_617.2536	C18:pos	NA	C28 H45 N O10 P2	617.254	2.562	NA	NA	NA	NA	NA	NA	NA	0	level5	NA	NA	NA	NA	NA	NA	NA	NA	NA	NA	2.75903e+07
4.863_216.0999	C18:pos	NA	C10 H16 O5	216.1	4.863	NA	NA	NA	NA	NA	NA	NA	0	level5	NA	NA	NA	NA	NA	NA	NA	NA	NA	NA	2.75654e+07
9.422_148.0162	C18:pos	NA	C8 H4 O3	148.016	9.422	NA	NA	NA	NA	NA	NA	NA	0	level5	NA	NA	NA	NA	NA	NA	NA	NA	NA	NA	2.73707e+07
3.455_483.2335	C18:pos	NA	C21 H33 N5 O8	483.233	3.455	NA	NA	NA	NA	NA	NA	NA	0	level5	NA	NA	NA	NA	NA	NA	NA	NA	NA	NA	2.72967e+07
4.864_548.3062	C18:pos	NA	C23 H45 N6 O7 P	548.306	4.864	NA	NA	NA	NA	NA	NA	NA	0	level5	NA	NA	NA	NA	NA	NA	NA	NA	NA	NA	2.68884e+07
5.777_202.1029	C18:pos	NA	C10 H18 O2 S	202.103	5.777	NA	NA	NA	NA	NA	NA	NA	0	level5	NA	NA	NA	NA	NA	NA	NA	NA	NA	NA	2.68102e+07
6.14_613.4159	C18:pos	NA	C32 H61 N3 O4 P2	613.416	6.14	NA	NA	NA	NA	NA	NA	NA	0	level5	NA	NA	NA	NA	NA	NA	NA	NA	NA	NA	2.67275e+07
3.109_627.2881	C18:pos	NA	C28 H48 N5 O5 P3	627.288	3.109	NA	NA	NA	NA	NA	NA	NA	0	level5	NA	NA	NA	NA	NA	NA	NA	NA	NA	NA	2.65595e+07
1.488_85.1193	C18:pos	NA	NA	85.1193	1.488	NA	NA	NA	NA	NA	NA	NA	0	level5	NA	NA	NA	NA	NA	NA	NA	NA	NA	NA	2.64233e+07
0.782_253.0118	C18:pos	NA	C4 H9 N5 O4 P2	253.012	0.782	NA	NA	NA	NA	NA	NA	NA	0	level5	NA	NA	NA	NA	NA	NA	NA	NA	NA	NA	2.63615e+07
9.013_992.5886	C18:pos	NA	C51 H85 N4 O13 P	992.589	9.013	NA	NA	NA	NA	NA	NA	NA	0	level5	NA	NA	NA	NA	NA	NA	NA	NA	NA	NA	2.62878e+07
0.655_258.9779	C18:pos	NA	C2 H8 N5 O4 P3	258.978	0.655	NA	NA	NA	NA	NA	NA	NA	0	level5	NA	NA	NA	NA	NA	NA	NA	NA	NA	NA	2.60931e+07
5.695_511.3373	C18:pos	NA	C23 H50 N3 O7 P	511.337	5.695	NA	NA	NA	NA	NA	NA	NA	0	level5	NA	NA	NA	NA	NA	NA	NA	NA	NA	NA	2.60555e+07
4.872_969.5143	C18:pos	NA	C43 H82 N5 O13 P3	969.514	4.872	NA	NA	NA	NA	NA	NA	NA	0	level5	NA	NA	NA	NA	NA	NA	NA	NA	NA	NA	2.60358e+07
2.688_76.0309	C18:pos	NA	C6 H4	76.0309	2.688	NA	NA	NA	NA	NA	NA	NA	0	level5	NA	NA	NA	NA	NA	NA	NA	NA	NA	NA	2.57105e+07
0.65_149.0358	C18:pos	NA	C3 H8 N3 O2 P	149.036	0.65	NA	NA	NA	NA	NA	NA	NA	0	level5	NA	NA	NA	NA	NA	NA	NA	NA	NA	NA	2.54819e+07
0.595_156.0751	C18:pos	NA	NA	156.075	0.595	NA	NA	NA	NA	NA	NA	NA	0	level5	NA	NA	NA	NA	NA	NA	NA	NA	NA	NA	2.53652e+07
7.824_289.2617	C18:pos	NA	C16 H35 N O3	289.262	7.824	NA	NA	NA	NA	NA	NA	NA	0	level5	NA	NA	NA	NA	3.07171e+06	3.14513e+06	3.06429e+06	3.06036e+06	2.87776e+06	2.96936e+06	2.53585e+07
3.331_627.2862	C18:pos	NA	C24 H46 N5 O12 P	627.286	3.331	NA	NA	NA	NA	NA	NA	NA	0	level5	NA	NA	NA	NA	NA	NA	NA	NA	NA	NA	2.532e+07
2.302_263.137	C18:pos	NA	C11 H21 N O6	263.137	2.302	NA	NA	NA	NA	NA	NA	NA	0	level5	NA	NA	NA	NA	NA	NA	NA	NA	NA	NA	2.51872e+07
0.097_216.0998	C18:pos	NA	C10 H16 O5	216.1	0.097	NA	NA	NA	NA	NA	NA	NA	0	level5	NA	NA	NA	NA	NA	NA	NA	NA	NA	NA	2.49319e+07
0.673_222.965	C18:pos	NA	C4 H8 N3 P3 S	222.965	0.673	NA	NA	NA	NA	NA	NA	NA	0	level5	NA	NA	NA	NA	NA	NA	NA	NA	NA	NA	2.48951e+07
4.398_656.4221	C18:pos	NA	C29 H60 N4 O12	656.422	4.398	NA	NA	NA	NA	NA	NA	NA	0	level5	NA	NA	NA	NA	NA	NA	NA	NA	NA	NA	2.48633e+07
5.096_301.2002	C18:pos	NA	C14 H27 N3 O4	301.2	5.096	NA	NA	NA	NA	NA	NA	NA	0	level5	NA	NA	NA	NA	NA	NA	NA	NA	NA	NA	2.47948e+07
1.437_421.2429	C18:pos	NA	C18 H35 N3 O8	421.243	1.437	NA	NA	NA	NA	NA	NA	NA	0	level5	NA	NA	NA	NA	NA	NA	NA	NA	NA	NA	2.46912e+07
3.365_596.3296	C18:pos	NA	C28 H51 N6 O2 P3	596.33	3.365	NA	NA	NA	NA	NA	NA	NA	0	level5	NA	NA	NA	NA	NA	NA	NA	NA	NA	NA	2.46325e+07
3.424_382.222	C18:pos	NA	C18 H30 N4 O5	382.222	3.424	NA	NA	NA	NA	NA	NA	NA	0	level5	NA	NA	NA	NA	NA	NA	NA	NA	NA	NA	2.45891e+07
7.693_273.1446	C18:pos	NA	C10 H19 N5 O4	273.145	7.693	NA	NA	NA	NA	NA	NA	NA	0	level5	NA	NA	NA	NA	NA	NA	NA	NA	NA	NA	2.45308e+07
3.05_242.1266	C18:pos	NA	C5 H19 N6 O3 P	242.127	3.05	NA	NA	NA	NA	NA	NA	NA	0	level5	NA	NA	NA	NA	NA	NA	NA	NA	NA	NA	2.45278e+07
3.022_393.1572	C18:pos	NA	C15 H27 N3 O7 S	393.157	3.022	NA	NA	NA	NA	NA	NA	NA	0	level5	NA	NA	NA	NA	NA	NA	NA	NA	NA	NA	2.44387e+07
2.616_330.2269	C18:pos	NA	NA	330.227	2.616	NA	NA	NA	NA	NA	NA	NA	0	level5	NA	NA	NA	NA	NA	NA	NA	NA	NA	NA	2.43882e+07
2.586_200.1162	C18:pos	NA	C9 H16 N2 O3	200.116	2.586	NA	NA	NA	NA	NA	NA	NA	0	level5	NA	NA	NA	NA	NA	NA	NA	NA	NA	NA	2.42933e+07
2.225_207.0931	C18:pos	NA	C8 H17 N O3 S	207.093	2.225	NA	NA	NA	NA	NA	NA	NA	0	level5	NA	NA	NA	NA	NA	NA	NA	NA	NA	NA	2.41254e+07
9.705_393.3239	C18:pos	NA	C24 H43 N O3	393.324	9.705	NA	NA	NA	NA	NA	NA	43.7	0	level5	NA	NA	NA	NA	NA	NA	NA	NA	NA	NA	2.37699e+07
0.87_498.255	C18:pos	NA	C18 H39 N6 O8 P	498.255	0.87	NA	NA	NA	NA	NA	NA	NA	0	level5	NA	NA	NA	NA	NA	NA	NA	NA	NA	NA	2.35591e+07
6.942_230.134	C18:pos	NA	C12 H22 O2 S	230.134	6.942	NA	NA	NA	NA	NA	NA	NA	0	level5	NA	NA	NA	NA	NA	NA	NA	NA	NA	NA	2.35029e+07
4.56_314.2318	C18:pos	NA	C15 H30 N4 O3	314.232	4.56	NA	NA	NA	NA	NA	NA	NA	0	level5	NA	NA	NA	NA	NA	NA	NA	NA	NA	NA	2.34235e+07
3.304_625.355	C18:pos	NA	C26 H51 N5 O12	625.355	3.304	NA	NA	NA	NA	NA	NA	NA	0	level5	NA	NA	NA	NA	NA	NA	NA	NA	NA	NA	2.335e+07
0.688_220.035	C18:pos	NA	C5 H9 N4 O4 P	220.035	0.688	NA	NA	NA	NA	NA	NA	NA	0	level5	NA	NA	NA	NA	NA	NA	NA	NA	NA	NA	2.33112e+07
0.656_170.0096	C18:pos	NA	C2 H7 N2 O5 P	170.01	0.656	NA	NA	NA	NA	NA	NA	NA	0	level5	NA	NA	NA	NA	NA	NA	NA	NA	NA	NA	2.28025e+07
10.018_320.2026	C18:pos	NA	C16 H32 O4 S	320.203	10.018	NA	NA	NA	NA	NA	NA	NA	0	level5	NA	NA	NA	NA	1.31453e+06	NA	NA	2.49664e+06	1.907e+06	1.70936e+06	2.27855e+07
5.248_429.2589	C18:pos	NA	C19 H35 N5 O6	429.259	5.248	NA	NA	NA	NA	NA	NA	NA	0	level5	NA	NA	NA	NA	NA	NA	NA	NA	NA	NA	2.27577e+07
10.221_301.2381	C18:pos	NA	C14 H32 N5 P	301.238	10.221	NA	NA	NA	NA	NA	NA	NA	0	level5	NA	NA	NA	NA	NA	NA	NA	NA	NA	NA	2.27502e+07
9.816_336.1977	C18:pos	NA	C18 H29 N2 O2 P	336.198	9.816	NA	NA	NA	NA	NA	NA	NA	0	level5	NA	NA	NA	NA	NA	NA	NA	NA	NA	NA	2.26754e+07
9.89_83.9525	C18:pos	NA	NA	83.9525	9.89	NA	NA	NA	NA	NA	NA	NA	0	level5	NA	NA	NA	NA	NA	NA	NA	NA	NA	NA	2.25598e+07
7.338_472.2907	C18:pos	NA	NA	472.291	7.338	NA	NA	NA	NA	NA	NA	NA	0	level5	NA	NA	NA	NA	NA	NA	NA	NA	NA	NA	2.2364e+07
0.591_173.0175	C18:pos	NA	C2 H7 N O8	173.018	0.591	NA	NA	NA	NA	NA	NA	NA	0	level5	NA	NA	NA	NA	NA	NA	NA	NA	NA	NA	2.21611e+07
0.686_325.0236	C18:pos	NA	C4 H11 N3 O14	325.024	0.686	NA	NA	NA	NA	NA	NA	NA	0	level5	NA	NA	NA	NA	NA	NA	NA	NA	NA	NA	2.2118e+07
9.081_1028.6464	C18:pos	NA	C44 H99 N6 O14 P3	1028.65	9.081	NA	NA	NA	NA	NA	NA	NA	0	level5	NA	NA	NA	NA	NA	NA	NA	NA	NA	NA	2.17577e+07
4.994_639.4319	C18:pos	NA	C30 H61 N3 O11	639.432	4.994	NA	NA	NA	NA	NA	NA	NA	0	level5	NA	NA	NA	NA	NA	NA	NA	NA	NA	NA	2.17555e+07
4.431_156.1264	C18:pos	NA	C8 H16 N2 O	156.126	4.431	NA	NA	NA	NA	NA	NA	NA	0	level5	NA	NA	NA	NA	NA	NA	NA	NA	NA	NA	2.16707e+07
8.498_257.272	C18:pos	NA	C16 H35 N O	257.272	8.498	NA	NA	NA	NA	NA	NA	NA	0	level5	NA	NA	NA	NA	1.6245e+06	1.46263e+06	1.69126e+06	2.42277e+06	1.64648e+06	NA	2.16154e+07
4.939_445.2534	C18:pos	NA	C19 H35 N5 O7	445.253	4.939	NA	NA	NA	NA	NA	NA	NA	0	level5	NA	NA	NA	NA	NA	NA	NA	NA	NA	NA	2.15133e+07
2.408_212.0798	C18:pos	NA	C9 H12 N2 O4	212.08	2.408	NA	NA	NA	NA	NA	NA	NA	0	level5	NA	NA	NA	NA	NA	NA	NA	NA	NA	NA	2.1507e+07
0.592_285.9513	C18:pos	NA	C4 H4 Cl N4 O7 P	285.951	0.592	NA	NA	NA	NA	NA	NA	NA	0	level5	NA	NA	NA	NA	NA	NA	NA	NA	NA	NA	2.14956e+07
4.414_297.2043	C18:pos	NA	C15 H27 N3 O3	297.204	4.414	NA	NA	NA	NA	NA	NA	NA	0	level5	NA	NA	NA	NA	NA	NA	NA	NA	NA	NA	2.13737e+07
3.374_413.2277	C18:pos	NA	C16 H36 N3 O7 P	413.228	3.374	NA	NA	NA	NA	NA	NA	NA	0	level5	NA	NA	NA	NA	NA	NA	NA	NA	NA	NA	2.13266e+07
9.479_1000.6506	C18:pos	NA	C51 H93 N4 O13 P	1000.65	9.479	NA	NA	NA	NA	NA	NA	NA	0	level5	NA	NA	NA	NA	NA	NA	NA	NA	NA	NA	2.12856e+07
4.198_796.4082	C18:pos	NA	C33 H60 N6 O16	796.408	4.198	NA	NA	NA	NA	NA	NA	NA	0	level5	NA	NA	NA	NA	NA	NA	NA	NA	NA	NA	2.12202e+07
0.663_325.9412	C18:pos	NA	C11 H5 Cl N2 O4 P2	325.941	0.663	NA	NA	NA	NA	NA	NA	NA	0	level5	NA	NA	NA	NA	NA	NA	NA	NA	NA	NA	2.11027e+07
1.317_449.155	C18:pos	NA	C19 H23 N5 O8	449.155	1.317	NA	NA	NA	NA	NA	NA	NA	0	level5	NA	NA	NA	NA	NA	NA	NA	NA	NA	NA	2.1051e+07
7.703_273.3133	C18:pos	NA	NA	273.313	7.703	NA	NA	NA	NA	NA	NA	NA	0	level5	NA	NA	NA	NA	NA	NA	NA	NA	NA	NA	2.08961e+07
4.695_154.0607	C18:pos	NA	C4 H6 N6 O	154.061	4.695	NA	NA	NA	NA	NA	NA	NA	0	level5	NA	NA	NA	NA	NA	NA	NA	NA	NA	NA	2.07364e+07
5.147_743.3855	C18:pos	NA	C27 H63 N5 O14 P2	743.385	5.147	NA	NA	NA	NA	NA	NA	NA	0	level5	NA	NA	NA	NA	NA	NA	NA	NA	NA	NA	2.06417e+07
2.579_162.9695	C18:pos	NA	C2 H N3 O4 S	162.97	2.579	NA	NA	NA	NA	NA	NA	NA	0	level5	NA	NA	NA	NA	NA	NA	NA	NA	NA	NA	2.05777e+07
5.8_455.2658	C18:pos	NA	C19 H43 N3 O5 P2	455.266	5.8	NA	NA	NA	NA	NA	NA	NA	0	level5	NA	NA	NA	NA	NA	NA	NA	NA	NA	NA	2.04993e+07
1.862_85.0679	C18:pos	NA	NA	85.0679	1.862	NA	NA	NA	NA	NA	NA	NA	0	level5	NA	NA	NA	NA	NA	NA	NA	NA	NA	NA	2.04675e+07
0.617_214.0806	C18:pos	NA	C6 H10 N6 O3	214.081	0.617	NA	NA	NA	NA	NA	NA	NA	0	level5	NA	NA	NA	NA	NA	NA	NA	NA	NA	NA	2.03131e+07
9.713_427.3083	C18:pos	NA	C27 H41 N O3	427.308	9.713	NA	NA	NA	NA	NA	NA	NA	0	level5	NA	NA	NA	NA	NA	NA	NA	NA	NA	NA	2.0187e+07
9.583_242.2037	C18:pos	NA	C18 H26	242.204	9.583	NA	NA	NA	NA	NA	NA	NA	0	level5	NA	NA	NA	NA	NA	NA	NA	NA	NA	NA	2.00747e+07
3.098_491.1342	C18:pos	NA	NA	491.134	3.098	NA	NA	NA	NA	NA	NA	NA	0	level5	NA	NA	NA	NA	NA	NA	NA	NA	NA	NA	2.00374e+07
1.581_131.1508	C18:pos	NA	NA	131.151	1.581	NA	NA	NA	NA	NA	NA	NA	0	level5	NA	NA	NA	NA	NA	NA	NA	NA	NA	NA	2.00368e+07
4.482_656.4222	C18:pos	NA	C31 H67 N2 O6 P3	656.422	4.482	NA	NA	NA	NA	NA	NA	NA	0	level5	NA	NA	NA	NA	NA	NA	NA	NA	NA	NA	1.99241e+07
5.701_786.5	C18:pos	NA	C38 H81 N2 O6 P3 S	786.5	5.701	NA	NA	NA	NA	NA	NA	NA	0	level5	NA	NA	NA	NA	NA	NA	NA	NA	NA	NA	1.98599e+07
6.188_414.2876	C18:pos	NA	C25 H38 N2 O3	414.288	6.188	NA	NA	NA	NA	NA	NA	NA	0	level5	NA	NA	NA	NA	NA	NA	NA	NA	NA	NA	1.96355e+07
3.361_330.1907	C18:pos	NA	C14 H26 N4 O5	330.191	3.361	NA	NA	NA	NA	NA	NA	NA	0	level5	NA	NA	NA	NA	NA	NA	NA	NA	NA	NA	1.9603e+07
0.689_220.1788	C18:pos	NA	C10 H24 N2 O3	220.179	0.689	NA	NA	NA	NA	NA	NA	NA	0	level5	NA	NA	NA	NA	NA	NA	NA	NA	NA	NA	1.95416e+07
2.964_651.2383	C18:pos	NA	C25 H44 N5 O9 P3	651.238	2.964	NA	NA	NA	NA	NA	NA	NA	0	level5	NA	NA	NA	NA	NA	NA	NA	NA	NA	NA	1.94234e+07
4.306_626.2912	C18:pos	NA	C29 H49 N4 O5 P3	626.291	4.306	NA	NA	NA	NA	NA	NA	NA	0	level5	NA	NA	NA	NA	NA	NA	NA	NA	NA	NA	1.92618e+07
4.127_472.3009	C18:pos	NA	C21 H40 N6 O6	472.301	4.127	NA	NA	NA	NA	NA	NA	NA	0	level5	NA	NA	NA	NA	NA	NA	NA	NA	NA	NA	1.91588e+07
9.075_984.6199	C18:pos	NA	C50 H89 N4 O13 P	984.62	9.075	NA	NA	NA	NA	NA	NA	NA	0	level5	NA	NA	NA	NA	NA	NA	NA	NA	NA	NA	1.91334e+07
9.115_950.5403	C18:pos	NA	C47 H83 O17 P	950.54	9.115	NA	NA	NA	NA	NA	NA	NA	0	level5	NA	NA	NA	NA	NA	NA	NA	NA	NA	NA	1.91033e+07
4.463_418.2329	C18:pos	NA	C20 H30 N6 O4	418.233	4.463	NA	NA	NA	NA	NA	NA	NA	0	level5	NA	NA	NA	NA	NA	NA	NA	NA	NA	NA	1.90508e+07
3.309_605.2922	C18:pos	NA	C22 H47 N5 O12 S	605.292	3.309	NA	NA	NA	NA	NA	NA	NA	0	level5	NA	NA	NA	NA	NA	NA	NA	NA	NA	NA	1.89806e+07
5.277_646.3445	C18:pos	NA	C26 H56 N4 O10 P2	646.345	5.277	NA	NA	NA	NA	NA	NA	NA	0	level5	NA	NA	NA	NA	NA	NA	NA	NA	NA	NA	1.89641e+07
2.689_571.3339	C18:pos	NA	C24 H49 N3 O12	571.334	2.689	NA	NA	NA	NA	NA	NA	NA	0	level5	NA	NA	NA	NA	NA	NA	NA	NA	NA	NA	1.88418e+07
10.031_326.2197	C18:pos	NA	C17 H30 N2 O4	326.22	10.031	NA	NA	NA	NA	NA	NA	NA	0	level5	NA	NA	NA	NA	NA	NA	NA	NA	NA	NA	1.8775e+07
4.297_447.2119	C18:pos	NA	C19 H34 N3 O7 P	447.212	4.297	NA	NA	NA	NA	NA	NA	NA	0	level5	NA	NA	NA	NA	NA	NA	NA	NA	NA	NA	1.87567e+07
0.676_458.0297	C18:pos	NA	C9 H24 N4 O7 P2 S3	458.03	0.676	NA	NA	NA	NA	NA	NA	NA	0	level5	NA	NA	NA	NA	NA	NA	NA	NA	NA	NA	1.86675e+07
4.154_376.1748	C18:pos	NA	C16 H29 N2 O6 P	376.175	4.154	NA	NA	NA	NA	NA	NA	NA	0	level5	NA	NA	NA	NA	NA	NA	NA	NA	NA	NA	1.85578e+07
0.987_229.9827	C18:pos	NA	C7 H8 N2 O P2 S	229.983	0.987	NA	NA	NA	NA	NA	NA	NA	0	level5	NA	NA	NA	NA	NA	NA	NA	NA	NA	NA	1.85514e+07
9.411_641.3541	C18:pos	NA	C29 H56 N O12 P	641.354	9.411	NA	NA	NA	NA	NA	NA	NA	0	level5	NA	NA	NA	NA	NA	NA	NA	NA	NA	NA	1.84296e+07
5.75_543.2701	C18:pos	NA	C27 H37 N5 O7	543.27	5.75	NA	NA	NA	NA	NA	NA	NA	0	level5	NA	NA	NA	NA	NA	NA	NA	NA	NA	NA	1.83061e+07
4.78_871.4806	C18:pos	NA	C43 H76 N3 O9 P3	871.481	4.78	NA	NA	NA	NA	NA	NA	NA	0	level5	NA	NA	NA	NA	NA	NA	NA	NA	NA	NA	1.82115e+07
3.833_654.3336	C18:pos	NA	C29 H57 N2 O8 P3	654.334	3.833	NA	NA	NA	NA	NA	NA	NA	0	level5	NA	NA	NA	NA	NA	NA	NA	NA	NA	NA	1.80704e+07
7.941_535.2915	C18:pos	NA	C24 H47 N3 O6 P2	535.292	7.941	NA	NA	NA	NA	NA	NA	NA	0	level5	NA	NA	NA	NA	NA	NA	NA	NA	NA	NA	1.79395e+07
4.528_454.2905	C18:pos	NA	C21 H38 N6 O5	454.291	4.528	NA	NA	NA	NA	NA	NA	NA	0	level5	NA	NA	NA	NA	NA	NA	NA	NA	NA	NA	1.79018e+07
4.867_723.3706	C18:pos	NA	C34 H53 N5 O12	723.371	4.867	NA	NA	NA	NA	NA	NA	NA	0	level5	NA	NA	NA	NA	NA	NA	NA	NA	NA	NA	1.78752e+07
4.407_253.1539	C18:pos	NA	C11 H19 N5 O2	253.154	4.407	NA	NA	NA	NA	NA	NA	NA	0	level5	NA	NA	NA	NA	NA	NA	NA	NA	NA	NA	1.78562e+07
5.936_752.5154	C18:pos	NA	C41 H72 N2 O10	752.515	5.936	NA	NA	NA	NA	NA	NA	NA	0	level5	NA	NA	NA	NA	NA	NA	NA	NA	NA	NA	1.76632e+07
4.941_553.3106	C18:pos	NA	C28 H50 N3 O2 P3	553.311	4.941	NA	NA	NA	NA	NA	NA	NA	0	level5	NA	NA	NA	NA	NA	NA	NA	NA	NA	NA	1.76474e+07
4.906_1040.6254	C18:pos	NA	C49 H93 N4 O17 P	1040.63	4.906	NA	NA	NA	NA	NA	NA	NA	0	level5	NA	NA	NA	NA	NA	NA	NA	NA	NA	NA	1.7634e+07
9.007_942.6686	C18:pos	NA	C45 H96 N6 O10 P2	942.669	9.007	NA	NA	NA	NA	NA	NA	NA	0	level5	NA	NA	NA	NA	NA	NA	NA	NA	NA	NA	1.76015e+07
5.246_698.4686	C18:pos	NA	C31 H67 N6 O9 P	698.469	5.246	NA	NA	NA	NA	NA	NA	NA	0	level5	NA	NA	NA	NA	NA	NA	NA	NA	NA	NA	1.74725e+07
8.779_417.2995	C18:pos	NA	C24 H39 N3 O3	417.3	8.779	NA	NA	NA	NA	NA	NA	NA	0	level5	NA	NA	NA	NA	NA	NA	NA	NA	NA	NA	1.74692e+07
11.907_239.1498	C18:pos	NA	NA	239.15	11.907	NA	NA	NA	NA	NA	NA	NA	0	level5	NA	NA	NA	NA	NA	NA	NA	NA	NA	NA	1.74335e+07
7.871_185.2145	C18:pos	NA	C12 H27 N	185.214	7.871	NA	NA	NA	NA	NA	NA	NA	0	level5	NA	NA	NA	NA	NA	NA	NA	NA	NA	NA	1.73285e+07
1.299_392.1437	C18:pos	NA	C9 H25 N6 O9 P	392.144	1.299	NA	NA	NA	NA	NA	NA	NA	0	level5	NA	NA	NA	NA	NA	NA	NA	NA	NA	NA	1.73152e+07
9.915_629.3902	C18:pos	NA	C29 H60 N O11 P	629.39	9.915	NA	NA	NA	NA	NA	NA	NA	0	level5	NA	NA	NA	NA	NA	NA	NA	NA	NA	NA	1.73139e+07
9.924_239.1498	C18:pos	NA	NA	239.15	9.924	NA	NA	NA	NA	NA	NA	NA	0	level5	NA	NA	NA	NA	NA	NA	NA	NA	NA	NA	1.72434e+07
9.151_385.2288	C18:pos	NA	C14 H36 N5 O3 P S	385.229	9.151	NA	NA	NA	NA	NA	NA	NA	0	level5	NA	NA	NA	NA	NA	NA	NA	NA	NA	NA	1.72405e+07
3.119_156.1262	C18:pos	NA	C8 H16 N2 O	156.126	3.119	NA	NA	NA	NA	NA	NA	NA	0	level5	NA	NA	NA	NA	NA	NA	NA	NA	NA	NA	1.72308e+07
6.328_414.2875	C18:pos	NA	C19 H39 N6 O2 P	414.288	6.328	NA	NA	NA	NA	NA	NA	NA	0	level5	NA	NA	NA	NA	NA	NA	NA	NA	NA	NA	1.72286e+07
3.339_555.3378	C18:pos	NA	C24 H49 N3 O11	555.338	3.339	NA	NA	NA	NA	NA	NA	NA	0	level5	NA	NA	NA	NA	NA	NA	NA	NA	NA	NA	1.7174e+07
0.672_552.1625	C18:pos	NA	C15 H33 N6 O12 P S	552.163	0.672	NA	NA	NA	NA	NA	NA	NA	0	level5	NA	NA	NA	NA	NA	NA	NA	NA	NA	NA	1.71538e+07
0.739_704.1789	C18:pos	NA	C23 H47 O16 P3 S	704.179	0.739	NA	NA	NA	NA	NA	NA	NA	0	level5	NA	NA	NA	NA	NA	NA	NA	NA	NA	NA	1.6984e+07
3.107_421.2434	C18:pos	NA	C18 H35 N3 O8	421.243	3.107	NA	NA	NA	NA	NA	NA	NA	0	level5	NA	NA	NA	NA	NA	NA	NA	NA	NA	NA	1.68921e+07
4.516_332.1007	C18:pos	NA	C10 H17 N6 O5 P	332.101	4.516	NA	NA	NA	NA	NA	NA	NA	0	level5	NA	NA	NA	NA	NA	NA	NA	NA	NA	NA	1.66679e+07
8.056_132.0273	C18:pos	NA	NA	132.027	8.056	NA	NA	NA	NA	NA	NA	NA	0	level5	NA	NA	NA	NA	NA	NA	NA	NA	NA	NA	1.66282e+07
4.599_429.2955	C18:pos	NA	C20 H39 N5 O5	429.296	4.599	NA	NA	NA	NA	NA	NA	NA	0	level5	NA	NA	NA	NA	NA	NA	NA	NA	NA	NA	1.65895e+07
2.361_627.159	C18:pos	NA	C24 H40 N O10 P3 S	627.159	2.361	NA	NA	NA	NA	NA	NA	NA	0	level5	NA	NA	NA	NA	NA	NA	NA	NA	NA	NA	1.65862e+07
8.689_660.268	C18:pos	NA	C27 H45 N6 O9 P S	660.268	8.689	NA	NA	NA	NA	NA	NA	NA	0	level5	NA	NA	NA	NA	NA	NA	NA	NA	NA	NA	1.65001e+07
9.608_316.1715	C18:pos	NA	C16 H28 O4 S	316.171	9.608	NA	NA	NA	NA	NA	NA	NA	0	level5	NA	NA	NA	NA	NA	NA	NA	2.72584e+06	NA	NA	1.64932e+07
5.147_976.4772	C18:pos	NA	C43 H73 N6 O17 P	976.477	5.147	NA	NA	NA	NA	NA	NA	NA	0	level5	NA	NA	NA	NA	NA	NA	NA	NA	NA	NA	1.64094e+07
10.223_209.1029	C18:pos	NA	C7 H19 N3 S2	209.103	10.223	NA	NA	NA	NA	NA	NA	NA	0	level5	NA	NA	NA	NA	NA	NA	NA	NA	NA	NA	1.63138e+07
4.351_385.269	C18:pos	NA	C18 H35 N5 O4	385.269	4.351	NA	NA	NA	NA	NA	NA	NA	0	level5	NA	NA	NA	NA	NA	NA	NA	NA	NA	NA	1.61092e+07
2.073_135.9949	C18:pos	NA	C2 H6 N2 O P2	135.995	2.073	NA	NA	NA	NA	NA	NA	NA	0	level5	NA	NA	NA	NA	NA	NA	NA	NA	NA	NA	1.6005e+07
0.574_257.1742	C18:pos	NA	C12 H23 N3 O3	257.174	0.574	NA	NA	NA	NA	NA	NA	NA	0	level5	NA	NA	NA	NA	NA	NA	NA	NA	NA	NA	1.59431e+07
4.5_969.5144	C18:pos	NA	C43 H82 N5 O13 P3	969.514	4.5	NA	NA	NA	NA	NA	NA	NA	0	level5	NA	NA	NA	NA	NA	NA	NA	NA	NA	NA	1.59429e+07
5.873_462.7962	C18:pos	NA	NA	462.796	5.873	NA	NA	NA	NA	NA	NA	NA	0	level5	NA	NA	NA	NA	NA	NA	NA	NA	NA	NA	1.59337e+07
8.847_318.2169	C18:pos	NA	C16 H26 N6 O	318.217	8.847	NA	NA	NA	NA	NA	NA	69.4	0	level5	NA	NA	NA	NA	NA	NA	NA	NA	NA	NA	1.58591e+07
3.26_343.174	C18:pos	NA	C15 H25 N3 O6	343.174	3.26	NA	NA	NA	NA	NA	NA	40.2	0	level5	NA	NA	NA	NA	NA	NA	NA	NA	NA	NA	1.57227e+07
6.283_772.4197	C18:pos	NA	C28 H65 N6 O16 P	772.42	6.283	NA	NA	NA	NA	NA	NA	NA	0	level5	NA	NA	NA	NA	NA	NA	NA	NA	NA	NA	1.56895e+07
4.125_156.1263	C18:pos	NA	C8 H16 N2 O	156.126	4.125	NA	NA	NA	NA	NA	NA	NA	0	level5	NA	NA	NA	NA	NA	NA	NA	NA	NA	NA	1.5555e+07
4.161_641.3288	C18:pos	NA	C34 H47 N3 O9	641.329	4.161	NA	NA	NA	NA	NA	NA	NA	0	level5	NA	NA	NA	NA	NA	NA	NA	NA	NA	NA	1.54652e+07
0.585_136.0224	C18:pos	NA	C3 H9 N2 P S	136.022	0.585	NA	NA	NA	NA	NA	NA	NA	0	level5	NA	NA	NA	NA	NA	NA	NA	NA	NA	NA	1.54316e+07
10.023_209.1028	C18:pos	NA	NA	209.103	10.023	NA	NA	NA	NA	NA	NA	NA	0	level5	NA	NA	NA	NA	NA	NA	NA	NA	NA	NA	1.5359e+07
4.156_686.3961	C18:pos	NA	C29 H58 N4 O14	686.396	4.156	NA	NA	NA	NA	NA	NA	NA	0	level5	NA	NA	NA	NA	NA	NA	NA	NA	NA	NA	1.53254e+07
0.655_180.9546	C18:pos	NA	NA	180.955	0.655	NA	NA	NA	NA	NA	NA	NA	0	level5	NA	NA	NA	NA	NA	NA	NA	NA	NA	NA	1.5253e+07
5.293_511.2797	C18:pos	NA	C27 H37 N5 O5	511.28	5.293	NA	NA	NA	NA	NA	NA	NA	0	level5	NA	NA	NA	NA	NA	NA	NA	NA	NA	NA	1.49738e+07
1.242_131.1363	C18:pos	NA	NA	131.136	1.242	NA	NA	NA	NA	NA	NA	NA	0	level5	NA	NA	NA	NA	NA	NA	NA	NA	NA	NA	1.49042e+07
4.843_709.355	C18:pos	NA	C35 H58 N3 O6 P3	709.355	4.843	NA	NA	NA	NA	NA	NA	NA	0	level5	NA	NA	NA	NA	NA	NA	NA	NA	NA	NA	1.48662e+07
9.647_531.3689	C18:pos	NA	C28 H54 N O6 P	531.369	9.647	NA	NA	NA	NA	NA	NA	NA	0	level5	NA	NA	NA	NA	NA	NA	NA	NA	NA	NA	1.48365e+07
3.778_233.0722	C18:pos	NA	C9 H15 N O4 S	233.072	3.778	NA	NA	NA	NA	NA	NA	NA	0	level5	NA	NA	NA	NA	NA	NA	NA	NA	NA	NA	1.47554e+07
4.429_444.2697	C18:pos	NA	C19 H36 N6 O6	444.27	4.429	NA	NA	NA	NA	NA	NA	NA	0	level5	NA	NA	NA	NA	NA	NA	NA	NA	NA	NA	1.47085e+07
4.081_767.4175	C18:pos	NA	C35 H68 N3 O9 P3	767.418	4.081	NA	NA	NA	NA	NA	NA	NA	0	level5	NA	NA	NA	NA	NA	NA	NA	NA	NA	NA	1.46741e+07
0.655_336.8594	C18:pos	NA	C2 H3 Cl N5 O3 P3 S2	336.859	0.655	NA	NA	NA	NA	NA	NA	NA	0	level5	NA	NA	NA	NA	NA	NA	NA	NA	NA	NA	1.46119e+07
0.94_514.2037	C18:pos	NA	C29 H30 N4 O3 S	514.204	0.94	NA	NA	NA	NA	NA	NA	NA	0	level5	NA	NA	NA	NA	NA	NA	NA	NA	NA	NA	1.44809e+07
11.13_156.0764	C18:pos	NA	C4 H8 N6 O	156.076	11.13	NA	NA	NA	NA	NA	NA	NA	0	level5	NA	NA	NA	NA	NA	NA	NA	NA	NA	NA	1.44759e+07
2.367_375.0946	C18:pos	NA	C12 H18 N5 O7 P	375.095	2.367	NA	NA	NA	NA	NA	NA	NA	0	level5	NA	NA	NA	NA	NA	NA	NA	NA	NA	NA	1.44393e+07
10.224_265.1654	C18:pos	NA	C11 H27 N3 S2	265.165	10.224	NA	NA	NA	NA	NA	NA	NA	0	level5	NA	NA	NA	NA	NA	NA	NA	NA	NA	NA	1.44316e+07
9.98_602.459	C18:pos	NA	C36 H63 N2 O3 P	602.459	9.98	NA	NA	NA	NA	NA	NA	NA	0	level5	NA	NA	NA	NA	NA	NA	NA	NA	NA	NA	1.42676e+07
5.278_613.3301	C18:pos	NA	C25 H52 N5 O8 P S	613.33	5.278	NA	NA	NA	NA	NA	NA	NA	0	level5	NA	NA	NA	NA	NA	NA	NA	NA	NA	NA	1.4249e+07
4.651_897.6014	C18:pos	NA	C47 H90 N5 O3 P3 S	897.601	4.651	NA	NA	NA	NA	NA	NA	NA	0	level5	NA	NA	NA	NA	NA	NA	NA	NA	NA	NA	1.4249e+07
4.148_978.5148	C18:pos	NA	C45 H79 N4 O17 P	978.515	4.148	NA	NA	NA	NA	NA	NA	NA	0	level5	NA	NA	NA	NA	NA	NA	NA	NA	NA	NA	1.42386e+07
1.616_131.0787	C18:pos	NA	NA	131.079	1.616	NA	NA	NA	NA	NA	NA	NA	0	level5	NA	NA	NA	NA	NA	NA	NA	NA	NA	NA	1.42378e+07
0.693_83.0373	C18:pos	NA	C4 H5 N O	83.0373	0.693	NA	NA	NA	NA	NA	NA	NA	0	level5	NA	NA	NA	NA	NA	NA	NA	NA	NA	NA	1.4167e+07
5.003_792.392	C18:pos	NA	C37 H56 N6 O13	792.392	5.003	NA	NA	NA	NA	NA	NA	NA	0	level5	NA	NA	NA	NA	NA	NA	NA	NA	NA	NA	1.41081e+07
1.123_436.9656	C18:pos	NA	C4 H14 N3 O15 P3	436.966	1.123	NA	NA	NA	NA	NA	NA	NA	0	level5	NA	NA	NA	NA	NA	NA	NA	NA	NA	NA	1.41066e+07
0.589_133.9886	C18:pos	NA	C2 H3 N2 O3 P	133.989	0.589	NA	NA	NA	NA	NA	NA	NA	0	level5	NA	NA	NA	NA	NA	NA	NA	NA	NA	NA	1.41056e+07
3.699_310.1754	C18:pos	NA	C13 H22 N6 O3	310.175	3.699	NA	NA	NA	NA	NA	NA	NA	0	level5	NA	NA	NA	NA	NA	NA	NA	NA	NA	NA	1.40584e+07
1.644_85.081	C18:pos	NA	NA	85.081	1.644	NA	NA	NA	NA	NA	NA	NA	0	level5	NA	NA	NA	NA	NA	NA	NA	NA	NA	NA	1.40518e+07
4.189_264.1208	C18:pos	NA	C11 H20 O7	264.121	4.189	NA	NA	NA	NA	NA	NA	NA	0	level5	NA	NA	NA	NA	NA	NA	NA	NA	NA	NA	1.39724e+07
2.966_491.1334	C18:pos	NA	NA	491.133	2.966	NA	NA	NA	NA	NA	NA	NA	0	level5	NA	NA	NA	NA	NA	NA	NA	NA	NA	NA	1.38358e+07
0.888_123.0792	C18:pos	NA	C6 H9 N3	123.079	0.888	NA	NA	NA	NA	NA	NA	NA	0	level5	NA	NA	NA	NA	NA	NA	NA	NA	NA	NA	1.37962e+07
3.28_338.2319	C18:pos	NA	C17 H30 N4 O3	338.232	3.28	NA	NA	NA	NA	NA	NA	NA	0	level5	NA	NA	NA	NA	NA	NA	NA	NA	NA	NA	1.36607e+07
4.567_850.4187	C18:pos	NA	C38 H69 N4 O11 P3	850.419	4.567	NA	NA	NA	NA	NA	NA	NA	0	level5	NA	NA	NA	NA	NA	NA	NA	NA	NA	NA	1.36455e+07
5.709_741.5108	C18:pos	NA	C34 H71 N5 O12	741.511	5.709	NA	NA	NA	NA	NA	NA	NA	0	level5	NA	NA	NA	NA	NA	NA	NA	NA	NA	NA	1.36448e+07
4.568_418.2327	C18:pos	NA	C18 H35 N4 O5 P	418.233	4.568	NA	NA	NA	NA	NA	NA	NA	0	level5	NA	NA	NA	NA	NA	NA	NA	NA	NA	NA	1.34546e+07
9.589_411.2803	C18:pos	NA	C17 H42 N5 O2 P S	411.28	9.589	NA	NA	NA	NA	NA	NA	NA	0	level5	NA	NA	NA	NA	NA	NA	NA	NA	NA	NA	1.33401e+07
6.511_602.3307	C18:pos	NA	NA	602.331	6.511	NA	NA	NA	NA	NA	NA	NA	0	level5	NA	NA	NA	NA	NA	NA	NA	NA	NA	NA	1.33301e+07
4.615_297.2053	C18:pos	NA	C15 H27 N3 O3	297.205	4.615	NA	NA	NA	NA	NA	NA	NA	0	level5	NA	NA	NA	NA	NA	NA	NA	NA	NA	NA	1.33285e+07
2.753_465.2343	C18:pos	NA	C18 H36 N5 O7 P	465.234	2.753	NA	NA	NA	NA	NA	NA	NA	0	level5	NA	NA	NA	NA	NA	NA	NA	NA	NA	NA	1.32778e+07
7.905_83.0372	C18:pos	NA	C4 H5 N O	83.0372	7.905	NA	NA	NA	NA	NA	NA	NA	0	level5	NA	NA	NA	NA	NA	NA	NA	NA	NA	NA	1.32089e+07
1.513_514.2038	C18:pos	NA	C29 H30 N4 O3 S	514.204	1.513	NA	NA	NA	NA	NA	NA	NA	0	level5	NA	NA	NA	NA	NA	NA	NA	NA	NA	NA	1.32008e+07
2.97_299.1482	C18:pos	NA	C13 H21 N3 O5	299.148	2.97	NA	NA	NA	NA	NA	NA	NA	0	level5	NA	NA	NA	NA	NA	NA	NA	NA	NA	NA	1.31494e+07
1.528_527.2717	C18:pos	NA	C21 H46 N5 O4 P S2	527.272	1.528	NA	NA	NA	NA	NA	NA	NA	0	level5	NA	NA	NA	NA	NA	NA	NA	NA	NA	NA	1.31254e+07
3.107_287.1736	C18:pos	NA	C14 H25 N O5	287.174	3.107	NA	NA	NA	NA	NA	NA	NA	0	level5	NA	NA	NA	NA	NA	NA	NA	NA	NA	NA	1.30991e+07
2.25_156.1264	C18:pos	NA	C8 H16 N2 O	156.126	2.25	NA	NA	NA	NA	NA	NA	NA	0	level5	NA	NA	NA	NA	NA	NA	NA	NA	NA	NA	1.30157e+07
3.279_273.2056	C18:pos	NA	C13 H27 N3 O3	273.206	3.279	NA	NA	NA	NA	NA	NA	NA	0	level5	NA	NA	NA	NA	NA	NA	NA	NA	NA	NA	1.2973e+07
3.467_342.1903	C18:pos	NA	C15 H26 N4 O5	342.19	3.467	NA	NA	NA	NA	NA	NA	NA	0	level5	NA	NA	NA	NA	NA	NA	NA	NA	NA	NA	1.29124e+07
3.107_318.028	C18:pos	NA	C5 H10 N4 O12	318.028	3.107	NA	NA	NA	NA	NA	NA	NA	0	level5	NA	NA	NA	NA	NA	NA	NA	NA	NA	NA	1.2859e+07
7.342_725.2151	C18:pos	NA	NA	725.215	7.342	NA	NA	NA	NA	NA	NA	NA	0	level5	NA	NA	NA	NA	NA	NA	NA	NA	NA	NA	1.28363e+07
2.453_87.0964	C18:pos	NA	NA	87.0964	2.453	NA	NA	NA	NA	NA	NA	NA	0	level5	NA	NA	NA	NA	NA	NA	NA	NA	NA	NA	1.26115e+07
0.591_132.9917	C18:pos	NA	NA	132.992	0.591	NA	NA	NA	NA	NA	NA	NA	0	level5	NA	NA	NA	NA	NA	NA	NA	NA	NA	NA	1.25914e+07
3.938_627.3126	C18:pos	NA	C25 H49 N5 O11 S	627.313	3.938	NA	NA	NA	NA	NA	NA	NA	0	level5	NA	NA	NA	NA	NA	NA	NA	NA	NA	NA	1.25083e+07
4.203_315.2158	C18:pos	NA	C15 H29 N3 O4	315.216	4.203	NA	NA	NA	NA	NA	NA	NA	0	level5	NA	NA	NA	NA	NA	NA	NA	NA	NA	NA	1.24154e+07
3.243_310.1752	C18:pos	NA	C12 H26 N2 O7	310.175	3.243	NA	NA	NA	NA	NA	NA	NA	0	level5	NA	NA	NA	NA	NA	NA	NA	NA	NA	NA	1.23393e+07
3.618_596.2809	C18:pos	NA	C19 H45 N6 O13 P	596.281	3.618	NA	NA	NA	NA	NA	NA	NA	0	level5	NA	NA	NA	NA	NA	NA	NA	NA	NA	NA	1.23309e+07
2.449_87.1133	C18:pos	NA	NA	87.1133	2.449	NA	NA	NA	NA	NA	NA	NA	0	level5	NA	NA	NA	NA	NA	NA	NA	NA	NA	NA	1.22583e+07
3.329_268.6692	C18:pos	NA	NA	268.669	3.329	NA	NA	NA	NA	NA	NA	NA	0	level5	NA	NA	NA	NA	NA	NA	NA	NA	NA	NA	1.22126e+07
2.99_743.4184	C18:pos	NA	C42 H58 N5 O5 P	743.418	2.99	NA	NA	NA	NA	NA	NA	NA	0	level5	NA	NA	NA	NA	NA	NA	NA	NA	NA	NA	1.2172e+07
0.599_150.0016	C18:pos	NA	C4 H7 Cl N2 S	150.002	0.599	NA	NA	NA	NA	NA	NA	NA	0	level5	NA	NA	NA	NA	NA	NA	NA	NA	NA	NA	1.21454e+07
6.481_620.844	C18:pos	NA	NA	620.844	6.481	NA	NA	NA	NA	NA	NA	NA	0	level5	NA	NA	NA	NA	NA	NA	NA	NA	NA	NA	1.20368e+07
10.109_83.0372	C18:pos	NA	C4 H5 N O	83.0372	10.109	NA	NA	NA	NA	NA	NA	NA	0	level5	NA	NA	NA	NA	NA	NA	NA	NA	NA	NA	1.19673e+07
5.241_413.3	C18:pos	NA	C20 H39 N5 O4	413.3	5.241	NA	NA	NA	NA	NA	NA	NA	0	level5	NA	NA	NA	NA	NA	NA	NA	NA	NA	NA	1.19379e+07
9.802_525.3702	C18:pos	NA	C26 H57 N O5 P2	525.37	9.802	NA	NA	NA	NA	NA	NA	NA	0	level5	NA	NA	NA	NA	NA	NA	NA	NA	NA	NA	1.1921e+07
2.076_136.022	C18:pos	NA	C3 H9 N2 P S	136.022	2.076	NA	NA	NA	NA	NA	NA	NA	0	level5	NA	NA	NA	NA	NA	NA	NA	NA	NA	NA	1.1839e+07
9.584_80.0627	C18:pos	NA	C6 H8	80.0627	9.584	NA	NA	NA	NA	NA	NA	NA	0	level5	NA	NA	NA	NA	NA	NA	NA	NA	NA	NA	1.18259e+07
3.599_386.2168	C18:pos	NA	C17 H30 N4 O6	386.217	3.599	NA	NA	NA	NA	NA	NA	NA	0	level5	NA	NA	NA	NA	NA	NA	NA	NA	NA	NA	1.1785e+07
0.63_288.1088	C18:pos	NA	C12 H23 N2 P3	288.109	0.63	NA	NA	NA	NA	NA	NA	NA	0	level5	NA	NA	NA	NA	NA	NA	NA	NA	NA	NA	1.17391e+07
9.772_598.4275	C18:pos	NA	C34 H64 O4 P2	598.428	9.772	NA	NA	NA	NA	NA	NA	NA	0	level5	NA	NA	NA	NA	NA	NA	NA	NA	NA	NA	1.17306e+07
9.297_427.2759	C18:pos	NA	C23 H41 N O4 S	427.276	9.297	NA	NA	NA	NA	NA	NA	NA	0	level5	NA	NA	NA	NA	NA	NA	NA	NA	NA	NA	1.16817e+07
7.689_857.4887	C18:pos	NA	NA	857.489	7.689	NA	NA	NA	NA	NA	NA	NA	0	level5	NA	NA	NA	NA	NA	NA	NA	NA	NA	NA	1.16439e+07
2.058_733.1868	C18:pos	NA	C27 H46 N O14 P3 S	733.187	2.058	NA	NA	NA	NA	NA	NA	NA	0	level5	NA	NA	NA	NA	NA	NA	NA	NA	NA	NA	1.15967e+07
2.99_219.1958	C18:pos	NA	NA	219.196	2.99	NA	NA	NA	NA	NA	NA	NA	0	level5	NA	NA	NA	NA	NA	NA	NA	NA	NA	NA	1.15374e+07
9.914_420.2852	C18:pos	NA	C29 H40 S	420.285	9.914	NA	NA	NA	NA	NA	NA	NA	0	level5	NA	NA	NA	NA	NA	NA	NA	NA	NA	NA	1.1498e+07
0.734_619.2335	C18:pos	NA	C17 H42 N5 O17 P	619.234	0.734	NA	NA	NA	NA	NA	NA	NA	0	level5	NA	NA	NA	NA	NA	NA	NA	NA	NA	NA	1.14658e+07
4.615_902.4412	C18:pos	NA	C38 H72 N4 O16 P2	902.441	4.615	NA	NA	NA	NA	NA	NA	NA	0	level5	NA	NA	NA	NA	NA	NA	NA	NA	NA	NA	1.12977e+07
9.578_958.6034	C18:pos	NA	C45 H93 N4 O11 P3	958.603	9.578	NA	NA	NA	NA	NA	NA	NA	0	level5	NA	NA	NA	NA	NA	NA	NA	NA	NA	NA	1.12819e+07
4.692_318.0767	C18:pos	NA	C9 H16 N6 O3 P2	318.077	4.692	NA	NA	NA	NA	NA	NA	NA	0	level5	NA	NA	NA	NA	NA	NA	NA	NA	NA	NA	1.12722e+07
3.615_750.3544	C18:pos	NA	C31 H55 N6 O13 P	750.354	3.615	NA	NA	NA	NA	NA	NA	NA	0	level5	NA	NA	NA	NA	NA	NA	NA	NA	NA	NA	1.12104e+07
2.85_390.1749	C18:pos	NA	C15 H26 N4 O8	390.175	2.85	NA	NA	NA	NA	NA	NA	NA	0	level5	NA	NA	NA	NA	NA	NA	NA	NA	NA	NA	1.116e+07
0.613_188.2003	C18:pos	NA	C9 H24 N4	188.2	0.613	NA	NA	NA	NA	NA	NA	NA	0	level5	NA	NA	NA	NA	NA	NA	NA	NA	NA	NA	1.11161e+07
2.788_241.1427	C18:pos	NA	NA	241.143	2.788	NA	NA	NA	NA	NA	NA	NA	0	level5	NA	NA	NA	NA	NA	NA	NA	NA	NA	NA	1.10599e+07
3.828_316.211	C18:pos	NA	C14 H28 N4 O4	316.211	3.828	NA	NA	NA	NA	NA	NA	NA	0	level5	NA	NA	NA	NA	NA	NA	NA	NA	NA	NA	1.10488e+07
4.443_549.2917	C18:pos	NA	C23 H44 N5 O8 P	549.292	4.443	NA	NA	NA	NA	NA	NA	NA	0	level5	NA	NA	NA	NA	NA	NA	NA	NA	NA	NA	1.09841e+07
4.185_813.4139	C18:pos	NA	C38 H66 N5 O8 P3	813.414	4.185	NA	NA	NA	NA	NA	NA	NA	0	level5	NA	NA	NA	NA	NA	NA	NA	NA	NA	NA	1.09317e+07
5.124_520.2745	C18:pos	NA	C24 H47 N2 O4 P3	520.274	5.124	NA	NA	NA	NA	NA	NA	NA	0	level5	NA	NA	NA	NA	NA	NA	NA	NA	NA	NA	1.08367e+07
8.785_533.3121	C18:pos	NA	C25 H47 N3 O7 S	533.312	8.785	NA	NA	NA	NA	NA	NA	NA	0	level5	NA	NA	NA	NA	NA	NA	NA	NA	NA	NA	1.08255e+07
5.447_655.3547	C18:pos	NA	C27 H54 N5 O11 P	655.355	5.447	NA	NA	NA	NA	NA	NA	NA	0	level5	NA	NA	NA	NA	NA	NA	NA	NA	NA	NA	1.07929e+07
4.826_257.1375	C18:pos	NA	C11 H19 N3 O4	257.137	4.826	NA	NA	NA	NA	NA	NA	NA	0	level5	NA	NA	NA	NA	NA	NA	NA	NA	NA	NA	1.07776e+07
9.842_300.2064	C18:pos	NA	C16 H24 N6	300.206	9.842	NA	NA	NA	NA	NA	NA	46	0	level5	NA	NA	NA	NA	NA	NA	NA	NA	NA	NA	1.07601e+07
3.752_585.3849	C18:pos	NA	C25 H56 N5 O8 P	585.385	3.752	NA	NA	NA	NA	NA	NA	NA	0	level5	NA	NA	NA	NA	NA	NA	NA	NA	NA	NA	1.06486e+07
6.113_513.6227	C18:pos	NA	NA	513.623	6.113	NA	NA	NA	NA	NA	NA	NA	0	level5	NA	NA	NA	NA	NA	NA	NA	NA	NA	NA	1.06039e+07
0.588_143.0254	C18:pos	NA	C4 H6 N3 O P	143.025	0.588	NA	NA	NA	NA	NA	NA	NA	0	level5	NA	NA	NA	NA	NA	NA	NA	NA	NA	NA	1.05761e+07
0.585_126.9725	C18:pos	NA	C4 H N O2 S	126.972	0.585	NA	NA	NA	NA	NA	NA	NA	0	level5	NA	NA	NA	NA	NA	NA	NA	NA	NA	NA	1.0497e+07
6.327_579.3074	C18:pos	NA	NA	579.307	6.327	NA	NA	NA	NA	NA	NA	NA	0	level5	NA	NA	NA	NA	NA	NA	NA	NA	NA	NA	1.04412e+07
0.661_195.0412	C18:pos	NA	C4 H10 N3 O4 P	195.041	0.661	NA	NA	NA	NA	NA	NA	NA	0	level5	NA	NA	NA	NA	NA	NA	NA	NA	NA	NA	1.0424e+07
4.472_472.301	C18:pos	NA	C21 H40 N6 O6	472.301	4.472	NA	NA	NA	NA	NA	NA	NA	0	level5	NA	NA	NA	NA	NA	NA	NA	NA	NA	NA	1.03224e+07
4.576_467.2382	C18:pos	NA	C33 H29 N3	467.238	4.576	NA	NA	NA	NA	NA	NA	NA	0	level5	NA	NA	NA	NA	NA	NA	NA	NA	NA	NA	1.02817e+07
4.211_349.1637	C18:pos	NA	C17 H23 N3 O5	349.164	4.211	NA	NA	NA	NA	NA	NA	NA	0	level5	NA	NA	NA	NA	NA	NA	NA	NA	NA	NA	1.02793e+07
4.228_444.2687	C18:pos	NA	C19 H36 N6 O6	444.269	4.228	NA	NA	NA	NA	NA	NA	NA	0	level5	NA	NA	NA	NA	NA	NA	NA	NA	NA	NA	1.02786e+07
2.061_85.0675	C18:pos	NA	NA	85.0675	2.061	NA	NA	NA	NA	NA	NA	NA	0	level5	NA	NA	NA	NA	NA	NA	NA	NA	NA	NA	1.02626e+07
3.91_934.4419	C18:pos	NA	C37 H72 N6 O17 P2	934.442	3.91	NA	NA	NA	NA	NA	NA	NA	0	level5	NA	NA	NA	NA	NA	NA	NA	NA	NA	NA	1.02231e+07
4.452_897.6025	C18:pos	NA	C43 H90 N5 O8 P3	897.602	4.452	NA	NA	NA	NA	NA	NA	NA	0	level5	NA	NA	NA	NA	NA	NA	NA	NA	NA	NA	1.01597e+07
5.504_1012.5938	C18:pos	NA	C53 H86 N6 O9 P2	1012.59	5.504	NA	NA	NA	NA	NA	NA	NA	0	level5	NA	NA	NA	NA	NA	NA	NA	NA	NA	NA	1.01103e+07
0.633_205.8788	C18:pos	NA	NA	205.879	0.633	NA	NA	NA	NA	NA	NA	NA	0	level5	NA	NA	NA	NA	NA	NA	NA	NA	NA	NA	1.00545e+07
9.776_489.3219	C18:pos	NA	C25 H48 N O6 P	489.322	9.776	NA	NA	NA	NA	NA	NA	NA	0	level5	NA	NA	NA	NA	NA	NA	NA	NA	NA	NA	1.0007e+07
9.604_331.1466	C18:pos	NA	C9 H28 N5 O2 P3	331.147	9.604	NA	NA	NA	NA	NA	NA	NA	0	level5	NA	NA	NA	NA	NA	NA	NA	NA	NA	NA	9.96461e+06
9.267_216.0998	C18:pos	NA	C10 H16 O5	216.1	9.267	NA	NA	NA	NA	NA	NA	NA	0	level5	NA	NA	NA	NA	NA	NA	NA	NA	NA	NA	9.93281e+06
4.341_300.2161	C18:pos	NA	C14 H28 N4 O3	300.216	4.341	NA	NA	NA	NA	NA	NA	NA	0	level5	NA	NA	NA	NA	NA	NA	NA	NA	NA	NA	9.90313e+06
3.606_192.1377	C18:pos	NA	C10 H16 N4	192.138	3.606	NA	NA	NA	NA	NA	NA	NA	0	level5	NA	NA	NA	NA	NA	NA	NA	NA	NA	NA	9.9015e+06
9.966_336.2512	C18:pos	NA	C17 H36 O6	336.251	9.966	NA	NA	NA	NA	NA	NA	NA	0	level5	NA	NA	NA	NA	NA	NA	NA	NA	NA	NA	9.84662e+06
9.773_343.2544	C18:pos	NA	C19 H37 N O2 S	343.254	9.773	NA	NA	NA	NA	NA	NA	NA	0	level5	NA	NA	NA	NA	NA	NA	NA	NA	NA	NA	9.81689e+06
7.245_676.9805	C18:pos	NA	NA	676.981	7.245	NA	NA	NA	NA	NA	NA	NA	0	level5	NA	NA	NA	NA	NA	NA	NA	NA	NA	NA	9.77681e+06
3.11_568.3346	C18:pos	NA	C27 H49 N6 O3 P S	568.335	3.11	NA	NA	NA	NA	NA	NA	NA	0	level5	NA	NA	NA	NA	NA	NA	NA	NA	NA	NA	9.76759e+06
8.962_165.9777	C18:pos	NA	C2 H3 N2 O5 P	165.978	8.962	NA	NA	NA	NA	NA	NA	NA	0	level5	NA	NA	NA	NA	NA	NA	NA	NA	NA	NA	9.75321e+06
4.556_697.3276	C18:pos	NA	C32 H54 N5 O6 P3	697.328	4.556	NA	NA	NA	NA	NA	NA	NA	0	level5	NA	NA	NA	NA	NA	NA	NA	NA	NA	NA	9.71276e+06
5.669_698.4687	C18:pos	NA	C44 H62 N2 O5	698.469	5.669	NA	NA	NA	NA	NA	NA	NA	0	level5	NA	NA	NA	NA	NA	NA	NA	NA	NA	NA	9.71148e+06
3.398_222.0088	C18:pos	NA	C9 H6 N2 O3 S	222.009	3.398	NA	NA	NA	NA	NA	NA	NA	0	level5	NA	NA	NA	NA	NA	NA	NA	NA	NA	NA	9.70743e+06
0.647_168.0878	C18:pos	NA	NA	168.088	0.647	NA	NA	NA	NA	NA	NA	NA	0	level5	NA	NA	NA	NA	NA	NA	NA	NA	NA	NA	9.64738e+06
9.613_324.2067	C18:pos	NA	C18 H24 N6	324.207	9.613	NA	NA	NA	NA	NA	46.4	NA	0	level5	NA	NA	NA	NA	NA	NA	NA	NA	NA	NA	9.62347e+06
2.433_269.1376	C18:pos	NA	C12 H19 N3 O4	269.138	2.433	NA	NA	NA	NA	NA	NA	NA	0	level5	NA	NA	NA	NA	NA	NA	NA	NA	NA	NA	9.59166e+06
9.97_515.3928	C18:pos	NA	C29 H58 N O2 P S	515.393	9.97	NA	NA	NA	NA	NA	NA	NA	0	level5	NA	NA	NA	NA	NA	NA	NA	NA	NA	NA	9.57556e+06
8.952_434.2647	C18:pos	NA	C21 H34 N6 O4	434.265	8.952	NA	NA	NA	NA	NA	NA	NA	0	level5	NA	NA	NA	NA	NA	NA	NA	NA	NA	NA	9.51914e+06
8.953_174.9781	C18:pos	NA	C3 H2 N3 O4 P	174.978	8.953	NA	NA	NA	NA	NA	NA	NA	0	level5	NA	NA	NA	NA	NA	NA	NA	NA	NA	NA	9.50151e+06
8.878_287.1918	C18:pos	NA	C15 H29 N O2 S	287.192	8.878	NA	NA	NA	NA	NA	NA	47.1	0	level5	NA	NA	NA	NA	NA	NA	NA	NA	NA	NA	9.48623e+06
4.037_485.2486	C18:pos	NA	C19 H40 N3 O9 P	485.249	4.037	NA	NA	NA	NA	NA	NA	NA	0	level5	NA	NA	NA	NA	NA	NA	NA	NA	NA	NA	9.47728e+06
1.254_85.0811	C18:pos	NA	NA	85.0811	1.254	NA	NA	NA	NA	NA	NA	NA	0	level5	NA	NA	NA	NA	NA	NA	NA	NA	NA	NA	9.46559e+06
3.836_325.2001	C18:pos	NA	C16 H27 N3 O4	325.2	3.836	NA	NA	NA	NA	NA	NA	NA	0	level5	NA	NA	NA	NA	NA	NA	NA	NA	NA	NA	9.42924e+06
2.884_449.2385	C18:pos	NA	C20 H39 N3 O4 S2	449.238	2.884	NA	NA	NA	NA	NA	NA	32.1	0	level5	NA	NA	NA	NA	NA	NA	NA	NA	NA	NA	9.41382e+06
10.218_202.0454	C18:pos	NA	C12 H10 O S	202.045	10.218	NA	NA	NA	NA	NA	NA	NA	0	level5	NA	NA	NA	NA	NA	NA	NA	NA	NA	NA	9.40698e+06
0.652_244.997	C18:pos	NA	C5 H14 N O2 P3 S	244.997	0.652	NA	NA	NA	NA	NA	NA	NA	0	level5	NA	NA	NA	NA	NA	NA	NA	NA	NA	NA	9.31155e+06
3.724_524.3329	C18:pos	NA	C23 H49 N4 O7 P	524.333	3.724	NA	NA	NA	NA	NA	NA	NA	0	level5	NA	NA	NA	NA	NA	NA	NA	NA	NA	NA	9.21017e+06
9.777_351.2383	C18:pos	NA	C16 H37 N3 O S2	351.238	9.777	NA	NA	NA	NA	NA	NA	NA	0	level5	NA	NA	NA	NA	NA	NA	NA	NA	NA	NA	9.2057e+06
9.765_352.2588	C18:pos	NA	C17 H32 N6 O2	352.259	9.765	NA	NA	NA	NA	NA	NA	NA	0	level5	NA	NA	NA	NA	NA	NA	NA	NA	NA	NA	9.14765e+06
9.303_503.3386	C18:pos	NA	C26 H50 N O6 P	503.339	9.303	NA	NA	NA	NA	NA	NA	NA	0	level5	NA	NA	NA	NA	NA	NA	NA	NA	NA	NA	9.14672e+06
9.406_423.2752	C18:pos	NA	C20 H42 N O6 P	423.275	9.406	NA	NA	NA	NA	NA	NA	NA	0	level5	NA	NA	NA	NA	NA	NA	NA	NA	NA	NA	9.13662e+06
10.009_557.382	C18:pos	NA	C30 H56 N O6 P	557.382	10.009	NA	NA	NA	NA	NA	NA	NA	0	level5	NA	NA	NA	NA	NA	NA	NA	NA	NA	NA	9.12317e+06
7.542_802.6874	C18:pos	NA	C46 H96 N2 O4 P2	802.687	7.542	NA	NA	NA	NA	NA	NA	NA	0	level5	NA	NA	NA	NA	NA	NA	NA	NA	NA	NA	9.07998e+06
4.723_614.306	C18:pos	NA	C29 H46 N2 O12	614.306	4.723	NA	NA	NA	NA	NA	NA	NA	0	level5	NA	NA	NA	NA	NA	NA	NA	NA	NA	NA	9.00453e+06
4.708_283.1896	C18:pos	NA	C14 H25 N3 O3	283.19	4.708	NA	NA	NA	NA	NA	NA	NA	0	level5	NA	NA	NA	NA	NA	NA	NA	NA	NA	NA	8.97486e+06
10.221_351.2384	C18:pos	NA	C15 H33 N3 O6	351.238	10.221	NA	NA	NA	NA	NA	NA	NA	0	level5	NA	NA	NA	NA	NA	NA	NA	NA	NA	NA	8.96621e+06
3.246_755.3717	C18:pos	NA	C31 H58 N5 O14 P	755.372	3.246	NA	NA	NA	NA	NA	NA	NA	0	level5	NA	NA	NA	NA	NA	NA	NA	NA	NA	NA	8.95615e+06
11.927_351.2384	C18:pos	NA	C15 H33 N3 O6	351.238	11.927	NA	NA	NA	NA	NA	NA	NA	0	level5	NA	NA	NA	NA	NA	NA	NA	NA	NA	NA	8.92017e+06
3.184_311.1842	C18:pos	NA	C15 H25 N3 O4	311.184	3.184	NA	NA	NA	NA	NA	NA	NA	0	level5	NA	NA	NA	NA	NA	NA	NA	NA	NA	NA	8.86743e+06
5.75_471.3061	C18:pos	NA	C22 H41 N5 O6	471.306	5.75	NA	NA	NA	NA	NA	NA	NA	0	level5	NA	NA	NA	NA	NA	NA	NA	NA	NA	NA	8.83262e+06
2.97_460.2042	C18:pos	NA	C18 H43 N2 O P3 S2	460.204	2.97	NA	NA	NA	NA	NA	NA	NA	0	level5	NA	NA	NA	NA	NA	NA	NA	NA	NA	NA	8.78532e+06
8.651_489.2862	C18:pos	NA	C23 H45 N3 O4 P2	489.286	8.651	NA	NA	NA	NA	NA	NA	NA	0	level5	NA	NA	NA	NA	NA	NA	NA	NA	NA	NA	8.73233e+06
5.427_514.9372	C18:pos	NA	C8 H12 N3 O17 P3	514.937	5.427	NA	NA	NA	NA	NA	NA	NA	0	level5	NA	NA	NA	NA	NA	NA	NA	NA	NA	NA	8.69245e+06
3.43_341.2065	C18:pos	NA	C15 H27 N5 O4	341.207	3.43	NA	NA	NA	NA	NA	NA	NA	0	level5	NA	NA	NA	NA	NA	NA	NA	NA	NA	NA	8.68637e+06
9.368_242.2034	C18:pos	NA	C18 H26	242.203	9.368	NA	NA	NA	NA	NA	NA	NA	0	level5	NA	NA	NA	NA	NA	NA	NA	NA	NA	NA	8.67123e+06
4.582_600.2917	C18:pos	NA	C27 H45 N4 O9 P	600.292	4.582	NA	NA	NA	NA	NA	NA	NA	0	level5	NA	NA	NA	NA	NA	NA	NA	NA	NA	NA	8.65327e+06
5.427_542.3799	C18:pos	NA	C26 H50 N6 O6	542.38	5.427	NA	NA	NA	NA	NA	NA	NA	0	level5	NA	NA	NA	NA	NA	NA	NA	NA	NA	NA	8.64689e+06
9.473_351.2773	C18:pos	NA	C21 H37 N O3	351.277	9.473	NA	NA	NA	NA	NA	NA	NA	0	level5	NA	NA	NA	NA	NA	NA	NA	NA	NA	NA	8.62327e+06
0.644_175.887	C18:pos	NA	NA	175.887	0.644	NA	NA	NA	NA	NA	NA	NA	0	level5	NA	NA	NA	NA	NA	NA	NA	NA	NA	NA	8.61679e+06
6.81_870.4845	C18:pos	NA	C41 H71 N6 O12 P	870.485	6.81	NA	NA	NA	NA	NA	NA	NA	0	level5	NA	NA	NA	NA	NA	NA	NA	NA	NA	NA	8.61389e+06
3.993_301.1999	C18:pos	NA	C14 H27 N3 O4	301.2	3.993	NA	NA	NA	NA	NA	NA	NA	0	level5	NA	NA	NA	NA	NA	NA	NA	NA	NA	NA	8.59929e+06
5.05_641.3749	C18:pos	NA	C27 H56 N5 O10 P	641.375	5.05	NA	NA	NA	NA	NA	NA	NA	0	level5	NA	NA	NA	NA	NA	NA	NA	NA	NA	NA	8.55508e+06
0.6_412.206	C18:pos	NA	C16 H32 N2 O10	412.206	0.6	NA	NA	NA	NA	NA	NA	NA	0	level5	NA	NA	NA	NA	NA	NA	NA	NA	NA	NA	8.53939e+06
4.776_368.2424	C18:pos	NA	C18 H32 N4 O4	368.242	4.776	NA	NA	NA	NA	NA	NA	NA	0	level5	NA	NA	NA	NA	NA	NA	NA	NA	NA	NA	8.52839e+06
0.664_186.0232	C18:pos	NA	C3 H11 N2 O3 P S	186.023	0.664	NA	NA	NA	NA	NA	NA	NA	0	level5	NA	NA	NA	NA	NA	NA	NA	NA	NA	NA	8.51758e+06
5.276_714.3451	C18:pos	NA	C28 H56 N6 O11 P2	714.345	5.276	NA	NA	NA	NA	NA	NA	NA	0	level5	NA	NA	NA	NA	NA	NA	NA	NA	NA	NA	8.42299e+06
5.463_1030.5621	C18:pos	NA	C52 H85 N6 O9 P3	1030.56	5.463	NA	NA	NA	NA	NA	NA	NA	0	level5	NA	NA	NA	NA	NA	NA	NA	NA	NA	NA	8.3876e+06
4.384_779.3815	C18:pos	NA	C38 H57 N3 O14	779.381	4.384	NA	NA	NA	NA	NA	NA	NA	0	level5	NA	NA	NA	NA	NA	NA	NA	NA	NA	NA	8.3875e+06
9.78_685.344	C18:pos	NA	C24 H57 N5 O13 P2	685.344	9.78	NA	NA	NA	NA	NA	NA	NA	0	level5	NA	NA	NA	NA	NA	NA	NA	NA	NA	NA	8.29119e+06
11.711_351.2384	C18:pos	NA	C15 H33 N3 O6	351.238	11.711	NA	NA	NA	NA	NA	NA	NA	0	level5	NA	NA	NA	NA	NA	NA	NA	NA	NA	NA	8.24717e+06
4.646_767.3809	C18:pos	NA	C32 H57 N5 O16	767.381	4.646	NA	NA	NA	NA	NA	NA	NA	0	level5	NA	NA	NA	NA	NA	NA	NA	NA	NA	NA	8.21974e+06
4.075_585.3849	C18:pos	NA	C26 H55 N3 O11	585.385	4.075	NA	NA	NA	NA	NA	NA	NA	0	level5	NA	NA	NA	NA	NA	NA	NA	NA	NA	NA	8.2184e+06
3.929_287.1846	C18:pos	NA	C13 H25 N3 O4	287.185	3.929	NA	NA	NA	NA	NA	NA	NA	0	level5	NA	NA	NA	NA	NA	NA	NA	NA	NA	NA	8.20525e+06
9.838_324.204	C18:pos	NA	C19 H33 P S	324.204	9.838	NA	NA	NA	NA	NA	NA	NA	0	level5	NA	NA	NA	NA	NA	NA	NA	NA	NA	NA	8.17402e+06
11.722_301.2382	C18:pos	NA	C14 H32 N5 P	301.238	11.722	NA	NA	NA	NA	NA	NA	NA	0	level5	NA	NA	NA	NA	NA	NA	NA	NA	NA	NA	8.17109e+06
9.973_352.2289	C18:pos	NA	C17 H38 O3 P2	352.229	9.973	NA	NA	NA	NA	NA	NA	NA	0	level5	NA	NA	NA	NA	NA	NA	NA	NA	NA	NA	8.1239e+06
0.637_186.0598	C18:pos	NA	C12 H11 P	186.06	0.637	NA	NA	NA	NA	NA	NA	NA	0	level5	NA	NA	NA	NA	NA	NA	NA	NA	NA	NA	8.12207e+06
3.509_287.1733	C18:pos	NA	C14 H25 N O5	287.173	3.509	NA	NA	NA	NA	NA	NA	NA	0	level5	NA	NA	NA	NA	NA	NA	NA	NA	NA	NA	8.1141e+06
9.47_521.4691	C18:pos	NA	C30 H59 N5 O2	521.469	9.47	NA	NA	NA	NA	NA	NA	NA	0	level5	NA	NA	NA	NA	NA	NA	NA	NA	NA	NA	8.11401e+06
7.703_553.5243	C18:pos	NA	NA	553.524	7.703	NA	NA	NA	NA	NA	NA	NA	0	level5	NA	NA	NA	NA	NA	NA	NA	NA	NA	NA	8.11021e+06
6.452_602.7369	C18:pos	NA	NA	602.737	6.452	NA	NA	NA	NA	NA	NA	NA	0	level5	NA	NA	NA	NA	NA	NA	NA	NA	NA	NA	8.1027e+06
10.22_277.2382	C18:pos	NA	C12 H32 N5 P	277.238	10.22	NA	NA	NA	NA	NA	NA	NA	0	level5	NA	NA	NA	NA	NA	NA	NA	NA	NA	NA	8.07965e+06
4.801_416.2637	C18:pos	NA	C19 H36 N4 O6	416.264	4.801	NA	NA	NA	NA	NA	NA	NA	0	level5	NA	NA	NA	NA	NA	NA	NA	NA	NA	NA	8.06822e+06
11.39_202.0455	C18:pos	NA	C12 H10 O S	202.046	11.39	NA	NA	NA	NA	NA	42.3	NA	0	level5	NA	NA	NA	NA	NA	NA	NA	NA	NA	NA	8.0439e+06
11.925_301.2382	C18:pos	NA	C14 H32 N5 P	301.238	11.925	NA	NA	NA	NA	NA	NA	NA	0	level5	NA	NA	NA	NA	NA	NA	NA	NA	NA	NA	8.03625e+06
0.783_115.0489	C18:pos	NA	C2 H5 N5 O	115.049	0.783	NA	NA	NA	NA	NA	NA	NA	0	level5	NA	NA	NA	NA	NA	NA	NA	NA	NA	NA	8.00434e+06
3.704_373.232	C18:pos	NA	C16 H31 N5 O5	373.232	3.704	NA	NA	NA	NA	NA	NA	NA	0	level5	NA	NA	NA	NA	NA	NA	NA	NA	NA	NA	8.00122e+06
1.509_422.2179	C18:pos	NA	C17 H34 N4 O6 S	422.218	1.509	NA	NA	NA	NA	NA	NA	NA	0	level5	NA	NA	NA	NA	NA	NA	NA	NA	NA	NA	7.99484e+06
2.872_526.3116	C18:pos	NA	C22 H47 N4 O8 P	526.312	2.872	NA	NA	NA	NA	NA	NA	NA	0	level5	NA	NA	NA	NA	NA	NA	NA	NA	NA	NA	7.95042e+06
3.462_596.2814	C18:pos	NA	C26 H40 N6 O10	596.281	3.462	NA	NA	NA	NA	NA	NA	NA	0	level5	NA	NA	NA	NA	NA	NA	NA	NA	NA	NA	7.92588e+06
6.131_644.4016	C18:pos	NA	C32 H60 N4 O5 S2	644.402	6.131	NA	NA	NA	NA	NA	NA	NA	0	level5	NA	NA	NA	NA	NA	NA	NA	NA	NA	NA	7.91196e+06
4.909_740.4224	C18:pos	NA	C28 H66 N6 O12 P2	740.422	4.909	NA	NA	NA	NA	NA	NA	NA	0	level5	NA	NA	NA	NA	NA	NA	NA	NA	NA	NA	7.9068e+06
3.683_773.381	C18:pos	NA	C35 H62 N5 O8 P3	773.381	3.683	NA	NA	NA	NA	NA	NA	NA	0	level5	NA	NA	NA	NA	NA	NA	NA	NA	NA	NA	7.87093e+06
4.635_619.3429	C18:pos	NA	C25 H54 N3 O12 P	619.343	4.635	NA	NA	NA	NA	NA	NA	NA	0	level5	NA	NA	NA	NA	NA	NA	NA	NA	NA	NA	7.82122e+06
0.599_239.91	C18:pos	NA	NA	239.91	0.599	NA	NA	NA	NA	NA	NA	NA	0	level5	NA	NA	NA	NA	NA	NA	NA	NA	NA	NA	7.81016e+06
1.331_181.0066	C18:pos	NA	C4 H9 N O3 P2	181.007	1.331	NA	NA	NA	NA	NA	NA	NA	0	level5	NA	NA	NA	NA	NA	NA	NA	NA	NA	NA	7.80845e+06
3.307_657.2983	C18:pos	NA	C25 H48 N5 O13 P	657.298	3.307	NA	NA	NA	NA	NA	NA	NA	0	level5	NA	NA	NA	NA	NA	NA	NA	NA	NA	NA	7.80676e+06
0.592_381.9209	C18:pos	NA	C6 H9 Cl N2 O9 P2 S	381.921	0.592	NA	NA	NA	NA	NA	NA	NA	0	level5	NA	NA	NA	NA	NA	NA	NA	NA	NA	NA	7.76341e+06
3.096_460.2031	C18:pos	NA	C18 H43 N2 O P3 S2	460.203	3.096	NA	NA	NA	NA	NA	NA	NA	0	level5	NA	NA	NA	NA	NA	NA	NA	NA	NA	NA	7.73543e+06
5.149_335.1844	C18:pos	NA	C17 H25 N3 O4	335.184	5.149	NA	NA	NA	NA	NA	NA	NA	0	level5	NA	NA	NA	NA	NA	NA	NA	NA	NA	NA	7.7245e+06
3.564_366.154	C18:pos	NA	C16 H22 N4 O6	366.154	3.564	NA	NA	NA	NA	NA	NA	NA	0	level5	NA	NA	NA	NA	NA	NA	NA	NA	NA	NA	7.69048e+06
4.931_358.2214	C18:pos	NA	C16 H30 N4 O5	358.221	4.931	NA	NA	NA	NA	NA	NA	NA	0	level5	NA	NA	NA	NA	NA	NA	NA	NA	NA	NA	7.65735e+06
3.489_657.2972	C18:pos	NA	C26 H47 N3 O16	657.297	3.489	NA	NA	NA	NA	NA	NA	NA	0	level5	NA	NA	NA	NA	NA	NA	NA	NA	NA	NA	7.65151e+06
3.279_536.3083	C18:pos	NA	C23 H49 N6 O2 P S2	536.308	3.279	NA	NA	NA	NA	NA	NA	NA	0	level5	NA	NA	NA	NA	NA	NA	NA	NA	NA	NA	7.63907e+06
2.082_561.2289	C18:pos	NA	C22 H35 N5 O12	561.229	2.082	NA	NA	NA	NA	NA	NA	NA	0	level5	NA	NA	NA	NA	NA	NA	NA	NA	NA	NA	7.6303e+06
2.889_253.1543	C18:pos	NA	C11 H19 N5 O2	253.154	2.889	NA	NA	NA	NA	NA	NA	NA	0	level5	NA	NA	NA	NA	NA	NA	NA	NA	NA	NA	7.61944e+06
9.772_96.094	C18:pos	NA	C7 H12	96.094	9.772	NA	NA	NA	NA	NA	NA	NA	0	level5	NA	NA	NA	NA	NA	NA	NA	NA	NA	NA	7.61135e+06
8.205_276.1701	C18:pos	NA	C13 H20 N6 O	276.17	8.205	NA	NA	NA	NA	NA	NA	NA	0	level5	NA	NA	NA	NA	NA	NA	NA	NA	NA	NA	7.60475e+06
2.359_616.2696	C18:pos	NA	C18 H45 N6 O15 P	616.27	2.359	NA	NA	NA	NA	NA	NA	NA	0	level5	NA	NA	NA	NA	NA	NA	NA	NA	NA	NA	7.60418e+06
1.564_85.0974	C18:pos	NA	NA	85.0974	1.564	NA	NA	NA	NA	NA	NA	NA	0	level5	NA	NA	NA	NA	NA	NA	NA	NA	NA	NA	7.56659e+06
9.167_558.2602	C18:pos	NA	C34 H38 O7	558.26	9.167	NA	NA	NA	NA	NA	NA	NA	0	level5	NA	NA	NA	NA	NA	NA	NA	NA	NA	NA	7.5237e+06
8.63_387.2482	C18:pos	NA	C17 H33 N5 O5	387.248	8.63	NA	NA	NA	NA	NA	NA	NA	0	level5	NA	NA	NA	NA	NA	NA	NA	NA	NA	NA	7.47742e+06
4.814_1040.5525	C18:pos	NA	C60 H77 N6 O8 P	1040.55	4.814	NA	NA	NA	NA	NA	NA	NA	0	level5	NA	NA	NA	NA	NA	NA	NA	NA	NA	NA	7.46779e+06
4.998_969.5864	C18:pos	NA	C45 H90 N5 O11 P3	969.586	4.998	NA	NA	NA	NA	NA	NA	NA	0	level5	NA	NA	NA	NA	NA	NA	NA	NA	NA	NA	7.46536e+06
6.774_1012.6692	C18:pos	NA	C53 H99 N4 O8 P3	1012.67	6.774	NA	NA	NA	NA	NA	NA	NA	0	level5	NA	NA	NA	NA	NA	NA	NA	NA	NA	NA	7.46331e+06
8.059_533.3123	C18:pos	NA	C25 H49 N3 O5 P2	533.312	8.059	NA	NA	NA	NA	NA	NA	NA	0	level5	NA	NA	NA	NA	NA	NA	NA	NA	NA	NA	7.46035e+06
3.103_507.2458	C18:pos	NA	C20 H38 N5 O8 P	507.246	3.103	NA	NA	NA	NA	NA	NA	NA	0	level5	NA	NA	NA	NA	NA	NA	NA	NA	NA	NA	7.35141e+06
9.779_362.3005	C18:pos	NA	C16 H38 N6 O3	362.3	9.779	NA	NA	NA	NA	NA	NA	NA	0	level5	NA	NA	NA	NA	NA	NA	NA	NA	NA	NA	7.34877e+06
0.631_289.8401	C18:pos	NA	NA	289.84	0.631	NA	NA	NA	NA	NA	NA	NA	0	level5	NA	NA	NA	NA	NA	NA	NA	NA	NA	NA	7.29605e+06
9.422_216.0999	C18:pos	NA	C10 H16 O5	216.1	9.422	NA	NA	NA	NA	NA	NA	NA	0	level5	NA	NA	NA	NA	NA	NA	NA	NA	NA	NA	7.23704e+06
2.393_204.0028	C18:pos	NA	C6 H8 N2 O2 S2	204.003	2.393	NA	NA	NA	NA	NA	NA	NA	0	level5	NA	NA	NA	NA	NA	NA	NA	NA	NA	NA	7.21029e+06
9.485_974.6345	C18:pos	NA	C46 H97 N4 O11 P3	974.635	9.485	NA	NA	NA	NA	NA	NA	NA	0	level5	NA	NA	NA	NA	NA	NA	NA	NA	NA	NA	7.18507e+06
8.151_357.227	C18:pos	NA	C17 H31 N3 O5	357.227	8.151	NA	NA	NA	NA	NA	NA	NA	0	level5	NA	NA	NA	NA	NA	NA	NA	NA	NA	NA	7.18346e+06
3.215_713.48	C18:pos	NA	C32 H67 N5 O12	713.48	3.215	NA	NA	NA	NA	NA	NA	NA	0	level5	NA	NA	NA	NA	NA	NA	NA	NA	NA	NA	7.17015e+06
9.881_165.9778	C18:pos	NA	C2 H3 N2 O5 P	165.978	9.881	NA	NA	NA	NA	NA	NA	NA	0	level5	NA	NA	NA	NA	NA	NA	NA	NA	NA	NA	7.14386e+06
9.933_193.1079	C18:pos	NA	NA	193.108	9.933	NA	NA	NA	NA	NA	NA	NA	0	level5	NA	NA	NA	NA	NA	NA	NA	NA	NA	NA	7.14148e+06
2.814_330.2267	C18:pos	NA	C15 H30 N4 O4	330.227	2.814	NA	NA	NA	NA	NA	NA	NA	0	level5	NA	NA	NA	NA	NA	NA	NA	NA	NA	NA	7.10221e+06
3.763_350.159	C18:pos	NA	C16 H22 N4 O5	350.159	3.763	NA	NA	NA	NA	NA	NA	NA	0	level5	NA	NA	NA	NA	NA	NA	NA	NA	NA	NA	7.09515e+06
2.736_330.1578	C18:pos	NA	C12 H23 N6 O3 P	330.158	2.736	NA	NA	NA	NA	NA	NA	NA	0	level5	NA	NA	NA	NA	NA	NA	NA	NA	NA	NA	7.05968e+06
10.223_407.3011	C18:pos	NA	C19 H41 N3 O6	407.301	10.223	NA	NA	NA	NA	NA	NA	NA	0	level5	NA	NA	NA	NA	NA	NA	NA	NA	NA	NA	7.05902e+06
5.673_372.2372	C18:pos	NA	C17 H32 N4 O5	372.237	5.673	NA	NA	NA	NA	NA	NA	NA	0	level5	NA	NA	NA	NA	NA	NA	NA	NA	NA	NA	7.05377e+06
4.714_234.0417	C18:pos	NA	C6 H10 N4 O4 S	234.042	4.714	NA	NA	NA	NA	NA	NA	NA	0	level5	NA	NA	NA	NA	NA	NA	NA	NA	NA	NA	7.03319e+06
5.092_573.349	C18:pos	NA	C23 H52 N5 O9 P	573.349	5.092	NA	NA	NA	NA	NA	NA	NA	0	level5	NA	NA	NA	NA	NA	NA	NA	NA	NA	NA	7.01194e+06
8.602_316.2016	C18:pos	NA	C16 H24 N6 O	316.202	8.602	NA	NA	NA	NA	NA	NA	68	0	level5	NA	NA	NA	NA	NA	NA	NA	NA	NA	NA	6.94561e+06
4.889_735.3705	C18:pos	NA	C35 H53 N5 O12	735.37	4.889	NA	NA	NA	NA	NA	NA	NA	0	level5	NA	NA	NA	NA	NA	NA	NA	NA	NA	NA	6.94508e+06
9.126_995.5347	C18:pos	NA	NA	995.535	9.126	NA	NA	NA	NA	NA	NA	NA	0	level5	NA	NA	NA	NA	NA	NA	NA	NA	NA	NA	6.91953e+06
4.823_250.1416	C18:pos	NA	C11 H22 O6	250.142	4.823	NA	NA	NA	NA	NA	NA	NA	0	level5	NA	NA	NA	NA	NA	NA	NA	NA	NA	NA	6.86451e+06
4.333_359.1844	C18:pos	NA	C19 H25 N3 O4	359.184	4.333	NA	NA	NA	NA	NA	NA	NA	0	level5	NA	NA	NA	NA	NA	NA	NA	NA	NA	NA	6.85406e+06
9.344_954.5704	C18:pos	NA	C40 H89 N6 O13 P3	954.57	9.344	NA	NA	NA	NA	NA	NA	NA	0	level5	NA	NA	NA	NA	NA	NA	NA	NA	NA	NA	6.83715e+06
0.599_280.9365	C18:pos	NA	C3 H10 Cl N3 O2 P2 S2	280.937	0.599	NA	NA	NA	NA	NA	NA	NA	0	level5	NA	NA	NA	NA	NA	NA	NA	NA	NA	NA	6.80657e+06
9.812_401.2903	C18:pos	NA	C20 H39 N3 O5	401.29	9.812	NA	NA	NA	NA	NA	NA	NA	0	level5	NA	NA	NA	NA	NA	NA	NA	NA	NA	NA	6.79968e+06
5.597_203.0981	C18:pos	NA	C9 H17 N O2 S	203.098	5.597	NA	NA	NA	NA	NA	NA	NA	0	level5	NA	NA	NA	NA	NA	NA	NA	NA	NA	NA	6.76351e+06
9.929_312.1976	C18:pos	NA	C16 H29 N2 O2 P	312.198	9.929	NA	NA	NA	NA	NA	NA	NA	0	level5	NA	NA	NA	NA	NA	NA	NA	NA	NA	NA	6.75996e+06
5.696_501.3166	C18:pos	NA	C25 H48 N3 O3 P S	501.317	5.696	NA	NA	NA	NA	NA	NA	NA	0	level5	NA	NA	NA	NA	NA	NA	NA	NA	NA	NA	6.75581e+06
5.521_400.2688	C18:pos	NA	C19 H36 N4 O5	400.269	5.521	NA	NA	NA	NA	NA	NA	NA	0	level5	NA	NA	NA	NA	NA	NA	NA	NA	NA	NA	6.75317e+06
6.325_579.1069	C18:pos	NA	C12 H30 N5 O17 P S	579.107	6.325	NA	NA	NA	NA	NA	NA	NA	0	level5	NA	NA	NA	NA	NA	NA	NA	NA	NA	NA	6.74515e+06
9.966_338.2132	C18:pos	NA	C18 H31 N2 O2 P	338.213	9.966	NA	NA	NA	NA	NA	NA	NA	0	level5	NA	NA	NA	NA	NA	NA	NA	NA	NA	NA	6.69828e+06
3.638_411.2114	C18:pos	NA	C18 H29 N5 O6	411.211	3.638	NA	NA	NA	NA	NA	NA	NA	0	level5	NA	NA	NA	NA	NA	NA	NA	NA	NA	NA	6.69314e+06
9.856_627.3749	C18:pos	NA	C28 H59 N3 O8 P2	627.375	9.856	NA	NA	NA	NA	NA	NA	NA	0	level5	NA	NA	NA	NA	NA	NA	NA	NA	NA	NA	6.67192e+06
4.194_585.3851	C18:pos	NA	C25 H56 N5 O8 P	585.385	4.194	NA	NA	NA	NA	NA	NA	NA	0	level5	NA	NA	NA	NA	NA	NA	NA	NA	NA	NA	6.67178e+06
1.017_115.0301	C18:pos	NA	C3 H6 N3 P	115.03	1.017	NA	NA	NA	NA	NA	NA	NA	0	level5	NA	NA	NA	NA	NA	NA	NA	NA	NA	NA	6.66214e+06
3.794_407.18	C18:pos	NA	C18 H25 N5 O6	407.18	3.794	NA	NA	NA	NA	NA	NA	NA	0	level5	NA	NA	NA	NA	NA	NA	NA	NA	NA	NA	6.65362e+06
4.596_829.4454	C18:pos	NA	C35 H68 N5 O15 P	829.445	4.596	NA	NA	NA	NA	NA	NA	NA	0	level5	NA	NA	NA	NA	NA	NA	NA	NA	NA	NA	6.62446e+06
4.162_710.3604	C18:pos	NA	C34 H56 N4 O8 P2	710.36	4.162	NA	NA	NA	NA	NA	NA	NA	0	level5	NA	NA	NA	NA	NA	NA	NA	NA	NA	NA	6.6071e+06
3.479_235.1422	C18:pos	NA	C10 H21 N O5	235.142	3.479	NA	NA	NA	NA	NA	NA	NA	0	level5	NA	NA	NA	NA	NA	NA	NA	NA	NA	NA	6.59185e+06
5.17_469.2902	C18:pos	NA	C22 H39 N5 O6	469.29	5.17	NA	NA	NA	NA	NA	NA	NA	0	level5	NA	NA	NA	NA	NA	NA	NA	NA	NA	NA	6.58516e+06
6.563_668.562	C18:pos	NA	C40 H73 N6 P	668.562	6.563	NA	NA	NA	NA	NA	NA	NA	0	level5	NA	NA	NA	NA	NA	NA	NA	NA	NA	NA	6.58444e+06
2.424_479.1213	C18:pos	NA	C19 H32 N O5 P3 S	479.121	2.424	NA	NA	NA	NA	NA	NA	NA	0	level5	NA	NA	NA	NA	NA	NA	NA	NA	NA	NA	6.54778e+06
10.59_492.2856	C18:pos	NA	C24 H45 O8 P	492.286	10.59	NA	NA	NA	NA	NA	NA	NA	0	level5	NA	NA	NA	NA	NA	NA	NA	NA	NA	NA	6.51339e+06
9.696_634.5644	C18:pos	NA	C33 H75 N6 O3 P	634.564	9.696	NA	NA	NA	NA	NA	NA	NA	0	level5	NA	NA	NA	NA	NA	NA	NA	NA	NA	NA	6.51223e+06
0.667_384.9516	C18:pos	NA	C21 H5 Cl N O P S	384.952	0.667	NA	NA	NA	NA	NA	NA	NA	0	level5	NA	NA	NA	NA	NA	NA	NA	NA	NA	NA	6.49625e+06
7.442_524.8037	C18:pos	NA	NA	524.804	7.442	NA	NA	NA	NA	NA	NA	NA	0	level5	NA	NA	NA	NA	NA	NA	NA	NA	NA	NA	6.4887e+06
3.078_480.2334	C18:pos	NA	C20 H41 N4 O3 P S2	480.233	3.078	NA	NA	NA	NA	NA	NA	NA	0	level5	NA	NA	NA	NA	NA	NA	NA	NA	NA	NA	6.48484e+06
4.775_241.179	C18:pos	NA	C12 H23 N3 O2	241.179	4.775	NA	NA	NA	NA	NA	NA	NA	0	level5	NA	NA	NA	NA	NA	NA	NA	NA	NA	NA	6.48273e+06
3.312_609.3969	C18:pos	NA	C36 H55 N3 O3 S	609.397	3.312	NA	NA	NA	NA	NA	NA	NA	0	level5	NA	NA	NA	NA	NA	NA	NA	NA	NA	NA	6.46624e+06
10.312_642.2768	C18:pos	NA	C27 H53 N2 O7 P3 S	642.277	10.312	NA	NA	NA	NA	NA	NA	NA	0	level5	NA	NA	NA	NA	NA	NA	NA	NA	NA	NA	6.46338e+06
0.732_361.9917	C18:pos	NA	C7 H12 N2 O11 P2	361.992	0.732	NA	NA	NA	NA	NA	NA	NA	0	level5	NA	NA	NA	NA	NA	NA	NA	NA	NA	NA	6.46004e+06
3.27_154.0743	C18:pos	NA	C7 H10 N2 O2	154.074	3.27	NA	NA	NA	NA	NA	NA	NA	0	level5	NA	NA	NA	NA	NA	NA	NA	NA	NA	NA	6.45404e+06
7.426_656.3811	C18:pos	NA	C28 H60 N6 O5 S3	656.381	7.426	NA	NA	NA	NA	NA	NA	NA	0	level5	NA	NA	NA	NA	NA	NA	NA	NA	NA	NA	6.44434e+06
9.758_427.3086	C18:pos	NA	C27 H41 N O3	427.309	9.758	NA	NA	NA	NA	NA	NA	NA	0	level5	NA	NA	NA	NA	NA	NA	NA	NA	NA	NA	6.44382e+06
9.588_429.2912	C18:pos	NA	C24 H39 N5 S	429.291	9.588	NA	NA	NA	NA	NA	NA	NA	0	level5	NA	NA	NA	NA	NA	NA	NA	NA	NA	NA	6.40626e+06
3.767_458.2377	C18:pos	NA	C16 H40 N6 O3 P2 S	458.238	3.767	NA	NA	NA	NA	NA	NA	NA	0	level5	NA	NA	NA	NA	NA	NA	NA	NA	NA	NA	6.38175e+06
8.154_317.0181	C18:pos	NA	C9 H12 N5 O2 P S2	317.018	8.154	NA	NA	NA	NA	NA	NA	NA	0	level5	NA	NA	NA	NA	NA	NA	NA	NA	NA	NA	6.34318e+06
9.621_437.3716	C18:pos	NA	C24 H47 N5 O2	437.372	9.621	NA	NA	NA	NA	NA	NA	NA	0	level5	NA	NA	NA	NA	NA	NA	NA	NA	NA	NA	6.31678e+06
4.896_471.2694	C18:pos	NA	C23 H42 N3 O3 P S	471.269	4.896	NA	NA	NA	NA	NA	NA	NA	0	level5	NA	NA	NA	NA	NA	NA	NA	NA	NA	NA	6.26776e+06
2.789_119.0228	C18:pos	NA	C4 H N5	119.023	2.789	NA	NA	NA	NA	NA	NA	NA	0	level5	NA	NA	NA	NA	NA	NA	NA	NA	NA	NA	6.26442e+06
2.765_472.3019	C18:pos	NA	C21 H40 N6 O6	472.302	2.765	NA	NA	NA	NA	NA	NA	NA	0	level5	NA	NA	NA	NA	NA	NA	NA	NA	NA	NA	6.25106e+06
3.171_787.4336	C18:pos	NA	C40 H61 N5 O11	787.434	3.171	NA	NA	NA	NA	NA	NA	NA	0	level5	NA	NA	NA	NA	NA	NA	NA	NA	NA	NA	6.2365e+06
4.399_454.2903	C18:pos	NA	C21 H38 N6 O5	454.29	4.399	NA	NA	NA	NA	NA	NA	NA	0	level5	NA	NA	NA	NA	NA	NA	NA	NA	NA	NA	6.23309e+06
11.581_757.2141	C18:pos	NA	C36 H53 Cl N O2 P S5	757.214	11.581	NA	NA	NA	NA	NA	NA	NA	0	level5	NA	NA	NA	NA	NA	NA	NA	NA	NA	NA	6.22274e+06
0.689_440.1696	C18:pos	NA	C14 H30 N6 O6 P2	440.17	0.689	NA	NA	NA	NA	NA	NA	NA	0	level5	NA	NA	NA	NA	NA	NA	NA	NA	NA	NA	6.2185e+06
9.589_527.355	C18:pos	NA	C23 H53 N5 O4 S2	527.355	9.589	NA	NA	NA	NA	NA	NA	NA	0	level5	NA	NA	NA	NA	NA	NA	NA	NA	NA	NA	6.1872e+06
4.468_401.2639	C18:pos	NA	C18 H35 N5 O5	401.264	4.468	NA	NA	NA	NA	NA	NA	NA	0	level5	NA	NA	NA	NA	NA	NA	NA	NA	NA	NA	6.15385e+06
3.98_422.1784	C18:pos	NA	C12 H31 N4 O10 P	422.178	3.98	NA	NA	NA	NA	NA	NA	NA	0	level5	NA	NA	NA	NA	NA	NA	NA	NA	NA	NA	6.14608e+06
0.664_368.9913	C18:pos	NA	C5 H13 Cl N5 O8 P S	368.991	0.664	NA	NA	NA	NA	NA	NA	NA	0	level5	NA	NA	NA	NA	NA	NA	NA	NA	NA	NA	6.14432e+06
2.522_253.154	C18:pos	NA	C11 H19 N5 O2	253.154	2.522	NA	NA	NA	NA	NA	NA	NA	0	level5	NA	NA	NA	NA	NA	NA	NA	NA	NA	NA	6.12795e+06
1.487_131.0362	C18:pos	NA	C2 H6 N5 P	131.036	1.487	NA	NA	NA	NA	NA	NA	NA	0	level5	NA	NA	NA	NA	NA	NA	NA	NA	NA	NA	6.09077e+06
2.835_472.3013	C18:pos	NA	C21 H40 N6 O6	472.301	2.835	NA	NA	NA	NA	NA	NA	NA	0	level5	NA	NA	NA	NA	NA	NA	NA	NA	NA	NA	6.05948e+06
4.229_330.2258	C18:pos	NA	C15 H30 N4 O4	330.226	4.229	NA	NA	NA	NA	NA	NA	NA	0	level5	NA	NA	NA	NA	NA	NA	NA	NA	NA	NA	6.04734e+06
6.479_724.9726	C18:pos	NA	NA	724.973	6.479	NA	NA	NA	NA	NA	NA	NA	0	level5	NA	NA	NA	NA	NA	NA	NA	NA	NA	NA	6.04386e+06
9.428_83.0372	C18:pos	NA	C4 H5 N O	83.0372	9.428	NA	NA	NA	NA	NA	NA	NA	0	level5	NA	NA	NA	NA	NA	NA	NA	NA	NA	NA	6.03107e+06
4.423_463.2794	C18:pos	NA	C23 H37 N5 O5	463.279	4.423	NA	NA	NA	NA	NA	NA	NA	0	level5	NA	NA	NA	NA	NA	NA	NA	NA	NA	NA	6.00437e+06
4.733_386.2892	C18:pos	NA	C19 H38 N4 O4	386.289	4.733	NA	NA	NA	NA	NA	NA	NA	0	level5	NA	NA	NA	NA	NA	NA	NA	NA	NA	NA	6.00366e+06
4.319_582.2539	C18:pos	NA	C25 H39 N6 O8 P	582.254	4.319	NA	NA	NA	NA	NA	NA	NA	0	level5	NA	NA	NA	NA	NA	NA	NA	NA	NA	NA	5.99962e+06
4.673_514.3115	C18:pos	NA	C21 H47 N4 O8 P	514.312	4.673	NA	NA	NA	NA	NA	NA	NA	0	level5	NA	NA	NA	NA	NA	NA	NA	NA	NA	NA	5.97187e+06
4.569_666.3495	C18:pos	NA	C32 H50 N4 O11	666.35	4.569	NA	NA	NA	NA	NA	NA	NA	0	level5	NA	NA	NA	NA	NA	NA	NA	NA	NA	NA	5.96137e+06
7.512_719.1402	C18:pos	NA	NA	719.14	7.512	NA	NA	NA	NA	NA	NA	NA	0	level5	NA	NA	NA	NA	NA	NA	NA	NA	NA	NA	5.94672e+06
0.674_174.1734	C18:pos	NA	C9 H22 N2 O	174.173	0.674	NA	NA	NA	NA	NA	NA	NA	0	level5	NA	NA	NA	NA	NA	NA	NA	NA	NA	NA	5.93488e+06
3.604_235.1246	C18:pos	NA	NA	235.125	3.604	NA	NA	NA	NA	NA	NA	NA	0	level5	NA	NA	NA	NA	NA	NA	NA	NA	NA	NA	5.93328e+06
3.474_504.3064	C18:pos	NA	C23 H45 N4 O6 P	504.306	3.474	NA	NA	NA	NA	NA	NA	NA	0	level5	NA	NA	NA	NA	NA	NA	NA	NA	NA	NA	5.92883e+06
3.416_840.4718	C18:pos	NA	C45 H68 N4 O9 S	840.472	3.416	NA	NA	NA	NA	NA	NA	NA	0	level5	NA	NA	NA	NA	NA	NA	NA	NA	NA	NA	5.92381e+06
9.932_412.3123	C18:pos	NA	C23 H44 N2 O2 S	412.312	9.932	NA	NA	NA	NA	NA	NA	NA	0	level5	NA	NA	NA	NA	NA	NA	NA	NA	NA	NA	5.91663e+06
0.586_220.9746	C18:pos	NA	C4 H5 N3 O4 P2	220.975	0.586	NA	NA	NA	NA	NA	NA	NA	0	level5	NA	NA	NA	NA	NA	NA	NA	NA	NA	NA	5.87467e+06
2.938_654.2981	C18:pos	NA	C23 H50 N4 O15 S	654.298	2.938	NA	NA	NA	NA	NA	NA	NA	0	level5	NA	NA	NA	NA	NA	NA	NA	NA	NA	NA	5.8132e+06
9.228_519.014	C18:pos	NA	C22 H19 N O6 P2 S2	519.014	9.228	NA	NA	NA	NA	NA	NA	NA	0	level5	NA	NA	NA	NA	NA	NA	NA	NA	NA	NA	5.80214e+06
4.684_234.0037	C18:pos	NA	C6 H7 N2 O6 P	234.004	4.684	NA	NA	NA	NA	NA	NA	NA	0	level5	NA	NA	NA	NA	NA	NA	NA	NA	NA	NA	5.7613e+06
6.46_1024.7026	C18:pos	NA	NA	1024.7	6.46	NA	NA	NA	NA	NA	NA	NA	0	level5	NA	NA	NA	NA	NA	NA	NA	NA	NA	NA	5.73602e+06
3.718_830.404	C18:pos	NA	C33 H63 N6 O16 P	830.404	3.718	NA	NA	NA	NA	NA	NA	NA	0	level5	NA	NA	NA	NA	NA	NA	NA	NA	NA	NA	5.71681e+06
10.37_427.2059	C18:pos	NA	C17 H33 N O11	427.206	10.37	NA	NA	NA	NA	NA	NA	NA	0	level5	NA	NA	NA	NA	NA	NA	NA	NA	NA	NA	5.70658e+06
5.065_560.2957	C18:pos	NA	C27 H40 N6 O7	560.296	5.065	NA	NA	NA	NA	NA	NA	NA	0	level5	NA	NA	NA	NA	NA	NA	NA	NA	NA	NA	5.70612e+06
2.744_643.374	C18:pos	NA	NA	643.374	2.744	NA	NA	NA	NA	NA	NA	NA	0	level5	NA	NA	NA	NA	NA	NA	NA	NA	NA	NA	5.67692e+06
9.861_133.9514	C18:pos	NA	C3 H4 P2 S	133.951	9.861	NA	NA	NA	NA	NA	NA	NA	0	level5	NA	NA	NA	NA	NA	NA	NA	NA	NA	NA	5.66613e+06
2.78_164.9986	C18:pos	NA	C7 H4 N O2 P	164.999	2.78	NA	NA	NA	NA	NA	NA	NA	0	level5	NA	NA	NA	NA	NA	NA	NA	NA	NA	NA	5.65883e+06
10.22_305.2692	C18:pos	NA	C15 H35 N3 O3	305.269	10.22	NA	NA	NA	NA	NA	NA	NA	0	level5	NA	NA	NA	NA	NA	NA	NA	NA	NA	NA	5.63294e+06
4.419_671.3319	C18:pos	NA	C27 H54 N5 O10 P S	671.332	4.419	NA	NA	NA	NA	NA	NA	NA	0	level5	NA	NA	NA	NA	NA	NA	NA	NA	NA	NA	5.62095e+06
3.84_276.1474	C18:pos	NA	C15 H20 N2 O3	276.147	3.84	NA	NA	NA	NA	NA	NA	NA	0	level5	NA	NA	NA	NA	NA	NA	NA	NA	NA	NA	5.56829e+06
2.008_187.0514	C18:pos	NA	C7 H10 Cl N3 O	187.051	2.008	NA	NA	NA	NA	NA	NA	NA	0	level5	NA	NA	NA	NA	NA	NA	NA	NA	NA	NA	5.56818e+06
3.102_225.1192	C18:pos	NA	C12 H19 N O S	225.119	3.102	NA	NA	NA	NA	NA	NA	NA	0	level5	NA	NA	NA	NA	NA	NA	NA	NA	NA	NA	5.53842e+06
10.308_636.2592	C18:pos	NA	C35 H37 N6 O4 P	636.259	10.308	NA	NA	NA	NA	NA	NA	NA	0	level5	NA	NA	NA	NA	NA	NA	NA	NA	NA	NA	5.53739e+06
0.603_218.9986	C18:pos	NA	C3 H12 N O4 P3	218.999	0.603	NA	NA	NA	NA	NA	NA	NA	0	level5	NA	NA	NA	NA	NA	NA	NA	NA	NA	NA	5.53344e+06
9.665_524.3664	C18:pos	NA	C25 H52 N2 O9	524.366	9.665	NA	NA	NA	NA	NA	NA	NA	0	level5	NA	NA	NA	NA	NA	NA	NA	NA	NA	NA	5.51514e+06
3.865_427.2438	C18:pos	NA	C19 H33 N5 O6	427.244	3.865	NA	NA	NA	NA	NA	NA	NA	0	level5	NA	NA	NA	NA	NA	NA	NA	NA	NA	NA	5.49699e+06
4.693_289.0739	C18:pos	NA	C8 H20 N O6 P S	289.074	4.693	NA	NA	NA	NA	NA	NA	NA	0	level5	NA	NA	NA	NA	NA	NA	NA	NA	NA	NA	5.46131e+06
7.899_275.225	C18:pos	NA	C18 H29 N O	275.225	7.899	NA	NA	NA	NA	NA	NA	NA	0	level5	NA	NA	NA	NA	NA	NA	NA	NA	NA	NA	5.45857e+06
9.599_594.3956	C18:pos	NA	C26 H54 N6 O9	594.396	9.599	NA	NA	NA	NA	NA	NA	NA	0	level5	NA	NA	NA	NA	NA	NA	NA	NA	NA	NA	5.44435e+06
9.836_599.3952	C18:pos	NA	C32 H58 N O7 P	599.395	9.836	NA	NA	NA	NA	NA	NA	NA	0	level5	NA	NA	NA	NA	NA	NA	NA	NA	NA	NA	5.44397e+06
4.996_849.4134	C18:pos	NA	C38 H70 N5 O8 P3 S	849.413	4.996	NA	NA	NA	NA	NA	NA	NA	0	level5	NA	NA	NA	NA	NA	NA	NA	NA	NA	NA	5.4386e+06
2.47_365.2567	C18:pos	NA	C21 H35 N O4	365.257	2.47	NA	NA	NA	NA	NA	NA	NA	0	level5	NA	NA	NA	NA	NA	NA	NA	NA	NA	NA	5.41914e+06
3.232_298.2002	C18:pos	NA	C14 H26 N4 O3	298.2	3.232	NA	NA	NA	NA	NA	NA	NA	0	level5	NA	NA	NA	NA	NA	NA	NA	NA	NA	NA	5.4138e+06
9.428_165.9777	C18:pos	NA	C2 H3 N2 O5 P	165.978	9.428	NA	NA	NA	NA	NA	NA	NA	0	level5	NA	NA	NA	NA	NA	NA	NA	NA	NA	NA	5.40804e+06
4.555_344.2422	C18:pos	NA	C16 H32 N4 O4	344.242	4.555	NA	NA	NA	NA	NA	NA	NA	0	level5	NA	NA	NA	NA	NA	NA	NA	NA	NA	NA	5.39784e+06
0.649_195.0237	C18:pos	NA	C4 H12 N3 P3	195.024	0.649	NA	NA	NA	NA	NA	NA	NA	0	level5	NA	NA	NA	NA	NA	NA	NA	NA	NA	NA	5.38264e+06
3.965_511.2642	C18:pos	NA	C21 H42 N3 O9 P	511.264	3.965	NA	NA	NA	NA	NA	NA	NA	0	level5	NA	NA	NA	NA	NA	NA	NA	NA	NA	NA	5.37124e+06
7.94_391.2471	C18:pos	NA	C21 H33 N3 O4	391.247	7.94	NA	NA	NA	NA	NA	NA	NA	0	level5	NA	NA	NA	NA	NA	NA	NA	NA	NA	NA	5.36535e+06
3.557_238.1417	C18:pos	NA	C10 H22 O6	238.142	3.557	NA	NA	NA	NA	NA	NA	NA	0	level5	NA	NA	NA	NA	NA	NA	NA	NA	NA	NA	5.35894e+06
5.166_919.4559	C18:pos	NA	C41 H70 N5 O16 P	919.456	5.166	NA	NA	NA	NA	NA	NA	NA	0	level5	NA	NA	NA	NA	NA	NA	NA	NA	NA	NA	5.35368e+06
5.642_553.2535	C18:pos	NA	C28 H35 N5 O7	553.254	5.642	NA	NA	NA	NA	NA	NA	NA	0	level5	NA	NA	NA	NA	NA	NA	NA	NA	NA	NA	5.3292e+06
5.736_338.0938	C18:pos	NA	C9 H19 N6 O4 P S	338.094	5.736	NA	NA	NA	NA	NA	NA	NA	0	level5	NA	NA	NA	NA	NA	NA	NA	NA	NA	NA	5.29663e+06
0.653_356.9549	C18:pos	NA	C5 H14 Cl N3 O5 P2 S2	356.955	0.653	NA	NA	NA	NA	NA	NA	NA	0	level5	NA	NA	NA	NA	NA	NA	NA	NA	NA	NA	5.28831e+06
5.45_710.3233	C18:pos	NA	C27 H55 N2 O17 P	710.323	5.45	NA	NA	NA	NA	NA	NA	NA	0	level5	NA	NA	NA	NA	NA	NA	NA	NA	NA	NA	5.28018e+06
3.363_143.0371	C18:pos	NA	C9 H5 N O	143.037	3.363	NA	NA	NA	NA	NA	NA	NA	0	level5	NA	NA	NA	NA	NA	NA	NA	NA	NA	NA	5.25633e+06
4.824_388.2318	C18:pos	NA	C17 H32 N4 O6	388.232	4.824	NA	NA	NA	NA	NA	NA	NA	0	level5	NA	NA	NA	NA	NA	NA	NA	NA	NA	NA	5.2466e+06
2.951_236.1506	C18:pos	NA	C7 H21 N6 O P	236.151	2.951	NA	NA	NA	NA	NA	NA	NA	0	level5	NA	NA	NA	NA	NA	NA	NA	NA	NA	NA	5.24572e+06
9.775_80.0626	C18:pos	NA	C6 H8	80.0626	9.775	NA	NA	NA	NA	NA	NA	NA	0	level5	NA	NA	NA	NA	NA	NA	NA	NA	NA	NA	5.22168e+06
6.367_866.6034	C18:pos	NA	C42 H89 N6 O6 P3	866.603	6.367	NA	NA	NA	NA	NA	NA	NA	0	level5	NA	NA	NA	NA	NA	NA	NA	NA	NA	NA	5.21536e+06
4.249_358.1635	C18:pos	NA	C18 H22 N4 O4	358.163	4.249	NA	NA	NA	NA	NA	NA	NA	0	level5	NA	NA	NA	NA	NA	NA	NA	NA	NA	NA	5.21153e+06
9.752_525.3691	C18:pos	NA	C26 H57 N O5 P2	525.369	9.752	NA	NA	NA	NA	NA	NA	NA	0	level5	NA	NA	NA	NA	NA	NA	NA	NA	NA	NA	5.19217e+06
5.7_217.2043	C18:pos	NA	C12 H27 N O2	217.204	5.7	NA	NA	NA	NA	NA	NA	NA	0	level5	NA	NA	NA	NA	NA	NA	NA	NA	NA	NA	5.19108e+06
0.694_197.0818	C18:pos	NA	C6 H16 N O4 P	197.082	0.694	NA	NA	NA	NA	NA	NA	NA	0	level5	NA	NA	NA	NA	NA	NA	NA	NA	NA	NA	5.17831e+06
6.568_653.1508	C18:pos	NA	NA	653.151	6.568	NA	NA	NA	NA	NA	NA	NA	0	level5	NA	NA	NA	NA	NA	NA	NA	NA	NA	NA	5.17162e+06
4.399_616.2857	C18:pos	NA	C29 H50 N2 O6 P2 S	616.286	4.399	NA	NA	NA	NA	NA	NA	NA	0	level5	NA	NA	NA	NA	NA	NA	NA	NA	NA	NA	5.15818e+06
4.906_614.3055	C18:pos	NA	C29 H46 N2 O12	614.306	4.906	NA	NA	NA	NA	NA	NA	NA	0	level5	NA	NA	NA	NA	NA	NA	NA	NA	NA	NA	5.11436e+06
9.981_473.3458	C18:pos	NA	C26 H52 N O2 P S	473.346	9.981	NA	NA	NA	NA	NA	NA	NA	0	level5	NA	NA	NA	NA	NA	NA	NA	NA	NA	NA	5.10847e+06
3.475_444.2223	C18:pos	NA	C17 H37 N2 O9 P	444.222	3.475	NA	NA	NA	NA	NA	NA	NA	0	level5	NA	NA	NA	NA	NA	NA	NA	NA	NA	NA	5.06827e+06
2.27_304.0823	C18:pos	NA	C9 H20 O9 S	304.082	2.27	NA	NA	NA	NA	NA	NA	NA	0	level5	NA	NA	NA	NA	NA	NA	NA	NA	NA	NA	5.00701e+06
4.343_504.1414	C18:pos	NA	C23 H29 N4 O3 P S2	504.141	4.343	NA	NA	NA	NA	NA	NA	NA	0	level5	NA	NA	NA	NA	NA	NA	NA	NA	NA	NA	5.00199e+06
4.881_792.3926	C18:pos	NA	C37 H56 N6 O13	792.393	4.881	NA	NA	NA	NA	NA	NA	NA	0	level5	NA	NA	NA	NA	NA	NA	NA	NA	NA	NA	4.98294e+06
3.708_807.3766	C18:pos	NA	C31 H63 N5 O15 P2	807.377	3.708	NA	NA	NA	NA	NA	NA	NA	0	level5	NA	NA	NA	NA	NA	NA	NA	NA	NA	NA	4.97541e+06
3.932_991.4615	C18:pos	NA	NA	991.462	3.932	NA	NA	NA	NA	NA	NA	NA	0	level5	NA	NA	NA	NA	NA	NA	NA	NA	NA	NA	4.96658e+06
5.665_470.322	C18:pos	NA	C22 H42 N6 O5	470.322	5.665	NA	NA	NA	NA	NA	NA	NA	0	level5	NA	NA	NA	NA	NA	NA	NA	NA	NA	NA	4.91409e+06
8.589_489.2857	C18:pos	NA	C24 H44 N O7 P	489.286	8.589	NA	NA	NA	NA	NA	NA	NA	0	level5	NA	NA	NA	NA	NA	NA	NA	NA	NA	NA	4.91283e+06
0.588_85.9633	C18:pos	NA	NA	85.9633	0.588	NA	NA	NA	NA	NA	NA	NA	0	level5	NA	NA	NA	NA	NA	NA	NA	NA	NA	NA	4.89196e+06
9.043_994.5315	C18:pos	NA	C41 H85 N6 O15 P3	994.532	9.043	NA	NA	NA	NA	NA	NA	NA	0	level5	NA	NA	NA	NA	NA	NA	NA	NA	NA	NA	4.88067e+06
0.652_346.0368	C18:pos	NA	C6 H16 N6 O5 P2 S	346.037	0.652	NA	NA	NA	NA	NA	NA	NA	0	level5	NA	NA	NA	NA	NA	NA	NA	NA	NA	NA	4.88063e+06
4.229_227.1264	C18:pos	NA	C10 H17 N3 O3	227.126	4.229	NA	NA	NA	NA	NA	NA	NA	0	level5	NA	NA	NA	NA	NA	NA	NA	NA	NA	NA	4.86985e+06
9.608_597.3796	C18:pos	NA	C39 H51 N O4	597.38	9.608	NA	NA	NA	NA	NA	NA	NA	0	level5	NA	NA	NA	NA	NA	NA	NA	NA	NA	NA	4.85734e+06
4.659_443.3108	C18:pos	NA	C21 H41 N5 O5	443.311	4.659	NA	NA	NA	NA	NA	NA	NA	0	level5	NA	NA	NA	NA	NA	NA	NA	NA	NA	NA	4.84021e+06
9.77_334.2354	C18:pos	NA	NA	334.235	9.77	NA	NA	NA	NA	NA	NA	NA	0	level5	NA	NA	NA	NA	NA	NA	NA	NA	NA	NA	4.83269e+06
4.277_826.5654	C18:pos	NA	C42 H80 N6 O6 P2	826.565	4.277	NA	NA	NA	NA	NA	NA	NA	0	level5	NA	NA	NA	NA	NA	NA	NA	NA	NA	NA	4.78112e+06
4.28_156.1265	C18:pos	NA	C8 H16 N2 O	156.126	4.28	NA	NA	NA	NA	NA	NA	NA	0	level5	NA	NA	NA	NA	NA	NA	NA	NA	NA	NA	4.77064e+06
0.582_109.0319	C18:pos	NA	NA	109.032	0.582	NA	NA	NA	NA	NA	NA	NA	0	level5	NA	NA	NA	NA	NA	NA	NA	NA	NA	NA	4.75713e+06
0.592_313.9461	C18:pos	NA	C5 H4 Cl N4 O8 P	313.946	0.592	NA	NA	NA	NA	NA	NA	NA	0	level5	NA	NA	NA	NA	NA	NA	NA	NA	NA	NA	4.75532e+06
8.172_317.0816	C18:pos	NA	C18 H11 N3 O3	317.082	8.172	NA	NA	NA	NA	NA	NA	NA	0	level5	NA	NA	NA	NA	NA	NA	NA	NA	NA	NA	4.75497e+06
2.053_518.0169	C18:pos	NA	NA	518.017	2.053	NA	NA	NA	NA	NA	NA	NA	0	level5	NA	NA	NA	NA	NA	NA	NA	NA	NA	NA	4.75173e+06
2.999_484.1626	C18:pos	NA	NA	484.163	2.999	NA	NA	NA	NA	NA	NA	NA	0	level5	NA	NA	NA	NA	NA	NA	NA	NA	NA	NA	4.74538e+06
9.665_301.2379	C18:pos	NA	C15 H31 N3 O3	301.238	9.665	NA	NA	NA	NA	NA	NA	NA	0	level5	NA	NA	NA	NA	NA	NA	NA	NA	NA	NA	4.74456e+06
6.755_664.5681	C18:pos	NA	C35 H76 N4 O7	664.568	6.755	NA	NA	NA	NA	NA	NA	NA	0	level5	NA	NA	NA	NA	NA	NA	NA	NA	NA	NA	4.6995e+06
4.683_385.2687	C18:pos	NA	C18 H35 N5 O4	385.269	4.683	NA	NA	NA	NA	NA	NA	NA	0	level5	NA	NA	NA	NA	NA	NA	NA	NA	NA	NA	4.69892e+06
6.283_656.3538	C18:pos	NA	NA	656.354	6.283	NA	NA	NA	NA	NA	NA	NA	0	level5	NA	NA	NA	NA	NA	NA	NA	NA	NA	NA	4.68642e+06
5.711_611.4001	C18:pos	NA	C29 H63 N3 O4 P2 S	611.4	5.711	NA	NA	NA	NA	NA	NA	NA	0	level5	NA	NA	NA	NA	NA	NA	NA	NA	NA	NA	4.67472e+06
1.969_114.0471	C18:pos	NA	C9 H6	114.047	1.969	NA	NA	NA	NA	NA	NA	NA	0	level5	NA	NA	NA	NA	NA	NA	NA	NA	NA	NA	4.67461e+06
4.429_536.3076	C18:pos	NA	C22 H45 N6 O7 P	536.308	4.429	NA	NA	NA	NA	NA	NA	NA	0	level5	NA	NA	NA	NA	NA	NA	NA	NA	NA	NA	4.66846e+06
4.55_544.3589	C18:pos	NA	C25 H48 N6 O7	544.359	4.55	NA	NA	NA	NA	NA	NA	NA	0	level5	NA	NA	NA	NA	NA	NA	NA	NA	NA	NA	4.65594e+06
9.757_393.3244	C18:pos	NA	C18 H44 N5 O2 P	393.324	9.757	NA	NA	NA	NA	NA	NA	NA	0	level5	NA	NA	NA	NA	NA	NA	NA	NA	NA	NA	4.64694e+06
9.311_519.2131	C18:pos	NA	C25 H34 N3 O7 P	519.213	9.311	NA	NA	NA	NA	NA	NA	NA	0	level5	NA	NA	NA	NA	NA	NA	NA	NA	NA	NA	4.64285e+06
8.225_245.2355	C18:pos	NA	C14 H31 N O2	245.236	8.225	NA	NA	NA	NA	NA	NA	NA	0	level5	NA	NA	NA	NA	NA	NA	NA	NA	NA	NA	4.63943e+06
4.351_811.3987	C18:pos	NA	C43 H62 N3 O8 P S	811.399	4.351	NA	NA	NA	NA	NA	NA	NA	0	level5	NA	NA	NA	NA	NA	NA	NA	NA	NA	NA	4.62698e+06
5.536_956.4457	C18:pos	NA	NA	956.446	5.536	NA	NA	NA	NA	NA	NA	NA	0	level5	NA	NA	NA	NA	NA	NA	NA	NA	NA	NA	4.6063e+06
8.989_523.3242	C18:pos	NA	C29 H52 N O P3	523.324	8.989	NA	NA	NA	NA	NA	NA	NA	0	level5	NA	NA	NA	NA	NA	NA	NA	NA	NA	NA	4.60332e+06
3.787_659.3387	C18:pos	NA	C26 H53 N5 O12 S	659.339	3.787	NA	NA	NA	NA	NA	NA	NA	0	level5	NA	NA	NA	NA	NA	NA	NA	NA	NA	NA	4.59425e+06
11.791_545.5179	C18:pos	NA	C36 H67 N O2	545.518	11.791	NA	NA	NA	NA	NA	NA	NA	0	level5	NA	NA	NA	NA	NA	NA	NA	NA	NA	NA	4.59301e+06
9.322_519.0068	C18:pos	NA	C28 H11 N O6 P2	519.007	9.322	NA	NA	NA	NA	NA	NA	NA	0	level5	NA	NA	NA	NA	NA	NA	NA	NA	NA	NA	4.58097e+06
0.596_127.0502	C18:pos	NA	NA	127.05	0.596	NA	NA	NA	NA	NA	NA	NA	0	level5	NA	NA	NA	NA	NA	NA	NA	NA	NA	NA	4.56987e+06
4.961_550.3095	C18:pos	NA	C26 H50 N2 O6 S2	550.309	4.961	NA	NA	NA	NA	NA	NA	NA	0	level5	NA	NA	NA	NA	NA	NA	NA	NA	NA	NA	4.55917e+06
8.847_241.2768	C18:pos	NA	C16 H35 N	241.277	8.847	NA	NA	NA	NA	NA	NA	NA	0	level5	NA	NA	NA	NA	NA	NA	NA	NA	NA	NA	4.55804e+06
4.241_463.2059	C18:pos	NA	C25 H29 N5 O2 S	463.206	4.241	NA	NA	NA	NA	NA	NA	NA	0	level5	NA	NA	NA	NA	NA	NA	NA	NA	NA	NA	4.55639e+06
9.839_425.2903	C18:pos	NA	C22 H39 N3 O5	425.29	9.839	NA	NA	NA	NA	NA	NA	74.7	0	level5	NA	NA	NA	NA	NA	NA	NA	NA	NA	NA	4.53048e+06
9.156_401.2602	C18:pos	NA	C21 H41 N O2 P2	401.26	9.156	NA	NA	NA	NA	NA	NA	NA	0	level5	NA	NA	NA	NA	NA	NA	NA	NA	NA	NA	4.52834e+06
4.855_477.2594	C18:pos	NA	C21 H40 N3 O7 P	477.259	4.855	NA	NA	NA	NA	NA	NA	NA	0	level5	NA	NA	NA	NA	NA	NA	NA	NA	NA	NA	4.51556e+06
0.673_337.0826	C18:pos	NA	C6 H20 N5 O7 P S	337.083	0.673	NA	NA	NA	NA	NA	NA	NA	0	level5	NA	NA	NA	NA	NA	NA	NA	NA	NA	NA	4.51468e+06
3.317_190.0708	C18:pos	NA	C5 H10 N4 O4	190.071	3.317	NA	NA	NA	NA	NA	NA	NA	0	level5	NA	NA	NA	NA	NA	NA	NA	NA	NA	NA	4.50976e+06
3.306_562.2872	C18:pos	NA	C25 H46 N4 O6 S2	562.287	3.306	NA	NA	NA	NA	NA	NA	NA	0	level5	NA	NA	NA	NA	NA	NA	NA	NA	NA	NA	4.50593e+06
5.5_627.4319	C18:pos	NA	C28 H62 N5 O8 P	627.432	5.5	NA	NA	NA	NA	NA	NA	NA	0	level5	NA	NA	NA	NA	NA	NA	NA	NA	NA	NA	4.49832e+06
3.059_591.3486	C18:pos	NA	C28 H56 N3 O4 P3	591.349	3.059	NA	NA	NA	NA	NA	NA	NA	0	level5	NA	NA	NA	NA	NA	NA	NA	NA	NA	NA	4.49518e+06
5.278_974.5646	C18:pos	NA	NA	974.565	5.278	NA	NA	NA	NA	NA	NA	NA	0	level5	NA	NA	NA	NA	NA	NA	NA	NA	NA	NA	4.47846e+06
0.585_104.9559	C18:pos	NA	NA	104.956	0.585	NA	NA	NA	NA	NA	NA	NA	0	level5	NA	NA	NA	NA	NA	NA	NA	NA	NA	NA	4.47369e+06
8.206_334.212	C18:pos	NA	C16 H34 N2 O S2	334.212	8.206	NA	NA	NA	NA	NA	NA	57.2	0	level5	NA	NA	NA	NA	NA	NA	NA	NA	NA	NA	4.46539e+06
3.777_359.2053	C18:pos	NA	C16 H29 N3 O6	359.205	3.777	NA	NA	NA	NA	NA	NA	NA	0	level5	NA	NA	NA	NA	NA	NA	NA	NA	NA	NA	4.46229e+06
1.76_85.0969	C18:pos	NA	NA	85.0969	1.76	NA	NA	NA	NA	NA	NA	NA	0	level5	NA	NA	NA	NA	NA	NA	NA	NA	NA	NA	4.44125e+06
7.075_637.1509	C18:pos	NA	NA	637.151	7.075	NA	NA	NA	NA	NA	NA	NA	0	level5	NA	NA	NA	NA	NA	NA	NA	NA	NA	NA	4.4346e+06
0.998_122.0113	C18:pos	NA	C5 H2 N2 O2	122.011	0.998	NA	NA	NA	NA	NA	NA	NA	0	level5	NA	NA	NA	NA	NA	NA	NA	NA	NA	NA	4.39597e+06
5.273_627.3131	C18:pos	NA	C32 H47 N5 O4 P2	627.313	5.273	NA	NA	NA	NA	NA	NA	NA	0	level5	NA	NA	NA	NA	NA	NA	NA	NA	NA	NA	4.37157e+06
5.667_156.1264	C18:pos	NA	C8 H16 N2 O	156.126	5.667	NA	NA	NA	NA	NA	NA	NA	0	level5	NA	NA	NA	NA	NA	NA	NA	NA	NA	NA	4.36446e+06
4.57_330.2266	C18:pos	NA	C15 H30 N4 O4	330.227	4.57	NA	NA	NA	NA	NA	NA	NA	0	level5	NA	NA	NA	NA	NA	NA	NA	NA	NA	NA	4.33905e+06
2.974_225.1187	C18:pos	NA	C12 H19 N O S	225.119	2.974	NA	NA	NA	NA	NA	NA	NA	0	level5	NA	NA	NA	NA	NA	NA	NA	NA	NA	NA	4.33473e+06
0.656_284.888	C18:pos	NA	NA	284.888	0.656	NA	NA	NA	NA	NA	NA	NA	0	level5	NA	NA	NA	NA	NA	NA	NA	NA	NA	NA	4.32605e+06
4.036_597.3128	C18:pos	NA	C28 H48 N5 O5 P S	597.313	4.036	NA	NA	NA	NA	NA	NA	NA	0	level5	NA	NA	NA	NA	NA	NA	NA	NA	NA	NA	4.30863e+06
2.967_278.1248	C18:pos	NA	C8 H19 N6 O3 P	278.125	2.967	NA	NA	NA	NA	NA	NA	NA	0	level5	NA	NA	NA	NA	NA	NA	NA	NA	NA	NA	4.29065e+06
7.936_276.1701	C18:pos	NA	C13 H20 N6 O	276.17	7.936	NA	NA	NA	NA	NA	NA	NA	0	level5	NA	NA	NA	NA	NA	NA	NA	NA	NA	NA	4.2829e+06
0.652_285.7773	C18:pos	NA	NA	285.777	0.652	NA	NA	NA	NA	NA	NA	NA	0	level5	NA	NA	NA	NA	NA	NA	NA	NA	NA	NA	4.28007e+06
2.535_370.1378	C18:pos	NA	C18 H29 O2 P3	370.138	2.535	NA	NA	NA	NA	NA	NA	NA	0	level5	NA	NA	NA	NA	NA	NA	NA	NA	NA	NA	4.27888e+06
5.749_472.2685	C18:pos	NA	C25 H36 N4 O5	472.269	5.749	NA	NA	NA	NA	NA	NA	NA	0	level5	NA	NA	NA	NA	NA	NA	NA	NA	NA	NA	4.27691e+06
5.7_567.2693	C18:pos	NA	C20 H47 N3 O11 P2	567.269	5.7	NA	NA	NA	NA	NA	NA	NA	0	level5	NA	NA	NA	NA	NA	NA	NA	NA	NA	NA	4.27195e+06
5.389_646.3451	C18:pos	NA	C32 H51 N6 O4 P S	646.345	5.389	NA	NA	NA	NA	NA	NA	NA	0	level5	NA	NA	NA	NA	NA	NA	NA	NA	NA	NA	4.26309e+06
9.532_429.2918	C18:pos	NA	C23 H43 N O4 S	429.292	9.532	NA	NA	NA	NA	NA	NA	NA	0	level5	NA	NA	NA	NA	NA	NA	NA	NA	NA	NA	4.26183e+06
7.739_188.1568	C18:pos	NA	C14 H20	188.157	7.739	NA	NA	NA	NA	NA	NA	NA	0	level5	NA	NA	NA	NA	NA	NA	NA	NA	NA	NA	4.25373e+06
4.08_329.2059	C18:pos	NA	C14 H27 N5 O4	329.206	4.08	NA	NA	NA	NA	NA	NA	NA	0	level5	NA	NA	NA	NA	NA	NA	NA	NA	NA	NA	4.2357e+06
5.951_275.1555	C18:pos	NA	C13 H25 N O3 S	275.156	5.951	NA	NA	NA	NA	NA	NA	NA	0	level5	NA	NA	NA	NA	NA	NA	NA	NA	NA	NA	4.23541e+06
3.828_429.2952	C18:pos	NA	C20 H39 N5 O5	429.295	3.828	NA	NA	NA	NA	NA	NA	NA	0	level5	NA	NA	NA	NA	NA	NA	NA	NA	NA	NA	4.2207e+06
0.593_109.0334	C18:pos	NA	NA	109.033	0.593	NA	NA	NA	NA	NA	NA	NA	0	level5	NA	NA	NA	NA	NA	NA	NA	NA	NA	NA	4.21842e+06
9.67_310.182	C18:pos	NA	C14 H30 O5 S	310.182	9.67	NA	NA	NA	NA	NA	NA	NA	0	level5	NA	NA	NA	NA	NA	NA	NA	NA	NA	NA	4.20801e+06
9.819_555.3663	C18:pos	NA	C28 H55 N5 P2 S	555.366	9.819	NA	NA	NA	NA	NA	NA	NA	0	level5	NA	NA	NA	NA	NA	NA	NA	NA	NA	NA	4.19893e+06
9.416_225.1729	C18:pos	NA	C13 H23 N O2	225.173	9.416	NA	NA	NA	NA	NA	NA	NA	0	level5	NA	NA	NA	NA	NA	NA	NA	NA	NA	NA	4.19677e+06
8.635_376.2229	C18:pos	NA	C16 H33 N4 O4 P	376.223	8.635	NA	NA	NA	NA	NA	NA	61.9	0	level5	NA	NA	NA	NA	NA	NA	NA	NA	NA	NA	4.19281e+06
4.056_479.2741	C18:pos	NA	C21 H42 N3 O7 P	479.274	4.056	NA	NA	NA	NA	NA	NA	NA	0	level5	NA	NA	NA	NA	NA	NA	NA	NA	NA	NA	4.18584e+06
8.975_257.2356	C18:pos	NA	C15 H31 N O2	257.236	8.975	NA	NA	NA	NA	NA	NA	NA	0	level5	NA	NA	NA	NA	NA	NA	NA	NA	NA	NA	4.1688e+06
3.098_218.9902	C18:pos	NA	C10 H6 N O P S	218.99	3.098	NA	NA	NA	NA	NA	NA	NA	0	level5	NA	NA	NA	NA	NA	NA	NA	NA	NA	NA	4.16486e+06
5.418_883.5495	C18:pos	NA	C37 H82 N5 O16 P	883.549	5.418	NA	NA	NA	NA	NA	NA	NA	0	level5	NA	NA	NA	NA	NA	NA	NA	NA	NA	NA	4.16449e+06
4.26_343.1739	C18:pos	NA	C15 H25 N3 O6	343.174	4.26	NA	NA	NA	NA	NA	NA	NA	0	level5	NA	NA	NA	NA	NA	NA	NA	NA	NA	NA	4.15434e+06
9.355_325.2616	C18:pos	NA	C19 H35 N O3	325.262	9.355	NA	NA	NA	NA	NA	NA	NA	0	level5	NA	NA	NA	NA	NA	NA	NA	NA	NA	NA	4.15358e+06
6.791_637.3551	C18:pos	NA	NA	637.355	6.791	NA	NA	NA	NA	NA	NA	NA	0	level5	NA	NA	NA	NA	NA	NA	NA	NA	NA	NA	4.14619e+06
1.841_131.0792	C18:pos	NA	NA	131.079	1.841	NA	NA	NA	NA	NA	NA	NA	0	level5	NA	NA	NA	NA	NA	NA	NA	NA	NA	NA	4.11854e+06
4.41_829.4819	C18:pos	NA	C36 H72 N5 O14 P	829.482	4.41	NA	NA	NA	NA	NA	NA	NA	0	level5	NA	NA	NA	NA	NA	NA	NA	NA	NA	NA	4.11499e+06
3.713_538.3226	C18:pos	NA	C22 H47 N6 O7 P	538.323	3.713	NA	NA	NA	NA	NA	NA	NA	0	level5	NA	NA	NA	NA	NA	NA	NA	NA	NA	NA	4.10213e+06
3.21_175.0667	C18:pos	NA	C7 H13 N O2 S	175.067	3.21	NA	NA	NA	NA	NA	NA	NA	0	level5	NA	NA	NA	NA	NA	NA	NA	NA	NA	NA	4.10089e+06
8.483_434.3261	C18:pos	NA	C24 H42 N4 O3	434.326	8.483	NA	NA	NA	NA	NA	NA	NA	0	level5	NA	NA	NA	NA	NA	NA	NA	NA	NA	NA	4.09207e+06
8.926_513.2834	C18:pos	NA	C22 H50 N3 O2 P3 S	513.283	8.926	NA	NA	NA	NA	NA	NA	NA	0	level5	NA	NA	NA	NA	NA	NA	NA	NA	NA	NA	4.09032e+06
3.776_427.2428	C18:pos	NA	C17 H38 N3 O7 P	427.243	3.776	NA	NA	NA	NA	NA	NA	NA	0	level5	NA	NA	NA	NA	NA	NA	NA	NA	NA	NA	4.08181e+06
6.391_703.992	C18:pos	NA	C34 H15 N2 O10 P3	703.992	6.391	NA	NA	NA	NA	NA	NA	NA	0	level5	NA	NA	NA	NA	NA	NA	NA	NA	NA	NA	4.07132e+06
4.431_310.1753	C18:pos	NA	C12 H26 N2 O7	310.175	4.431	NA	NA	NA	NA	NA	NA	NA	0	level5	NA	NA	NA	NA	NA	NA	NA	NA	NA	NA	4.06026e+06
3.173_445.1945	C18:pos	NA	C14 H32 N5 O9 P	445.195	3.173	NA	NA	NA	NA	NA	NA	NA	0	level5	NA	NA	NA	NA	NA	NA	NA	NA	NA	NA	4.0504e+06
0.865_387.2837	C18:pos	NA	NA	387.284	0.865	NA	NA	NA	NA	NA	NA	NA	0	level5	NA	NA	NA	NA	NA	NA	NA	NA	NA	NA	4.04138e+06
2.945_813.2909	C18:pos	NA	C37 H53 N O15 P2	813.291	2.945	NA	NA	NA	NA	NA	NA	NA	0	level5	NA	NA	NA	NA	NA	NA	NA	NA	NA	NA	4.04072e+06
0.619_223.0446	C18:pos	NA	C8 H16 Cl N P2	223.045	0.619	NA	NA	NA	NA	NA	NA	NA	0	level5	NA	NA	NA	NA	NA	NA	NA	NA	NA	NA	4.03504e+06
9.282_459.2755	C18:pos	NA	C23 H42 N O6 P	459.276	9.282	NA	NA	NA	NA	NA	NA	NA	0	level5	NA	NA	NA	NA	NA	NA	NA	NA	NA	NA	4.03422e+06
7.726_273.2208	C18:pos	NA	C15 H32 N O P	273.221	7.726	NA	NA	NA	NA	NA	NA	NA	0	level5	NA	NA	NA	NA	NA	NA	NA	NA	NA	NA	4.0088e+06
9.771_599.3952	C18:pos	NA	C39 H53 N O4	599.395	9.771	NA	NA	NA	NA	NA	NA	NA	0	level5	NA	NA	NA	NA	NA	NA	NA	NA	NA	NA	4.00736e+06
3.229_844.4556	C18:pos	NA	C44 H71 N4 O6 P3	844.456	3.229	NA	NA	NA	NA	NA	NA	NA	0	level5	NA	NA	NA	NA	NA	NA	NA	NA	NA	NA	3.9835e+06
4.869_315.2159	C18:pos	NA	C15 H29 N3 O4	315.216	4.869	NA	NA	NA	NA	NA	NA	NA	0	level5	NA	NA	NA	NA	NA	NA	NA	NA	NA	NA	3.97437e+06
3.435_221.9757	C18:pos	NA	C8 H4 N2 O2 P2	221.976	3.435	NA	NA	NA	NA	NA	NA	NA	0	level5	NA	NA	NA	NA	NA	NA	NA	NA	NA	NA	3.97093e+06
4.987_463.2787	C18:pos	NA	C23 H37 N5 O5	463.279	4.987	NA	NA	NA	NA	NA	NA	NA	0	level5	NA	NA	NA	NA	NA	NA	NA	NA	NA	NA	3.95866e+06
4.875_542.3796	C18:pos	NA	C24 H55 N4 O7 P	542.38	4.875	NA	NA	NA	NA	NA	NA	NA	0	level5	NA	NA	NA	NA	NA	NA	NA	NA	NA	NA	3.92875e+06
3.518_554.3177	C18:pos	NA	C34 H43 N4 O P	554.318	3.518	NA	NA	NA	NA	NA	NA	NA	0	level5	NA	NA	NA	NA	NA	NA	NA	NA	NA	NA	3.92625e+06
8.732_424.2422	C18:pos	NA	C18 H36 N2 O9	424.242	8.732	NA	NA	NA	NA	NA	NA	NA	0	level5	NA	NA	NA	NA	NA	NA	NA	NA	NA	NA	3.91028e+06
0.674_385.9359	C18:pos	NA	C5 H14 Cl N4 O4 P3 S2	385.936	0.674	NA	NA	NA	NA	NA	NA	NA	0	level5	NA	NA	NA	NA	NA	NA	NA	NA	NA	NA	3.891e+06
4.332_610.3797	C18:pos	NA	C27 H54 N4 O11	610.38	4.332	NA	NA	NA	NA	NA	NA	NA	0	level5	NA	NA	NA	NA	NA	NA	NA	NA	NA	NA	3.8909e+06
9.399_470.2434	C18:pos	NA	C24 H39 O7 P	470.243	9.399	NA	NA	NA	NA	NA	NA	NA	0	level5	NA	NA	NA	NA	NA	NA	NA	NA	NA	NA	3.87869e+06
1.266_85.0974	C18:pos	NA	NA	85.0974	1.266	NA	NA	NA	NA	NA	NA	NA	0	level5	NA	NA	NA	NA	NA	NA	NA	NA	NA	NA	3.87127e+06
4.667_372.2734	C18:pos	NA	C18 H36 N4 O4	372.273	4.667	NA	NA	NA	NA	NA	NA	NA	0	level5	NA	NA	NA	NA	NA	NA	NA	NA	NA	NA	3.87003e+06
4.236_446.2374	C18:pos	NA	C15 H40 N6 O3 P2 S	446.237	4.236	NA	NA	NA	NA	NA	NA	NA	0	level5	NA	NA	NA	NA	NA	NA	NA	NA	NA	NA	3.86021e+06
6.086_551.3679	C18:pos	NA	C26 H54 N3 O7 P	551.368	6.086	NA	NA	NA	NA	NA	NA	NA	0	level5	NA	NA	NA	NA	NA	NA	NA	NA	NA	NA	3.85851e+06
5.291_768.5231	C18:pos	NA	C35 H72 N6 O12	768.523	5.291	NA	NA	NA	NA	NA	NA	NA	0	level5	NA	NA	NA	NA	NA	NA	NA	NA	NA	NA	3.85833e+06
4.365_700.4019	C18:pos	NA	C30 H61 N4 O12 P	700.402	4.365	NA	NA	NA	NA	NA	NA	NA	0	level5	NA	NA	NA	NA	NA	NA	NA	NA	NA	NA	3.85471e+06
6.671_704.1838	C18:pos	NA	C22 H36 N6 O18 S	704.184	6.671	NA	NA	NA	NA	NA	NA	NA	0	level5	NA	NA	NA	NA	NA	NA	NA	NA	NA	NA	3.84204e+06
0.657_294.9547	C18:pos	NA	C8 H6 Cl N O7 S	294.955	0.657	NA	NA	NA	NA	NA	NA	NA	0	level5	NA	NA	NA	NA	NA	NA	NA	NA	NA	NA	3.83101e+06
7.808_245.2355	C18:pos	NA	C14 H31 N O2	245.236	7.808	NA	NA	NA	NA	NA	NA	NA	0	level5	NA	NA	NA	NA	NA	NA	NA	NA	NA	NA	3.82712e+06
5.339_102.0471	C18:pos	NA	C8 H6	102.047	5.339	NA	NA	NA	NA	NA	NA	NA	0	level5	NA	NA	NA	NA	NA	NA	NA	NA	NA	NA	3.8226e+06
6.3_626.9147	C18:pos	NA	C16 H12 N3 O16 P3 S	626.915	6.3	NA	NA	NA	NA	NA	NA	NA	0	level5	NA	NA	NA	NA	NA	NA	NA	NA	NA	NA	3.81238e+06
4.325_315.2158	C18:pos	NA	C15 H29 N3 O4	315.216	4.325	NA	NA	NA	NA	NA	NA	NA	0	level5	NA	NA	NA	NA	NA	NA	NA	NA	NA	NA	3.78771e+06
10.006_415.312	C18:pos	NA	C23 H45 N O3 S	415.312	10.006	NA	NA	NA	NA	NA	NA	NA	0	level5	NA	NA	NA	NA	NA	NA	NA	NA	NA	NA	3.78103e+06
9.267_558.259	C18:pos	NA	C28 H39 N4 O6 P	558.259	9.267	NA	NA	NA	NA	NA	NA	NA	0	level5	NA	NA	NA	NA	NA	NA	NA	NA	NA	NA	3.77293e+06
4.385_739.3869	C18:pos	NA	C36 H57 N3 O13	739.387	4.385	NA	NA	NA	NA	NA	NA	NA	0	level5	NA	NA	NA	NA	NA	NA	NA	NA	NA	NA	3.76695e+06
3.872_784.5188	C18:pos	NA	C35 H72 N6 O13	784.519	3.872	NA	NA	NA	NA	NA	NA	NA	0	level5	NA	NA	NA	NA	NA	NA	NA	NA	NA	NA	3.75119e+06
1.832_131.0785	C18:pos	NA	NA	131.078	1.832	NA	NA	NA	NA	NA	NA	NA	0	level5	NA	NA	NA	NA	NA	NA	NA	NA	NA	NA	3.74561e+06
3.601_611.3391	C18:pos	NA	NA	611.339	3.601	NA	NA	NA	NA	NA	NA	NA	0	level5	NA	NA	NA	NA	NA	NA	NA	NA	NA	NA	3.73869e+06
2.96_253.0357	C18:pos	NA	C7 H12 N O7 P	253.036	2.96	NA	NA	NA	NA	NA	NA	NA	0	level5	NA	NA	NA	NA	NA	NA	NA	NA	NA	NA	3.70465e+06
4.612_927.5406	C18:pos	NA	C49 H77 N5 O10 S	927.541	4.612	NA	NA	NA	NA	NA	NA	NA	0	level5	NA	NA	NA	NA	NA	NA	NA	NA	NA	NA	3.69593e+06
4.71_301.2194	C18:pos	NA	C15 H31 N3 O S	301.219	4.71	NA	NA	NA	NA	NA	NA	NA	0	level5	NA	NA	NA	NA	NA	NA	NA	NA	NA	NA	3.67685e+06
3.298_162.1098	C18:pos	NA	NA	162.11	3.298	NA	NA	NA	NA	NA	NA	NA	0	level5	NA	NA	NA	NA	NA	NA	NA	NA	NA	NA	3.67214e+06
0.587_239.9458	C18:pos	NA	C4 H6 Cl N4 P S2	239.946	0.587	NA	NA	NA	NA	NA	NA	NA	0	level5	NA	NA	NA	NA	NA	NA	NA	NA	NA	NA	3.6705e+06
4.74_386.253	C18:pos	NA	C18 H34 N4 O5	386.253	4.74	NA	NA	NA	NA	NA	NA	NA	0	level5	NA	NA	NA	NA	NA	NA	NA	NA	NA	NA	3.66936e+06
9.676_627.3747	C18:pos	NA	C29 H58 N O11 P	627.375	9.676	NA	NA	NA	NA	NA	NA	NA	0	level5	NA	NA	NA	NA	NA	NA	NA	NA	NA	NA	3.65712e+06
7.705_273.1403	C18:pos	NA	C13 H23 N O3 S	273.14	7.705	NA	NA	NA	NA	NA	NA	NA	0	level5	NA	NA	NA	NA	NA	NA	NA	NA	NA	NA	3.65199e+06
3.092_424.2436	C18:pos	NA	C19 H32 N6 O5	424.244	3.092	NA	NA	NA	NA	NA	NA	NA	0	level5	NA	NA	NA	NA	NA	NA	NA	NA	NA	NA	3.64868e+06
9.762_513.3773	C18:pos	NA	C29 H56 N O2 P S	513.377	9.762	NA	NA	NA	NA	NA	NA	NA	0	level5	NA	NA	NA	NA	NA	NA	NA	NA	NA	NA	3.64725e+06
3.78_553.2203	C18:pos	NA	C28 H35 N5 O3 S2	553.22	3.78	NA	NA	NA	NA	NA	NA	NA	0	level5	NA	NA	NA	NA	NA	NA	NA	NA	NA	NA	3.60329e+06
5.237_227.1271	C18:pos	NA	C10 H17 N3 O3	227.127	5.237	NA	NA	NA	NA	NA	NA	NA	0	level5	NA	NA	NA	NA	NA	NA	NA	NA	NA	NA	3.56452e+06
9.24_996.6189	C18:pos	NA	C43 H95 N6 O13 P3	996.619	9.24	NA	NA	NA	NA	NA	NA	NA	0	level5	NA	NA	NA	NA	NA	NA	NA	NA	NA	NA	3.53982e+06
3.262_459.131	C18:pos	NA	C16 H30 N O10 P S	459.131	3.262	NA	NA	NA	NA	NA	NA	NA	0	level5	NA	NA	NA	NA	NA	NA	NA	NA	NA	NA	3.53836e+06
4.251_668.3489	C18:pos	NA	C38 H48 N6 O3 S	668.349	4.251	NA	NA	NA	NA	NA	NA	NA	0	level5	NA	NA	NA	NA	NA	NA	NA	NA	NA	NA	3.51579e+06
3.987_321.2036	C18:pos	NA	NA	321.204	3.987	NA	NA	NA	NA	NA	NA	NA	0	level5	NA	NA	NA	NA	NA	NA	NA	NA	NA	NA	3.50981e+06
3.21_684.3077	C18:pos	NA	C32 H48 N2 O14	684.308	3.21	NA	NA	NA	NA	NA	NA	NA	0	level5	NA	NA	NA	NA	NA	NA	NA	NA	NA	NA	3.50562e+06
9.657_489.3219	C18:pos	NA	C32 H43 N O3	489.322	9.657	NA	NA	NA	NA	NA	NA	NA	0	level5	NA	NA	NA	NA	NA	NA	NA	NA	NA	NA	3.48506e+06
3.373_204.0588	C18:pos	NA	C7 H14 N2 O P2	204.059	3.373	NA	NA	NA	NA	NA	NA	NA	0	level5	NA	NA	NA	NA	NA	NA	NA	NA	NA	NA	3.47747e+06
10.031_392.3265	C18:pos	NA	C21 H40 N6 O	392.327	10.031	NA	NA	NA	NA	NA	NA	NA	0	level5	NA	NA	NA	NA	NA	NA	NA	NA	NA	NA	3.47513e+06
6.07_482.0446	C18:pos	NA	NA	482.045	6.07	NA	NA	NA	NA	NA	NA	NA	0	level5	NA	NA	NA	NA	NA	NA	NA	NA	NA	NA	3.47227e+06
4.134_568.2377	C18:pos	NA	C34 H36 N2 O4 S	568.238	4.134	NA	NA	NA	NA	NA	NA	NA	0	level5	NA	NA	NA	NA	NA	NA	NA	NA	NA	NA	3.45775e+06
4.735_223.0668	C18:pos	NA	C11 H13 N O2 S	223.067	4.735	NA	NA	NA	NA	NA	NA	NA	0	level5	NA	NA	NA	NA	NA	NA	NA	NA	NA	NA	3.4503e+06
9.927_550.4276	C18:pos	NA	C26 H60 N6 O2 P2	550.428	9.927	NA	NA	NA	NA	NA	NA	NA	0	level5	NA	NA	NA	NA	NA	NA	NA	NA	NA	NA	3.44202e+06
0.598_71.0899	C18:pos	NA	NA	71.0899	0.598	NA	NA	NA	NA	NA	NA	NA	0	level5	NA	NA	NA	NA	NA	NA	NA	NA	NA	NA	3.42802e+06
3.787_413.2632	C18:pos	NA	C19 H35 N5 O5	413.263	3.787	NA	NA	NA	NA	NA	NA	32.5	0	level5	NA	NA	NA	NA	NA	NA	NA	NA	NA	NA	3.4261e+06
8.846_432.2488	C18:pos	NA	C22 H43 O2 P3	432.249	8.846	NA	NA	NA	NA	NA	NA	NA	0	level5	NA	NA	NA	NA	NA	NA	NA	NA	NA	NA	3.42123e+06
9.787_428.2903	C18:pos	NA	NA	428.29	9.787	NA	NA	NA	NA	NA	NA	NA	0	level5	NA	NA	NA	NA	NA	NA	NA	NA	NA	NA	3.40886e+06
5.67_500.3324	C18:pos	NA	C23 H44 N6 O6	500.332	5.67	NA	NA	NA	NA	NA	3.2	NA	0	level5	NA	NA	NA	NA	NA	NA	NA	NA	NA	NA	3.39908e+06
9.805_350.2133	C18:pos	NA	C17 H36 O3 P2	350.213	9.805	NA	NA	NA	NA	NA	NA	NA	0	level5	NA	NA	NA	NA	NA	NA	NA	NA	NA	NA	3.3877e+06
3.166_364.2121	C18:pos	NA	C18 H38 O P2 S	364.212	3.166	NA	NA	NA	NA	NA	NA	NA	0	level5	NA	NA	NA	NA	NA	NA	NA	NA	NA	NA	3.38591e+06
3.477_143.0263	C18:pos	NA	C3 H5 N5 S	143.026	3.477	NA	NA	NA	NA	NA	NA	NA	0	level5	NA	NA	NA	NA	NA	NA	NA	NA	NA	NA	3.38474e+06
4.998_345.2262	C18:pos	NA	C16 H31 N3 O5	345.226	4.998	NA	NA	NA	NA	NA	NA	NA	0	level5	NA	NA	NA	NA	NA	NA	NA	NA	NA	NA	3.38402e+06
0.593_257.9206	C18:pos	NA	C3 H6 Cl N4 P3 S	257.921	0.593	NA	NA	NA	NA	NA	NA	NA	0	level5	NA	NA	NA	NA	NA	NA	NA	NA	NA	NA	3.38125e+06
4.601_652.3347	C18:pos	NA	C23 H54 N6 O11 P2	652.335	4.601	NA	NA	NA	NA	NA	NA	NA	0	level5	NA	NA	NA	NA	NA	NA	NA	NA	NA	NA	3.37847e+06
4.939_437.2997	C18:pos	NA	C20 H44 N3 O5 P	437.3	4.939	NA	NA	NA	NA	NA	NA	NA	0	level5	NA	NA	NA	NA	NA	NA	NA	NA	NA	NA	3.37794e+06
2.188_293.0122	C18:pos	NA	C9 H14 N O4 P3	293.012	2.188	NA	NA	NA	NA	NA	NA	NA	0	level5	NA	NA	NA	NA	NA	NA	NA	NA	NA	NA	3.37248e+06
7.752_274.1547	C18:pos	NA	C13 H18 N6 O	274.155	7.752	NA	NA	NA	NA	NA	NA	NA	0	level5	NA	NA	NA	NA	NA	NA	NA	NA	NA	NA	3.36655e+06
2.173_733.1868	C18:pos	NA	C22 H45 N3 O18 P2 S	733.187	2.173	NA	NA	NA	NA	NA	NA	NA	0	level5	NA	NA	NA	NA	NA	NA	NA	NA	NA	NA	3.36597e+06
6.787_352.1498	C18:pos	NA	C14 H20 N6 O5	352.15	6.787	NA	NA	NA	NA	NA	NA	NA	0	level5	NA	NA	NA	NA	NA	NA	NA	NA	NA	NA	3.36389e+06
8.626_391.2832	C18:pos	NA	C22 H37 N3 O3	391.283	8.626	NA	NA	NA	NA	NA	NA	NA	0	level5	NA	NA	NA	NA	NA	NA	NA	NA	NA	NA	3.34416e+06
7.912_290.1495	C18:pos	NA	C13 H18 N6 O2	290.149	7.912	NA	NA	NA	NA	NA	NA	NA	0	level5	NA	NA	NA	NA	NA	NA	NA	NA	NA	NA	3.344e+06
6.285_545.3254	C18:pos	NA	NA	545.325	6.285	NA	NA	NA	NA	NA	NA	NA	0	level5	NA	NA	NA	NA	NA	NA	NA	NA	NA	NA	3.34396e+06
2.198_445.1455	C18:pos	NA	C17 H29 N5 O3 P2 S	445.146	2.198	NA	NA	NA	NA	NA	NA	NA	0	level5	NA	NA	NA	NA	NA	NA	NA	NA	NA	NA	3.32639e+06
3.431_498.142	C18:pos	NA	NA	498.142	3.431	NA	NA	NA	NA	NA	NA	NA	0	level5	NA	NA	NA	NA	NA	NA	NA	NA	NA	NA	3.30516e+06
1.059_115.0495	C18:pos	NA	C2 H5 N5 O	115.049	1.059	NA	NA	NA	NA	NA	NA	NA	0	level5	NA	NA	NA	NA	NA	NA	NA	NA	NA	NA	3.28795e+06
3.715_682.3542	C18:pos	NA	C24 H55 N6 O14 P	682.354	3.715	NA	NA	NA	NA	NA	NA	NA	0	level5	NA	NA	NA	NA	NA	NA	NA	NA	NA	NA	3.28e+06
0.592_166.9561	C18:pos	NA	C2 H2 Cl N3 O2 S	166.956	0.592	NA	NA	NA	NA	NA	NA	NA	0	level5	NA	NA	NA	NA	NA	NA	NA	NA	NA	NA	3.27087e+06
4.975_420.2373	C18:pos	NA	C21 H32 N4 O5	420.237	4.975	NA	NA	NA	NA	NA	NA	NA	0	level5	NA	NA	NA	NA	NA	NA	NA	NA	NA	NA	3.26875e+06
9.235_501.3197	C18:pos	NA	NA	501.32	9.235	NA	NA	NA	NA	NA	NA	NA	0	level5	NA	NA	NA	NA	NA	NA	NA	NA	NA	NA	3.2596e+06
3.906_519.2325	C18:pos	NA	NA	519.232	3.906	NA	NA	NA	NA	NA	NA	NA	0	level5	NA	NA	NA	NA	NA	NA	NA	NA	NA	NA	3.24054e+06
6.764_692.5818	C18:pos	NA	NA	692.582	6.764	NA	NA	NA	NA	NA	NA	NA	0	level5	NA	NA	NA	NA	NA	NA	NA	NA	NA	NA	3.23901e+06
5.483_352.1383	C18:pos	NA	C16 H24 N4 O S2	352.138	5.483	NA	NA	NA	NA	NA	NA	NA	0	level5	NA	NA	NA	NA	NA	NA	NA	NA	NA	NA	3.23554e+06
2.983_193.6245	C18:pos	NA	NA	193.625	2.983	NA	NA	NA	NA	NA	NA	NA	0	level5	NA	NA	NA	NA	NA	NA	NA	NA	NA	NA	3.21847e+06
9.69_671.5175	C18:pos	NA	C38 H73 N O6 S	671.518	9.69	NA	NA	NA	NA	NA	NA	NA	0	level5	NA	NA	NA	NA	NA	NA	NA	NA	NA	NA	3.21604e+06
9.889_545.4814	C18:pos	NA	C35 H63 N O3	545.481	9.889	NA	NA	NA	NA	NA	NA	NA	0	level5	NA	NA	NA	NA	NA	NA	NA	NA	NA	NA	3.21269e+06
11.783_585.5101	C18:pos	NA	C38 H67 N O3	585.51	11.783	NA	NA	NA	NA	NA	NA	NA	0	level5	NA	NA	NA	NA	NA	NA	NA	NA	NA	NA	3.19871e+06
5.235_889.4435	C18:pos	NA	C38 H73 N3 O16 P2	889.443	5.235	NA	NA	NA	NA	NA	NA	NA	0	level5	NA	NA	NA	NA	NA	NA	NA	NA	NA	NA	3.1788e+06
3.409_684.3087	C18:pos	NA	C25 H53 N2 O17 P	684.309	3.409	NA	NA	NA	NA	NA	NA	NA	0	level5	NA	NA	NA	NA	NA	NA	NA	NA	NA	NA	3.169e+06
4.581_628.3704	C18:pos	NA	C27 H58 N4 O8 P2	628.37	4.581	NA	NA	NA	NA	NA	NA	NA	0	level5	NA	NA	NA	NA	NA	NA	NA	NA	NA	NA	3.16781e+06
3.476_542.2707	C18:pos	NA	C21 H43 N4 O10 P	542.271	3.476	NA	NA	NA	NA	NA	NA	NA	0	level5	NA	NA	NA	NA	NA	NA	NA	NA	NA	NA	3.16519e+06
0.61_71.0674	C18:pos	NA	NA	71.0674	0.61	NA	NA	NA	NA	NA	NA	NA	0	level5	NA	NA	NA	NA	NA	NA	NA	NA	NA	NA	3.15426e+06
9.867_174.9781	C18:pos	NA	C3 H2 N3 O4 P	174.978	9.867	NA	NA	NA	NA	NA	NA	NA	0	level5	NA	NA	NA	NA	NA	NA	NA	NA	NA	NA	3.14152e+06
4.527_383.2533	C18:pos	NA	C18 H33 N5 O4	383.253	4.527	NA	NA	NA	NA	NA	NA	NA	0	level5	NA	NA	NA	NA	NA	NA	NA	NA	NA	NA	3.1385e+06
3.179_654.297	C18:pos	NA	C25 H47 N6 O12 P	654.297	3.179	NA	NA	NA	NA	NA	NA	NA	0	level5	NA	NA	NA	NA	NA	NA	NA	NA	NA	NA	3.12292e+06
3.628_542.271	C18:pos	NA	C32 H46 O S3	542.271	3.628	NA	NA	NA	NA	NA	NA	NA	0	level5	NA	NA	NA	NA	NA	NA	NA	NA	NA	NA	3.10385e+06
9.979_617.4354	C18:pos	NA	NA	617.435	9.979	NA	NA	NA	NA	NA	NA	NA	0	level5	NA	NA	NA	NA	NA	NA	NA	NA	NA	NA	3.10115e+06
9.828_491.3378	C18:pos	NA	C25 H50 N O6 P	491.338	9.828	NA	NA	NA	NA	NA	NA	NA	0	level5	NA	NA	NA	NA	NA	NA	NA	NA	NA	NA	3.09886e+06
11.209_517.4863	C18:pos	NA	C34 H63 N O2	517.486	11.209	NA	NA	NA	NA	NA	NA	NA	0	level5	NA	NA	NA	NA	NA	NA	NA	NA	NA	NA	3.09385e+06
3.157_251.0659	C18:pos	NA	C7 H14 N3 O5 P	251.066	3.157	NA	NA	NA	NA	NA	NA	NA	0	level5	NA	NA	NA	NA	NA	NA	NA	NA	NA	NA	3.09063e+06
5.49_639.287	C18:pos	NA	C29 H48 N5 O5 P3	639.287	5.49	NA	NA	NA	NA	NA	NA	NA	0	level5	NA	NA	NA	NA	NA	NA	NA	NA	NA	NA	3.08528e+06
4.24_434.1795	C18:pos	NA	C20 H26 N4 O7	434.18	4.24	NA	NA	NA	NA	NA	NA	NA	0	level5	NA	NA	NA	NA	NA	NA	NA	NA	NA	NA	3.08462e+06
5.491_525.2438	C18:pos	NA	C21 H40 N3 O10 P	525.244	5.491	NA	NA	NA	NA	NA	NA	NA	0	level5	NA	NA	NA	NA	NA	NA	NA	NA	NA	NA	3.07992e+06
1.807_85.0796	C18:pos	NA	NA	85.0796	1.807	NA	NA	NA	NA	NA	NA	NA	0	level5	NA	NA	NA	NA	NA	NA	NA	NA	NA	NA	3.07982e+06
8.076_290.1494	C18:pos	NA	C13 H18 N6 O2	290.149	8.076	NA	NA	NA	NA	NA	NA	NA	0	level5	NA	NA	NA	NA	NA	NA	NA	NA	NA	NA	3.06691e+06
5.075_227.1271	C18:pos	NA	NA	227.127	5.075	NA	NA	NA	NA	NA	NA	NA	0	level5	NA	NA	NA	NA	NA	NA	NA	NA	NA	NA	3.063e+06
11.117_366.3284	C18:pos	NA	C27 H42	366.328	11.117	NA	NA	NA	NA	NA	NA	NA	0	level5	NA	NA	NA	NA	NA	NA	NA	NA	NA	NA	3.05687e+06
4.242_856.5011	C18:pos	NA	C39 H77 N4 O12 P S	856.501	4.242	NA	NA	NA	NA	NA	NA	NA	0	level5	NA	NA	NA	NA	NA	NA	NA	NA	NA	NA	3.05543e+06
8.991_619.4301	C18:pos	NA	C33 H57 N5 O6	619.43	8.991	NA	NA	NA	NA	NA	NA	NA	0	level5	NA	NA	NA	NA	NA	NA	NA	NA	NA	NA	3.04738e+06
0.598_157.0046	C18:pos	NA	C2 H7 N O5 S	157.005	0.598	NA	NA	NA	NA	NA	NA	NA	0	level5	NA	NA	NA	NA	NA	NA	NA	NA	NA	NA	3.03477e+06
10.159_325.3343	C18:pos	NA	C21 H43 N O	325.334	10.159	NA	NA	NA	NA	NA	NA	NA	0	level5	NA	NA	NA	NA	NA	NA	NA	NA	NA	NA	3.0342e+06
9.802_431.3069	C18:pos	NA	C23 H45 N O4 S	431.307	9.802	NA	NA	NA	NA	NA	NA	NA	0	level5	NA	NA	NA	NA	NA	NA	NA	NA	NA	NA	3.02854e+06
9.512_301.2382	C18:pos	NA	C14 H32 N5 P	301.238	9.512	NA	NA	NA	NA	NA	NA	NA	0	level5	NA	NA	NA	NA	NA	NA	NA	NA	NA	NA	3.02753e+06
8.68_533.3122	C18:pos	NA	C26 H48 N O8 P	533.312	8.68	NA	NA	NA	NA	NA	NA	NA	0	level5	NA	NA	NA	NA	NA	NA	NA	NA	NA	NA	3.02139e+06
7.746_243.2564	C18:pos	NA	C15 H33 N O	243.256	7.746	NA	NA	NA	NA	NA	NA	NA	0	level5	NA	NA	NA	NA	NA	NA	NA	NA	NA	NA	3.01562e+06
2.657_90.0449	C18:pos	NA	NA	90.0449	2.657	NA	NA	NA	NA	NA	NA	NA	0	level5	NA	NA	NA	NA	NA	NA	NA	NA	NA	NA	3.0116e+06
7.521_718.8836	C18:pos	NA	NA	718.884	7.521	NA	NA	NA	NA	NA	NA	NA	0	level5	NA	NA	NA	NA	NA	NA	NA	NA	NA	NA	3.0015e+06
3.451_552.3389	C18:pos	NA	C27 H49 N6 O2 P S	552.339	3.451	NA	NA	NA	NA	NA	NA	NA	0	level5	NA	NA	NA	NA	NA	NA	NA	NA	NA	NA	2.99764e+06
0.598_213.1329	C18:pos	NA	NA	213.133	0.598	NA	NA	NA	NA	NA	NA	NA	0	level5	NA	NA	NA	NA	NA	NA	NA	NA	NA	NA	2.99599e+06
0.582_221.9716	C18:pos	NA	C9 H3 O5 P	221.972	0.582	NA	NA	NA	NA	NA	NA	NA	0	level5	NA	NA	NA	NA	NA	NA	NA	NA	NA	NA	2.99588e+06
[truncated: 323 more rows]
