# Supplementary material for: Multi‐Omics Analyses Elucidate the Venom Components of the Wasp Vespa mandarinia
Source: Ecol Evol. 2026 May 27;16(6):e73724. doi: 10.1002/ece3.73724 (PMC13240240; doi:10.1002/ece3.73724)
Supplement: Supplementary file 14 — Table S14: List of negative identified metabolites of V. mandarinia. [file ECE3-16-e73724-s002.xlsx]

## Sheet: Supplemental Table S14
Supplemental Table S14. List of negative identified metabolites of V. mandarinia.
Compound	LCplatform	Name	Formula	Molecular Weight	Actual.RT	KEGG.ID	mzCloud.ID..ChemSpider.ID	HMDB.ID	DeltaMass [Da]	DeltaMass [ppm]	mzVault Best Match	mzCloud Best Match	ChemSpider.Results	level	Super.class	Class	Sub.class	Pathway	Area:DB_BEHC18_NEG_01.raw(F2)	Area:DB_BEHC18_NEG_02.raw(F3)	Area:DB_BEHC18_NEG_03.raw(F4)	Area:DB_BEHC18_NEG_04.raw(F5)	Area:DB_BEHC18_NEG_05.raw(F6)	Area:DB_BEHC18_NEG_06.raw(F7)	DHTF
0.604_88.016	C18:neg	Pyruvic acid	C3 H4 O3	88.016	0.604	C00022	MReference-1264	HMDB0000243	-0.0001	-0.8076	NA	95.6	6	level2	Organic acids and derivatives	Keto acids and derivatives	Alpha-keto acids and derivatives	map00010 Glycolysis / Gluconeogenesis; map00020 Citrate cycle (TCA cycle); map00030 Pentose phosphate pathway; map00040 Pentose and glucuronate interconversions; map00053 Ascorbate and aldarate metabolism; map00250 Alanine, aspartate and glutamate metabolism; map00260 Glycine, serine and threonine metabolism; map00261 Monobactam biosynthesis; map00270 Cysteine and methionine metabolism; map00290 …	NA	NA	NA	NA	NA	NA	1.04266e+09
0.622_147.0531	C18:neg	L-glutamic acid	C5 H9 N O4	147.053	0.622	C00025	MReference-470	HMDB0000148	-0.0001	-0.3422	67.6	92.9	13	level1	Organic acids and derivatives	Carboxylic acids and derivatives	Amino acids, peptides, and analogues	map00220 Arginine biosynthesis; map00250 Alanine, aspartate and glutamate metabolism; map00330 Arginine and proline metabolism; map00332 Carbapenem biosynthesis; map00340 Histidine metabolism; map00430 Taurine and hypotaurine metabolism; map00471 D-Glutamine and D-glutamate metabolism; map00480 Glutathione metabolism; map00524 Neomycin, kanamycin and gentamicin biosynthesis; map00630 Glyoxylate a…	NA	NA	NA	NA	NA	NA	1.1323e+09
0.555_146.0214	C18:neg	Oxoglutaric acid	C5 H6 O5	146.021	0.555	C00026	BGI458	HMDB0000208	-0.0001	-0.548	92.5	89.7	7	level1	Organic acids	Carboxylic acids [Fig]	2-Oxocarboxylic acids	map00020 Citrate cycle (TCA cycle); map00040 Pentose and glucuronate interconversions; map00053 Ascorbate and aldarate metabolism; map00220 Arginine biosynthesis; map00250 Alanine, aspartate and glutamate metabolism; map00300 Lysine biosynthesis; map00310 Lysine degradation; map00340 Histidine metabolism; map00365 Furfural degradation; map00430 Taurine and hypotaurine metabolism; map00471 D-Gluta…	NA	NA	NA	NA	NA	NA	4.20402e+07
0.615_118.0266	C18:neg	Succinate	C4 H6 O4	118.027	0.615	C00042	BGI525	HMDB0000254	0	-0.1214	97.7	93.7	8	level1	Organic acids	Carboxylic acids [Fig]	Dicarboxylic acids	map00020 Citrate cycle (TCA cycle); map00190 Oxidative phosphorylation; map00250 Alanine, aspartate and glutamate metabolism; map00310 Lysine degradation; map00350 Tyrosine metabolism; map00360 Phenylalanine metabolism; map00361 Chlorocyclohexane and chlorobenzene degradation; map00620 Pyruvate metabolism; map00630 Glyoxylate and dicarboxylate metabolism; map00640 Propanoate metabolism; map00650 …	NA	NA	NA	NA	NA	NA	3.12181e+08
0.702_307.0834	C18:neg	L-glutathione (reduced)	C10 H17 N3 O6 S	307.083	0.702	C00051	MReference-472	HMDB0000125	-0.0004	-1.3629	NA	85.6	2	level2	Organic acids and derivatives	Carboxylic acids and derivatives	Amino acids, peptides, and analogues	map00270 Cysteine and methionine metabolism; map00480 Glutathione metabolism; map01100 Metabolic pathways; map02010 ABC transporters; map04216 Ferroptosis; map04918 Thyroid hormone synthesis; map04976 Bile secretion	NA	NA	NA	NA	NA	NA	8.5682e+07
0.651_146.0691	C18:neg	L-glutamine	C5 H10 N2 O3	146.069	0.651	C00064	BGI357	HMDB0000641	0	-0.0437	77	73.1	6	level1	Peptides	Amino acids	Common amino acids [Fig]	map00220 Arginine biosynthesis; map00230 Purine metabolism; map00240 Pyrimidine metabolism; map00250 Alanine, aspartate and glutamate metabolism; map00471 D-Glutamine and D-glutamate metabolism; map00630 Glyoxylate and dicarboxylate metabolism; map00910 Nitrogen metabolism; map00970 Aminoacyl-tRNA biosynthesis; map01060 Biosynthesis of plant secondary metabolites; map01100 Metabolic pathways; map…	NA	NA	NA	NA	NA	NA	1.24542e+09
0.641_105.0426	C18:neg	L-serine	C3 H7 N O3	105.043	0.641	C00065	BGI378	HMDB0000187	0	0.3522	97.9	89.6	3	level1	Peptides	Amino acids	Common amino acids [Fig]	map00260 Glycine, serine and threonine metabolism; map00261 Monobactam biosynthesis; map00270 Cysteine and methionine metabolism; map00460 Cyanoamino acid metabolism; map00600 Sphingolipid metabolism; map00630 Glyoxylate and dicarboxylate metabolism; map00680 Methane metabolism; map00920 Sulfur metabolism; map00970 Aminoacyl-tRNA biosynthesis; map00997 Biosynthesis of various secondary metabolite…	NA	NA	NA	NA	NA	NA	2.71496e+08
0.64_176.032	C18:neg	Ascorbic acid	C6 H8 O6	176.032	0.64	C00072	MReference-325	HMDB0000044	-0.0001	-0.442	NA	85.1	21	level2	Organoheterocyclic compounds	Dihydrofurans	Furanones	map00053 Ascorbate and aldarate metabolism; map00480 Glutathione metabolism; map01100 Metabolic pathways; map01110 Biosynthesis of secondary metabolites; map01120 Microbial metabolism in diverse environments; map02060 Phosphotransferase system (PTS); map04066 HIF-1 signaling pathway; map04977 Vitamin digestion and absorption	NA	NA	NA	NA	NA	NA	1.53982e+08
3.008_204.0899	C18:neg	L-tryptophan	C11 H12 N2 O2	204.09	3.008	C00078	BGI382	HMDB0000929	0.0001	0.3544	98.5	95	12	level1	Peptides	Amino acids	Common amino acids [Fig]	map00260 Glycine, serine and threonine metabolism; map00380 Tryptophan metabolism; map00400 Phenylalanine, tyrosine and tryptophan biosynthesis; map00404 Staurosporine biosynthesis; map00901 Indole alkaloid biosynthesis; map00966 Glucosinolate biosynthesis; map00970 Aminoacyl-tRNA biosynthesis; map00998 Biosynthesis of various secondary metabolites - part 2; map01060 Biosynthesis of plant seconda…	NA	NA	NA	NA	NA	NA	1.07459e+09
1.079_181.0739	C18:neg	L-tyrosine	C9 H11 N O3	181.074	1.079	C00082	MReference-2255	HMDB0000158	0	0.1024	NA	92.9	15	level1	Organic acids and derivatives	Carboxylic acids and derivatives	Amino acids, peptides, and analogues	map00130 Ubiquinone and other terpenoid-quinone biosynthesis; map00261 Monobactam biosynthesis; map00350 Tyrosine metabolism; map00360 Phenylalanine metabolism; map00400 Phenylalanine, tyrosine and tryptophan biosynthesis; map00401 Novobiocin biosynthesis; map00460 Cyanoamino acid metabolism; map00680 Methane metabolism; map00730 Thiamine metabolism; map00940 Phenylpropanoid biosynthesis; map0095…	NA	NA	NA	NA	NA	NA	7.07728e+08
0.679_342.1162	C18:neg	Sucrose	C12 H22 O11	342.116	0.679	C00089	S5768	HMDB0000258	0	0.0466	64.4	NA	45	level4	Organic oxygen compounds	Organooxygen compounds	Carbohydrates and carbohydrate conjugates	map00052 Galactose metabolism; map00500 Starch and sucrose metabolism; map01100 Metabolic pathways; map02010 ABC transporters; map02060 Phosphotransferase system (PTS); map04742 Taste transduction; map04973 Carbohydrate digestion and absorption	NA	NA	NA	NA	NA	NA	3.99856e+07
0.599_260.0293	C18:neg	D-glucose 6-phosphate	C6 H13 O9 P	260.029	0.599	C00092	BGI16	HMDB0001401	-0.0004	-1.5689	77.6	76.3	48	level2	Organic oxygen compounds	Organooxygen compounds	Carbohydrates and carbohydrate conjugates	map00500 Starch and sucrose metabolism; map00521 Streptomycin biosynthesis; map00524 Neomycin, kanamycin and gentamicin biosynthesis; map00562 Inositol phosphate metabolism; map00998 Biosynthesis of various secondary metabolites - part 2; map01062 Biosynthesis of terpenoids and steroids; map01100 Metabolic pathways; map01130 Biosynthesis of antibiotics; map02020 Two-component system; map02060 Pho…	NA	NA	NA	NA	NA	NA	4.9005e+07
0.649_89.0477	C18:neg	Β-alanine	C3 H7 N O2	89.0477	0.649	C00099	MReference-599	HMDB0000056	0	-0.0472	NA	81	8	level2	Organic acids and derivatives	Carboxylic acids and derivatives	Amino acids, peptides, and analogues	map00240 Pyrimidine metabolism; map00410 beta-Alanine metabolism; map00640 Propanoate metabolism; map00770 Pantothenate and CoA biosynthesis; map01100 Metabolic pathways; map01110 Biosynthesis of secondary metabolites; map04080 Neuroactive ligand-receptor interaction; map04974 Protein digestion and absorption	NA	NA	NA	NA	NA	NA	3.90466e+08
0.679_324.0358	C18:neg	Uridine 5'-monophosphate	C9 H13 N2 O9 P	324.036	0.679	C00105	BGI562	HMDB0000288	-0.0001	-0.172	97.6	91.1	4	level1	Nucleic acids	Nucleotides [Fig]	Ribonucleotides	map00240 Pyrimidine metabolism; map01100 Metabolic pathways	NA	NA	NA	NA	NA	NA	5.12564e+07
2.887_244.0882	C18:neg	Biotin	C10 H16 N2 O3 S	244.088	2.887	C00120	MReference-336	HMDB0000030	0	0.0016	NA	77.9	1	level2	Organoheterocyclic compounds	Biotin and derivatives	null	map00780 Biotin metabolism; map01100 Metabolic pathways; map02010 ABC transporters; map04977 Vitamin digestion and absorption	NA	NA	NA	NA	NA	NA	8.18163e+06
0.604_116.0109	C18:neg	Fumaric acid	C4 H4 O4	116.011	0.604	C00122	MReference-1274	HMDB0000134	0	-0.3686	97.7	97.6	3	level2	Organic acids and derivatives	Carboxylic acids and derivatives	Dicarboxylic acids and derivatives	map00020 Citrate cycle (TCA cycle); map00190 Oxidative phosphorylation; map00220 Arginine biosynthesis; map00250 Alanine, aspartate and glutamate metabolism; map00350 Tyrosine metabolism; map00360 Phenylalanine metabolism; map00620 Pyruvate metabolism; map00643 Styrene degradation; map00650 Butanoate metabolism; map00720 Carbon fixation pathways in prokaryotes; map00760 Nicotinate and nicotinamid…	NA	NA	NA	NA	NA	NA	1.54492e+08
0.671_155.0694	C18:neg	L-histidine	C6 H9 N3 O2	155.069	0.671	C00135	MReference-473	HMDB0000177	0	-0.2306	NA	97.1	5	level2	Organic acids and derivatives	Carboxylic acids and derivatives	Amino acids, peptides, and analogues	map00340 Histidine metabolism; map00410 beta-Alanine metabolism; map00970 Aminoacyl-tRNA biosynthesis; map01060 Biosynthesis of plant secondary metabolites; map01065 Biosynthesis of alkaloids derived from histidine and purine; map01100 Metabolic pathways; map01110 Biosynthesis of secondary metabolites; map01230 Biosynthesis of amino acids; map02010 ABC transporters; map04974 Protein digestion and…	NA	NA	NA	NA	NA	NA	9.63995e+08
0.702_363.0575	C18:neg	Guanosine monophosphate	C10 H14 N5 O8 P	363.058	0.702	C00144	S6545	HMDB0001397	-0.0005	-1.4341	NA	NA	6	level4	Nucleosides, nucleotides, and analogues	Purine nucleotides	Purine ribonucleotides	map00230 Purine metabolism; map01060 Biosynthesis of plant secondary metabolites; map01065 Biosynthesis of alkaloids derived from histidine and purine; map01100 Metabolic pathways; map01523 Antifolate resistance; map04022 cGMP-PKG signaling pathway; map04740 Olfactory transduction; map04742 Taste transduction; map04744 Phototransduction	NA	NA	NA	NA	NA	NA	1.37499e+07
1.801_135.0544	C18:neg	Adenine	C5 H5 N5	135.054	1.801	C00147	MReference-296	HMDB0000034	-0.0001	-1.1028	NA	91.6	1	level1	Organoheterocyclic compounds	Imidazopyrimidines	Purines and purine derivatives	map00230 Purine metabolism; map00908 Zeatin biosynthesis; map01100 Metabolic pathways	NA	NA	NA	NA	NA	NA	4.02688e+08
0.693_115.0633	C18:neg	L-proline	C5 H9 N O2	115.063	0.693	C00148	S128566	HMDB0000162	-0.0001	-0.4521	NA	NA	6	level4	Organic acids and derivatives	Carboxylic acids and derivatives	Amino acids, peptides, and analogues	map00330 Arginine and proline metabolism; map00332 Carbapenem biosynthesis; map00333 Prodigiosin biosynthesis; map00401 Novobiocin biosynthesis; map00404 Staurosporine biosynthesis; map00970 Aminoacyl-tRNA biosynthesis; map01100 Metabolic pathways; map01110 Biosynthesis of secondary metabolites; map01130 Biosynthesis of antibiotics; map01230 Biosynthesis of amino acids; map02010 ABC transporters;…	NA	NA	NA	NA	NA	NA	3.13623e+09
0.601_192.0269	C18:neg	Citrate	C6 H8 O7	192.027	0.601	C00158	BGI188	HMDB0000094	-0.0001	-0.457	99.2	97.4	13	level1	Organic acids	Carboxylic acids [Fig]	Tricarboxylic acids	map00020 Citrate cycle (TCA cycle); map00250 Alanine, aspartate and glutamate metabolism; map00630 Glyoxylate and dicarboxylate metabolism; map00720 Carbon fixation pathways in prokaryotes; map00997 Biosynthesis of various secondary metabolites - part 3; map01060 Biosynthesis of plant secondary metabolites; map01061 Biosynthesis of phenylpropanoids; map01062 Biosynthesis of terpenoids and steroid…	NA	NA	NA	NA	NA	NA	1.84012e+09
4.173_297.0896	C18:neg	5'-methylthioadenosine	C11 H15 N5 O3 S	297.09	4.173	C00170	BGI135	HMDB0001173	0	0.0561	97.4	84.8	2	level2	Nucleosides, nucleotides, and analogues	5'-deoxyribonucleosides	5'-deoxy-5'-thionucleosides	map00270 Cysteine and methionine metabolism; map00908 Zeatin biosynthesis; map01060 Biosynthesis of plant secondary metabolites; map01100 Metabolic pathways	NA	NA	NA	NA	NA	NA	2.23469e+07
0.667_126.0425	C18:neg	Thymine	C5 H6 N2 O2	126.043	0.667	C00178	S1103	HMDB0000262	-0.0004	-3.138	NA	NA	3	level4	Organoheterocyclic compounds	Diazines	Pyrimidines and pyrimidine derivatives	map00240 Pyrimidine metabolism; map01100 Metabolic pathways	NA	NA	NA	NA	NA	NA	2.68332e+06
0.662_119.0582	C18:neg	L-threonine	C4 H9 N O3	119.058	0.662	C00188	BGI380	HMDB0000167	0	0.0466	91.1	86.7	10	level1	Peptides	Amino acids	Common amino acids [Fig]	map00260 Glycine, serine and threonine metabolism; map00261 Monobactam biosynthesis; map00290 Valine, leucine and isoleucine biosynthesis; map00860 Porphyrin and chlorophyll metabolism; map00970 Aminoacyl-tRNA biosynthesis; map00997 Biosynthesis of various secondary metabolites - part 3; map01060 Biosynthesis of plant secondary metabolites; map01100 Metabolic pathways; map01110 Biosynthesis of se…	NA	NA	NA	NA	NA	NA	1.13753e+08
2.887_267.0969	C18:neg	Adenosine	C10 H13 N5 O4	267.097	2.887	C00212	MReference-297	HMDB0000050	0.0001	0.4128	NA	93	5	level2	Nucleosides, nucleotides, and analogues	Purine nucleosides	null	map00230 Purine metabolism; map01100 Metabolic pathways; map02010 ABC transporters; map04022 cGMP-PKG signaling pathway; map04024 cAMP signaling pathway; map04071 Sphingolipid signaling pathway; map04080 Neuroactive ligand-receptor interaction; map04270 Vascular smooth muscle contraction; map04923 Regulation of lipolysis in adipocytes; map04924 Renin secretion; map05012 Parkinson disease; map0503…	NA	NA	NA	NA	NA	NA	8.73938e+08
9.505_304.2403	C18:neg	Arachidonic acid	C20 H32 O2	304.24	9.505	C00219	MReference-2742	HMDB0001043	0	0.1595	NA	84.5	56	level2	Lipids and lipid-like molecules	Fatty Acyls	Fatty acids and conjugates	map00590 Arachidonic acid metabolism; map00591 Linoleic acid metabolism; map01040 Biosynthesis of unsaturated fatty acids; map01100 Metabolic pathways; map04216 Ferroptosis; map04217 Necroptosis; map04270 Vascular smooth muscle contraction; map04611 Platelet activation; map04664 Fc epsilon RI signaling pathway; map04666 Fc gamma R-mediated phagocytosis; map04723 Retrograde endocannabinoid signali…	NA	NA	NA	NA	NA	NA	4.64876e+08
0.642_125.0146	C18:neg	Taurine	C2 H7 N O3 S	125.015	0.642	C00245	MReference-654	HMDB0000251	0	-0.3821	NA	90.4	1	level1	Organic acids and derivatives	Organic sulfonic acids and derivatives	Organosulfonic acids and derivatives	map00120 Primary bile acid biosynthesis; map00430 Taurine and hypotaurine metabolism; map00920 Sulfur metabolism; map01100 Metabolic pathways; map02010 ABC transporters; map04080 Neuroactive ligand-receptor interaction	NA	NA	NA	NA	NA	NA	1.34391e+09
4.388_376.1384	C18:neg	Riboflavin	C17 H20 N4 O6	376.138	4.388	C00255	MReference-590	HMDB0000244	0.0001	0.3005	NA	67.4	2	level2	Organoheterocyclic compounds	Pteridines and derivatives	Alloxazines and isoalloxazines	map00740 Riboflavin metabolism; map01100 Metabolic pathways; map01110 Biosynthesis of secondary metabolites; map02010 ABC transporters; map04977 Vitamin digestion and absorption	NA	NA	NA	NA	NA	NA	4.09027e+06
2.098_136.0384	C18:neg	Hypoxanthine	C5 H4 N4 O	136.038	2.098	C00262	BGI318	HMDB0000157	-0.0001	-0.6682	82.9	78.5	6	level2	Alkaloids	Others	Purine alkaloids	map00230 Purine metabolism; map01100 Metabolic pathways	NA	NA	NA	NA	NA	NA	2.82215e+07
0.68_309.1061	C18:neg	N-acetylneuraminate	C11 H19 N O9	309.106	0.68	C00270	BGI424	NA	0.0001	0.2884	11.1	NA	4	level3	Carbohydrates	Monosaccharides	Amino sugars [Fig]	map00520 Amino sugar and nucleotide sugar metabolism; map01100 Metabolic pathways	NA	NA	NA	NA	NA	NA	1.00499e+07
2.094_268.0806	C18:neg	Inosine	C10 H12 N4 O5	268.081	2.094	C00294	BGI328	HMDB0000195	-0.0002	-0.7263	97.5	NA	9	level1	Nucleosides, nucleotides, and analogues	Purine nucleosides	null	map00230 Purine metabolism; map01100 Metabolic pathways; map02010 ABC transporters	NA	NA	NA	NA	NA	NA	5.23878e+08
1.355_244.0691	C18:neg	Uridine	C9 H12 N2 O6	244.069	1.355	C00299	BGI558	HMDB0000296	-0.0005	-1.8936	93.3	88.9	3	level1	Nucleic acids	Nucleosides [Fig]	Ribonucleosides	map00240 Pyrimidine metabolism; map01100 Metabolic pathways; map02010 ABC transporters	NA	NA	NA	NA	NA	NA	1.69289e+08
0.623_103.0633	C18:neg	Υ-aminobutyric acid (gaba)	C4 H9 N O2	103.063	0.623	C00334	MReference-796	HMDB0000112	0	-0.0619	NA	86.5	15	level2	Organic acids and derivatives	Carboxylic acids and derivatives	Amino acids, peptides, and analogues	map00250 Alanine, aspartate and glutamate metabolism; map00330 Arginine and proline metabolism; map00410 beta-Alanine metabolism; map00650 Butanoate metabolism; map00760 Nicotinate and nicotinamide metabolism; map01100 Metabolic pathways; map01120 Microbial metabolism in diverse environments; map02024 Quorum sensing; map04024 cAMP signaling pathway; map04080 Neuroactive ligand-receptor interactio…	NA	NA	NA	NA	NA	NA	5.61019e+07
0.708_347.0629	C18:neg	Deoxyguanosine monophosphate	C10 H14 N5 O7 P	347.063	0.708	C00362	BGI218	HMDB0001044	-0.0002	-0.5012	95.5	91.9	8	level1	Nucleic acids	Nucleotides [Fig]	Deoxyribonucleotides	map00230 Purine metabolism; map01100 Metabolic pathways	NA	NA	NA	NA	NA	NA	9.41196e+07
2.184_283.0915	C18:neg	Guanosine	C10 H13 N5 O5	283.091	2.184	C00387	BGI301	HMDB0000133	-0.0001	-0.4688	97.8	87.5	3	level1	Nucleic acids	Nucleosides [Fig]	Ribonucleosides	map00230 Purine metabolism; map01100 Metabolic pathways; map02010 ABC transporters	NA	NA	NA	NA	NA	NA	4.29963e+07
1.337_182.0781	C18:neg	Mannitol	C6 H14 O6	182.078	1.337	C00392	NA	HMDB0000765	NA	NA	72.1	73	0	level5	Organic oxygen compounds	Organooxygen compounds	Carbohydrates and carbohydrate conjugates	map00051 Fructose and mannose metabolism; map01100 Metabolic pathways; map02010 ABC transporters; map02060 Phosphotransferase system (PTS)	NA	NA	NA	NA	NA	NA	1.85811e+07
3.012_160.1002	C18:neg	Tryptamine	C10 H12 N2	160.1	3.012	C00398	S1118	HMDB0000303	0.0001	0.6778	NA	NA	6	level4	Organoheterocyclic compounds	Indoles and derivatives	Tryptamines and derivatives	map00380 Tryptophan metabolism; map00901 Indole alkaloid biosynthesis; map01060 Biosynthesis of plant secondary metabolites; map01063 Biosynthesis of alkaloids derived from shikimate pathway; map01100 Metabolic pathways; map01110 Biosynthesis of secondary metabolites; map04080 Neuroactive ligand-receptor interaction	NA	NA	NA	NA	NA	NA	3.6439e+06
2.451_148.0525	C18:neg	Trans-cinnamic acid	C9 H8 O2	148.053	2.451	C00423	MReference-1403	HMDB0000930	0	0.2783	NA	87.4	15	level2	Phenylpropanoids and polyketides	Cinnamic acids and derivatives	Cinnamic acids	map00130 Ubiquinone and other terpenoid-quinone biosynthesis; map00360 Phenylalanine metabolism; map00940 Phenylpropanoid biosynthesis; map00998 Biosynthesis of various secondary metabolites - part 2; map01060 Biosynthesis of plant secondary metabolites; map01070 Biosynthesis of plant hormones; map01100 Metabolic pathways; map01110 Biosynthesis of secondary metabolites; map01120 Microbial metabol…	NA	NA	NA	NA	NA	NA	2.62573e+08
3.008_117.0579	C18:neg	Indole	C8 H7 N	117.058	3.008	C00463	S776	HMDB0000738	0.0001	0.6746	NA	NA	2	level4	Organoheterocyclic compounds	Indoles and derivatives	Indoles	map00380 Tryptophan metabolism; map00400 Phenylalanine, tyrosine and tryptophan biosynthesis; map00402 Benzoxazinoid biosynthesis; map01100 Metabolic pathways; map01110 Biosynthesis of secondary metabolites; map04974 Protein digestion and absorption	NA	NA	NA	NA	NA	NA	1.65153e+07
0.71_504.1679	C18:neg	D-raffinose	C18 H32 O16	504.168	0.71	C00492	MReference-1505	HMDB0003213	-0.0011	-2.261	NA	74.1	37	level2	Organic oxygen compounds	Organooxygen compounds	Carbohydrates and carbohydrate conjugates	map00052 Galactose metabolism; map01100 Metabolic pathways; map02010 ABC transporters	NA	NA	NA	NA	NA	NA	2.49546e+07
0.669_152.0684	C18:neg	L-(-)-arabitol	C5 H12 O5	152.068	0.669	C00532	MReference-299	HMDB0001851	0	-0.2419	96.4	96.7	8	level2	Organic oxygen compounds	Organooxygen compounds	Carbohydrates and carbohydrate conjugates	map00040 Pentose and glucuronate interconversions; map01100 Metabolic pathways	NA	NA	NA	NA	NA	NA	1.08959e+08
3.908_122.0369	C18:neg	4-hydroxybenzaldehyde	C7 H6 O2	122.037	3.908	C00633	MReference-234	HMDB0011718	0.0001	0.8132	NA	86.1	6	level1	Organic oxygen compounds	Organooxygen compounds	Carbonyl compounds	map00363 Bisphenol degradation; map00623 Toluene degradation; map00627 Aminobenzoate degradation; map01061 Biosynthesis of phenylpropanoids; map01100 Metabolic pathways; map01120 Microbial metabolism in diverse environments	NA	NA	NA	NA	NA	NA	5.13311e+06
0.698_221.0895	C18:neg	N-acetyl-d-mannosamine	C8 H15 N O6	221.089	0.698	C00645	BGI414	NA	-0.0004	-1.8051	50.5	NA	14	level3	Carbohydrates	Monosaccharides	Amino sugars [Fig]	map00520 Amino sugar and nucleotide sugar metabolism; map01100 Metabolic pathways	NA	NA	NA	NA	NA	NA	3.51187e+07
9.769_282.2558	C18:neg	Oleic acid	C18 H34 O2	282.256	9.769	C00712	MReference-10	HMDB0000207	-0.0001	-0.4302	NA	83.3	59	level2	Lipids and lipid-like molecules	Fatty Acyls	Fatty acids and conjugates	map00061 Fatty acid biosynthesis; map00073 Cutin, suberine and wax biosynthesis; map01040 Biosynthesis of unsaturated fatty acids; map01060 Biosynthesis of plant secondary metabolites; map04212 Longevity regulating pathway - worm	3.75803e+06	3.86852e+06	4.00735e+06	1.09895e+07	6.93496e+06	6.32614e+06	3.43292e+09
0.668_182.079	C18:neg	D-sorbitol	C6 H14 O6	182.079	0.668	C00749	BGI251	NA	-0.0001	-0.3533	88.9	86.7	7	level1	NA	NA	NA	NA	NA	NA	NA	NA	NA	NA	2.05042e+08
9.095_300.2091	C18:neg	Tretinoin	C20 H28 O2	300.209	9.095	C00777	MReference-1709	HMDB0001852	0.0002	0.6321	NA	63.5	38	level2	Lipids and lipid-like molecules	Prenol lipids	Retinoids	map00830 Retinol metabolism; map01100 Metabolic pathways; map04659 Th17 cell differentiation; map04672 Intestinal immune network for IgA production; map05200 Pathways in cancer; map05222 Small cell lung cancer; map05223 Non-small cell lung cancer; map05226 Gastric cancer	NA	NA	NA	NA	NA	NA	9.47443e+06
0.946_219.1105	C18:neg	Pantothenic acid	C9 H17 N O5	219.111	0.946	C00864	MReference-536	HMDB0000210	-0.0002	-0.8232	NA	90.9	2	level2	Organic oxygen compounds	Organooxygen compounds	Alcohols and polyols	map00410 beta-Alanine metabolism; map00770 Pantothenate and CoA biosynthesis; map01100 Metabolic pathways; map01110 Biosynthesis of secondary metabolites; map04977 Vitamin digestion and absorption	NA	NA	NA	NA	NA	NA	1.12805e+09
4.623_175.0633	C18:neg	Indole-3-acetic acid	C10 H9 N O2	175.063	4.623	C00954	MReference-445	HMDB0000197	-0.0001	-0.2979	62.4	78.9	10	level2	Organoheterocyclic compounds	Indoles and derivatives	Indolyl carboxylic acids and derivatives	map00380 Tryptophan metabolism; map01070 Biosynthesis of plant hormones; map01100 Metabolic pathways; map04075 Plant hormone signal transduction	NA	NA	NA	NA	NA	NA	3.13458e+06
3.653_218.1053	C18:neg	N-acetylserotonin	C12 H14 N2 O2	218.105	3.653	C00978	MReference-313	HMDB0001238	-0.0002	-0.8383	NA	89.4	9	level2	Organoheterocyclic compounds	Indoles and derivatives	Hydroxyindoles	map00380 Tryptophan metabolism; map01100 Metabolic pathways	NA	NA	NA	NA	NA	NA	1.18578e+07
0.699_160.0846	C18:neg	D-alanyl-d-alanine	C6 H12 N2 O3	160.085	0.699	C00993	MReference-375	HMDB0003459	-0.0002	-0.9473	NA	72.2	7	level2	Organic acids and derivatives	Carboxylic acids and derivatives	Amino acids, peptides, and analogues	map00473 D-Alanine metabolism; map00550 Peptidoglycan biosynthesis; map01100 Metabolic pathways; map01502 Vancomycin resistance	NA	NA	NA	NA	NA	NA	6.19781e+07
4.761_139.0269	C18:neg	6-hydroxynicotinic acid	C6 H5 N O3	139.027	4.761	C01020	MReference-172	HMDB0002658	0	-0.0941	NA	90.1	6	level2	Organoheterocyclic compounds	Pyridines and derivatives	Pyridinecarboxylic acids and derivatives	map00760 Nicotinate and nicotinamide metabolism; map01100 Metabolic pathways; map01120 Microbial metabolism in diverse environments	NA	NA	NA	NA	NA	NA	3.01039e+06
0.707_169.085	C18:neg	3-methylhistidine	C7 H11 N3 O2	169.085	0.707	C01152	MReference-213	HMDB0000479	-0.0001	-0.636	NA	85.4	6	level2	Organic acids and derivatives	Carboxylic acids and derivatives	Amino acids, peptides, and analogues	map00340 Histidine metabolism; map01100 Metabolic pathways	NA	NA	NA	NA	NA	NA	2.26411e+08
0.579_339.996	C18:neg	Α-d-glucose-1,6-bisphosphate	C6 H14 O12 P2	339.996	0.579	C01231	MReference-1711	HMDB0003514	-0.0001	-0.1877	NA	90.3	14	level2	Organic oxygen compounds	Organooxygen compounds	Carbohydrates and carbohydrate conjugates	map00500 Starch and sucrose metabolism; map01100 Metabolic pathways	NA	NA	NA	NA	NA	NA	1.72166e+07
9.537_280.24	C18:neg	Linoleic acid	C18 H32 O2	280.24	9.537	C01595	MReference-2706	HMDB0000673	-0.0002	-0.7886	NA	85.9	123	level2	Lipids and lipid-like molecules	Fatty Acyls	Lineolic acids and derivatives	map00591 Linoleic acid metabolism; map01040 Biosynthesis of unsaturated fatty acids; map01060 Biosynthesis of plant secondary metabolites; map01100 Metabolic pathways	NA	NA	NA	4.75794e+06	3.28802e+06	3.0853e+06	2.01151e+09
0.649_132.0898	C18:neg	Ornithine	C5 H12 N2 O2	132.09	0.649	C01602	MReference-531	NA	-0.0001	-0.5013	NA	36.5	4	level3	NA	NA	NA	NULL	NA	NA	NA	NA	NA	NA	8.98118e+07
3.016_189.0428	C18:neg	Kynurenic acid	C10 H7 N O3	189.043	3.016	C01717	MReference-458	HMDB0000715	0.0002	1.009	NA	89.4	6	level2	Organoheterocyclic compounds	Quinolines and derivatives	Quinoline carboxylic acids	map00380 Tryptophan metabolism; map01100 Metabolic pathways	NA	NA	NA	NA	NA	NA	1.15924e+07
0.729_129.0426	C18:neg	4-oxoproline	C5 H7 N O3	129.043	0.729	C01877	MReference-1268	NA	0	-0.2956	NA	99.2	10	level2	NA	NA	NA	map00330 Arginine and proline metabolism; map01100 Metabolic pathways	NA	NA	NA	NA	NA	NA	4.02862e+09
3.13_205.0738	C18:neg	Indole-3-lactic acid	C11 H11 N O3	205.074	3.13	C02043	MReference-450	HMDB0000671	-0.0001	-0.2816	NA	67.3	8	level2	Organoheterocyclic compounds	Indoles and derivatives	Indolyl carboxylic acids and derivatives	NA	NA	NA	NA	NA	NA	NA	2.98995e+06
2.424_165.0788	C18:neg	L-phenylalanine	C9 H11 N O2	165.079	2.424	C02057	BGI374	NA	-0.0002	-0.9295	97.8	97.4	17	level1	NA	NA	NA	NULL	NA	NA	NA	NA	NA	NA	6.92634e+09
1.739_188.1157	C18:neg	Glycyl-l-leucine	C8 H16 N2 O3	188.116	1.739	C02155	MReference-430	HMDB0000759	-0.0003	-1.8129	NA	89.3	11	level2	Organic acids and derivatives	Carboxylic acids and derivatives	Amino acids, peptides, and analogues	NULL	NA	NA	NA	NA	NA	NA	1.41132e+08
0.662_90.0317	C18:neg	D-(-)-fructose	C6 H12 O6	90.0317	0.662	C02336	MReference-1478	HMDB0000660	-90.0317	-500000	78.7	80.2	11	level3	Organic oxygen compounds	Organooxygen compounds	Carbohydrates and carbohydrate conjugates	map00520 Amino sugar and nucleotide sugar metabolism	NA	NA	NA	NA	NA	NA	1.04118e+09
0.605_174.0163	C18:neg	Trans-aconitate	C6 H6 O6	174.016	0.605	C02341	BGI542	HMDB0000958	-0.0001	-0.4967	13.7	NA	6	level3	Organic acids	Carboxylic acids [Fig]	Tricarboxylic acids	map00660 C5-Branched dibasic acid metabolism; map01100 Metabolic pathways	NA	NA	NA	NA	NA	NA	6.84403e+07
0.642_174.1116	C18:neg	Dl-arginine	C6 H14 N4 O2	174.112	0.642	C02385	MReference-408	NA	-0.0001	-0.4207	NA	89.2	3	level2	NA	NA	NA	NULL	NA	NA	NA	NA	NA	NA	3.5386e+08
1.167_131.0944	C18:neg	Dl-β-leucine	C6 H13 N O2	131.094	1.167	C02486	MReference-414	NA	-0.0002	-1.8278	NA	91.5	18	level2	NA	NA	NA	NULL	NA	NA	NA	NA	NA	NA	1.06146e+10
5.666_230.1516	C18:neg	Dodecanedioic acid	C12 H22 O4	230.152	5.666	C02678	MReference-1182	HMDB0000623	-0.0002	-1.0665	NA	95	8	level2	Lipids and lipid-like molecules	Fatty Acyls	Fatty acids and conjugates	NULL	NA	NA	NA	NA	NA	NA	1.66395e+07
8.752_200.1777	C18:neg	Lauric acid	C12 H24 O2	200.178	8.752	C02679	MReference-3015	HMDB0000638	0.0001	0.4361	NA	80	22	level2	Lipids and lipid-like molecules	Fatty Acyls	Fatty acids and conjugates	map00061 Fatty acid biosynthesis; map00333 Prodigiosin biosynthesis; map01100 Metabolic pathways; map01130 Biosynthesis of antibiotics	NA	NA	NA	NA	NA	NA	2.43079e+06
2.396_191.0615	C18:neg	N-acetyl-l-methionine	C7 H13 N O3 S	191.061	2.396	C02712	MReference-1377	HMDB0011745	-0.0001	-0.4834	NA	74.3	2	level2	Organic acids and derivatives	Carboxylic acids and derivatives	Amino acids, peptides, and analogues	NULL	NA	NA	NA	NA	NA	NA	6.50006e+07
5.451_188.1412	C18:neg	10-hydroxydecanoic acid	C10 H20 O3	188.141	5.451	C02774	MReference-280	NA	-0.0001	-0.3016	NA	94.4	24	level2	FA Fatty acyls	FA01 Fatty Acids and Conjugates	FA0105 Hydroxy fatty acids	NULL	NA	NA	NA	NA	NA	NA	9.18518e+06
2.509_126.0429	C18:neg	Imidazoleacetic acid	C5 H6 N2 O2	126.043	2.509	C02835	MReference-442	HMDB0002024	0	-0.1104	NA	83.9	3	level2	Organoheterocyclic compounds	Azoles	Imidazoles	map00340 Histidine metabolism; map01100 Metabolic pathways	NA	NA	NA	NA	NA	NA	6.94234e+07
9.674_306.2559	C18:neg	8z,11z,14z-eicosatrienoic acid	C20 H34 O2	306.256	9.674	C03242	MReference-349	HMDB0002925	0	-0.0245	NA	88.2	41	level2	Lipids and lipid-like molecules	Fatty Acyls	Fatty acids and conjugates	map00591 Linoleic acid metabolism; map01040 Biosynthesis of unsaturated fatty acids; map01100 Metabolic pathways	NA	NA	NA	NA	NA	NA	1.74235e+07
3.348_195.0894	C18:neg	L-tyrosine methyl ester	C10 H13 N O3	195.089	3.348	C03404	MReference-3276	HMDB0029217	-0.0001	-0.5027	NA	50	9	level3	Organic acids and derivatives	Carboxylic acids and derivatives	Amino acids, peptides, and analogues	NULL	NA	NA	NA	NA	NA	NA	3.37555e+07
0.661_131.0582	C18:neg	Cis-4-hydroxy-d-proline	C5 H9 N O3	131.058	0.661	C03440	MReference-347	HMDB0060460	0	-0.2442	NA	41.4	19	level3	Organic acids and derivatives	Carboxylic acids and derivatives	Amino acids, peptides, and analogues	map00330 Arginine and proline metabolism; map01100 Metabolic pathways	NA	NA	NA	NA	NA	NA	5.36015e+08
3.665_207.0894	C18:neg	N-acetyl-l-phenylalanine	C11 H13 N O3	207.089	3.665	C03519	BGI422	HMDB0000512	-0.0001	-0.4731	98.3	90.9	10	level2	Organic acids and derivatives	Carboxylic acids and derivatives	Amino acids, peptides, and analogues	map00360 Phenylalanine metabolism; map01100 Metabolic pathways	NA	NA	NA	NA	NA	NA	6.50837e+06
1.057_134.0215	C18:neg	Dl-malic acid	C4 H6 O5	134.022	1.057	C03668	MReference-1796	HMDB0000744	0	-0.3126	94.7	95.3	5	level2	NA	NA	NA	NA	NA	NA	NA	NA	NA	NA	2.61657e+08
0.708_153.0788	C18:neg	Dopamine	C8 H11 N O2	153.079	0.708	C03758	S661	HMDB0000073	-0.0002	-1.5242	NA	NA	6	level4	Benzenoids	Phenols	Benzenediols	map00350 Tyrosine metabolism; map00950 Isoquinoline alkaloid biosynthesis; map00965 Betalain biosynthesis; map01060 Biosynthesis of plant secondary metabolites; map01063 Biosynthesis of alkaloids derived from shikimate pathway; map01100 Metabolic pathways; map01110 Biosynthesis of secondary metabolites; map04024 cAMP signaling pathway; map04080 Neuroactive ligand-receptor interaction; map04540 Ga…	NA	NA	NA	NA	NA	NA	4.76974e+06
9.339_290.2242	C18:neg	5α-dihydrotestosterone	C19 H30 O2	290.224	9.339	C03917	MReference-2931	HMDB0002961	-0.0004	-1.4377	NA	70.2	23	level2	Lipids and lipid-like molecules	Steroids and steroid derivatives	Androstane steroids	map00140 Steroid hormone biosynthesis; map05200 Pathways in cancer; map05215 Prostate cancer	NA	NA	NA	NA	NA	NA	2.49142e+06
0.982_153.0902	C18:neg	N-acetylhistamine	C7 H11 N3 O	153.09	0.982	C05135	MReference-316	HMDB0013253	0	-0.3241	NA	75	2	level2	Organic acids and derivatives	Carboxylic acids and derivatives	Carboxylic acid derivatives	map00340 Histidine metabolism	NA	NA	NA	NA	NA	NA	5.17177e+06
3.31_193.0739	C18:neg	Phenylacetylglycine	C10 H11 N O3	193.074	3.31	C05598	MReference-540	HMDB0000821	0	0.017	NA	79.3	15	level2	Organic acids and derivatives	Carboxylic acids and derivatives	Amino acids, peptides, and analogues	map00360 Phenylalanine metabolism	NA	NA	NA	NA	NA	NA	4.18954e+06
0.696_318.0656	C18:neg	Melanin	C18 H10 N2 O4	318.066	0.696	C05606	S4884931	HMDB0004068	0.0015	4.7428	NA	NA	2	level4	Benzenoids	Anthracenes	null	map04916 Melanogenesis	NA	NA	NA	NA	NA	NA	1.54399e+06
2.95_166.0629	C18:neg	3-phenyllactic acid	C9 H10 O3	166.063	2.95	C05607	MReference-311	HMDB0000748	-0.0001	-0.414	37.3	91.2	44	level2	Phenylpropanoids and polyketides	Phenylpropanoic acids	null	map00360 Phenylalanine metabolism; map00960 Tropane, piperidine and pyridine alkaloid biosynthesis; map01064 Biosynthesis of alkaloids derived from ornithine, lysine and nicotinic acid; map01100 Metabolic pathways	NA	NA	NA	NA	NA	NA	8.90811e+07
4.822_191.0582	C18:neg	5-hydroxyindole-3-acetic acid	C10 H9 N O3	191.058	4.822	C05635	MReference-256	HMDB0000763	0	-0.0114	NA	52.1	4	level3	Organoheterocyclic compounds	Indoles and derivatives	Indolyl carboxylic acids and derivatives	map00380 Tryptophan metabolism; map01100 Metabolic pathways; map04726 Serotonergic synapse	NA	NA	NA	NA	NA	NA	3.0336e+06
2.559_248.1158	C18:neg	6-hydroxymelatonin	C13 H16 N2 O3	248.116	2.559	C05643	S1794	HMDB0004081	-0.0003	-1.0665	NA	NA	4	level4	Organoheterocyclic compounds	Indoles and derivatives	Hydroxyindoles	map00380 Tryptophan metabolism	NA	NA	NA	NA	NA	NA	4.33633e+06
9.292_228.209	C18:neg	Myristic acid	C14 H28 O2	228.209	9.292	C06424	MReference-6728	HMDB0000806	0.0001	0.2966	NA	77.4	31	level2	Lipids and lipid-like molecules	Fatty Acyls	Fatty acids and conjugates	map00061 Fatty acid biosynthesis; map01100 Metabolic pathways	NA	NA	NA	NA	NA	NA	1.0036e+07
10.319_312.3028	C18:neg	Arachidic acid	C20 H40 O2	312.303	10.319	C06425	MReference-1432	HMDB0002212	0	-0.0694	NA	70.9	29	level2	Lipids and lipid-like molecules	Fatty Acyls	Fatty acids and conjugates	map01040 Biosynthesis of unsaturated fatty acids	NA	NA	NA	NA	NA	NA	1.74584e+06
9.453_328.2405	C18:neg	Docosahexaenoic acid	C22 H32 O2	328.24	9.453	C06429	MReference-6801	HMDB0002183	0.0003	0.7972	NA	81.9	17	level2	Lipids and lipid-like molecules	Fatty Acyls	Fatty acids and conjugates	map01040 Biosynthesis of unsaturated fatty acids	NA	NA	NA	NA	NA	NA	4.36424e+06
6.594_351.2046	C18:neg	Dipivefrin	C19 H29 N O5	351.205	6.594	C06963	S2994	HMDB0014592	0	0.0866	NA	NA	1	level4	Benzenoids	Phenol esters	null	NULL	NA	NA	NA	NA	NA	NA	2.93798e+06
2.473_451.1838	C18:neg	Doxazosin	C23 H25 N5 O5	451.184	2.473	C06970	S3045	HMDB0014728	-0.0018	-3.9417	NA	NA	1	level4	Organoheterocyclic compounds	Diazinanes	Piperazines	NULL	NA	NA	NA	NA	NA	NA	3.14312e+06
2.963_120.0574	C18:neg	Acetophenone	C8 H8 O	120.057	2.963	C07113	S7132	HMDB0033910	-0.0001	-0.5607	NA	NA	10	level4	Organic oxygen compounds	Organooxygen compounds	Carbonyl compounds	map00642 Ethylbenzene degradation; map01120 Microbial metabolism in diverse environments; map01220 Degradation of aromatic compounds	NA	NA	NA	NA	NA	NA	3.36671e+06
3.566_226.1317	C18:neg	Pentobarbital	C11 H18 N2 O3	226.132	3.566	C07422	S4575	HMDB0014457	-0.0001	-0.4038	NA	NA	2	level4	Organoheterocyclic compounds	Diazines	Pyrimidines and pyrimidine derivatives	NULL	NA	NA	NA	NA	NA	NA	3.72529e+06
0.71_129.0788	C18:neg	Vigabatrin	C6 H11 N O2	129.079	0.71	C07500	S5463	HMDB0015212	-0.0001	-1.0343	NA	NA	13	level4	Organic acids and derivatives	Carboxylic acids and derivatives	Amino acids, peptides, and analogues	NULL	NA	NA	NA	NA	NA	NA	4.40286e+06
0.647_207.1104	C18:neg	Miglitol	C8 H17 N O5	207.11	0.647	C07708	S390074	HMDB0014634	-0.0003	-1.5735	NA	41.3	3	level4	Organoheterocyclic compounds	Piperidines	null	NULL	NA	NA	NA	NA	NA	NA	8.61844e+07
0.728_212.116	C18:neg	Butabarbital	C10 H16 N2 O3	212.116	0.728	C07827	S2385	HMDB0014382	-0.0001	-0.2404	NA	NA	3	level4	Organoheterocyclic compounds	Diazines	Pyrimidines and pyrimidine derivatives	NULL	NA	NA	NA	NA	NA	NA	1.62356e+07
3.163_262.1316	C18:neg	Methohexital	C14 H18 N2 O3	262.132	3.163	C07844	S8683	HMDB0014617	-0.0001	-0.523	NA	NA	5	level4	Organoheterocyclic compounds	Diazines	Pyrimidines and pyrimidine derivatives	NULL	NA	NA	NA	NA	NA	NA	3.96641e+06
6.776_216.1723	C18:neg	12-hydroxydodecanoic acid	C12 H24 O3	216.172	6.776	C08317	MReference-281	HMDB0002059	-0.0002	-0.9885	NA	98.3	15	level2	Organic acids and derivatives	Hydroxy acids and derivatives	Medium-chain hydroxy acids and derivatives	NULL	NA	NA	NA	NA	NA	NA	9.0705e+06
9.41_254.2245	C18:neg	Palmitoleic acid	C16 H30 O2	254.225	9.41	C08362	MReference-1256	HMDB0003229	-0.0001	-0.3119	NA	80.2	62	level2	Lipids and lipid-like molecules	Fatty Acyls	Fatty acids and conjugates	map00061 Fatty acid biosynthesis	NA	NA	NA	NA	NA	NA	2.2367e+08
3.008_236.1161	C18:neg	Hexobarbital	C12 H16 N2 O3	236.116	3.008	C11723	S3482	HMDB0015444	0	0.0425	NA	NA	7	level4	Organoheterocyclic compounds	Diazines	Pyrimidines and pyrimidine derivatives	NULL	NA	NA	NA	NA	NA	NA	5.81876e+06
1.341_463.1795	C18:neg	Pivampicillin	C22 H29 N3 O6 S	463.18	1.341	C11750	S30899	HMDB0015542	0.0018	3.8455	NA	NA	1	level4	Organic acids and derivatives	Carboxylic acids and derivatives	Amino acids, peptides, and analogues	NULL	NA	NA	NA	NA	NA	NA	4.07254e+07
8.469_294.2194	C18:neg	13(s)-hotre	C18 H30 O3	294.219	8.469	C16316	MReference-9864	NA	-0.0001	-0.2532	NA	84.6	76	level2	FA Fatty acyls	FA02 Octadecanoids	FA0200 Other Octadecanoids	map00592 alpha-Linolenic acid metabolism	NA	NA	NA	NA	NA	NA	6.16458e+06
0.622_133.0375	C18:neg	L-aspartate	C4 H7 N O4	133.037	0.622	C16433	BGI345	NA	0	0.1737	96.3	70.6	4	level1	NA	NA	NA	NULL	NA	NA	NA	NA	NA	NA	5.58848e+07
9.855_308.2714	C18:neg	11(z),14(z)-eicosadienoic acid	C20 H36 O2	308.271	9.855	C16525	MReference-6815	HMDB0005060	-0.0001	-0.4027	NA	78.8	38	level2	Lipids and lipid-like molecules	Fatty Acyls	Fatty acids and conjugates	map01040 Biosynthesis of unsaturated fatty acids	NA	NA	NA	NA	NA	NA	3.90281e+06
10.059_310.2872	C18:neg	11(z)-eicosenoic acid	C20 H38 O2	310.287	10.059	C16526	MReference-9832	HMDB0002231	0	-0.0874	NA	78.2	43	level2	Lipids and lipid-like molecules	Fatty Acyls	Fatty acids and conjugates	map01040 Biosynthesis of unsaturated fatty acids	NA	NA	NA	NA	NA	NA	1.01691e+07
8.506_586.2764	C18:neg	Irinotecan	C33 H38 N4 O6	586.276	8.506	C16641	S54825	HMDB0014900	-0.0027	-4.5935	NA	NA	5	level4	Alkaloids and derivatives	Camptothecins	null	map00983 Drug metabolism - other enzymes	NA	NA	NA	NA	NA	NA	1.22231e+06
5.152_186.162	C18:neg	Undecanoic acid	C11 H22 O2	186.162	5.152	C17715	MReference-2682	HMDB0000947	0	-0.0522	NA	39.7	41	level3	Lipids and lipid-like molecules	Fatty Acyls	Fatty acids and conjugates	NULL	NA	NA	NA	NA	NA	NA	1.59783e+06
9.117_272.235	C18:neg	16-hydroxyhexadecanoic acid	C16 H32 O3	272.235	9.117	C18218	MReference-2551	HMDB0006294	-0.0001	-0.4246	NA	85.5	25	level2	Lipids and lipid-like molecules	Fatty Acyls	Fatty acids and conjugates	map00073 Cutin, suberine and wax biosynthesis; map01100 Metabolic pathways	NA	NA	NA	NA	NA	NA	1.77079e+07
10.053_528.3112	C18:neg	Milbemectin a3	C31 H44 O7	528.311	10.053	C18557	MReference-3079	NA	0.0025	4.785	NA	45.3	3	level3	NA	NA	NA	NULL	NA	NA	NA	NA	NA	NA	4.93174e+06
0.608_100.0161	C18:neg	Succinic anhydride	C4 H4 O3	100.016	0.608	C19524	S7634	HMDB0032523	0	0.3466	39.2	38.8	1	level4	Organic acids and derivatives	Carboxylic acids and derivatives	Dicarboxylic acids and derivatives	NULL	NA	NA	NA	NA	NA	NA	1.47848e+08
1.541_446.207	C18:neg	Olmesartan	C24 H26 N6 O3	446.207	1.541	C21543	S139674	HMDB0014420	0.0004	0.9102	NA	NA	1	level4	Benzenoids	Benzene and substituted derivatives	Biphenyls and derivatives	NULL	NA	NA	NA	NA	NA	NA	3.06016e+07
7.716_312.2299	C18:neg	(+/-)9-hpode	C18 H32 O4	312.23	7.716	NA	MReference-9923	NA	-0.0001	-0.4056	NA	80.3	51	level2	NA	NA	NA	NA	NA	NA	NA	NA	NA	NA	4.1949e+06
2.21_165.0651	C18:neg	1-methylguanine	C6 H7 N5 O	165.065	2.21	NA	MReference-104	HMDB0003282	0	0.1957	NA	45.4	4	level3	Organoheterocyclic compounds	Imidazopyrimidines	Purines and purine derivatives	NA	NA	NA	NA	NA	NA	NA	6.72279e+06
8.606_322.2508	C18:neg	15-oxoede	C20 H34 O3	322.251	8.606	NA	MReference-9905	NA	0	0.1318	NA	73.5	26	level2	NA	NA	NA	NA	NA	NA	NA	NA	NA	NA	1.38402e+06
6.425_326.2092	C18:neg	2,3-dinor-11β-prostaglandin f2α	C18 H30 O5	326.209	6.425	NA	MReference-9782	NA	-0.0001	-0.3453	NA	56.2	43	level3	NA	NA	NA	NA	NA	NA	NA	NA	NA	NA	5.01249e+06
0.6_112.016	C18:neg	3-furoic acid	C5 H4 O3	112.016	0.6	NA	MReference-1735	HMDB0000444	0	-0.1457	NA	90.2	4	level2	Organoheterocyclic compounds	Furans	Furoic acid and derivatives	NA	NA	NA	NA	NA	NA	NA	1.85563e+08
6.749_188.1412	C18:neg	3-hydroxydecanoic acid	C10 H20 O3	188.141	6.749	NA	MReference-200	HMDB0002203	0	-0.1394	NA	82.5	24	level2	Organic acids and derivatives	Hydroxy acids and derivatives	Medium-chain hydroxy acids and derivatives	NA	NA	NA	NA	NA	NA	NA	3.41155e+06
8.177_354.2407	C18:neg	8-iso prostaglandin f2β	C20 H34 O5	354.241	8.177	NA	MReference-9846	NA	0.0001	0.3159	NA	74.3	98	level2	NA	NA	NA	NA	NA	NA	NA	NA	NA	NA	7.8722e+06
2.457_238.0985	C18:neg	Benzyl cinnamate	C16 H14 O2	238.099	2.457	NA	MReference-3330	HMDB0040286	-0.0009	-3.6571	NA	40.4	1	level3	Phenylpropanoids and polyketides	Cinnamic acids and derivatives	Cinnamic acid esters	NA	NA	NA	NA	NA	NA	NA	1.47377e+07
4.818_201.1365	C18:neg	Capryloylglycine	C10 H19 N O3	201.137	4.818	NA	MReference-339	HMDB0000832	0	0.1247	NA	49.4	4	level3	Organic acids and derivatives	Carboxylic acids and derivatives	Amino acids, peptides, and analogues	NA	NA	NA	NA	NA	NA	NA	2.66376e+06
9.146_453.2859	C18:neg	Glycerophospho-n-palmitoyl ethanolamine	C21 H44 N O7 P	453.286	9.146	NA	MReference-2955	NA	0.0004	0.8678	NA	80.2	5	level2	NA	NA	NA	NA	NA	NA	NA	NA	NA	NA	1.12682e+06
3.58_228.1474	C18:neg	Leucylproline	C11 H20 N2 O3	228.147	3.58	NA	MReference-468	HMDB0011175	0	-0.1093	NA	93	2	level2	Organic acids and derivatives	Carboxylic acids and derivatives	Amino acids, peptides, and analogues	NA	NA	NA	NA	NA	NA	NA	4.13892e+07
5.369_116.0473	C18:neg	Methyl acetoacetate	C5 H8 O3	116.047	5.369	NA	MReference-488	HMDB0000310	-0.0001	-0.4422	NA	39.9	16	level3	Organic acids and derivatives	Keto acids and derivatives	Beta-keto acids and derivatives	NA	NA	NA	NA	NA	NA	NA	1.01483e+07
3.358_173.1052	C18:neg	N-acetyl-d-alloisoleucine	C8 H15 N O3	173.105	3.358	NA	MReference-1480	NA	0	0.1701	NA	88.8	8	level2	NA	NA	NA	NA	NA	NA	NA	NA	NA	NA	6.31623e+06
9.61_341.2931	C18:neg	N-acetylsphingosine	C20 H39 N O3	341.293	9.61	NA	MReference-1374	NA	0.0001	0.3227	NA	48.4	3	level3	NA	NA	NA	NA	NA	NA	NA	NA	NA	NA	975616
2.675_297.1074	C18:neg	N2-methylguanosine	C11 H15 N5 O5	297.107	2.675	NA	MReference-163	HMDB0005862	0.0001	0.1874	NA	84.2	5	level2	Nucleosides, nucleotides, and analogues	Purine nucleosides	null	NA	NA	NA	NA	NA	NA	NA	8.62384e+06
9.323_436.2592	C18:neg	Oleoyl-l-α-lysophosphatidic acid	C21 H41 O7 P	436.259	9.323	NA	MReference-1474	HMDB0007855	0.0002	0.5491	NA	87	6	level2	Lipids and lipid-like molecules	Glycerophospholipids	Glycerophosphates	NA	NA	NA	NA	NA	NA	NA	6.88147e+06
2.423_228.1473	C18:neg	Prolylleucine	C11 H20 N2 O3	228.147	2.423	NA	MReference-559	NA	-0.0001	-0.5106	NA	84.6	2	level2	NA	NA	NA	NA	NA	NA	NA	NA	NA	NA	2.34547e+07
3.83_179.0946	C18:neg	Salsolinol	C10 H13 N O2	179.095	3.83	NA	MReference-594	HMDB0005199	0	-0.2303	NA	61.6	19	level2	Organoheterocyclic compounds	Tetrahydroisoquinolines	null	NA	NA	NA	NA	NA	NA	NA	2.17436e+06
6.079_258.1829	C18:neg	Tetradecanedioic acid	C14 H26 O4	258.183	6.079	NA	MReference-1652	HMDB0000872	-0.0002	-0.6721	NA	79.5	9	level2	Lipids and lipid-like molecules	Fatty Acyls	Fatty acids and conjugates	NA	NA	NA	NA	NA	NA	NA	5.27122e+06
9.598_268.2402	C18:neg	Trans-10-heptadecenoic acid	C17 H32 O2	268.24	9.598	NA	MReference-9853	NA	0	-0.0483	NA	78.2	51	level2	NA	NA	NA	NA	NA	NA	NA	NA	NA	NA	1.70433e+07
9.464_282.2557	C18:neg	Trans-petroselinic acid	C18 H34 O2	282.256	9.464	NA	MReference-9851	NA	-0.0002	-0.5672	NA	76.5	59	level2	NA	NA	NA	NA	NA	NA	NA	NA	NA	NA	1.31056e+07
4.182_625.3454	C18:neg	NA	C32 H51 N O11	625.345	4.182	NA	S59651450	NA	-0.0009	-1.3765	NA	NA	2	level4	NA	NA	NA	NA	NA	NA	NA	NA	NA	NA	2.29401e+07
9.698_256.2401	C18:neg	.	C16 H32 O2	256.24	9.698	NA	S960	NA	-0.0001	-0.5108	NA	NA	32	level4	NA	NA	NA	NA	1.95609e+07	2.08423e+07	2.12442e+07	2.02009e+07	2.09603e+07	2.09443e+07	2.17046e+08
0.597_172.0372	C18:neg	(-)-3-dehydroshikimic acid	C7 H8 O5	172.037	0.597	NA	S388830	NA	0	0.0617	NA	NA	9	level4	NA	NA	NA	NA	NA	NA	NA	NA	NA	NA	5.13834e+07
6.852_330.2407	C18:neg	(-)-pinellic acid	C18 H34 O5	330.241	6.852	NA	S8034429	NA	0.0001	0.1546	NA	NA	28	level4	NA	NA	NA	NA	NA	NA	NA	NA	NA	NA	4.20618e+06
7.543_352.225	C18:neg	(-)-prostaglandin e2	C20 H32 O5	352.225	7.543	NA	S4444059	NA	0.0001	0.2161	NA	64.5	205	level4	NA	NA	NA	NA	NA	NA	NA	NA	NA	NA	1.6395e+06
5.393_426.1904	C18:neg	(+)-abscisic acid beta-d-glucopyranosyl ester	C21 H30 O9	426.19	5.393	NA	S26333237	NA	0.0015	3.4277	NA	NA	3	level4	NA	NA	NA	NA	NA	NA	NA	NA	NA	NA	2.23428e+06
2.365_189.1001	C18:neg	(+)-castanospermine	C8 H15 N O4	189.1	2.365	NA	S49177	NA	0	-0.2249	NA	NA	12	level4	NA	NA	NA	NA	NA	NA	NA	NA	NA	NA	2.6236e+07
3.02_272.0828	C18:neg	(+)-thienamycin	C11 H16 N2 O4 S	272.083	3.02	NA	S389922	NA	-0.0002	-0.88	NA	NA	1	level4	NA	NA	NA	NA	NA	NA	NA	NA	NA	NA	1.35358e+07
3.88_278.1297	C18:neg	(+/-)-pantetheine	C11 H22 N2 O4 S	278.13	3.88	NA	S466	NA	-0.0004	-1.2772	NA	NA	2	level4	NA	NA	NA	NA	NA	NA	NA	NA	NA	NA	1.99036e+08
9.332_418.2178	C18:neg	(17beta)-4-(acetylsulfanyl)-3-oxoandrost-4-en-17-yl propionate	C24 H34 O4 S	418.218	9.332	NA	S10128411	NA	0	0.0162	NA	NA	1	level4	NA	NA	NA	NA	NA	NA	NA	NA	NA	NA	5.51131e+06
6.079_590.3431	C18:neg	(1s)-1-[(1s,2r,3s,4'r,5r,6s,7r,8s,9r,12r)-2,8-dihydroxy-12-isopropenyl-7-methyl-5',11-dioxodihydro-3'h-spiro[4,10-dioxatetracyclo[7.2.1.0~2,7~.0~3,5~]dodecane-6,2'-furan]-4'-yl]ethyl myristate	C33 H50 O9	590.343	6.079	NA	S113385679	NA	-0.0024	-4.0499	NA	NA	1	level4	NA	NA	NA	NA	NA	NA	NA	NA	NA	NA	8.82871e+06
6.888_330.1978	C18:neg	(2e,4e,6e,8e,10e,12e,14e,16e,18e,20e,22e)-2,4,6,8,10,12,14,16,18,20,22-tetracosaundecaenal	C24 H26 O	330.198	6.888	NA	S113368513	NA	-0.0006	-1.8111	NA	NA	1	level4	NA	NA	NA	NA	NA	NA	NA	NA	NA	NA	3.3072e+06
9.708_392.2696	C18:neg	(2e,4e,6e,8e,10e,12e,14e)-15-(4-hydroxy-2,6,6-trimethyl-1-cyclohexen-1-yl)-4,9,13-trimethyl-2,4,6,8,10,12,14-pentadecaheptaenal	C27 H36 O2	392.27	9.708	NA	S35014718	NA	-0.0019	-4.9062	NA	NA	2	level4	NA	NA	NA	NA	NA	NA	NA	NA	NA	NA	2.83046e+06
2.836_662.2506	C18:neg	(2e)-1-(3-{6-[2,4-dihydroxy-3-(3-methyl-2-buten-1-yl)benzoyl]-5-(4-hydroxyphenyl)-3-methyl-2-cyclohexen-1-yl}-2,4-dihydroxyphenyl)-3-(2,4-dihydroxyphenyl)-2-propen-1-one	C40 H38 O9	662.251	2.836	NA	S35013133	NA	-0.001	-1.5399	NA	NA	2	level4	NA	NA	NA	NA	NA	NA	NA	NA	NA	NA	7.16751e+06
4.977_528.3263	C18:neg	(2e)-3-phenyl-1-{2,4,6-trihydroxy-3,5-bis[(1r,6r)-6-isopropyl-3-methyl-2-cyclohexen-1-yl]phenyl}-2-propen-1-one	C35 H44 O4	528.326	4.977	NA	S24845971	NA	0.0023	4.4436	NA	NA	1	level4	NA	NA	NA	NA	NA	NA	NA	NA	NA	NA	2.97396e+07
2.491_728.3361	C18:neg	(2e)-4-hydroxy-7-{[(2r)-1-[(hydroxy{[(1s,2r,3r,4s,5s,6r)-2,3,4,5,6-pentahydroxycyclohexyl]oxy}phosphoryl)oxy]-3-(palmitoyloxy)-2-propanyl]oxy}-7-oxo-2-heptenoic acid	C32 H57 O16 P	728.336	2.491	NA	S113380925	NA	-0.0023	-3.1411	NA	NA	1	level4	NA	NA	NA	NA	NA	NA	NA	NA	NA	NA	9.61936e+06
4.579_856.5063	C18:neg	(2r)-1-[(hydroxy{[(1s,2r,3r,4s,5s,6r)-2,3,4,5,6-pentahydroxycyclohexyl]oxy}phosphoryl)oxy]-3-[(9z)-9-octadecenoyloxy]-2-propanyl (6z,9z,12z,15z)-6,9,12,15-octadecatetraenoate	C45 H77 O13 P	856.506	4.579	NA	S113378142	NA	-0.0039	-4.5283	NA	NA	12	level4	NA	NA	NA	NA	NA	NA	NA	NA	NA	NA	1.75664e+06
8.781_533.2746	C18:neg	(2r)-1-{[(2-aminoethoxy)(hydroxy)phosphoryl]oxy}-3-hydroxy-2-propanyl (5z,8z,10e,12s,14z)-12-hydroperoxy-5,8,10,14-icosatetraenoate	C25 H44 N O9 P	533.275	8.781	NA	S113380874	NA	-0.0008	-1.4207	NA	NA	1	level4	NA	NA	NA	NA	NA	NA	NA	NA	NA	NA	1.07229e+06
9.084_499.27	C18:neg	(2r)-1-{[(2-aminoethoxy)(hydroxy)phosphoryl]oxy}-3-hydroxy-2-propanyl (5z,8z,11z,14z,17z)-5,8,11,14,17-icosapentaenoate	C25 H42 N O7 P	499.27	9.084	NA	S24769370	NA	0.0001	0.1829	NA	NA	2	level4	NA	NA	NA	NA	NA	NA	NA	NA	NA	NA	6.87432e+06
9.095_475.2701	C18:neg	(2r)-1-{[(2-aminoethoxy)(hydroxy)phosphoryl]oxy}-3-hydroxy-2-propanyl (9z,12z,15z)-9,12,15-octadecatrienoate	C23 H42 N O7 P	475.27	9.095	NA	S24769360	NA	0.0002	0.3428	NA	NA	4	level4	NA	NA	NA	NA	NA	NA	NA	NA	NA	NA	2.73746e+08
9.963_467.3375	C18:neg	(2r)-2-hydroxy-3-(pentadecyloxy)propyl 2-(trimethylammonio)ethyl phosphate	C23 H50 N O6 P	467.337	9.963	NA	S23281650	NA	-0.0001	-0.2286	NA	NA	2	level4	NA	NA	NA	NA	NA	NA	NA	NA	NA	NA	7.36777e+07
9.482_584.3319	C18:neg	(2r)-2-hydroxy-3-[(1z)-1-octadecen-1-yloxy]propyl (1s,2r,3r,4s,5s,6r)-2,3,4,5,6-pentahydroxycyclohexyl hydrogen phosphate	C27 H53 O11 P	584.332	9.482	NA	S113378827	NA	-0.0006	-1.0714	NA	NA	1	level4	NA	NA	NA	NA	NA	NA	NA	NA	NA	NA	2.08632e+06
9.711_451.3063	C18:neg	(2r)-2-hydroxy-3-[(1z)-1-tetradecen-1-yloxy]propyl 2-(trimethylammonio)ethyl phosphate	C22 H46 N O6 P	451.306	9.711	NA	S24823057	NA	0	0.0973	NA	NA	1	level4	NA	NA	NA	NA	NA	NA	NA	NA	NA	NA	1.97854e+06
8.829_618.2821	C18:neg	(2r)-2-hydroxy-3-[(hydroxy{[(1s,2r,3r,4s,5s,6r)-2,3,4,5,6-pentahydroxycyclohexyl]oxy}phosphoryl)oxy]propyl (5z,8z,11z,14z,17z)-5,8,11,14,17-icosapentaenoate	C29 H47 O12 P	618.282	8.829	NA	S113378816	NA	0.0016	2.5956	NA	NA	1	level4	NA	NA	NA	NA	NA	NA	NA	NA	NA	NA	1.94481e+08
8.524_592.2654	C18:neg	(2r)-2-hydroxy-3-[(hydroxy{[(1s,2r,3r,4s,5s,6r)-2,3,4,5,6-pentahydroxycyclohexyl]oxy}phosphoryl)oxy]propyl (6z,9z,12z,15z)-6,9,12,15-octadecatetraenoate	C27 H45 O12 P	592.265	8.524	NA	S113378807	NA	0.0005	0.897	NA	NA	1	level4	NA	NA	NA	NA	NA	NA	NA	NA	NA	NA	3.93394e+06
9.219_622.3136	C18:neg	(2r)-2-hydroxy-3-[(hydroxy{[(1s,2r,3r,4s,5s,6r)-2,3,4,5,6-pentahydroxycyclohexyl]oxy}phosphoryl)oxy]propyl (8z,11z,14z)-8,11,14-icosatrienoate	C29 H51 O12 P	622.314	9.219	NA	S113378811	NA	0.0018	2.8906	NA	NA	2	level4	NA	NA	NA	NA	NA	NA	NA	NA	NA	NA	5.02618e+06
8.836_594.2809	C18:neg	(2r)-2-hydroxy-3-[(hydroxy{[(1s,2r,3r,4s,5s,6r)-2,3,4,5,6-pentahydroxycyclohexyl]oxy}phosphoryl)oxy]propyl (9z,12z,15z)-9,12,15-octadecatrienoate	C27 H47 O12 P	594.281	8.836	NA	S113378818	NA	0.0004	0.6464	NA	NA	2	level4	NA	NA	NA	NA	NA	NA	NA	NA	NA	NA	5.10365e+08
8.922_570.2811	C18:neg	(2r)-2-hydroxy-3-[(hydroxy{[(1s,2r,3r,4s,5s,6r)-2,3,4,5,6-pentahydroxycyclohexyl]oxy}phosphoryl)oxy]propyl (9z)-9-hexadecenoate	C25 H47 O12 P	570.281	8.922	NA	S113378800	NA	0.0006	1.1017	NA	NA	1	level4	NA	NA	NA	NA	NA	NA	NA	NA	NA	NA	1.10303e+07
3.354_642.3715	C18:neg	(2r)-2-hydroxy-3-[(hydroxy{[(1s,2r,3r,4s,5s,6r)-2,3,4,5,6-pentahydroxycyclohexyl]oxy}phosphoryl)oxy]propyl henicosanoate	C30 H59 O12 P	642.371	3.354	NA	S113378815	NA	-0.0029	-4.5769	NA	NA	1	level4	NA	NA	NA	NA	NA	NA	NA	NA	NA	NA	5.39648e+06
8.787_506.2643	C18:neg	(2r)-3-({[(2s)-2,3-dihydroxypropoxy](hydroxy)phosphoryl}oxy)-2-hydroxypropyl (6z,9z,12z)-6,9,12-octadecatrienoate	C24 H43 O9 P	506.264	8.787	NA	S113377823	NA	-0.0001	-0.2825	NA	NA	2	level4	NA	NA	NA	NA	NA	NA	NA	NA	NA	NA	8.16634e+07
9.016_508.2798	C18:neg	(2r)-3-({[(2s)-2,3-dihydroxypropoxy](hydroxy)phosphoryl}oxy)-2-hydroxypropyl (9z,12z)-9,12-octadecadienoate	C24 H45 O9 P	508.28	9.016	NA	S113377817	NA	-0.0003	-0.6308	NA	NA	2	level4	NA	NA	NA	NA	NA	NA	NA	NA	NA	NA	2.23651e+07
8.962_482.2646	C18:neg	(2r)-3-({[(2s)-2,3-dihydroxypropoxy](hydroxy)phosphoryl}oxy)-2-hydroxypropyl (9z)-9-hexadecenoate	C22 H43 O9 P	482.265	8.962	NA	S113377816	NA	0.0001	0.2097	NA	NA	1	level4	NA	NA	NA	NA	NA	NA	NA	NA	NA	NA	2.08018e+06
9.257_484.2803	C18:neg	(2r)-3-({[(2s)-2,3-dihydroxypropoxy](hydroxy)phosphoryl}oxy)-2-hydroxypropyl palmitate	C22 H45 O9 P	484.28	9.257	NA	S24823104	NA	0.0001	0.2831	NA	NA	2	level4	NA	NA	NA	NA	NA	NA	NA	NA	NA	NA	1.73779e+06
10.235_495.3684	C18:neg	(2r)-3-(heptadecyloxy)-2-hydroxypropyl 2-(trimethylammonio)ethyl phosphate	C25 H54 N O6 P	495.368	10.235	NA	S8588900	NA	-0.0004	-0.853	NA	NA	3	level4	NA	NA	NA	NA	NA	NA	NA	NA	NA	NA	5.32017e+06
10.166_493.3528	C18:neg	(2r)-3-[(1z)-1-heptadecen-1-yloxy]-2-hydroxypropyl 2-(trimethylammonio)ethyl phosphate	C25 H52 N O6 P	493.353	10.166	NA	S24823060	NA	-0.0004	-0.8676	NA	NA	2	level4	NA	NA	NA	NA	NA	NA	NA	NA	NA	NA	5.27701e+06
9.924_605.3712	C18:neg	(2r)-3-[(9z)-9-octadecenoyloxy]-2-[(4-oxobutanoyl)oxy]propyl 2-(trimethylammonio)ethyl phosphate	C30 H56 N O9 P	605.371	9.924	NA	S113380801	NA	0.0019	3.138	NA	NA	1	level4	NA	NA	NA	NA	NA	NA	NA	NA	NA	NA	4.18463e+06
9.083_563.3232	C18:neg	(2r)-3-{[(2-aminoethoxy)(hydroxy)phosphoryl]oxy}-2-[(4-oxobutanoyl)oxy]propyl (9z)-9-octadecenoate	C27 H50 N O9 P	563.323	9.083	NA	S113380853	NA	0.0009	1.5554	NA	NA	1	level4	NA	NA	NA	NA	NA	NA	NA	NA	NA	NA	5.97463e+08
9.179_451.2699	C18:neg	(2r)-3-{[(2-aminoethoxy)(hydroxy)phosphoryl]oxy}-2-hydroxypropyl (9z)-9-hexadecenoate	C21 H42 N O7 P	451.27	9.179	NA	S24769383	NA	0.0001	0.1163	NA	NA	3	level4	NA	NA	NA	NA	NA	NA	NA	NA	NA	NA	2.06912e+07
3.849_654.3349	C18:neg	(2s,8r,15e)-1,2,5,14-tetrahydroxy-10-oxo-8-[(palmitoyloxy)methyl]-4,6,9-trioxa-5-phosphaheptadec-15-en-17-oic acid 5-oxide	C30 H55 O13 P	654.335	3.849	NA	S113380958	NA	-0.0031	-4.7599	NA	NA	1	level4	NA	NA	NA	NA	NA	NA	NA	NA	NA	NA	2.55444e+06
1.33_343.1264	C18:neg	(2s)-3-(4-hydroxyphenyl)-2-({[(3s,4s,5r)-2,3,4-trihydroxy-5-(hydroxymethyl)tetrahydro-2-furanyl]methyl}amino)propanoic acid (non-preferred name)	C15 H21 N O8	343.126	1.33	NA	S35014482	NA	-0.0003	-0.783	NA	NA	1	level4	NA	NA	NA	NA	NA	NA	NA	NA	NA	NA	1.58685e+07
3.89_554.2767	C18:neg	(2s)-3-[(9z)-9-hexadecenoyloxy]-2-hydroxypropyl 6-deoxy-6-sulfo-alpha-d-glucopyranoside	C25 H46 O11 S	554.277	3.89	NA	S113374803	NA	0.0006	1.0881	NA	NA	6	level4	NA	NA	NA	NA	NA	NA	NA	NA	NA	NA	1.42382e+07
0.895_279.1316	C18:neg	(2s)-3-methyl-2-({[(3s,4s,5r)-2,3,4-trihydroxy-5-(hydroxymethyl)tetrahydro-2-furanyl]methyl}amino)butanoic acid (non-preferred name)	C11 H21 N O7	279.132	0.895	NA	S35014481	NA	-0.0002	-0.7043	NA	NA	1	level4	NA	NA	NA	NA	NA	NA	NA	NA	NA	NA	1.71399e+07
2.886_327.1319	C18:neg	(2s)-3-phenyl-2-({[(3s,4s,5r)-2,3,4-trihydroxy-5-(hydroxymethyl)tetrahydro-2-furanyl]methyl}amino)propanoic acid (non-preferred name)	C15 H21 N O7	327.132	2.886	NA	S35014483	NA	0.0001	0.4275	NA	NA	1	level4	NA	NA	NA	NA	NA	NA	NA	NA	NA	NA	2.07409e+08
1.254_311.1039	C18:neg	(2s)-4-(methylsulfanyl)-2-({[(3s,4s,5r)-2,3,4-trihydroxy-5-(hydroxymethyl)tetrahydro-2-furanyl]methyl}amino)butanoic acid	C11 H21 N O7 S	311.104	1.254	NA	S9035182	NA	0	0.0731	NA	NA	1	level4	NA	NA	NA	NA	NA	NA	NA	NA	NA	NA	4.88635e+06
1.747_293.1473	C18:neg	(2s)-4-methyl-2-({[(3s,4s,5r)-2,3,4-trihydroxy-5-(hydroxymethyl)tetrahydro-2-furanyl]methyl}amino)pentanoic acid (non-preferred name)	C12 H23 N O7	293.147	1.747	NA	S35014478	NA	-0.0002	-0.652	NA	NA	2	level4	NA	NA	NA	NA	NA	NA	NA	NA	NA	NA	1.46804e+08
4.529_320.1406	C18:neg	(2s)-8-isopropenyl-5-methoxy-2-phenyl-8,9-dihydro-2h-furo[2,3-h]chromene	C21 H20 O3	320.141	4.529	NA	S24842670	NA	-0.0006	-1.8575	NA	NA	1	level4	NA	NA	NA	NA	NA	NA	NA	NA	NA	NA	6.72704e+06
0.562_216.0268	C18:neg	(2z,4e)-5-hydroxy-2,4-pentadiene-1,2,5-tricarboxylic acid	C8 H8 O7	216.027	0.562	NA	S21864724	NA	-0.0002	-0.83	NA	NA	4	level4	NA	NA	NA	NA	NA	NA	NA	NA	NA	NA	2.67409e+06
5.596_268.1671	C18:neg	(3ar,4r,5r,6as)-5-hydroxy-4-[(1e,3s)-3-hydroxy-1-octen-1-yl]hexahydro-2h-cyclopenta[b]furan-2-one	C15 H24 O4	268.167	5.596	NA	S24534114	NA	-0.0003	-1.2359	NA	NA	8	level4	NA	NA	NA	NA	NA	NA	NA	NA	NA	NA	4.26486e+06
6.865_614.4024	C18:neg	(3beta,4beta,5alpha,15alpha,16beta,25s)-4,8,15,16,26-pentahydroxycholestan-3-yl 2-o-methyl-beta-d-xylopyranoside	C33 H58 O10	614.402	6.865	NA	S29213981	NA	-0.0006	-1.0425	NA	NA	3	level4	NA	NA	NA	NA	NA	NA	NA	NA	NA	NA	1.59346e+06
5.459_614.366	C18:neg	(3beta,4beta,5beta,6beta,15alpha,16beta,25s)-6,8,15,16,26-pentahydroxy-4,5-epoxycholestan-3-yl beta-d-xylopyranoside	C32 H54 O11	614.366	5.459	NA	S29213984	NA	-0.0006	-1.0287	NA	NA	1	level4	NA	NA	NA	NA	NA	NA	NA	NA	NA	NA	1.67931e+06
3.549_427.1802	C18:neg	(3s,5r,6e)-7-[3-(4-fluorophenyl)-5-hydroxy-1-isopropyl-1h-indol-2-yl]-3,5-dihydroxy-6-heptenoic acid	C24 H26 F N O5	427.18	3.549	NA	S30776730	NA	0.0007	1.6826	NA	NA	2	level4	NA	NA	NA	NA	NA	NA	NA	NA	NA	NA	5.59389e+06
9.254_454.3046	C18:neg	(3s,5z,7e)-26,26,26-trifluoro-9,10-secocholesta-5,7,10-triene-3,25-diol	C27 H41 F3 O2	454.305	9.254	NA	S7826316	NA	-0.0012	-2.6967	NA	NA	1	level4	NA	NA	NA	NA	NA	NA	NA	NA	NA	NA	2.29866e+06
5.521_284.1621	C18:neg	(4r,5s,9s,10r,12s,13s)-1,5,9-trimethyl-11,14,15,16-tetraoxatetracyclo[10.3.1.0~4,13~.0~8,13~]hexadecan-10-ol	C15 H24 O5	284.162	5.521	NA	S35031843	NA	-0.0003	-0.9903	NA	NA	1	level4	NA	NA	NA	NA	NA	NA	NA	NA	NA	NA	2.0444e+07
9.256_391.309	C18:neg	(5z,8z,11z,14z)-n,n-bis(2-hydroxyethyl)-5,8,11,14-icosatetraenamide	C24 H41 N O3	391.309	9.256	NA	S4446534	NA	0.0004	0.9977	NA	NA	1	level4	NA	NA	NA	NA	NA	NA	NA	NA	NA	NA	1.67722e+07
6.298_254.1516	C18:neg	(5z)-7,10-dihydroxy-5-tetradecen-8-ynoic acid	C14 H22 O4	254.152	6.298	NA	S113368287	NA	-0.0002	-0.7251	NA	NA	1	level4	NA	NA	NA	NA	NA	NA	NA	NA	NA	NA	1.59655e+06
4.266_898.4794	C18:neg	(6z,9z,21r,27s)-24,27,30,30-tetrahydroxy-24,30-dioxido-18-oxo-19,23,25,29-tetraoxa-24lambda~5~,30lambda~5~-diphosphatriaconta-6,9-dien-21-yl (4z,7z,10z,13z,16z,19z)-4,7,10,13,16,19-docosahexaenoate	C46 H76 O13 P2	898.479	4.266	NA	S35032738	NA	0.0033	3.7057	NA	NA	10	level4	NA	NA	NA	NA	NA	NA	NA	NA	NA	NA	5.41494e+06
9.784_332.2714	C18:neg	(7e,10e,13e,16e)-7,10,13,16-docosatetraenoic acid	C22 H36 O2	332.271	9.784	NA	S4445971	NA	-0.0001	-0.3732	NA	NA	18	level4	NA	NA	NA	NA	NA	NA	NA	NA	NA	NA	4.67821e+06
9.409_532.4485	C18:neg	(9z,11r,12z,15z)-11-(palmitoyloxy)-9,12,15-octadecatrienoic acid	C34 H60 O4	532.448	9.409	NA	S9378468	NA	-0.0007	-1.2404	NA	NA	1	level4	NA	NA	NA	NA	NA	NA	NA	NA	NA	NA	1.17049e+06
8.508_357.2517	C18:neg	(9z)-3-hydroxydodecenoylcarnitine	C19 H35 N O5	357.252	8.508	NA	S28639205	NA	0.0002	0.5581	NA	NA	2	level4	NA	NA	NA	NA	NA	NA	NA	NA	NA	NA	1.9089e+06
9.106_276.2089	C18:neg	(e)-parinaric acid	C18 H28 O2	276.209	9.106	NA	S4445965	NA	-0.0001	-0.1966	NA	NA	78	level4	NA	NA	NA	NA	NA	NA	NA	NA	NA	NA	2.55294e+07
2.887_130.0631	C18:neg	(hydroxyethyl)methacrylate	C6 H10 O3	130.063	2.887	NA	S12791	NA	0.0001	0.7626	NA	NA	24	level4	NA	NA	NA	NA	NA	NA	NA	NA	NA	NA	3.06729e+08
2.145_86.0731	C18:neg	(s)-2-methylbutanal	C5 H10 O	86.0731	2.145	NA	S5342102	HMDB0031525	0	-0.3747	NA	NA	17	level4	Organic oxygen compounds	Organooxygen compounds	Carbonyl compounds	NA	NA	NA	NA	NA	NA	NA	1.87067e+09
3.964_750.3591	C18:neg	(z)-n-{(2r)-1-hydroxy-2-[(z)-{(2s)-1-hydroxy-2-[(z)-{hydroxy[(2r)-1-(d-tyrosyl)-2-pyrrolidinyl]methylene}amino]-3-phenylpropylidene}amino]-3-methylbutylidene}-l-alpha-glutamyl-l-proline	C38 H50 N6 O10	750.359	3.964	NA	S35031711	NA	0.0002	0.3222	NA	NA	1	level4	NA	NA	NA	NA	NA	NA	NA	NA	NA	NA	5.14393e+06
4.965_406.2217	C18:neg	[(1s,2s)-1-(beta-d-glucopyranosyloxy)-2-(8-hydroxyoctyl)cyclopropyl]acetic acid	C19 H34 O9	406.222	4.965	NA	S113371238	NA	0.0014	3.3977	NA	NA	1	level4	NA	NA	NA	NA	NA	NA	NA	NA	NA	NA	5.82176e+06
9.542_507.3328	C18:neg	1-(10z-heptadecenoyl)-sn-glycero-3-phosphocholine	C25 H50 N O7 P	507.333	9.542	NA	S24842039	NA	0.0003	0.6277	NA	NA	4	level4	NA	NA	NA	NA	NA	NA	NA	NA	NA	NA	9.56828e+06
12.007_725.5383	C18:neg	1-(1z-hexadecenyl)-2-(8z,11z,14z-icosatrienoyl)-sn-glycero-3-phosphoethanolamine	C41 H76 N O7 P	725.538	12.007	NA	S24769237	NA	0.0023	3.2287	NA	NA	14	level4	NA	NA	NA	NA	NA	NA	NA	NA	NA	NA	6.51302e+06
9.339_510.2954	C18:neg	1-(9z-octadecenoyl)-sn-glycero-3-phospho-(1'-sn-glycerol)	C24 H47 O9 P	510.295	9.339	NA	S7826085	NA	-0.0004	-0.7971	NA	NA	3	level4	NA	NA	NA	NA	NA	NA	NA	NA	NA	NA	1.79806e+08
2.419_258.0849	C18:neg	1-(beta-d-ribofuranosyl)thymine	C10 H14 N2 O6	258.085	2.419	NA	S393058	NA	-0.0002	-0.9383	NA	NA	3	level4	NA	NA	NA	NA	NA	NA	NA	NA	NA	NA	3.00837e+07
8.862_432.2283	C18:neg	1-(gamma-linolenoyl)-sn-glycero-3-phosphate	C21 H37 O7 P	432.228	8.862	NA	S29368444	NA	0.0006	1.4475	NA	NA	4	level4	NA	NA	NA	NA	NA	NA	NA	NA	NA	NA	1.63524e+06
9.905_465.3218	C18:neg	1-[(1z)-octadec-1-enyl]-sn-glycero-3-phosphoethanolamine	C23 H48 N O6 P	465.322	9.905	NA	S24823082	NA	-0.0001	-0.2219	NA	NA	3	level4	NA	NA	NA	NA	NA	NA	NA	NA	NA	NA	5.97774e+07
0.681_265.116	C18:neg	1-[(3-carboxypropyl)amino]-1-deoxy-beta-d-fructofuranose	C10 H19 N O7	265.116	0.681	NA	S30777283	NA	-0.0002	-0.6094	NA	NA	1	level4	NA	NA	NA	NA	NA	NA	NA	NA	NA	NA	1.60845e+07
9.295_501.2851	C18:neg	1-arachidonoyl-sn-glycero-3-phosphoethanolamine	C25 H44 N O7 P	501.285	9.295	NA	S21403171	NA	-0.0004	-0.8585	NA	NA	4	level4	NA	NA	NA	NA	NA	NA	NA	NA	NA	NA	4.21566e+06
7.317_865.6043	C18:neg	1-deoxy-1-({(7r,17z)-7-[(hexadecyloxy)methyl]-4-hydroxy-4-oxido-9-oxo-3,5,8-trioxa-4-phosphahexacos-17-en-1-yl}amino)-beta-d-fructopyranose	C45 H88 N O12 P	865.604	7.317	NA	S113381048	NA	-0.0001	-0.1049	NA	NA	2	level4	NA	NA	NA	NA	NA	NA	NA	NA	NA	NA	1.27302e+07
9.228_639.3407	C18:neg	1-deoxy-1-{[(7r,17z,20z)-4-hydroxy-7-(hydroxymethyl)-4-oxido-9-oxo-3,5,8-trioxa-4lambda~5~-phosphahexacosa-17,20-dien-1-yl]amino}-beta-d-fructopyranose	C29 H54 N O12 P	639.341	9.228	NA	S113381064	NA	0.0023	3.5893	NA	NA	2	level4	NA	NA	NA	NA	NA	NA	NA	NA	NA	NA	3.30676e+06
8.737_511.2909	C18:neg	1-heptadecanoyl-sn-glycero-3-phosphoserine	C23 H46 N O9 P	511.291	8.737	NA	S34999684	NA	-0.0001	-0.2821	NA	NA	3	level4	NA	NA	NA	NA	NA	NA	NA	NA	NA	NA	7.66293e+06
9.316_797.5603	C18:neg	1-hexadecanoyl-2-[(5z,8z,10e,12s,14z)-12-hydroxyicosatetraenoyl]-sn-glycero-3-phosphocholine	C44 H80 N O9 P	797.56	9.316	NA	S58827374	NA	0.0032	4.071	NA	NA	8	level4	NA	NA	NA	NA	NA	NA	NA	NA	NA	NA	7.04571e+06
9.678_439.3064	C18:neg	1-hexadecyl-sn-glycero-3-phosphoethanolamine	C21 H46 N O6 P	439.306	9.678	NA	S24823080	NA	0.0002	0.3778	NA	55.9	1	level4	NA	NA	NA	NA	NA	NA	NA	NA	NA	NA	2.08079e+06
8.973_596.2963	C18:neg	1-linoleoyl-sn-glycero-3-phospho-d-myo-inositol	C27 H49 O12 P	596.296	8.973	NA	S58163600	NA	0.0001	0.1927	NA	NA	1	level4	NA	NA	NA	NA	NA	NA	NA	NA	NA	NA	8.88431e+07
9.321_477.2849	C18:neg	1-linoleoyl-sn-glycero-3-phosphoethanolamine	C23 H44 N O7 P	477.285	9.321	NA	S24769385	NA	-0.0006	-1.2915	NA	NA	2	level4	NA	NA	NA	NA	NA	NA	NA	NA	NA	NA	5.8809e+08
6.207_312.1936	C18:neg	1-methyl-n-(9-methyl-9-azabicyclo[3.3.1]non-3-yl)-1h-indazole-3-carboxamide	C18 H24 N4 O	312.194	6.207	NA	S3390	NA	-0.0014	-4.4663	NA	NA	4	level4	NA	NA	NA	NA	NA	NA	NA	NA	NA	NA	1.53999e+06
7.171_514.2772	C18:neg	1-o-(9,16,17-trihydroxy-18-oxokauran-18-yl)hexopyranose	C26 H42 O10	514.277	7.171	NA	S74886412	NA	-0.0006	-1.0931	NA	NA	1	level4	NA	NA	NA	NA	NA	NA	NA	NA	NA	NA	1.46563e+06
0.561_232.0343	C18:neg	1-o-phosphonopentitol	C5 H13 O8 P	232.034	0.561	NA	S2133	NA	-0.0005	-2.3025	NA	NA	5	level4	NA	NA	NA	NA	NA	NA	NA	NA	NA	NA	5.67814e+07
9.544_479.3008	C18:neg	1-oleoyl-2-hydroxy-sn-glycero-3-pe	C23 H46 N O7 P	479.301	9.544	NA	S7826021	NA	-0.0004	-0.7828	NA	NA	6	level4	NA	NA	NA	NA	NA	NA	NA	NA	NA	NA	6.19085e+08
9.316_598.312	C18:neg	1-oleoyl-sn-glycero-3-phospho-d-myo-inositol	C27 H51 O12 P	598.312	9.316	NA	S34448590	NA	0.0002	0.3542	NA	NA	2	level4	NA	NA	NA	NA	NA	NA	NA	NA	NA	NA	1.39128e+08
9.879_358.2873	C18:neg	1-phenyl-1,3-octadecanedione	C24 H38 O2	358.287	9.879	NA	S78501	HMDB0035583	0.0001	0.3505	NA	NA	16	level4	Organic oxygen compounds	Organooxygen compounds	Carbonyl compounds	NA	NA	NA	NA	NA	NA	NA	4.63148e+06
9.796_481.3168	C18:neg	1-stearoyl-2-hydroxy-sn-glycero-3-pe	C23 H48 N O7 P	481.317	9.796	NA	S7826018	NA	-0.0001	-0.1903	NA	NA	4	level4	NA	NA	NA	NA	NA	NA	NA	NA	NA	NA	8.17207e+06
10.012_924.5157	C18:neg	1,1'-dilinoleyl 2,2'-dilysocardiolipin	C45 H82 O15 P2	924.516	10.012	NA	S26332903	NA	0.0028	3.0427	NA	NA	1	level4	NA	NA	NA	NA	NA	NA	NA	NA	NA	NA	3.83709e+06
8.887_338.2457	C18:neg	11-deoxy-pge1	C20 H34 O4	338.246	8.887	NA	S4446182	NA	0	0.0933	NA	NA	19	level4	NA	NA	NA	NA	NA	NA	NA	NA	NA	NA	3.86939e+06
5.626_215.152	C18:neg	11343172	C11 H21 N O3	215.152	5.626	NA	S94028	NA	-0.0001	-0.4958	NA	NA	2	level4	NA	NA	NA	NA	NA	NA	NA	NA	NA	NA	1.16225e+07
9.026_300.2664	C18:neg	12-hsa	C18 H36 O3	300.266	9.026	NA	S7501	NA	-0.0001	-0.2465	NA	NA	29	level4	NA	NA	NA	NA	NA	NA	NA	NA	NA	NA	7.31774e+06
8.503_296.235	C18:neg	13s-hydroxyoctadecadienoic acid	C18 H32 O3	296.235	8.503	NA	S4947055	NA	-0.0001	-0.3144	NA	91.2	55	level4	NA	NA	NA	NA	NA	NA	NA	NA	NA	NA	2.77216e+07
9.768_638.5503	C18:neg	1730452	C39 H74 O6	638.55	9.768	NA	S10394	NA	0.0018	2.7666	NA	NA	162	level4	NA	NA	NA	NA	NA	NA	NA	NA	NA	NA	4.58752e+06
9.109_264.2088	C18:neg	2-(4-nonylphenoxy)ethanol	C17 H28 O2	264.209	9.109	NA	S7414	NA	-0.0001	-0.4365	NA	NA	14	level4	NA	NA	NA	NA	NA	NA	NA	NA	NA	NA	1.76223e+06
9.305_505.3173	C18:neg	2-[(11z,14z)-icosadienoyl]-sn-glycero-3-phosphoethanolamine	C25 H48 N O7 P	505.317	9.305	NA	S24769364	NA	0.0005	0.9817	NA	NA	3	level4	NA	NA	NA	NA	NA	NA	NA	NA	NA	NA	5.2456e+06
9.083_503.3023	C18:neg	2-[(5z,8z,11z)-icosatrienoyl]-sn-glycero-3-phosphoethanolamine	C25 H46 N O7 P	503.302	9.083	NA	S24769366	NA	0.0011	2.2481	NA	NA	6	level4	NA	NA	NA	NA	NA	NA	NA	NA	NA	NA	1.03456e+07
9.049_387.2448	C18:neg	2-[(9z,12z)-9,12-octadecadienoylamino]ethanesulfonic acid	C20 H37 N O4 S	387.245	9.049	NA	S113368758	NA	0.0005	1.2027	NA	NA	1	level4	NA	NA	NA	NA	NA	NA	NA	NA	NA	NA	5.66488e+07
4.425_341.1336	C18:neg	2-amino-2-deoxy-4-o-î²-d-galactopyranosyl-d-glucose	C12 H23 N O10	341.134	4.425	NA	S106391	NA	0.0015	4.263	NA	NA	4	level4	NA	NA	NA	NA	NA	NA	NA	NA	NA	NA	2.08083e+06
9.611_437.2908	C18:neg	2-aminoethyl (2r)-3-[(1z)-1-hexadecen-1-yloxy]-2-hydroxypropyl hydrogen phosphate	C21 H44 N O6 P	437.291	9.611	NA	S24769219	NA	0.0001	0.2973	NA	NA	1	level4	NA	NA	NA	NA	NA	NA	NA	NA	NA	NA	6.45788e+06
9.587_487.306	C18:neg	2-aminoethyl (2r)-3-hydroxy-2-{[8-(tetracyclo[6.4.0.0~2,7~.0~3,6~]dodec-10-yl)octyl]oxy}propyl hydrogen phosphate	C25 H46 N O6 P	487.306	9.587	NA	S24823079	NA	-0.0003	-0.6614	NA	NA	1	level4	NA	NA	NA	NA	NA	NA	NA	NA	NA	NA	1.2695e+06
0.656_216.0401	C18:neg	2-c-methylerythritol 4-phosphate	C5 H13 O7 P	216.04	0.656	NA	S391470	NA	0.0002	0.7811	33.3	NA	1	level4	NA	NA	NA	NA	NA	NA	NA	NA	NA	NA	2.07506e+08
9.77_326.1916	C18:neg	2-dodecylbenzenesulfonic acid	C18 H30 O3 S	326.192	9.77	NA	S23761	HMDB0031031	0	0.0211	NA	NA	2	level4	Benzenoids	Benzene and substituted derivatives	Benzenesulfonic acids and derivatives	NA	NA	NA	NA	NA	NA	NA	3.69124e+07
8.996_348.179	C18:neg	2-hydroxy-2-(4-methyl-2-oxocyclohexyl)propyl hexopyranoside	C16 H28 O8	348.179	8.996	NA	S30791612	NA	0.0006	1.6698	NA	NA	2	level4	NA	NA	NA	NA	NA	NA	NA	NA	NA	NA	2.50444e+06
11.446_583.518	C18:neg	2-hydroxy-n-[(2s,3r,4e,6r)-1,3,6-trihydroxy-4-octadecen-2-yl]heptadecanamide	C35 H69 N O5	583.518	11.446	NA	S113381238	NA	0.0004	0.7622	NA	NA	1	level4	NA	NA	NA	NA	NA	NA	NA	NA	NA	NA	5.81018e+06
3.188_366.1427	C18:neg	2-iodohexadecanal	C16 H31 I O	366.143	3.188	NA	S2299788	NA	0.0008	2.0623	NA	NA	1	level4	NA	NA	NA	NA	NA	NA	NA	NA	NA	NA	1.09414e+07
5.506_245.1624	C18:neg	2-methylbutyrylcarnitine	C12 H23 N O4	245.162	5.506	NA	S4932320	NA	-0.0003	-1.1425	NA	NA	5	level4	NA	NA	NA	NA	NA	NA	NA	NA	NA	NA	4.06239e+06
0.741_329.1152	C18:neg	2,2'-(1-phenyl-1h-1,2,4-triazole-3,5-diyl)diphenol	C20 H15 N3 O2	329.115	0.741	NA	S11459314	NA	-0.0013	-3.8694	NA	NA	2	level4	NA	NA	NA	NA	NA	NA	NA	NA	NA	NA	7.31494e+06
0.634_150.0529	C18:neg	2,3,4,5-tetrahydroxypentanal	C5 H10 O5	150.053	0.634	NA	S831	NA	0	0.1671	54.3	61.8	40	level4	NA	NA	NA	NA	NA	NA	NA	NA	NA	NA	2.7945e+07
3.706_156.0787	C18:neg	2,5-dimethyl-4-ethoxy-3(2h)-furanone	C8 H12 O3	156.079	3.706	NA	S2285292	HMDB0032232	0	0.0838	NA	NA	3	level4	Organoheterocyclic compounds	Dihydrofurans	Furanones	NA	NA	NA	NA	NA	NA	NA	4.01313e+07
7.1_222.1618	C18:neg	2,6-di-tert-butylhydroquinone	C14 H22 O2	222.162	7.1	NA	S68075	NA	-0.0002	-0.7988	NA	NA	16	level4	NA	NA	NA	NA	NA	NA	NA	NA	NA	NA	3.05572e+06
3.879_304.1261	C18:neg	2'-deoxymugineic acid	C12 H20 N2 O7	304.126	3.879	NA	S164856	HMDB0033909	-0.0009	-2.9863	NA	NA	3	level4	Organic acids and derivatives	Carboxylic acids and derivatives	Amino acids, peptides, and analogues	NA	NA	NA	NA	NA	NA	NA	2.15175e+06
4.009_390.2006	C18:neg	20-trifluoromethyl-leukotriene b4	C20 H29 F3 O4	390.201	4.009	NA	S4446257	NA	-0.0012	-3.1238	NA	NA	1	level4	NA	NA	NA	NA	NA	NA	NA	NA	NA	NA	9.69987e+06
5.37_142.0993	C18:neg	2347	C8 H14 O2	142.099	5.37	NA	S20080	NA	0	-0.2214	NA	NA	58	level4	NA	NA	NA	NA	NA	NA	NA	NA	NA	NA	8.5711e+07
0.947_215.056	C18:neg	240i539pwq	C5 H14 N O6 P	215.056	0.947	NA	S110410	NA	0.0001	0.6495	NA	NA	4	level4	NA	NA	NA	NA	NA	NA	NA	NA	NA	NA	1.75029e+07
9.144_252.2089	C18:neg	2515	C16 H28 O2	252.209	9.144	NA	S4517924	NA	-0.0001	-0.3363	NA	NA	57	level4	NA	NA	NA	NA	NA	NA	NA	NA	NA	NA	3.24673e+06
8.866_409.2832	C18:neg	2e86wq6jkp	C23 H39 N O5	409.283	8.866	NA	S4948122	NA	0.0004	0.8866	NA	NA	1	level4	NA	NA	NA	NA	NA	NA	NA	NA	NA	NA	3.93438e+06
9.562_381.3244	C18:neg	2lyi9hy04v	C23 H43 N O3	381.324	9.562	NA	S19979479	NA	0.0001	0.3179	NA	NA	1	level4	NA	NA	NA	NA	NA	NA	NA	NA	NA	NA	1.07811e+07
0.657_326.1325	C18:neg	3-(4-fluorophenyl)-2,2,4-trimethyl-2h-chromen-7-yl acetate	C20 H19 F O3	326.132	0.657	NA	S223802	NA	0.0006	1.9864	NA	NA	1	level4	NA	NA	NA	NA	NA	NA	NA	NA	NA	NA	3.36957e+07
4.173_102.0681	C18:neg	3-methylbutanoic acid	C5 H10 O2	102.068	4.173	NA	S10001	NA	0	-0.1909	NA	NA	19	level4	NA	NA	NA	NA	NA	NA	NA	NA	NA	NA	2.73523e+06
6.267_214.1568	C18:neg	3-oxolauric acid	C12 H22 O3	214.157	6.267	NA	S388783	NA	-0.0001	-0.239	NA	NA	16	level4	NA	NA	NA	NA	NA	NA	NA	NA	NA	NA	5.40327e+06
8.774_270.2192	C18:neg	3-oxopalmitic acid	C16 H30 O3	270.219	8.774	NA	S4446124	NA	-0.0003	-1.0121	NA	NA	20	level4	NA	NA	NA	NA	NA	NA	NA	NA	NA	NA	1.28498e+07
0.621_183.9773	C18:neg	3-phosphonooxypyruvic acid	C3 H5 O7 P	183.977	0.621	NA	S103	NA	0	0.172	NA	NA	1	level4	NA	NA	NA	NA	NA	NA	NA	NA	NA	NA	3.79045e+06
3.707_112.0888	C18:neg	3165	C7 H12 O	112.089	3.707	NA	S4446437	NA	0	0.2456	NA	NA	25	level4	NA	NA	NA	NA	NA	NA	NA	NA	NA	NA	6.5478e+06
8.629_248.1774	C18:neg	3222	C16 H24 O2	248.177	8.629	NA	S200182	NA	-0.0002	-1.0005	NA	NA	22	level4	NA	NA	NA	NA	NA	NA	NA	NA	NA	NA	1.53983e+06
3.986_230.1152	C18:neg	3448	C12 H22 S2	230.115	3.986	NA	S16423	NA	-0.0011	-4.6705	NA	NA	1	level4	NA	NA	NA	NA	NA	NA	NA	NA	NA	NA	7.60645e+06
6.251_270.1828	C18:neg	3543	C15 H26 O4	270.183	6.251	NA	S54974	NA	-0.0003	-0.9805	NA	NA	2	level4	NA	NA	NA	NA	NA	NA	NA	NA	NA	NA	9.78536e+06
2.884_218.0249	C18:neg	4-(2-hydroxyethyl)phenyl hydrogen sulfate	C8 H10 O5 S	218.025	2.884	NA	S30777652	NA	0	0.0999	NA	NA	2	level4	NA	NA	NA	NA	NA	NA	NA	NA	NA	NA	1.75638e+07
0.683_165.0246	C18:neg	4-(isothiocyanatomethyl)phenol	C8 H7 N O S	165.025	0.683	NA	S141134	NA	-0.0002	-1.1718	NA	NA	1	level4	NA	NA	NA	NA	NA	NA	NA	NA	NA	NA	2.89441e+06
9.58_369.3246	C18:neg	4-(stearoylamino)butanoic acid	C22 H43 N O3	369.325	9.58	NA	S142829	NA	0.0003	0.824	NA	NA	4	level4	NA	NA	NA	NA	NA	NA	NA	NA	NA	NA	2.69358e+06
5.318_256.1673	C18:neg	4-[(2-isopropyl-5-methylcyclohexyl)oxy]-4-oxobutanoic acid	C14 H24 O4	256.167	5.318	NA	S8374504	NA	-0.0002	-0.6878	NA	NA	4	level4	NA	NA	NA	NA	NA	NA	NA	NA	NA	NA	4.17084e+06
0.66_219.0406	C18:neg	4-amino-2-methyl-5-phosphooxymethylpyrimidine	C6 H10 N3 O4 P	219.041	0.66	NA	S211	NA	-0.0003	-1.256	NA	NA	1	level4	NA	NA	NA	NA	NA	NA	NA	NA	NA	NA	3.0188e+06
0.837_309.1091	C18:neg	4-carboxy-2-(tyrosylamino)butanoate	C14 H17 N2 O6	309.109	0.837	NA	S35031938	NA	0.0005	1.5071	NA	NA	2	level4	NA	NA	NA	NA	NA	NA	NA	NA	NA	NA	1.14199e+07
2.664_234.0197	C18:neg	4-ethyl-2,6-dihydroxyphenyl hydrogen sulfate	C8 H10 O6 S	234.02	2.664	NA	S74852096	NA	-0.0001	-0.5409	NA	NA	1	level4	NA	NA	NA	NA	NA	NA	NA	NA	NA	NA	7.58126e+07
0.666_114.0317	C18:neg	4-hydroxy-5-methylfuran-3(2h)-one	C5 H6 O3	114.032	0.666	NA	S3757733	NA	0	0.105	NA	NA	4	level4	NA	NA	NA	NA	NA	NA	NA	NA	NA	NA	7.02617e+07
3.96_244.1421	C18:neg	4-hydroxyprolylleucine	C11 H20 N2 O4	244.142	3.96	NA	S10480082	NA	-0.0002	-1.0219	NA	NA	4	level4	NA	NA	NA	NA	NA	NA	NA	NA	NA	NA	3.53325e+06
8.931_250.1931	C18:neg	4-tert-octylphenol monoethoxylate	C16 H26 O2	250.193	8.931	NA	S5388	NA	-0.0001	-0.5437	NA	NA	24	level4	NA	NA	NA	NA	NA	NA	NA	NA	NA	NA	1.59218e+06
9.771_312.1758	C18:neg	4-undecylbenzenesulfonic acid	C17 H28 O3 S	312.176	9.771	NA	S35040	NA	-0.0001	-0.3865	NA	NA	1	level4	NA	NA	NA	NA	NA	NA	NA	NA	NA	NA	3.26677e+07
5.795_249.1362	C18:neg	4'-methoxy-3-morpholino-propiophenone	C14 H19 N O3	249.136	5.795	NA	S108153	NA	-0.0003	-1.1238	NA	NA	3	level4	NA	NA	NA	NA	NA	NA	NA	NA	NA	NA	2.29466e+06
2.771_358.0964	C18:neg	4'-phosphopantetheine	C11 H23 N2 O7 P S	358.096	2.771	NA	S962	NA	0.0001	0.2539	NA	NA	2	level4	NA	NA	NA	NA	NA	NA	NA	NA	NA	NA	1.85834e+07
0.67_165.046	C18:neg	4129939	C5 H11 N O3 S	165.046	0.67	NA	S139840	NA	0	-0.1033	NA	NA	5	level4	NA	NA	NA	NA	NA	NA	NA	NA	NA	NA	8.00495e+08
0.586_334.0342	C18:neg	5-(3,4-diacetoxybut-1-ynyl)-2,2'-bithiophene	C16 H14 O4 S2	334.034	0.586	NA	S389355	NA	0.0008	2.4321	NA	NA	1	level4	NA	NA	NA	NA	NA	NA	NA	NA	NA	NA	3.45515e+07
0.59_276.0286	C18:neg	5-(4-acetoxy-1-butynyl)-2,2â€²-bithienyl	C14 H12 O2 S2	276.029	0.59	NA	S389319	NA	0.0007	2.5611	NA	NA	1	level4	NA	NA	NA	NA	NA	NA	NA	NA	NA	NA	5.59886e+07
0.709_366.0579	C18:neg	5-formamidoimidazole-4-carboxamide ribotide	C10 H15 N4 O9 P	366.058	0.709	NA	S145893	NA	0.0002	0.581	NA	NA	2	level4	NA	NA	NA	NA	NA	NA	NA	NA	NA	NA	1.66551e+07
2.756_542.1783	C18:neg	5,7-dihydroxy-2-(4-hydroxyphenyl)-8-(3-methyl-2-buten-1-yl)-4-oxo-4h-chromen-3-yl 4-o-acetyl-6-deoxy-alpha-l-erythro-hexopyranoside	C28 H30 O11	542.178	2.756	NA	S24844468	NA	-0.0005	-0.9487	NA	NA	1	level4	NA	NA	NA	NA	NA	NA	NA	NA	NA	NA	1.78924e+07
3.808_392.162	C18:neg	5,7-dihydroxy-6-isobutyryl-8-(3-methyl-2-buten-1-yl)-4-phenyl-2h-chromen-2-one	C24 H24 O5	392.162	3.808	NA	S4441487	NA	-0.0004	-1.0289	NA	NA	4	level4	NA	NA	NA	NA	NA	NA	NA	NA	NA	NA	2.87949e+06
2.89_414.2118	C18:neg	6-bromo-5,9-docosadienoic acid	C22 H39 Br O2	414.212	2.89	NA	S10475394	NA	-0.0016	-3.7856	NA	NA	1	level4	NA	NA	NA	NA	NA	NA	NA	NA	NA	NA	7.99884e+06
3.151_400.1959	C18:neg	6-bromo-5,9-heneicosadienoic acid	C21 H37 Br O2	400.196	3.151	NA	S10475393	NA	-0.0018	-4.3894	NA	NA	1	level4	NA	NA	NA	NA	NA	NA	NA	NA	NA	NA	4.41174e+06
2.423_190.0741	C18:neg	6-hydroxy-1h-indole-3-acetamide	C10 H10 N2 O2	190.074	2.423	NA	S252618	HMDB0031173	-0.0001	-0.6503	NA	NA	2	level4	Organoheterocyclic compounds	Indoles and derivatives	Hydroxyindoles	NA	NA	NA	NA	NA	NA	NA	2.82213e+07
5.201_426.2254	C18:neg	6,9,11,13,14-pentahydroxy-11-isopropyl-3,7,10-trimethyl-15-oxapentacyclo[7.5.1.0~1,6~.0~7,13~.0~10,14~]pentadec-2-yl acetate	C22 H34 O8	426.225	5.201	NA	S35014064	NA	0	0.1137	NA	NA	1	level4	NA	NA	NA	NA	NA	NA	NA	NA	NA	NA	2.4552e+06
2.951_407.2016	C18:neg	6033	C24 H26 F N3 O2	407.202	2.951	NA	S65004	NA	0.0007	1.6623	NA	NA	1	level4	NA	NA	NA	NA	NA	NA	NA	NA	NA	NA	4.77058e+06
2.173_271.1466	C18:neg	616626	C11 H21 N5 O S	271.147	2.173	NA	S12730	NA	-0.0001	-0.4502	NA	NA	1	level4	NA	NA	NA	NA	NA	NA	NA	NA	NA	NA	4.38285e+07
2.893_179.0807	C18:neg	7-aminomethyl-7-deazaguanine	C7 H9 N5 O	179.081	2.893	NA	S166	NA	0	-0.0938	NA	NA	1	level4	NA	NA	NA	NA	NA	NA	NA	NA	NA	NA	7.77239e+06
0.713_283.0913	C18:neg	8-hydroxy-deoxyguanosine	C10 H13 N5 O5	283.091	0.713	NA	S66049	HMDB0003333	-0.0004	-1.4391	NA	NA	3	level4	Nucleosides, nucleotides, and analogues	Purine nucleosides	Purine 2'-deoxyribonucleosides	NA	NA	NA	NA	NA	NA	NA	1.12295e+07
4.969_160.1099	C18:neg	8-hydroxyoctanoic acid	C8 H16 O3	160.11	4.969	NA	S63018	NA	0	-0.2313	NA	NA	25	level4	NA	NA	NA	NA	NA	NA	NA	NA	NA	NA	3.18451e+06
0.656_285.1059	C18:neg	9-(beta-d-arabinofuranosyl)-2-imino-3,7,8,9-tetrahydro-2h-purin-6-ol	C10 H15 N5 O5	285.106	0.656	NA	S59662748	NA	-0.0014	-4.942	NA	NA	1	level4	NA	NA	NA	NA	NA	NA	NA	NA	NA	NA	8.21875e+06
4.47_174.1255	C18:neg	9-hydroxynonanoic acid	C9 H18 O3	174.125	4.47	NA	S121694	NA	-0.0001	-0.4442	NA	NA	10	level4	NA	NA	NA	NA	NA	NA	NA	NA	NA	NA	2.58851e+06
4.599_184.1099	C18:neg	9-oxodecenoic acid	C10 H16 O3	184.11	4.599	NA	S1362276	NA	-0.0001	-0.3669	NA	NA	21	level4	NA	NA	NA	NA	NA	NA	NA	NA	NA	NA	1.89428e+06
8.263_234.1618	C18:neg	9-phenylnonanoic acid	C15 H22 O2	234.162	8.263	NA	S2540927	NA	-0.0001	-0.5624	NA	NA	87	level4	NA	NA	NA	NA	NA	NA	NA	NA	NA	NA	2.20191e+06
8.383_316.2615	C18:neg	9,10-dihydroxystearic acid	C18 H36 O4	316.262	8.383	NA	S80658	NA	0.0001	0.3101	NA	NA	25	level4	NA	NA	NA	NA	NA	NA	NA	NA	NA	NA	2.90463e+06
1.743_203.1158	C18:neg	Acetylcarnitine	C9 H17 N O4	203.116	1.743	NA	S21243783	NA	0.0001	0.3434	NA	NA	4	level4	NA	NA	NA	NA	NA	NA	NA	NA	NA	NA	5.92277e+07
0.695_167.0252	C18:neg	Acetyltaurine	C4 H9 N O4 S	167.025	0.695	NA	S140553	NA	-0.0001	-0.3184	NA	NA	2	level4	NA	NA	NA	NA	NA	NA	NA	NA	NA	NA	1.07686e+08
0.671_101.0477	C18:neg	Acpc	C4 H7 N O2	101.048	0.671	NA	S520	NA	0	-0.0988	NA	NA	9	level4	NA	NA	NA	NA	NA	NA	NA	NA	NA	NA	2.04068e+07
1.196_147.0894	C18:neg	Afegostat	C6 H13 N O3	147.089	1.196	NA	S394649	NA	-0.0001	-0.9773	NA	NA	7	level4	NA	NA	NA	NA	NA	NA	NA	NA	NA	NA	3.73782e+07
3.114_275.1268	C18:neg	Alanyltryptophan	C14 H17 N3 O3	275.127	3.114	NA	S231456	HMDB0013209	-0.0001	-0.5336	NA	NA	4	level4	Organic acids and derivatives	Carboxylic acids and derivatives	Amino acids, peptides, and analogues	NA	NA	NA	NA	NA	NA	NA	8.73916e+06
6.154_323.1733	C18:neg	Alloxydim	C17 H25 N O5	323.173	6.154	NA	S4901227	NA	0.0001	0.1548	NA	NA	1	level4	NA	NA	NA	NA	NA	NA	NA	NA	NA	NA	2.84172e+06
0.717_666.2232	C18:neg	Alpha-d-glucopyranosyl-(1->4)-alpha-d-glucopyranosyl-(1->4)-alpha-d-glucopyranosyl-(1->4)-d-glucopyranose	C24 H42 O21	666.223	0.717	NA	S388711	NA	0.0013	1.9435	NA	NA	16	level4	NA	NA	NA	NA	NA	NA	NA	NA	NA	NA	5.917e+06
0.958_160.0371	C18:neg	Alpha-ketoadipic acid	C6 H8 O5	160.037	0.958	NA	S70	NA	0	-0.2197	NA	NA	7	level4	NA	NA	NA	NA	NA	NA	NA	NA	NA	NA	1.83892e+07
0.627_186.064	C18:neg	Ampa	C7 H10 N2 O4	186.064	0.627	NA	S1184	NA	-0.0001	-0.5822	NA	NA	3	level4	NA	NA	NA	NA	NA	NA	NA	NA	NA	NA	3.6495e+06
2.516_294.0616	C18:neg	Aplysin	C15 H19 Br O	294.062	2.516	NA	S9241499	NA	-0.0003	-1.0179	NA	NA	4	level4	NA	NA	NA	NA	NA	NA	NA	NA	NA	NA	3.91686e+07
3.239_184.1211	C18:neg	Apronalide	C9 H16 N2 O2	184.121	3.239	NA	S10264	NA	-0.0001	-0.6314	NA	NA	2	level4	NA	NA	NA	NA	NA	NA	NA	NA	NA	NA	3.79173e+06
3.157_321.1802	C18:neg	Arg-phe	C15 H23 N5 O3	321.18	3.157	NA	S3640706	NA	0.0001	0.3344	NA	NA	2	level4	NA	NA	NA	NA	NA	NA	NA	NA	NA	NA	2.12548e+08
2.701_436.1515	C18:neg	Artonin e	C25 H24 O7	436.151	2.701	NA	S4587690	HMDB0035186	-0.0007	-1.6054	NA	NA	14	level4	Phenylpropanoids and polyketides	Flavonoids	Flavones	NA	NA	NA	NA	NA	NA	NA	3.18273e+07
9.558_400.2831	C18:neg	Ascr#27	C22 H40 O6	400.283	9.558	NA	S31150636	NA	0.0006	1.4369	NA	NA	2	level4	NA	NA	NA	NA	NA	NA	NA	NA	NA	NA	1.65646e+06
9.768_402.2983	C18:neg	Ascr#28	C22 H42 O6	402.298	9.768	NA	S31150637	NA	0.0002	0.3813	NA	NA	4	level4	NA	NA	NA	NA	NA	NA	NA	NA	NA	NA	6.49572e+06
0.707_246.1212	C18:neg	Asp-leu	C10 H18 N2 O5	246.121	0.707	NA	S295006	NA	-0.0004	-1.7007	NA	NA	11	level4	NA	NA	NA	NA	NA	NA	NA	NA	NA	NA	3.85314e+08
0.688_230.09	C18:neg	Aspartyl-l-proline	C9 H14 N2 O5	230.09	0.688	NA	S149163	HMDB0002335	-0.0002	-1.0708	NA	NA	6	level4	Organic acids and derivatives	Carboxylic acids and derivatives	Amino acids, peptides, and analogues	NA	NA	NA	NA	NA	NA	NA	2.04726e+07
0.642_217.1425	C18:neg	B-ala-lys	C9 H19 N3 O3	217.143	0.642	NA	S389523	NA	-0.0002	-0.7212	NA	NA	5	level4	NA	NA	NA	NA	NA	NA	NA	NA	NA	NA	4.62849e+07
3.334_357.1425	C18:neg	Bacancosin	C16 H23 N O8	357.142	3.334	NA	S390932	NA	0.0001	0.3739	NA	NA	1	level4	NA	NA	NA	NA	NA	NA	NA	NA	NA	NA	3.96416e+06
2.552_338.1477	C18:neg	Bayer e 39 soluble	C16 H22 N2 O6	338.148	2.552	NA	S55158	NA	-0.0001	-0.2418	NA	NA	2	level4	NA	NA	NA	NA	NA	NA	NA	NA	NA	NA	3.12202e+06
5.031_548.3046	C18:neg	Belfosdil	C27 H50 O7 P2	548.305	5.031	NA	S65099	NA	0.0015	2.6686	NA	NA	1	level4	NA	NA	NA	NA	NA	NA	NA	NA	NA	NA	1.28649e+07
0.659_228.03	C18:neg	Benurestat	C9 H9 Cl N2 O3	228.03	0.659	NA	S34835	NA	-0.0002	-0.8247	NA	NA	2	level4	NA	NA	NA	NA	NA	NA	NA	NA	NA	NA	1.50142e+07
4.16_213.9866	C18:neg	Benzothiazole-2-sulfonamide	C7 H6 N2 O2 S2	213.987	4.16	NA	S61261	NA	-0.0005	-2.3288	NA	NA	1	level4	NA	NA	NA	NA	NA	NA	NA	NA	NA	NA	4.99088e+06
0.712_222.0749	C18:neg	Beta-d-ethyl glucuronide	C8 H14 O7	222.075	0.712	NA	S19355701	NA	0.0009	4.071	95.8	NA	2	level4	NA	NA	NA	NA	NA	NA	NA	NA	NA	NA	2.23569e+08
0.671_163.0845	C18:neg	Bicine	C6 H13 N O4	163.084	0.671	NA	S8431	HMDB0011727	0	-0.0396	NA	NA	10	level4	Organic acids and derivatives	Carboxylic acids and derivatives	Amino acids, peptides, and analogues	NA	NA	NA	NA	NA	NA	NA	2.49978e+07
3.017_322.1165	C18:neg	Binapacryl	C15 H18 N2 O6	322.116	3.017	NA	S9817	NA	0	0.1348	NA	NA	1	level4	NA	NA	NA	NA	NA	NA	NA	NA	NA	NA	3.58698e+06
0.596_400.0535	C18:neg	Bis(2,3-dihydroxypropyl) 2-hydroxy-1,3-propanediyl bis[hydrogen (phosphate)]	C9 H22 O13 P2	400.053	0.596	NA	S389140	NA	0	-0.0554	NA	NA	1	level4	NA	NA	NA	NA	NA	NA	NA	NA	NA	NA	1.69361e+07
6.364_244.1672	C18:neg	Brassylic acid	C13 H24 O4	244.167	6.364	NA	S10026	NA	-0.0002	-0.9824	NA	NA	9	level4	NA	NA	NA	NA	NA	NA	NA	NA	NA	NA	2.47315e+06
0.638_198.9472	C18:neg	Bronopol	C3 H6 Br N O4	198.947	0.638	NA	S2356	NA	-0.0008	-4.262	NA	NA	1	level4	NA	NA	NA	NA	NA	NA	NA	NA	NA	NA	2.36733e+07
4.621_226.1204	C18:neg	Butopyronoxyl	C12 H18 O4	226.12	4.621	NA	S10306	NA	-0.0001	-0.3234	NA	NA	7	level4	NA	NA	NA	NA	NA	NA	NA	NA	NA	NA	3.44622e+06
3.871_341.126	C18:neg	Cassyfiline	C19 H19 N O5	341.126	3.871	NA	S390698	NA	-0.0003	-0.9749	NA	NA	3	level4	NA	NA	NA	NA	NA	NA	NA	NA	NA	NA	3.88143e+07
9.314_401.2929	C18:neg	Cetilistat	C25 H39 N O3	401.293	9.314	NA	S8128526	NA	-0.0001	-0.1814	NA	NA	2	level4	NA	NA	NA	NA	NA	NA	NA	NA	NA	NA	3.71754e+06
3.887_588.302	C18:neg	Cilengitide	C27 H40 N8 O7	588.302	3.887	NA	S154046	NA	0	-0.038	NA	NA	2	level4	NA	NA	NA	NA	NA	NA	NA	NA	NA	NA	9.68345e+07
6.256_449.2768	C18:neg	Condelphine	C25 H39 N O6	449.277	6.256	NA	S390323	NA	-0.0009	-2.0018	NA	NA	2	level4	NA	NA	NA	NA	NA	NA	NA	NA	NA	NA	1.74812e+06
7.283_252.1723	C18:neg	Cuauhtemone	C15 H24 O3	252.172	7.283	NA	S390809	NA	-0.0003	-1.089	NA	NA	29	level4	NA	NA	NA	NA	NA	NA	NA	NA	NA	NA	3.854e+06
5.37_214.084	C18:neg	Curvulalide	C10 H14 O5	214.084	5.37	NA	S27022359	NA	-0.0001	-0.4441	NA	NA	1	level4	NA	NA	NA	NA	NA	NA	NA	NA	NA	NA	4.50549e+07
3.575_329.1475	C18:neg	Cypendazole	C16 H19 N5 O3	329.147	3.575	NA	S31583	NA	-0.0013	-3.9951	NA	NA	1	level4	NA	NA	NA	NA	NA	NA	NA	NA	NA	NA	2.14306e+06
0.667_120.0422	C18:neg	D-(−)-threose	C4 H8 O4	120.042	0.667	NA	S388736	NA	-0.0001	-0.4185	NA	42.4	13	level4	NA	NA	NA	NA	NA	NA	NA	NA	NA	NA	3.13363e+08
0.613_259.0454	C18:neg	D-glucosamine 6-phosphate	C6 H14 N O8 P	259.045	0.613	NA	S389822	NA	-0.0003	-1.1953	NA	NA	10	level4	NA	NA	NA	NA	NA	NA	NA	NA	NA	NA	2.21389e+07
0.606_205.0404	C18:neg	Dacisteine	C7 H11 N O4 S	205.04	0.606	NA	S59118	NA	-0.0005	-2.3909	NA	NA	2	level4	NA	NA	NA	NA	NA	NA	NA	NA	NA	NA	2.90952e+06
4.175_162.0528	C18:neg	Diethylpyrocarbonate	C6 H10 O5	162.053	4.175	NA	S2943	NA	0	0.0724	86.4	NA	31	level4	NA	NA	NA	NA	NA	NA	NA	NA	NA	NA	1.2419e+07
3.469_394.1951	C18:neg	Diflucortolone	C22 H28 F2 O4	394.195	3.469	NA	S10128664	NA	-0.0005	-1.15	NA	NA	1	level4	NA	NA	NA	NA	NA	NA	NA	NA	NA	NA	8.42786e+06
0.652_128.0585	C18:neg	Dihydrothymine	C5 H8 N2 O2	128.059	0.652	NA	S84456	HMDB0000079	0	-0.3038	NA	NA	6	level4	Organoheterocyclic compounds	Diazines	Pyrimidines and pyrimidine derivatives	NA	NA	NA	NA	NA	NA	NA	1.33247e+08
0.563_218.0232	C18:neg	Diphenyldisulfide	C12 H10 S2	218.023	0.563	NA	S12861	NA	0.0008	3.7386	NA	NA	3	level4	NA	NA	NA	NA	NA	NA	NA	NA	NA	NA	1.08729e+07
3.014_147.0532	C18:neg	Dl-glutamic acid	C5 H9 N O4	147.053	3.014	NA	S591	NA	0.0001	0.4296	NA	NA	13	level4	NA	NA	NA	NA	NA	NA	NA	NA	NA	NA	3.59801e+07
0.655_146.1054	C18:neg	Dl-lysine	C6 H14 N2 O2	146.105	0.655	NA	S843	NA	-0.0001	-0.5198	NA	NA	8	level4	NA	NA	NA	NA	NA	NA	NA	NA	NA	NA	3.17538e+08
9.603_330.256	C18:neg	Docosapentaenoic acid	C22 H34 O2	330.256	9.603	NA	S4942831	NA	0.0001	0.4396	NA	NA	23	level4	NA	NA	NA	NA	NA	NA	NA	NA	NA	NA	5.13106e+06
0.633_310.0237	C18:neg	Edifenphos	C14 H15 O2 P S2	310.024	0.633	NA	S26320	NA	-0.0014	-4.556	NA	NA	1	level4	NA	NA	NA	NA	NA	NA	NA	NA	NA	NA	8.89659e+06
9.293_302.2246	C18:neg	Eicosapentanoic acid	C20 H30 O2	302.225	9.293	NA	S393682	NA	0	-0.0583	NA	NA	65	level4	NA	NA	NA	NA	NA	NA	NA	NA	NA	NA	1.26867e+09
7.289_294.1829	C18:neg	Embelin	C17 H26 O4	294.183	7.289	NA	S3105	NA	-0.0002	-0.7968	NA	NA	8	level4	NA	NA	NA	NA	NA	NA	NA	NA	NA	NA	9.97965e+06
4.911_656.4234	C18:neg	Enalkiren	C35 H56 N6 O6	656.423	4.911	NA	S54622	NA	-0.0028	-4.235	NA	NA	1	level4	NA	NA	NA	NA	NA	NA	NA	NA	NA	NA	3.1442e+07
3.006_314.0939	C18:neg	Epithienamycin c	C13 H18 N2 O5 S	314.094	3.006	NA	S8216889	NA	0.0002	0.7745	NA	NA	3	level4	NA	NA	NA	NA	NA	NA	NA	NA	NA	NA	1.56614e+07
2.352_275.1478	C18:neg	Epsilon-(gamma-glutamyl)-lysine	C11 H21 N3 O5	275.148	2.352	NA	S5378717	NA	-0.0003	-1.2396	NA	NA	4	level4	NA	NA	NA	NA	NA	NA	NA	NA	NA	NA	1.15718e+07
2.886_237.1001	C18:neg	Ethopabate	C12 H15 N O4	237.1	2.886	NA	S5812	NA	0	0.0781	NA	NA	6	level4	NA	NA	NA	NA	NA	NA	NA	NA	NA	NA	6.74477e+07
4.126_294.1314	C18:neg	Ethyl 3-(beta-d-glucopyranosyloxy)butanoate	C12 H22 O8	294.131	4.126	NA	S113371227	NA	-0.0001	-0.2578	NA	NA	1	level4	NA	NA	NA	NA	NA	NA	NA	NA	NA	NA	4.2095e+06
3.747_330.1372	C18:neg	Ethynerone	C20 H23 Cl O2	330.137	3.747	NA	S8512249	NA	-0.0015	-4.5379	NA	NA	3	level4	NA	NA	NA	NA	NA	NA	NA	NA	NA	NA	3.01253e+06
0.559_296.0005	C18:neg	Fenclofenac	C14 H10 Cl2 O3	296	0.559	NA	S58860	NA	-0.0002	-0.7712	NA	NA	1	level4	NA	NA	NA	NA	NA	NA	NA	NA	NA	NA	1.51697e+06
3.918_314.1064	C18:neg	Fenleuton	C17 H15 F N2 O3	314.106	3.918	NA	S65045	NA	-0.0003	-0.8683	NA	NA	1	level4	NA	NA	NA	NA	NA	NA	NA	NA	NA	NA	1.42647e+06
3.024_145.0528	C18:neg	Fg7175000	C9 H7 N O	145.053	3.024	NA	S5816	NA	0	-0.1102	NA	NA	6	level4	NA	NA	NA	NA	NA	NA	NA	NA	NA	NA	9.88049e+06
0.702_340.1476	C18:neg	Fortimicin fu-10	C12 H24 N2 O9	340.148	0.702	NA	S30791545	NA	-0.0006	-1.7465	NA	NA	1	level4	NA	NA	NA	NA	NA	NA	NA	NA	NA	NA	3.65298e+06
0.635_308.1582	C18:neg	Fructoselysine	C12 H24 N2 O7	308.158	0.635	NA	S8015298	NA	-0.0001	-0.436	NA	NA	2	level4	NA	NA	NA	NA	NA	NA	NA	NA	NA	NA	7.71851e+06
0.646_237.0847	C18:neg	Fructosylglycine	C8 H15 N O7	237.085	0.646	NA	S2339006	NA	-0.0001	-0.4845	NA	NA	7	level4	NA	NA	NA	NA	NA	NA	NA	NA	NA	NA	9.23359e+06
0.598_128.0473	C18:neg	Furaneol	C6 H8 O3	128.047	0.598	NA	S18218	NA	0	0.0765	NA	NA	16	level4	NA	NA	NA	NA	NA	NA	NA	NA	NA	NA	2.61536e+07
0.642_248.044	C18:neg	Furylfuramide	C11 H8 N2 O5	248.044	0.642	NA	S4444292	NA	0.0007	2.7547	NA	NA	3	level4	NA	NA	NA	NA	NA	NA	NA	NA	NA	NA	8.90545e+06
5.881_468.2432	C18:neg	Gentamicin a sulfate	C18 H36 N4 O10	468.243	5.881	NA	S30791434	NA	0	0.0084	NA	NA	2	level4	NA	NA	NA	NA	NA	NA	NA	NA	NA	NA	1.75349e+07
0.665_226.0688	C18:neg	Glucoheptonic acid	C7 H14 O8	226.069	0.665	NA	S55750	NA	-0.0001	-0.432	NA	38.6	1	level4	NA	NA	NA	NA	NA	NA	NA	NA	NA	NA	4.71928e+07
1.245_188.1159	C18:neg	Gly-leu	C8 H16 N2 O3	188.116	1.245	NA	S83812	NA	-0.0002	-1.1634	NA	NA	11	level4	NA	NA	NA	NA	NA	NA	NA	NA	NA	NA	1.13389e+06
2.515_222.1002	C18:neg	Gly-phe	C11 H14 N2 O3	222.1	2.515	NA	S87926	NA	-0.0002	-0.9319	NA	NA	2	level4	NA	NA	NA	NA	NA	NA	NA	NA	NA	NA	3.44851e+08
0.669_246.0503	C18:neg	Glycerophosphoglycerol	C6 H15 O8 P	246.05	0.669	NA	S388990	HMDB0240316	-0.0002	-0.7228	NA	NA	1	level4	Organic acids and derivatives	Organic phosphoric acids and derivatives	Phosphate esters	NA	NA	NA	NA	NA	NA	NA	1.10528e+07
5.376_424.1747	C18:neg	Grandidentatin	C21 H28 O9	424.175	5.376	NA	S4445089	NA	0.0013	3.1433	NA	NA	1	level4	NA	NA	NA	NA	NA	NA	NA	NA	NA	NA	2.26778e+06
5.983_313.1889	C18:neg	Heliotrine	C16 H27 N O5	313.189	5.983	NA	S792587	NA	0	-0.1152	NA	NA	1	level4	NA	NA	NA	NA	NA	NA	NA	NA	NA	NA	2.54738e+06
4.16_169.9967	C18:neg	Heptafluoropropane	C3 H F7	169.997	4.16	NA	S61257	NA	0.0001	0.3227	NA	NA	1	level4	NA	NA	NA	NA	NA	NA	NA	NA	NA	NA	9.33984e+06
2.971_302.1381	C18:neg	Histidylphenylalanine	C15 H18 N4 O3	302.138	2.971	NA	S3664633	HMDB0028892	0.0002	0.6111	NA	NA	2	level4	Organic acids and derivatives	Carboxylic acids and derivatives	Amino acids, peptides, and analogues	NA	NA	NA	NA	NA	NA	NA	2.67417e+06
6.404_260.1984	C18:neg	Ipurolic acid	C14 H28 O4	260.198	6.404	NA	S4446050	NA	-0.0004	-1.5836	NA	NA	1	level4	NA	NA	NA	NA	NA	NA	NA	NA	NA	NA	6.75846e+06
1.941_166.0394	C18:neg	Isopentenyl phosphate	C5 H11 O4 P	166.039	1.941	NA	S10645744	NA	-0.0001	-0.4115	NA	NA	1	level4	NA	NA	NA	NA	NA	NA	NA	NA	NA	NA	4.22293e+07
9.24_425.2931	C18:neg	Jervine	C27 H39 N O3	425.293	9.24	NA	S9694	NA	0.0001	0.3311	NA	NA	1	level4	NA	NA	NA	NA	NA	NA	NA	NA	NA	NA	1.13336e+07
2.497_309.1359	C18:neg	Koenigine	C19 H19 N O3	309.136	2.497	NA	S4477289	HMDB0030207	-0.0006	-1.9916	NA	NA	1	level4	Organoheterocyclic compounds	Indoles and derivatives	Carbazoles	NA	NA	NA	NA	NA	NA	NA	1.26896e+07
3.723_422.1721	C18:neg	Kuwanon c	C25 H26 O6	422.172	3.723	NA	S4587687	NA	-0.0009	-2.0533	NA	NA	69	level4	NA	NA	NA	NA	NA	NA	NA	NA	NA	NA	8.58156e+06
0.87_149.0511	C18:neg	L-(-)-methionine	C5 H11 N O2 S	149.051	0.87	NA	S5907	NA	0	0.1673	NA	NA	5	level4	NA	NA	NA	NA	NA	NA	NA	NA	NA	NA	1.88497e+08
0.712_117.0788	C18:neg	L-(+)-valine	C5 H11 N O2	117.079	0.712	NA	S6050	NA	-0.0001	-1.1802	NA	NA	15	level4	NA	NA	NA	NA	NA	NA	NA	NA	NA	NA	1.19853e+09
4.346_486.3162	C18:neg	L-arginyl-l-arginyl-l-arginine	C18 H38 N12 O4	486.316	4.346	NA	S388687	NA	0.0022	4.6215	NA	NA	1	level4	NA	NA	NA	NA	NA	NA	NA	NA	NA	NA	2.67645e+06
1.736_260.1365	C18:neg	L-gamma-glutamyl-l-leucine	C11 H20 N2 O5	260.137	1.736	NA	S133115	NA	-0.0007	-2.8198	NA	NA	7	level4	NA	NA	NA	NA	NA	NA	NA	NA	NA	NA	1.42579e+07
0.63_185.009	C18:neg	L-serine o-phosphate	C3 H8 N O6 P	185.009	0.63	NA	S62074	NA	0	0.1439	NA	NA	3	level4	NA	NA	NA	NA	NA	NA	NA	NA	NA	NA	8.79068e+06
8.502_266.155	C18:neg	Laurilsulfate	C12 H26 O4 S	266.155	8.502	NA	S8448	NA	-0.0002	-0.7957	NA	NA	1	level4	NA	NA	NA	NA	4.34929e+06	4.27486e+06	4.29871e+06	4.65849e+06	4.50172e+06	4.37332e+06	2.81782e+07
1.328_259.1525	C18:neg	Leu-gln	C11 H21 N3 O4	259.152	1.328	NA	S3511125	NA	-0.0007	-2.5689	NA	NA	9	level4	NA	NA	NA	NA	NA	NA	NA	NA	NA	NA	1.31592e+07
3.497_285.1687	C18:neg	Leu-gly-pro	C13 H23 N3 O4	285.169	3.497	NA	S388668	NA	-0.0002	-0.6031	NA	NA	1	level4	NA	NA	NA	NA	NA	NA	NA	NA	NA	NA	4.97448e+06
4.087_244.1783	C18:neg	Leu-leu	C12 H24 N2 O3	244.178	4.087	NA	S85053	NA	-0.0004	-1.5922	NA	NA	5	level4	NA	NA	NA	NA	NA	NA	NA	NA	NA	NA	2.62471e+08
1.201_245.137	C18:neg	Leucylasparagine	C10 H19 N3 O4	245.137	1.201	NA	S3341296	NA	-0.0005	-2.24	NA	NA	8	level4	NA	NA	NA	NA	NA	NA	NA	NA	NA	NA	2.17263e+07
8.872_379.2724	C18:neg	Leukotriene b4 ethanolamide	C22 H37 N O4	379.272	8.872	NA	S4446251	HMDB0002304	0.0001	0.3278	NA	30.6	2	level4	Organic nitrogen compounds	Organonitrogen compounds	Amines	NA	NA	NA	NA	NA	NA	NA	1.264e+06
1.337_512.257	C18:neg	Lipoxin d4	C25 H40 N2 O7 S	512.257	1.337	NA	S7827727	NA	0.0014	2.7533	NA	NA	1	level4	NA	NA	NA	NA	NA	NA	NA	NA	NA	NA	3.43741e+06
3.113_274.1641	C18:neg	Lys-gln	C11 H22 N4 O4	274.164	3.113	NA	S10628316	NA	0	0.129	NA	NA	4	level4	NA	NA	NA	NA	NA	NA	NA	NA	NA	NA	4.45306e+06
1.727_259.1892	C18:neg	Lys-leu	C12 H25 N3 O3	259.189	1.727	NA	S3870665	NA	-0.0004	-1.6596	NA	NA	4	level4	NA	NA	NA	NA	NA	NA	NA	NA	NA	NA	9.47452e+07
9.374_465.2856	C18:neg	Lysophosphatidylcholine 14:1(9z)/0:0	C22 H44 N O7 P	465.286	9.374	NA	S24766524	NA	0	0.0589	NA	NA	2	level4	NA	NA	NA	NA	NA	NA	NA	NA	NA	NA	2.57953e+06
9.052_620.2983	C18:neg	Lysophosphatidylinositol	C29 H49 O12 P	620.298	9.052	NA	S32821362	NA	0.0021	3.4324	NA	NA	2	level4	NA	NA	NA	NA	NA	NA	NA	NA	NA	NA	9.76532e+07
0.699_113.0477	C18:neg	Ma4000000	C5 H7 N O2	113.048	0.699	NA	S63891	NA	0	-0.0653	NA	NA	4	level4	NA	NA	NA	NA	NA	NA	NA	NA	NA	NA	1.29524e+07
9.805_270.256	C18:neg	Margaric acid	C17 H34 O2	270.256	9.805	NA	S10033	NA	0.0001	0.4243	NA	NA	34	level4	NA	NA	NA	NA	NA	NA	NA	NA	NA	NA	7.12485e+06
1.642_232.1421	C18:neg	Mebutamate	C10 H20 N2 O4	232.142	1.642	NA	S5919	NA	-0.0002	-0.6803	NA	NA	6	level4	NA	NA	NA	NA	NA	NA	NA	NA	NA	NA	1.23407e+07
0.668_195.1106	C18:neg	Meglumine	C7 H17 N O5	195.111	0.668	NA	S8249	HMDB0240291	-0.0001	-0.351	NA	NA	1	level4	Organic oxygen compounds	Organooxygen compounds	Carbohydrates and carbohydrate conjugates	NA	NA	NA	NA	NA	NA	NA	6.00027e+06
3.573_284.1846	C18:neg	Melanostatin	C13 H24 N4 O3	284.185	3.573	NA	S83871	HMDB0005764	-0.0002	-0.6887	NA	NA	1	level4	Organic acids and derivatives	Carboxylic acids and derivatives	Amino acids, peptides, and analogues	NA	NA	NA	NA	NA	NA	NA	2.24319e+06
0.706_190.0952	C18:neg	Meso-2,6-diaminopimelic acid	C7 H14 N2 O4	190.095	0.706	NA	S89700	NA	-0.0001	-0.7415	NA	86	6	level4	NA	NA	NA	NA	NA	NA	NA	NA	NA	NA	9.35797e+07
0.708_198.1002	C18:neg	Metharbital	C9 H14 N2 O3	198.1	0.708	NA	S3957	HMDB0014606	-0.0002	-1.1842	NA	NA	1	level4	Organoheterocyclic compounds	Diazines	Pyrimidines and pyrimidine derivatives	NA	NA	NA	NA	NA	NA	NA	1.03591e+07
9.92_296.2715	C18:neg	Methyl (9e)-9-octadecenoate	C19 H36 O2	296.272	9.92	NA	S4444205	NA	-0.0001	-0.2126	NA	NA	33	level4	NA	NA	NA	NA	NA	NA	NA	NA	NA	NA	3.54697e+06
2.498_294.1214	C18:neg	Methyl alpha-aspartylphenylalaninate	C14 H18 N2 O5	294.121	2.498	NA	S2155	NA	-0.0002	-0.6449	NA	NA	10	level4	NA	NA	NA	NA	NA	NA	NA	NA	NA	NA	4.84286e+06
0.675_194.0789	C18:neg	Methyl beta-d-galactoside	C7 H14 O6	194.079	0.675	NA	S85024	NA	-0.0002	-0.8011	NA	NA	16	level4	NA	NA	NA	NA	NA	NA	NA	NA	NA	NA	6.45116e+06
10.013_111.9831	C18:neg	Methyl bisulfate	C H4 O4 S	111.983	10.013	NA	S6172	NA	0	0.2151	NA	NA	1	level4	NA	NA	NA	NA	NA	NA	NA	NA	NA	NA	4.69347e+06
0.604_155.9909	C18:neg	Methyl-com	C3 H8 O3 S2	155.991	0.604	NA	S869	NA	-0.0006	-3.8453	NA	NA	2	level4	NA	NA	NA	NA	NA	NA	NA	NA	NA	NA	7.35537e+06
1.737_202.1314	C18:neg	Mfcd00025555	C9 H18 N2 O3	202.131	1.737	NA	S227831	NA	-0.0003	-1.6596	NA	NA	5	level4	NA	NA	NA	NA	NA	NA	NA	NA	NA	NA	2.48641e+08
0.629_218.0902	C18:neg	Mfcd00037215	C8 H14 N2 O5	218.09	0.629	NA	S389104	NA	-0.0001	-0.43	NA	NA	8	level4	NA	NA	NA	NA	NA	NA	NA	NA	NA	NA	1.96862e+07
8.588_244.2035	C18:neg	Mfcd00059633	C14 H28 O3	244.203	8.588	NA	S15252	NA	-0.0003	-1.3297	NA	NA	15	level4	NA	NA	NA	NA	NA	NA	NA	NA	NA	NA	2.0201e+07
0.699_199.0244	C18:neg	Mfcd00069578	C4 H10 N O6 P	199.024	0.699	NA	S2497038	NA	-0.0001	-0.6564	NA	NA	5	level4	NA	NA	NA	NA	NA	NA	NA	NA	NA	NA	3.06455e+07
0.668_104.0474	C18:neg	Mfcd00070502	C4 H8 O3	104.047	0.668	NA	S10792	NA	0	0.2965	NA	97.6	14	level4	NA	NA	NA	NA	NA	NA	NA	NA	NA	NA	9.61499e+06
0.7_183.1004	C18:neg	Mfcd01318772	C8 H13 N3 O2	183.1	0.7	NA	S389250	NA	-0.0003	-1.8386	NA	NA	1	level4	NA	NA	NA	NA	NA	NA	NA	NA	NA	NA	4.9844e+06
9.347_339.2776	C18:neg	Mfcd01320532	C20 H37 N O3	339.278	9.347	NA	S4941514	NA	0.0003	0.7498	NA	NA	4	level4	NA	NA	NA	NA	NA	NA	NA	NA	NA	NA	8.57023e+07
5.389_597.3489	C18:neg	Mycaminosyltylonolide	C31 H51 N O10	597.349	5.389	NA	S4941980	NA	-0.0024	-4.028	NA	NA	2	level4	NA	NA	NA	NA	NA	NA	NA	NA	NA	NA	2.04173e+06
0.581_465.105	C18:neg	Myrtillin	C21 H21 O12	465.105	0.581	NA	S391783	NA	0.0017	3.6126	NA	NA	1	level4	NA	NA	NA	NA	NA	NA	NA	NA	NA	NA	1.12064e+08
0.705_309.0625	C18:neg	N-(6-oxo-6h-dibenzo[b,d]pyran-3-yl)maleamic acid	C17 H11 N O5	309.062	0.705	NA	S4512332	NA	-0.0012	-3.8195	NA	NA	1	level4	NA	NA	NA	NA	NA	NA	NA	NA	NA	NA	8.94399e+06
5.36_231.1468	C18:neg	N-(tert-butoxycarbonyl)-l-leucine	C11 H21 N O4	231.147	5.36	NA	S75037	NA	-0.0002	-0.9053	NA	NA	5	level4	NA	NA	NA	NA	NA	NA	NA	NA	NA	NA	3.62618e+06
4.259_711.2924	C18:neg	N-{[(2s,3r)-7-carboxy-3-(2-carboxyethyl)-12-ethyl-2,8,13,18-tetramethyl-17-vinyl-2,3-dihydro-5-porphyrinyl]acetyl}-l-aspartic acid	C38 H41 N5 O9	711.292	4.259	NA	S4445613	NA	0.0019	2.7334	NA	NA	1	level4	NA	NA	NA	NA	NA	NA	NA	NA	NA	NA	1.73077e+06
0.708_159.0893	C18:neg	N-acetylvaline	C7 H13 N O3	159.089	0.708	NA	S198159	HMDB0011757	-0.0002	-1.3193	NA	NA	17	level4	Organic acids and derivatives	Carboxylic acids and derivatives	Amino acids, peptides, and analogues	NA	NA	NA	NA	NA	NA	NA	4.6219e+06
9.051_411.2448	C18:neg	N-arachidonoyltaurine	C22 H37 N O4 S	411.245	9.051	NA	S24842023	NA	0.0005	1.2067	NA	NA	1	level4	NA	NA	NA	NA	NA	NA	NA	NA	NA	NA	1.01857e+06
3.982_146.0943	C18:neg	N-butyl lactate	C7 H14 O3	146.094	3.982	NA	S8409	NA	0	-0.082	NA	NA	13	level4	NA	NA	NA	NA	NA	NA	NA	NA	NA	NA	5.28788e+06
8.716_406.2833	C18:neg	N-linolenoyl-l-glutamine	C23 H38 N2 O4	406.283	8.716	NA	S20128289	NA	0.0002	0.4458	NA	NA	1	level4	NA	NA	NA	NA	NA	NA	NA	NA	NA	NA	2.80161e+07
5.243_202.1106	C18:neg	N-methyl-1h-indole-3-propanamide	C12 H14 N2 O	202.111	5.243	NA	S5975886	HMDB0032756	0	0.2073	NA	NA	2	level4	Organoheterocyclic compounds	Indoles and derivatives	Tryptamines and derivatives	NA	NA	NA	NA	NA	NA	NA	3.55822e+06
4.051_129.1154	C18:neg	N-methylhexanamide	C7 H15 N O	129.115	4.051	NA	S388844	NA	0	0.1634	NA	NA	1	level4	NA	NA	NA	NA	NA	NA	NA	NA	NA	NA	5.33105e+07
9.324_367.3088	C18:neg	N-octadecanoyl-l-homoserine lactone	C22 H41 N O3	367.309	9.324	NA	S29342163	NA	0.0002	0.5644	NA	NA	3	level4	NA	NA	NA	NA	NA	NA	NA	NA	NA	NA	5.17972e+06
9.227_410.3148	C18:neg	N-oleoyl glutamine	C23 H42 N2 O4	410.315	9.227	NA	S58827619	NA	0.0004	0.9142	NA	NA	1	level4	NA	NA	NA	NA	NA	NA	NA	NA	NA	NA	1.21782e+07
9.646_395.3401	C18:neg	N-oleoyl leucine	C24 H45 N O3	395.34	9.646	NA	S58827620	NA	0.0002	0.3976	NA	NA	4	level4	NA	NA	NA	NA	NA	NA	NA	NA	NA	NA	7.62951e+06
9.306_389.2602	C18:neg	N-oleoyl taurine	C20 H39 N O4 S	389.26	9.306	NA	S4941625	NA	0.0002	0.5049	NA	NA	1	level4	NA	NA	NA	NA	NA	NA	NA	NA	NA	NA	8.64975e+08
9.512_413.2965	C18:neg	N-oleoyl-l-methionine	C23 H43 N O3 S	413.296	9.512	NA	S4941616	NA	0.0002	0.381	NA	NA	1	level4	NA	NA	NA	NA	NA	NA	NA	NA	NA	NA	3.11674e+07
9.305_369.288	C18:neg	N-oleoyl-l-serine	C21 H39 N O4	369.288	9.305	NA	S29341560	NA	0.0001	0.1862	NA	35.7	4	level4	NA	NA	NA	NA	NA	NA	NA	NA	NA	NA	5.22387e+06
9.349_383.3037	C18:neg	N-oleoylthreonine	C22 H41 N O4	383.304	9.349	NA	S58827380	NA	0.0002	0.5121	NA	NA	2	level4	NA	NA	NA	NA	NA	NA	NA	NA	NA	NA	1.8924e+06
9.197_363.2446	C18:neg	N-palmitoyl taurine	C18 H37 N O4 S	363.245	9.197	NA	S14435932	NA	0.0003	0.7781	NA	NA	1	level4	NA	NA	NA	NA	NA	NA	NA	NA	NA	NA	1.43423e+07
9.123_384.2992	C18:neg	N-palmitoyl-l-glutamine	C21 H40 N2 O4	384.299	9.123	NA	S61712181	NA	0.0003	0.8825	NA	NA	1	level4	NA	NA	NA	NA	NA	NA	NA	NA	NA	NA	2.06842e+06
9.428_387.2809	C18:neg	N-palmitoyl-l-methionine	C21 H41 N O3 S	387.281	9.428	NA	S426295	NA	0.0002	0.55	NA	NA	1	level4	NA	NA	NA	NA	NA	NA	NA	NA	NA	NA	4.69698e+06
9.561_403.309	C18:neg	N-palmitoyl-l-phenylalanine	C25 H41 N O3	403.309	9.561	NA	S157912	NA	0.0003	0.8167	NA	NA	2	level4	NA	NA	NA	NA	NA	NA	NA	NA	NA	NA	1.7566e+06
8.945_311.246	C18:neg	N-tetradecanoyl-l-homoserine lactone	C18 H33 N O3	311.246	8.945	NA	S21467810	NA	0	-0.0904	NA	NA	1	level4	NA	NA	NA	NA	NA	NA	NA	NA	NA	NA	1.51355e+06
7.326_271.2145	C18:neg	N-tridecanoylglycine	C15 H29 N O3	271.214	7.326	NA	S21513291	NA	-0.0002	-0.8192	NA	NA	1	level4	NA	NA	NA	NA	NA	NA	NA	NA	NA	NA	3.16909e+06
9.408_243.1836	C18:neg	N-undecanoylglycine	C13 H25 N O3	243.184	9.408	NA	S399857	HMDB0013286	0.0001	0.5474	NA	NA	1	level4	Organic acids and derivatives	Carboxylic acids and derivatives	Amino acids, peptides, and analogues	NA	NA	NA	NA	NA	NA	NA	1.05766e+07
8.968_408.2991	C18:neg	N~2~-[(9z,12z)-9,12-octadecadienoyl]-l-glutamine	C23 H40 N2 O4	408.299	8.968	NA	S67166067	NA	0.0002	0.6064	NA	NA	1	level4	NA	NA	NA	NA	NA	NA	NA	NA	NA	NA	5.73234e+06
8.794_382.2836	C18:neg	N~2~-[(9z)-9-hexadecenoyl]-l-glutamine	C21 H38 N2 O4	382.284	8.794	NA	S67164798	NA	0.0005	1.272	NA	NA	1	level4	NA	NA	NA	NA	NA	NA	NA	NA	NA	NA	3.86758e+06
8.656_356.2676	C18:neg	N~2~-tetradecanoyl-l-glutamine	C19 H36 N2 O4	356.268	8.656	NA	S113371134	NA	0.0001	0.4074	NA	NA	1	level4	NA	NA	NA	NA	NA	NA	NA	NA	NA	NA	2.37719e+06
2.513_273.1685	C18:neg	N~6~-(5-oxo-d-isoleucyl)-l-lysine	C12 H23 N3 O4	273.168	2.513	NA	S30790796	NA	-0.0004	-1.2999	NA	NA	1	level4	NA	NA	NA	NA	NA	NA	NA	NA	NA	NA	4.50607e+07
3.166_311.1231	C18:neg	N2-dimethylguanosine	C12 H17 N5 O5	311.123	3.166	NA	S83878	NA	0.0002	0.4913	NA	NA	2	level4	NA	NA	NA	NA	NA	NA	NA	NA	NA	NA	1.13322e+07
0.698_335.1326	C18:neg	N4-(beta-n-acetyl-d-glucosaminyl)-l-asparagine	C12 H21 N3 O8	335.133	0.698	NA	S110370	NA	-0.0003	-0.9048	NA	NA	1	level4	NA	NA	NA	NA	NA	NA	NA	NA	NA	NA	2.29599e+07
2.995_143.0736	C18:neg	Naphthalen-2-amine	C10 H9 N	143.074	2.995	NA	S6790	NA	0	0.3235	NA	NA	4	level4	NA	NA	NA	NA	NA	NA	NA	NA	NA	NA	5.37628e+06
0.68_110.048	C18:neg	Ni3400000	C5 H6 N2 O	110.048	0.68	NA	S16257	NA	0	-0.2845	NA	NA	4	level4	NA	NA	NA	NA	NA	NA	NA	NA	NA	NA	1.05e+07
0.881_123.0321	C18:neg	Niacin	C6 H5 N O2	123.032	0.881	NA	S913	NA	0	0.398	NA	NA	5	level4	NA	NA	NA	NA	NA	NA	NA	NA	NA	NA	1.50959e+07
0.702_170.069	C18:neg	Nitrosoguvacoline	C7 H10 N2 O3	170.069	0.702	NA	S55939	NA	-0.0001	-0.7454	NA	NA	1	level4	NA	NA	NA	NA	NA	NA	NA	NA	NA	NA	6.8715e+06
8.595_407.2672	C18:neg	Norerythrostachaldine	C23 H37 N O5	407.267	8.595	NA	S4444677	NA	0.0001	0.1283	NA	NA	3	level4	NA	NA	NA	NA	NA	NA	NA	NA	NA	NA	1.6353e+07
9.053_513.3067	C18:neg	O-(hydroxy{(2r)-2-hydroxy-3-[(2-methoxy-13-methylpentadecyl)oxy]propoxy}phosphoryl)-l-serine	C23 H48 N O9 P	513.307	9.053	NA	S113376775	NA	0	0.0911	NA	NA	3	level4	NA	NA	NA	NA	NA	NA	NA	NA	NA	NA	1.1873e+07
9.787_569.3701	C18:neg	O-(hydroxy{(2r)-2-hydroxy-3-[(2-methoxyicosyl)oxy]propoxy}phosphoryl)-l-serine	C27 H56 N O9 P	569.37	9.787	NA	S113376785	NA	0.0008	1.4069	NA	NA	1	level4	NA	NA	NA	NA	NA	NA	NA	NA	NA	NA	1.01572e+07
9.57_555.3543	C18:neg	O-(hydroxy{(2r)-2-hydroxy-3-[(2-methoxynonadecyl)oxy]propoxy}phosphoryl)-l-serine	C26 H54 N O9 P	555.354	9.57	NA	S113376784	NA	0.0007	1.2677	NA	NA	1	level4	NA	NA	NA	NA	NA	NA	NA	NA	NA	NA	2.24751e+06
9.374_541.3371	C18:neg	O-(hydroxy{(2r)-2-hydroxy-3-[(2-methoxyoctadecyl)oxy]propoxy}phosphoryl)-l-serine	C25 H52 N O9 P	541.337	9.374	NA	S113376783	NA	-0.0009	-1.5847	NA	NA	1	level4	NA	NA	NA	NA	NA	NA	NA	NA	NA	NA	4.87344e+07
8.853_543.259	C18:neg	O-(hydroxy{(2r)-2-hydroxy-3-[(5z,8z,11z,14z,17z)-5,8,11,14,17-icosapentaenoyloxy]propoxy}phosphoryl)-l-serine	C26 H42 N O9 P	543.259	8.853	NA	S113376763	NA	-0.0007	-1.3484	NA	NA	1	level4	NA	NA	NA	NA	NA	NA	NA	NA	NA	NA	6.63525e+06
8.86_519.2594	C18:neg	O-(hydroxy{(2r)-2-hydroxy-3-[(6z,9z,12z)-6,9,12-octadecatrienoyloxy]propoxy}phosphoryl)-l-serine	C24 H42 N O9 P	519.259	8.86	NA	S113376753	NA	-0.0004	-0.7055	NA	NA	2	level4	NA	NA	NA	NA	NA	NA	NA	NA	NA	NA	2.16918e+08
8.675_383.2673	C18:neg	O-[(5z,8z)-3-hydroxytetradecadienoyl]carnitine	C21 H37 N O5	383.267	8.675	NA	S28639206	NA	0.0001	0.216	NA	NA	2	level4	NA	NA	NA	NA	NA	NA	NA	NA	NA	NA	1.88133e+06
8.954_495.2595	C18:neg	O-[{(2r)-3-[(9z)-9-hexadecenoyloxy]-2-hydroxypropoxy}(hydroxy)phosphoryl]-l-serine	C22 H42 N O9 P	495.26	8.954	NA	S59005854	NA	-0.0002	-0.37	NA	NA	1	level4	NA	NA	NA	NA	NA	NA	NA	NA	NA	NA	2.63418e+07
9.538_801.5913	C18:neg	O-{[(2r)-2-[(13z,16z)-13,16-docosadienoyloxy]-3-(hexadecyloxy)propoxy](hydroxy)phosphoryl}-l-serine	C44 H84 N O9 P	801.591	9.538	NA	S113376582	NA	0.003	3.6835	NA	NA	6	level4	NA	NA	NA	NA	NA	NA	NA	NA	NA	NA	6.04061e+06
9.297_821.5603	C18:neg	O-{[(2r)-2-[(4z,7z,10z,13z,16z,19z)-4,7,10,13,16,19-docosahexaenoyloxy]-3-(octadecyloxy)propoxy](hydroxy)phosphoryl}-l-serine	C46 H80 N O9 P	821.56	9.297	NA	S113376648	NA	0.0032	3.8778	NA	NA	2	level4	NA	NA	NA	NA	NA	NA	NA	NA	NA	NA	2.51776e+06
9.509_825.5914	C18:neg	O-{[(2r)-2-[(7z,10z,13z,16z)-7,10,13,16-docosatetraenoyloxy]-3-(octadecyloxy)propoxy](hydroxy)phosphoryl}-l-serine	C46 H84 N O9 P	825.591	9.509	NA	S113376606	NA	0.0031	3.7242	NA	NA	4	level4	NA	NA	NA	NA	NA	NA	NA	NA	NA	NA	1.06623e+06
9.454_567.3543	C18:neg	O-{[(2r)-3-(henicosanoyloxy)-2-hydroxypropoxy](hydroxy)phosphoryl}-l-serine	C27 H54 N O9 P	567.354	9.454	NA	S113376762	NA	0.0007	1.2409	NA	NA	1	level4	NA	NA	NA	NA	NA	NA	NA	NA	NA	NA	5.90889e+08
9.005_637.3246	C18:neg	O-{hydroxy[(2r)-2-{[(5e)-4-hydroxy-7-oxo-5-heptenoyl]oxy}-3-(palmitoyloxy)propoxy]phosphoryl}-l-serine	C29 H52 N O12 P	637.325	9.005	NA	S113380887	NA	0.0019	2.9595	NA	NA	2	level4	NA	NA	NA	NA	NA	NA	NA	NA	NA	NA	1.30856e+07
9.365_553.3374	C18:neg	O-{hydroxy[(2r)-2-hydroxy-3-(icosanoyloxy)propoxy]phosphoryl}-l-serine	C26 H52 N O9 P	553.337	9.365	NA	S113376748	NA	-0.0006	-1.1091	NA	NA	1	level4	NA	NA	NA	NA	NA	NA	NA	NA	NA	NA	3.55611e+06
9.176_539.3216	C18:neg	O-{hydroxy[(2r)-2-hydroxy-3-(nonadecanoyloxy)propoxy]phosphoryl}-l-serine	C25 H50 N O9 P	539.322	9.176	NA	S113376764	NA	-0.0008	-1.431	NA	NA	2	level4	NA	NA	NA	NA	NA	NA	NA	NA	NA	NA	6.45794e+07
6.009_381.1648	C18:neg	O-beta-d-glucosyl-trans-zeatin	C16 H23 N5 O6	381.165	6.009	NA	S4574478	NA	0	0.0147	NA	NA	7	level4	NA	NA	NA	NA	NA	NA	NA	NA	NA	NA	1.45372e+06
3.791_215.1157	C18:neg	O-propenoyl-d-carnitine	C10 H17 N O4	215.116	3.791	NA	S30776693	NA	0	-0.1723	NA	NA	51	level4	NA	NA	NA	NA	NA	NA	NA	NA	NA	NA	7.56675e+06
9.77_586.4936	C18:neg	Octacosyl (2e)-3-(3-hydroxy-4-methoxyphenyl)acrylate	C38 H66 O4	586.494	9.77	NA	S30777289	NA	-0.0025	-4.2722	NA	NA	1	level4	NA	NA	NA	NA	NA	NA	NA	NA	NA	NA	2.19495e+06
5.231_172.11	C18:neg	Oi1695000	C9 H16 O3	172.11	5.231	NA	S15496	NA	0	0.2281	NA	NA	25	level4	NA	NA	NA	NA	NA	NA	NA	NA	NA	NA	3.22448e+06
9.137_411.2987	C18:neg	Oleoyl glutamic acid	C23 H41 N O5	411.299	9.137	NA	S5289735	NA	0.0002	0.5246	NA	NA	3	level4	NA	NA	NA	NA	NA	NA	NA	NA	NA	NA	3.27076e+06
9.346_379.3088	C18:neg	Oleoyl proline	C23 H41 N O3	379.309	9.346	NA	S32700167	NA	0.0002	0.5465	NA	NA	3	level4	NA	NA	NA	NA	NA	NA	NA	NA	NA	NA	1.30082e+07
3.724_130.1105	C18:neg	Oryzalin metabolite	C6 H14 N2 O	130.111	3.724	NA	S11632	NA	-0.0001	-0.4988	NA	NA	2	level4	NA	NA	NA	NA	NA	NA	NA	NA	NA	NA	5.25062e+06
8.868_335.2462	C18:neg	Oxeladin	C20 H33 N O3	335.246	8.868	NA	S4458	NA	0.0002	0.5533	NA	NA	2	level4	NA	NA	NA	NA	NA	NA	NA	NA	NA	NA	3.59802e+07
0.643_169.0504	C18:neg	P-dmea	C4 H12 N O4 P	169.05	0.643	NA	S133469	NA	0	-0.0618	NA	NA	1	level4	NA	NA	NA	NA	NA	NA	NA	NA	NA	NA	1.88493e+08
4.387_256.0958	C18:neg	P-gal	C12 H16 O6	256.096	4.387	NA	S92439	NA	0.0012	4.4927	NA	NA	5	level4	NA	NA	NA	NA	NA	NA	NA	NA	NA	NA	4.05408e+06
3.008_500.1574	C18:neg	Pacein	C28 H24 N2 O7	500.157	3.008	NA	S4533218	NA	-0.0009	-1.855	NA	NA	1	level4	NA	NA	NA	NA	NA	NA	NA	NA	NA	NA	9.25538e+06
9.265_313.2617	C18:neg	Palgly	C18 H35 N O3	313.262	9.265	NA	S133100	NA	0	-0.0724	NA	NA	2	level4	NA	NA	NA	NA	NA	NA	NA	NA	NA	NA	4.10109e+06
9.106_337.2618	C18:neg	Palmitoleyl homoserine lactone	C20 H35 N O3	337.262	9.106	NA	S21467830	NA	0.0002	0.4756	NA	NA	1	level4	NA	NA	NA	NA	NA	NA	NA	NA	NA	NA	5.61867e+06
9.322_327.2775	C18:neg	Palmitoyl alanine	C19 H37 N O3	327.277	9.322	NA	S23283779	NA	0.0001	0.4136	NA	NA	3	level4	NA	NA	NA	NA	NA	NA	NA	NA	NA	NA	1.16965e+07
9.411_353.2931	C18:neg	Palmitoyl proline	C21 H39 N O3	353.293	9.411	NA	S19975146	NA	0.0001	0.3986	NA	NA	2	level4	NA	NA	NA	NA	NA	NA	NA	NA	NA	NA	3.23948e+07
9.626_429.3244	C18:neg	Peiminine	C27 H43 N O3	429.324	9.626	NA	S146697	NA	0.0001	0.2823	NA	NA	4	level4	NA	NA	NA	NA	NA	NA	NA	NA	NA	NA	5.44526e+06
0.659_299.1212	C18:neg	Pentiapine	C15 H17 N5 S	299.121	0.659	NA	S49448	NA	0.0007	2.2913	NA	NA	1	level4	NA	NA	NA	NA	NA	NA	NA	NA	NA	NA	5.28974e+06
3.616_280.1307	C18:neg	Phaseic acid	C15 H20 O5	280.131	3.616	NA	S4444860	NA	-0.0003	-1.1525	NA	NA	18	level4	NA	NA	NA	NA	NA	NA	NA	NA	NA	NA	2.79872e+06
0.655_305.0779	C18:neg	Phenamil	C12 H12 Cl N7 O	305.078	0.655	NA	S4591	NA	-0.0013	-4.202	NA	NA	1	level4	NA	NA	NA	NA	NA	NA	NA	NA	NA	NA	8.30833e+07
0.59_275.0322	C18:neg	Phospho(1-aminoethyl)(2-carboxypropyl)phosphinic acid	C6 H15 N O7 P2	275.032	0.59	NA	S391748	NA	-0.0002	-0.7115	NA	NA	1	level4	NA	NA	NA	NA	NA	NA	NA	NA	NA	NA	1.40493e+07
0.612_97.9768	C18:neg	Phosphoric acid	H3 O4 P	97.9768	0.612	NA	S979	NA	0	-0.4899	NA	NA	1	level4	NA	NA	NA	NA	NA	NA	NA	NA	NA	NA	2.46876e+08
0.698_142.0741	C18:neg	Piracetam	C6 H10 N2 O2	142.074	0.698	NA	S4677	NA	-0.0001	-0.6469	NA	NA	2	level4	NA	NA	NA	NA	NA	NA	NA	NA	NA	NA	4.50563e+07
5.995_187.1207	C18:neg	Pivagabine	C9 H17 N O3	187.121	5.995	NA	S62118	NA	-0.0001	-0.5468	NA	NA	5	level4	NA	NA	NA	NA	NA	NA	NA	NA	NA	NA	2.55615e+07
3.587_324.0958	C18:neg	Portulacaxanthin i	C14 H16 N2 O7	324.096	3.587	NA	S4885084	NA	0.0001	0.2714	NA	NA	1	level4	NA	NA	NA	NA	NA	NA	NA	NA	NA	NA	8.144e+06
4.088_189.0823	C18:neg	Prenisteine	C8 H15 N O2 S	189.082	4.088	NA	S20076	NA	-0.0001	-0.32	NA	31.8	2	level4	NA	NA	NA	NA	NA	NA	NA	NA	NA	NA	6.19221e+06
7.346_254.188	C18:neg	Prohydrojasmon	C15 H26 O3	254.188	7.346	NA	S16738647	NA	-0.0002	-0.6386	NA	NA	12	level4	NA	NA	NA	NA	NA	NA	NA	NA	NA	NA	5.62773e+06
0.682_386.1357	C18:neg	Pteryxin	C21 H22 O7	386.136	0.682	NA	S4444773	NA	-0.0009	-2.2227	NA	NA	31	level4	NA	NA	NA	NA	NA	NA	NA	NA	NA	NA	4.80206e+06
5.719_186.1255	C18:neg	Queen bee acid	C10 H18 O3	186.125	5.719	NA	S4472163	NA	-0.0001	-0.4156	NA	NA	38	level4	NA	NA	NA	NA	NA	NA	NA	NA	NA	NA	1.0033e+08
2.888_397.1601	C18:neg	R-l3	C25 H20 F N3 O	397.16	2.888	NA	S571081	NA	0.001	2.6129	NA	NA	1	level4	NA	NA	NA	NA	NA	NA	NA	NA	NA	NA	2.92346e+07
9.066_587.323	C18:neg	Retaspimycin	C31 H45 N3 O8	587.323	9.066	NA	S25038261	NA	0.0023	3.8911	NA	NA	1	level4	NA	NA	NA	NA	NA	NA	NA	NA	NA	NA	5.19284e+06
4.532_383.1365	C18:neg	Rhoeadine	C21 H21 N O6	383.137	4.532	NA	S171184	NA	-0.0004	-1.0419	NA	NA	7	level4	NA	NA	NA	NA	NA	NA	NA	NA	NA	NA	4.52235e+06
9.233_298.2508	C18:neg	Ricinelaidic acid	C18 H34 O3	298.251	9.233	NA	S393218	NA	0	-0.0856	NA	NA	74	level4	NA	NA	NA	NA	NA	NA	NA	NA	NA	NA	2.24733e+07
5.046_278.1629	C18:neg	Ro 20-1724	C15 H22 N2 O3	278.163	5.046	NA	S4908	NA	-0.0002	-0.5633	NA	NA	4	level4	NA	NA	NA	NA	NA	NA	NA	NA	NA	NA	3.12228e+06
3.434_249.0861	C18:neg	S(6)-acetyldihydrolipoamide	C10 H19 N O2 S2	249.086	3.434	NA	S1046	NA	0.0004	1.4191	NA	NA	2	level4	NA	NA	NA	NA	NA	NA	NA	NA	NA	NA	3.8549e+06
3.984_376.1849	C18:neg	Selodenoson	C17 H24 N6 O4	376.185	3.984	NA	S2339966	NA	-0.001	-2.7771	NA	NA	1	level4	NA	NA	NA	NA	NA	NA	NA	NA	NA	NA	4.15226e+06
4.042_420.201	C18:neg	Sibrafiban	C20 H28 N4 O6	420.201	4.042	NA	S4590509	NA	0.0001	0.3529	NA	NA	1	level4	NA	NA	NA	NA	NA	NA	NA	NA	NA	NA	1.02171e+08
2.51_304.0905	C18:neg	Spaglumic acid	C11 H16 N2 O8	304.091	2.51	NA	S5065	NA	-0.0002	-0.5499	NA	NA	3	level4	NA	NA	NA	NA	NA	NA	NA	NA	NA	NA	1.33185e+08
9.553_280.0617	C18:neg	Sulfalene	C11 H12 N4 O3 S	280.062	9.553	NA	S8695	NA	-0.0014	-4.8271	NA	NA	4	level4	NA	NA	NA	NA	NA	NA	NA	NA	NA	NA	1.26534e+06
0.598_97.9673	C18:neg	Sulfuric acid	H2 O4 S	97.9673	0.598	NA	S1086	NA	0	-0.355	NA	NA	1	level4	NA	NA	NA	NA	NA	NA	NA	NA	NA	NA	3.7559e+07
0.789_335.0827	C18:neg	Sulotroban	C16 H17 N O5 S	335.083	0.789	NA	S46688	NA	0	0.0101	NA	NA	1	level4	NA	NA	NA	NA	NA	NA	NA	NA	NA	NA	5.95403e+06
6.47_381.2152	C18:neg	Symphytine	C20 H31 N O6	381.215	6.47	NA	S4445068	NA	0.0001	0.1452	NA	NA	2	level4	NA	NA	NA	NA	NA	NA	NA	NA	NA	NA	2.03563e+06
0.711_304.0572	C18:neg	Taxifolin	C15 H12 O7	304.057	0.711	NA	S388626	NA	-0.0011	-3.7154	NA	NA	35	level4	NA	NA	NA	NA	NA	NA	NA	NA	NA	NA	7.12044e+06
3.644_302.1001	C18:neg	Terizidone	C14 H14 N4 O4	302.1	3.644	NA	S59144	NA	-0.0014	-4.7144	NA	NA	1	level4	NA	NA	NA	NA	NA	NA	NA	NA	NA	NA	4.02215e+06
3.048_310.1407	C18:neg	Trepibutone	C16 H22 O6	310.141	3.048	NA	S5335	NA	-0.0009	-3.0269	NA	NA	1	level4	NA	NA	NA	NA	NA	NA	NA	NA	NA	NA	1.50083e+06
9.332_278.1778	C18:neg	Triprolidine	C19 H22 N2	278.178	9.332	NA	S4445597	HMDB0014571	-0.0005	-1.7608	NA	NA	1	level4	Benzenoids	Benzene and substituted derivatives	Styrenes	NA	NA	NA	NA	NA	NA	NA	6.42618e+06
1.293_219.0767	C18:neg	Uredepa	C7 H14 N3 O3 P	219.077	1.293	NA	S8968	NA	-0.0006	-2.6879	NA	NA	1	level4	NA	NA	NA	NA	NA	NA	NA	NA	NA	NA	3.3635e+06
3.709_154.0631	C18:neg	Vanillyl alcohol	C8 H10 O3	154.063	3.709	NA	S56139	NA	0.0001	0.3613	NA	NA	11	level4	NA	NA	NA	NA	NA	NA	NA	NA	NA	NA	1.40232e+07
0.688_267.1315	C18:neg	Voglibose	C10 H21 N O7	267.132	0.688	NA	S392046	HMDB0015598	-0.0003	-1.1929	NA	NA	1	level4	Organic oxygen compounds	Organooxygen compounds	Alcohols and polyols	NA	NA	NA	NA	NA	NA	NA	7.94379e+06
6.681_266.1515	C18:neg	Zinniol	C15 H22 O4	266.151	6.681	NA	S78766	NA	-0.0003	-1.1511	NA	NA	27	level4	NA	NA	NA	NA	NA	NA	NA	NA	NA	NA	6.16728e+06
0.686_164.0685	C18:neg	Α-l-fucopyranose	C6 H12 O5	164.069	0.686	NA	S388645	NA	0	-0.0635	NA	NA	28	level4	NA	NA	NA	NA	NA	NA	NA	NA	NA	NA	4.11352e+07
9.333_278.404	C18:neg	[similar to: (+/-)9-hode; δmass: -17.8311 da]	NA	278.404	9.333	NA	NA	NA	NA	NA	NA	NA	0	level5	NA	NA	NA	NA	NA	NA	NA	NA	NA	NA	1.68412e+06
9.329_278.3488	C18:neg	[similar to: (+/-)9-hode; δmass: -17.8863 da]	NA	278.349	9.329	NA	NA	NA	NA	NA	NA	NA	0	level5	NA	NA	NA	NA	NA	NA	NA	NA	NA	NA	8.25486e+06
9.323_278.2708	C18:neg	[similar to: (+/-)9-hode; δmass: -17.9643 da]	NA	278.271	9.323	NA	NA	NA	NA	NA	NA	NA	0	level5	NA	NA	NA	NA	NA	NA	NA	NA	NA	NA	5.41635e+06
8.982_467.3248	C18:neg	[similar to: (+/-)9(10)-epome; δmass: 171.0897 da]	NA	467.325	8.982	NA	NA	NA	NA	NA	NA	NA	0	level5	NA	NA	NA	NA	NA	NA	NA	NA	NA	NA	6.96716e+06
9.533_280.4174	C18:neg	[similar to: 10-nitrooleate; δmass: -46.8236 da]	NA	280.417	9.533	NA	NA	NA	NA	NA	NA	NA	0	level5	NA	NA	NA	NA	NA	NA	NA	NA	NA	NA	2.48206e+06
9.312_996.6193	C18:neg	[similar to: 10-nitrooleate; δmass: 669.3783 da]	NA	996.619	9.312	NA	NA	NA	NA	NA	NA	NA	0	level5	NA	NA	NA	NA	NA	NA	NA	NA	NA	NA	1.7111e+06
9.764_294.1847	C18:neg	[similar to: 13(s)-hotre; δmass: -0.0348 da]	NA	294.185	9.764	NA	NA	NA	NA	NA	NA	NA	0	level5	NA	NA	NA	NA	NA	NA	NA	NA	NA	NA	1.34201e+06
0.804_115.9959	C18:neg	[similar to: 5-aminovaleric acid; δmass: -1.0831 da]	NA	115.996	0.804	NA	NA	NA	NA	NA	NA	NA	0	level5	NA	NA	NA	NA	NA	NA	NA	NA	NA	NA	1.01419e+07
2.148_132.119	C18:neg	[similar to: 6-hydroxycaproic acid; δmass: 0.0403 da]	NA	132.119	2.148	NA	NA	NA	NA	NA	NA	NA	0	level5	NA	NA	NA	NA	NA	NA	NA	NA	NA	NA	3.91477e+06
0.609_98.0023	C18:neg	[similar to: adenosine 5'-phosphosulfate; δmass: -329.0176 da]	NA	98.0023	0.609	NA	NA	NA	NA	NA	NA	NA	0	level5	NA	NA	NA	NA	NA	NA	NA	NA	NA	NA	1.27694e+06
0.63_171.9095	C18:neg	[similar to: adenosine diphosphate ribose; δmass: -387.1622 da]	NA	171.91	0.63	NA	NA	NA	NA	NA	NA	NA	0	level5	NA	NA	NA	NA	NA	NA	NA	NA	NA	NA	1.84546e+07
0.76_129.9668	C18:neg	[similar to: cis-4-hydroxy-d-proline; δmass: -1.0914 da]	NA	129.967	0.76	NA	NA	NA	NA	NA	NA	NA	0	level5	NA	NA	NA	NA	NA	NA	NA	NA	NA	NA	5.26139e+07
0.577_391.0435	C18:neg	[similar to: citric acid; δmass: 199.0165 da]	NA	391.043	0.577	NA	NA	NA	NA	NA	NA	NA	0	level5	NA	NA	NA	NA	NA	NA	NA	NA	NA	NA	3.23817e+06
0.648_146.1161	C18:neg	[similar to: d-(-)-glutamine; δmass: 0.0470 da]	NA	146.116	0.648	NA	NA	NA	NA	NA	NA	NA	0	level5	NA	NA	NA	NA	NA	NA	NA	NA	NA	NA	3.70189e+06
0.616_233.9095	C18:neg	[similar to: d-glucose 6-phosphate; δmass: -26.1203 da]	NA	233.91	0.616	NA	NA	NA	NA	NA	NA	NA	0	level5	NA	NA	NA	NA	NA	NA	NA	NA	NA	NA	2.35725e+07
1.165_134.1132	C18:neg	[similar to: dl-malic acid; δmass: 0.0916 da]	NA	134.113	1.165	NA	NA	NA	NA	NA	NA	NA	0	level5	NA	NA	NA	NA	NA	NA	NA	NA	NA	NA	8.69101e+07
2.971_204.1674	C18:neg	[similar to: dl-tryptophan; δmass: 0.0775 da]	NA	204.167	2.971	NA	NA	NA	NA	NA	NA	NA	0	level5	NA	NA	NA	NA	NA	NA	NA	NA	NA	NA	1.6952e+06
0.6_115.996	C18:neg	[similar to: fumaric acid; δmass: -0.0150 da]	NA	115.996	0.6	NA	NA	NA	NA	NA	NA	NA	0	level5	NA	NA	NA	NA	NA	NA	NA	NA	NA	NA	653498
0.71_229.0718	C18:neg	[similar to: guanosine 5'-diphospho-ß-l-fucose; δmass: -360.0105 da]	NA	229.072	0.71	NA	NA	NA	NA	NA	NA	NA	0	level5	NA	NA	NA	NA	NA	NA	NA	NA	NA	NA	1.81404e+07
0.675_155.0889	C18:neg	[similar to: l-histidine; δmass: 0.0194 da]	NA	155.089	0.675	NA	NA	NA	NA	NA	NA	NA	0	level5	NA	NA	NA	NA	NA	NA	NA	NA	NA	NA	1.48367e+06
2.512_164.1698	C18:neg	[similar to: l-phenylalanine; δmass: -0.9092 da]	NA	164.17	2.512	NA	NA	NA	NA	NA	NA	NA	0	level5	NA	NA	NA	NA	NA	NA	NA	NA	NA	NA	8.56937e+06
2.421_165.1353	C18:neg	[similar to: l-phenylalanine; δmass: 0.0564 da]	NA	165.135	2.421	NA	NA	NA	NA	NA	NA	NA	0	level5	NA	NA	NA	NA	NA	NA	NA	NA	NA	NA	1.33903e+07
2.366_165.1371	C18:neg	[similar to: l-phenylalanine; δmass: 0.0581 da]	NA	165.137	2.366	NA	NA	NA	NA	NA	NA	NA	0	level5	NA	NA	NA	NA	NA	NA	NA	NA	NA	NA	775513
0.694_115.0955	C18:neg	[similar to: leucylproline; δmass: -113.0519 da]	NA	115.096	0.694	NA	NA	NA	NA	NA	NA	NA	0	level5	NA	NA	NA	NA	NA	NA	NA	NA	NA	NA	1.28831e+07
9.566_280.3658	C18:neg	[similar to: linoleic acid; δmass: 0.1256 da]	NA	280.366	9.566	NA	NA	NA	NA	NA	NA	NA	0	level5	NA	NA	NA	NA	NA	NA	NA	NA	NA	NA	1.8282e+06
1.123_131.1507	C18:neg	[similar to: n-acetyl-d-alloisoleucine; δmass: -41.9545 da]	NA	131.151	1.123	NA	NA	NA	NA	NA	NA	NA	0	level5	NA	NA	NA	NA	NA	NA	NA	NA	NA	NA	3.34715e+06
1.177_131.1332	C18:neg	[similar to: n-acetyl-d-alloisoleucine; δmass: -41.9720 da]	NA	131.133	1.177	NA	NA	NA	NA	NA	NA	NA	0	level5	NA	NA	NA	NA	NA	NA	NA	NA	NA	NA	4.77487e+06
1.039_131.0792	C18:neg	[similar to: n-acetyl-d-alloisoleucine; δmass: -42.0260 da]	NA	131.079	1.039	NA	NA	NA	NA	NA	NA	NA	0	level5	NA	NA	NA	NA	NA	NA	NA	NA	NA	NA	4.71916e+06
1.132_131.0532	C18:neg	[similar to: n-acetyl-d-alloisoleucine; δmass: -42.0520 da]	NA	131.053	1.132	NA	NA	NA	NA	NA	NA	NA	0	level5	NA	NA	NA	NA	NA	NA	NA	NA	NA	NA	1.73381e+06
1.269_131.053	C18:neg	[similar to: n-acetyl-d-alloisoleucine; δmass: -42.0522 da]	NA	131.053	1.269	NA	NA	NA	NA	NA	NA	NA	0	level5	NA	NA	NA	NA	NA	NA	NA	NA	NA	NA	859878
11.404_130.9831	C18:neg	[similar to: n-acetyl-d-alloisoleucine; δmass: -42.1221 da]	NA	130.983	11.404	NA	NA	NA	NA	NA	NA	NA	0	level5	NA	NA	NA	NA	NA	NA	NA	NA	NA	NA	6.289e+06
0.91_361.1374	C18:neg	[similar to: n-acetyl-l-tyrosine; δmass: 138.0530 da]	NA	361.137	0.91	NA	NA	NA	NA	NA	NA	NA	0	level5	NA	NA	NA	NA	NA	NA	NA	NA	NA	NA	5.63472e+06
9.455_471.356	C18:neg	[similar to: oleic acid; δmass: 189.1002 da]	NA	471.356	9.455	NA	NA	NA	NA	NA	NA	NA	0	level5	NA	NA	NA	NA	NA	NA	NA	NA	NA	NA	9.15605e+06
0.747_119.938	C18:neg	[similar to: prostaglandin h2; δmass: -232.2870 da]	NA	119.938	0.747	NA	NA	NA	NA	NA	NA	NA	0	level5	NA	NA	NA	NA	NA	NA	NA	NA	NA	NA	5.16924e+06
0.655_124.9775	C18:neg	[similar to: taurine; δmass: -0.0372 da]	NA	124.978	0.655	NA	NA	NA	NA	NA	NA	NA	0	level5	NA	NA	NA	NA	NA	NA	NA	NA	NA	NA	5.62997e+06
0.631_125.0663	C18:neg	[similar to: taurine; δmass: 0.0516 da]	NA	125.066	0.631	NA	NA	NA	NA	NA	NA	NA	0	level5	NA	NA	NA	NA	NA	NA	NA	NA	NA	NA	735795
9.785_282.3855	C18:neg	[similar to: trans-petroselinic acid; δmass: 0.1297 da]	NA	282.385	9.785	NA	NA	NA	NA	NA	NA	NA	0	level5	NA	NA	NA	NA	NA	NA	NA	NA	NA	NA	2.64153e+06
1.303_134.1132	C18:neg	[similar to: trans-zeatin; δmass: -84.9988 da]	NA	134.113	1.303	NA	NA	NA	NA	NA	NA	NA	0	level5	NA	NA	NA	NA	NA	NA	NA	NA	NA	NA	5.01905e+07
0.7_619.2331	C18:neg	[similar to: α-cyclodextrin; δmass: -353.0838 da]	NA	619.233	0.7	NA	NA	NA	NA	NA	NA	NA	0	level5	NA	NA	NA	NA	NA	NA	NA	NA	NA	NA	2.37477e+06
0.632_119.938	C18:neg	[similar to: β-d-glucopyranuronic acid; δmass: -74.1046 da]	NA	119.938	0.632	NA	NA	NA	NA	NA	NA	NA	0	level5	NA	NA	NA	NA	NA	NA	NA	NA	NA	NA	1.09118e+07
2.424_174.1089	C18:neg	Dl-arginine	C6 H14 N4 O2	174.109	2.424	NA	NA	NA	NA	NA	NA	64.5	0	level5	NA	NA	NA	NA	NA	NA	NA	NA	NA	NA	2.34005e+08
9.306_565.3386	C18:neg	NA	C27 H52 N O9 P	565.339	9.306	NA	NA	NA	NA	NA	NA	NA	0	level5	NA	NA	NA	NA	NA	NA	NA	NA	NA	NA	2.67114e+08
9.214_583.3492	C18:neg	NA	C27 H54 N O10 P	583.349	9.214	NA	NA	NA	NA	NA	NA	NA	0	level5	NA	NA	NA	NA	NA	NA	NA	NA	NA	NA	2.31537e+08
8.805_385.2289	C18:neg	NA	C20 H35 N O4 S	385.229	8.805	NA	NA	NA	NA	NA	NA	NA	0	level5	NA	NA	NA	NA	NA	NA	NA	NA	NA	NA	1.81095e+08
2.173_272.1429	C18:neg	NA	NA	272.143	2.173	NA	NA	NA	NA	NA	NA	NA	0	level5	NA	NA	NA	NA	NA	NA	NA	NA	NA	NA	1.79417e+08
1.253_438.2208	C18:neg	NA	C19 H30 N6 O6	438.221	1.253	NA	NA	NA	NA	NA	NA	NA	0	level5	NA	NA	NA	NA	NA	NA	NA	NA	NA	NA	1.66179e+08
2.392_423.164	C18:neg	NA	C19 H25 N3 O8	423.164	2.392	NA	NA	NA	NA	NA	NA	NA	0	level5	NA	NA	NA	NA	NA	NA	NA	NA	NA	NA	1.4818e+08
3.454_292.1634	C18:neg	NA	C12 H24 N2 O6	292.163	3.454	NA	NA	NA	NA	NA	NA	NA	0	level5	NA	NA	NA	NA	NA	NA	NA	NA	NA	NA	1.29362e+08
8.515_660.2689	C18:neg	NA	C27 H50 O14 P2	660.269	8.515	NA	NA	NA	NA	NA	NA	NA	0	level5	NA	NA	NA	NA	NA	NA	NA	NA	NA	NA	1.28457e+08
6.908_655.4646	C18:neg	NA	C30 H66 N5 O8 P	655.465	6.908	NA	NA	NA	NA	NA	NA	NA	0	level5	NA	NA	NA	NA	NA	NA	NA	NA	NA	NA	1.2238e+08
0.658_303.1082	C18:neg	NA	C10 H18 N5 O4 P	303.108	0.658	NA	NA	NA	NA	NA	NA	NA	0	level5	NA	NA	NA	NA	NA	NA	NA	NA	NA	NA	1.20714e+08
4.102_772.3913	C18:neg	NA	C31 H62 N6 O12 P2	772.391	4.102	NA	NA	NA	NA	NA	NA	NA	0	level5	NA	NA	NA	NA	NA	NA	NA	NA	NA	NA	1.11224e+08
4.173_264.1208	C18:neg	NA	C11 H20 O7	264.121	4.173	NA	NA	NA	NA	NA	NA	NA	0	level5	NA	NA	NA	NA	NA	NA	NA	NA	NA	NA	1.10873e+08
4.5_386.2531	C18:neg	NA	C18 H34 N4 O5	386.253	4.5	NA	NA	NA	NA	NA	NA	NA	0	level5	NA	NA	NA	NA	NA	NA	NA	NA	NA	NA	1.02645e+08
3.614_483.2323	C18:neg	NA	C21 H33 N5 O8	483.232	3.614	NA	NA	NA	NA	NA	NA	NA	0	level5	NA	NA	NA	NA	NA	NA	NA	NA	NA	NA	8.98257e+07
3.009_384.1536	C18:neg	NA	C17 H24 N2 O8	384.154	3.009	NA	NA	NA	NA	NA	NA	NA	0	level5	NA	NA	NA	NA	NA	NA	NA	NA	NA	NA	8.30811e+07
3.563_364.1847	C18:neg	NA	C15 H28 N2 O8	364.185	3.563	NA	NA	NA	NA	NA	NA	NA	0	level5	NA	NA	NA	NA	NA	NA	NA	NA	NA	NA	8.08642e+07
8.399_660.269	C18:neg	NA	C27 H50 O14 P2	660.269	8.399	NA	NA	NA	NA	NA	NA	NA	0	level5	NA	NA	NA	NA	NA	NA	NA	NA	NA	NA	8.07528e+07
0.659_270.0948	C18:neg	NA	C9 H18 O9	270.095	0.659	NA	NA	NA	NA	NA	NA	NA	0	level5	NA	NA	NA	NA	NA	NA	NA	NA	NA	NA	7.93161e+07
4.055_829.411	C18:neg	NA	C34 H64 N5 O16 P	829.411	4.055	NA	NA	NA	NA	NA	NA	NA	0	level5	NA	NA	NA	NA	NA	NA	NA	NA	NA	NA	7.85288e+07
5.201_450.2436	C18:neg	NA	C17 H34 N6 O8	450.244	5.201	NA	NA	NA	NA	NA	NA	NA	0	level5	NA	NA	NA	NA	NA	NA	NA	NA	NA	NA	7.5665e+07
3.904_645.3255	C18:neg	NA	C26 H52 N3 O13 P	645.326	3.904	NA	NA	NA	NA	NA	NA	NA	0	level5	NA	NA	NA	NA	NA	NA	NA	NA	NA	NA	7.52217e+07
0.766_159.9858	C18:neg	NA	C5 H5 Cl N2 S	159.986	0.766	NA	NA	NA	NA	NA	NA	NA	0	level5	NA	NA	NA	NA	NA	NA	NA	NA	NA	NA	6.97892e+07
4.74_457.2898	C18:neg	NA	C21 H39 N5 O6	457.29	4.74	NA	NA	NA	NA	NA	NA	NA	0	level5	NA	NA	NA	NA	NA	NA	NA	NA	NA	NA	6.85405e+07
5.466_406.2318	C18:neg	NA	C18 H34 N2 O8	406.232	5.466	NA	NA	NA	NA	NA	NA	NA	0	level5	NA	NA	NA	NA	NA	NA	NA	NA	NA	NA	6.47317e+07
0.667_345.1093	C18:neg	NA	C12 H19 N5 O5 S	345.109	0.667	NA	NA	NA	NA	NA	NA	NA	0	level5	NA	NA	NA	NA	NA	NA	NA	NA	NA	NA	5.89408e+07
8.759_662.2847	C18:neg	NA	C26 H53 N2 O11 P3	662.285	8.759	NA	NA	NA	NA	NA	NA	NA	0	level5	NA	NA	NA	NA	NA	NA	NA	NA	NA	NA	5.88383e+07
4.044_841.4234	C18:neg	NA	C37 H69 N3 O14 P2	841.423	4.044	NA	NA	NA	NA	NA	NA	NA	0	level5	NA	NA	NA	NA	NA	NA	NA	NA	NA	NA	5.73817e+07
5.881_812.5153	C18:neg	NA	C38 H78 N4 O10 P2	812.515	5.881	NA	NA	NA	NA	NA	NA	NA	0	level5	NA	NA	NA	NA	NA	NA	NA	NA	NA	NA	5.61735e+07
6.859_799.5202	C18:neg	NA	C40 H74 N5 O9 P	799.52	6.859	NA	NA	NA	NA	NA	NA	NA	0	level5	NA	NA	NA	NA	NA	NA	NA	NA	NA	NA	5.59696e+07
0.557_523.1099	C18:neg	NA	C22 H27 N3 O6 P2 S	523.11	0.557	NA	NA	NA	NA	NA	NA	NA	0	level5	NA	NA	NA	NA	NA	NA	NA	NA	NA	NA	5.27736e+07
2.919_443.2378	C18:neg	NA	C19 H33 N5 O7	443.238	2.919	NA	NA	NA	NA	NA	NA	NA	0	level5	NA	NA	NA	NA	NA	NA	NA	NA	NA	NA	5.24181e+07
9.323_340.2074	C18:neg	NA	C19 H32 O3 S	340.207	9.323	NA	NA	NA	NA	NA	NA	NA	0	level5	NA	NA	NA	NA	NA	NA	NA	NA	NA	NA	5.21369e+07
6.705_925.5993	C18:neg	NA	C44 H89 N5 O11 P2	925.599	6.705	NA	NA	NA	NA	NA	NA	NA	0	level5	NA	NA	NA	NA	NA	NA	NA	NA	NA	NA	5.21135e+07
5.199_387.2483	C18:neg	NA	C17 H33 N5 O5	387.248	5.199	NA	NA	NA	NA	NA	NA	NA	0	level5	NA	NA	NA	NA	NA	NA	NA	NA	NA	NA	5.07491e+07
2.527_480.1852	C18:neg	NA	C19 H33 N2 O10 P	480.185	2.527	NA	NA	NA	NA	NA	NA	NA	0	level5	NA	NA	NA	NA	NA	NA	NA	NA	NA	NA	4.79844e+07
5.274_727.3927	C18:neg	NA	C34 H58 N5 O10 P	727.393	5.274	NA	NA	NA	NA	NA	NA	NA	0	level5	NA	NA	NA	NA	NA	NA	NA	NA	NA	NA	4.78619e+07
0.645_293.0793	C18:neg	NA	C10 H16 Cl N3 O5	293.079	0.645	NA	NA	NA	NA	NA	NA	NA	0	level5	NA	NA	NA	NA	NA	NA	NA	NA	NA	NA	4.68501e+07
8.656_662.2845	C18:neg	NA	C27 H52 O14 P2	662.284	8.656	NA	NA	NA	NA	NA	NA	NA	0	level5	NA	NA	NA	NA	NA	NA	NA	NA	NA	NA	4.28093e+07
1.663_408.1744	C18:neg	NA	C16 H28 N2 O10	408.174	1.663	NA	NA	NA	NA	NA	NA	NA	0	level5	NA	NA	NA	NA	NA	NA	NA	NA	NA	NA	4.06577e+07
5.857_769.5101	C18:neg	NA	C39 H72 N5 O8 P	769.51	5.857	NA	NA	NA	NA	NA	NA	NA	0	level5	NA	NA	NA	NA	NA	NA	NA	NA	NA	NA	4.03276e+07
2.892_602.2149	C18:neg	NA	C27 H36 N6 O6 P2	602.215	2.892	NA	NA	NA	NA	NA	NA	NA	0	level5	NA	NA	NA	NA	NA	NA	NA	NA	NA	NA	4.00741e+07
7.341_380.2233	C18:neg	NA	C18 H36 O6 S	380.223	7.341	NA	NA	NA	NA	NA	NA	NA	0	level5	NA	NA	NA	NA	NA	NA	NA	NA	NA	NA	3.96725e+07
9.059_557.3327	C18:neg	NA	C25 H52 N O10 P	557.333	9.059	NA	NA	NA	NA	NA	NA	NA	0	level5	NA	NA	NA	NA	NA	NA	NA	NA	NA	NA	3.90924e+07
4.578_757.4374	C18:neg	NA	C34 H69 N3 O11 P2	757.437	4.578	NA	NA	NA	NA	NA	NA	NA	0	level5	NA	NA	NA	NA	NA	NA	NA	NA	NA	NA	3.87716e+07
2.635_421.2426	C18:neg	NA	C18 H35 N3 O8	421.243	2.635	NA	NA	NA	NA	NA	NA	NA	0	level5	NA	NA	NA	NA	NA	NA	NA	NA	NA	NA	3.7942e+07
3.446_355.1591	C18:neg	NA	C12 H25 N3 O9	355.159	3.446	NA	NA	NA	NA	NA	NA	NA	0	level5	NA	NA	NA	NA	NA	NA	NA	NA	NA	NA	3.7638e+07
1.329_408.174	C18:neg	NA	C17 H24 N6 O6	408.174	1.329	NA	NA	NA	NA	NA	NA	NA	0	level5	NA	NA	NA	NA	NA	NA	NA	NA	NA	NA	3.72893e+07
2.539_321.0807	C18:neg	NA	C10 H15 N3 O9	321.081	2.539	NA	NA	NA	NA	NA	NA	NA	0	level5	NA	NA	NA	NA	NA	NA	NA	NA	NA	NA	3.6569e+07
9.686_463.3062	C18:neg	NA	C23 H46 N O6 P	463.306	9.686	NA	NA	NA	NA	NA	NA	NA	0	level5	NA	NA	NA	NA	NA	NA	NA	NA	NA	NA	3.51602e+07
4.499_449.2484	C18:neg	NA	C18 H35 N5 O8	449.248	4.499	NA	NA	NA	NA	NA	NA	NA	0	level5	NA	NA	NA	NA	NA	NA	NA	NA	NA	NA	3.39679e+07
2.97_209.121	C18:neg	NA	C15 H15 N	209.121	2.97	NA	NA	NA	NA	NA	NA	NA	0	level5	NA	NA	NA	NA	NA	NA	NA	NA	NA	NA	3.34923e+07
5.023_658.3338	C18:neg	NA	C32 H46 N6 O9	658.334	5.023	NA	NA	NA	NA	NA	NA	NA	0	level5	NA	NA	NA	NA	NA	NA	NA	NA	NA	NA	3.18408e+07
3.702_355.1592	C18:neg	NA	C12 H25 N3 O9	355.159	3.702	NA	NA	NA	NA	NA	NA	NA	0	level5	NA	NA	NA	NA	NA	NA	NA	NA	NA	NA	3.04975e+07
9.769_340.2073	C18:neg	NA	C19 H32 O3 S	340.207	9.769	NA	NA	NA	NA	NA	NA	NA	0	level5	NA	NA	NA	NA	NA	NA	NA	NA	NA	NA	3.03959e+07
3.716_292.1632	C18:neg	NA	C12 H24 N2 O6	292.163	3.716	NA	NA	NA	NA	NA	NA	NA	0	level5	NA	NA	NA	NA	NA	NA	NA	NA	NA	NA	2.99558e+07
2.954_344.2059	C18:neg	NA	C15 H28 N4 O5	344.206	2.954	NA	NA	NA	NA	NA	NA	NA	0	level5	NA	NA	NA	NA	NA	NA	NA	NA	NA	NA	2.9297e+07
3.768_406.1853	C18:neg	NA	C19 H26 N4 O6	406.185	3.768	NA	NA	NA	NA	NA	NA	NA	0	level5	NA	NA	NA	NA	NA	NA	NA	NA	NA	NA	2.70369e+07
0.573_423.0946	C18:neg	NA	C14 H21 N3 O10 S	423.095	0.573	NA	NA	NA	NA	NA	NA	NA	0	level5	NA	NA	NA	NA	NA	NA	NA	NA	NA	NA	2.68463e+07
4.811_296.147	C18:neg	NA	C12 H24 O8	296.147	4.811	NA	NA	NA	NA	NA	NA	NA	0	level5	NA	NA	NA	NA	NA	NA	NA	NA	NA	NA	2.68058e+07
5.733_542.3783	C18:neg	NA	C24 H55 N4 O7 P	542.378	5.733	NA	NA	NA	NA	NA	NA	NA	0	level5	NA	NA	NA	NA	NA	NA	NA	NA	NA	NA	2.57446e+07
6.792_996.637	C18:neg	NA	C43 H93 N6 O17 P	996.637	6.792	NA	NA	NA	NA	NA	NA	NA	0	level5	NA	NA	NA	NA	NA	NA	NA	NA	NA	NA	2.51766e+07
9.723_553.3734	C18:neg	NA	C28 H52 N5 O4 P	553.373	9.723	NA	NA	NA	NA	NA	NA	NA	0	level5	NA	NA	NA	NA	NA	NA	NA	NA	NA	NA	2.42197e+07
9.297_429.2916	C18:neg	NA	C23 H43 N O4 S	429.292	9.297	NA	NA	NA	NA	NA	NA	NA	0	level5	NA	NA	NA	NA	NA	NA	NA	NA	NA	NA	2.42019e+07
0.843_333.1035	C18:neg	NA	C10 H26 N O5 P3	333.103	0.843	NA	NA	NA	NA	NA	NA	NA	0	level5	NA	NA	NA	NA	NA	NA	NA	NA	NA	NA	2.41915e+07
4.741_520.285	C18:neg	NA	C21 H40 N6 O9	520.285	4.741	NA	NA	NA	NA	NA	NA	NA	0	level5	NA	NA	NA	NA	NA	NA	NA	NA	NA	NA	2.40982e+07
9.461_641.3556	C18:neg	NA	C29 H56 N O12 P	641.356	9.461	NA	NA	NA	NA	NA	NA	NA	0	level5	NA	NA	NA	NA	NA	NA	NA	NA	NA	NA	2.37761e+07
5.057_243.1945	C18:neg	NA	C12 H25 N3 O2	243.195	5.057	NA	NA	NA	NA	NA	NA	NA	0	level5	NA	NA	NA	NA	NA	NA	NA	NA	NA	NA	2.35969e+07
5.094_587.2958	C18:neg	NA	C29 H41 N5 O8	587.296	5.094	NA	NA	NA	NA	NA	NA	NA	0	level5	NA	NA	NA	NA	NA	NA	NA	NA	NA	NA	2.29664e+07
3.901_457.254	C18:neg	NA	C18 H40 N3 O8 P	457.254	3.901	NA	NA	NA	NA	NA	NA	NA	0	level5	NA	NA	NA	NA	NA	NA	NA	NA	NA	NA	2.26617e+07
1.21_132.0919	C18:neg	NA	NA	132.092	1.21	NA	NA	NA	NA	NA	NA	NA	0	level5	NA	NA	NA	NA	NA	NA	NA	NA	NA	NA	2.23654e+07
0.881_265.0349	C18:neg	NA	C8 H12 N O7 P	265.035	0.881	NA	NA	NA	NA	NA	NA	NA	0	level5	NA	NA	NA	NA	NA	NA	NA	NA	NA	NA	2.20557e+07
4.081_770.385	C18:neg	NA	C28 H65 N6 O12 P3	770.385	4.081	NA	NA	NA	NA	NA	NA	NA	0	level5	NA	NA	NA	NA	NA	NA	NA	NA	NA	NA	2.17043e+07
4.107_375.1467	C18:neg	NA	C15 H25 N3 O6 S	375.147	4.107	NA	NA	NA	NA	NA	NA	NA	0	level5	NA	NA	NA	NA	NA	NA	NA	NA	NA	NA	2.14562e+07
0.69_295.1266	C18:neg	NA	C11 H21 N O8	295.127	0.69	NA	NA	NA	NA	NA	NA	NA	0	level5	NA	NA	NA	NA	NA	NA	NA	NA	NA	NA	2.12525e+07
2.416_167.0854	C18:neg	NA	NA	167.085	2.416	NA	NA	NA	NA	NA	NA	NA	0	level5	NA	NA	NA	NA	NA	NA	NA	NA	NA	NA	2.12317e+07
2.958_343.1743	C18:neg	NA	C15 H25 N3 O6	343.174	2.958	NA	NA	NA	NA	NA	NA	NA	0	level5	NA	NA	NA	NA	NA	NA	NA	NA	NA	NA	2.10362e+07
0.729_219.0294	C18:neg	NA	C7 H10 N O5 P	219.029	0.729	NA	NA	NA	NA	NA	NA	NA	0	level5	NA	NA	NA	NA	NA	NA	NA	NA	NA	NA	2.08886e+07
0.643_287.9851	C18:neg	NA	C3 H9 N6 O4 P S2	287.985	0.643	NA	NA	NA	NA	NA	NA	NA	0	level5	NA	NA	NA	NA	NA	NA	NA	NA	NA	NA	2.07431e+07
9.767_350.2434	C18:neg	NA	C17 H38 N2 O S2	350.243	9.767	NA	NA	NA	NA	NA	NA	NA	0	level5	NA	NA	NA	NA	NA	NA	NA	NA	NA	NA	2.05487e+07
9.774_920.4848	C18:neg	NA	C52 H73 O12 P	920.485	9.774	NA	NA	NA	NA	NA	NA	NA	0	level5	NA	NA	NA	NA	NA	NA	NA	NA	NA	NA	2.01646e+07
0.709_297.142	C18:neg	NA	C11 H23 N O8	297.142	0.709	NA	NA	NA	NA	NA	NA	NA	0	level5	NA	NA	NA	NA	NA	NA	NA	NA	NA	NA	2.01587e+07
0.651_382.1175	C18:neg	NA	C11 H23 N6 O5 P S	382.118	0.651	NA	NA	NA	NA	NA	NA	NA	0	level5	NA	NA	NA	NA	NA	NA	NA	NA	NA	NA	2.01013e+07
9.375_641.3556	C18:neg	NA	C30 H52 N5 O8 P	641.356	9.375	NA	NA	NA	NA	NA	NA	NA	0	level5	NA	NA	NA	NA	NA	NA	NA	NA	NA	NA	1.942e+07
2.804_350.1115	C18:neg	NA	C16 H18 N2 O7	350.111	2.804	NA	NA	NA	NA	NA	NA	NA	0	level5	NA	NA	NA	NA	NA	NA	NA	NA	NA	NA	1.92331e+07
2.247_158.075	C18:neg	NA	NA	158.075	2.247	NA	NA	NA	NA	NA	NA	NA	0	level5	NA	NA	NA	NA	NA	NA	NA	NA	NA	NA	1.92227e+07
11.857_776.6082	C18:neg	NA	C41 H86 N4 O5 P2	776.608	11.857	NA	NA	NA	NA	NA	NA	NA	0	level5	NA	NA	NA	NA	NA	NA	NA	NA	NA	NA	1.91822e+07
0.634_109.9092	C18:neg	NA	NA	109.909	0.634	NA	NA	NA	NA	NA	NA	NA	0	level5	NA	NA	NA	NA	NA	NA	NA	NA	NA	NA	1.91794e+07
2.524_350.1114	C18:neg	NA	C16 H18 N2 O7	350.111	2.524	NA	NA	NA	NA	NA	NA	NA	0	level5	NA	NA	NA	NA	NA	NA	NA	NA	NA	NA	1.8698e+07
6.852_376.1735	C18:neg	NA	C17 H28 O9	376.173	6.852	NA	NA	NA	NA	NA	NA	NA	0	level5	NA	NA	NA	NA	NA	NA	NA	NA	NA	NA	1.86883e+07
3.898_276.1475	C18:neg	NA	C15 H20 N2 O3	276.147	3.898	NA	NA	NA	NA	NA	NA	NA	0	level5	NA	NA	NA	NA	NA	NA	NA	NA	NA	NA	1.86258e+07
8.942_349.2618	C18:neg	NA	C21 H35 N O3	349.262	8.942	NA	NA	NA	NA	NA	NA	NA	0	level5	NA	NA	NA	NA	NA	NA	NA	NA	NA	NA	1.85773e+07
9.014_664.3002	C18:neg	NA	C27 H54 O14 P2	664.3	9.014	NA	NA	NA	NA	NA	NA	NA	0	level5	NA	NA	NA	NA	NA	NA	NA	NA	NA	NA	1.84382e+07
8.92_664.3002	C18:neg	NA	C26 H55 N2 O11 P3	664.3	8.92	NA	NA	NA	NA	NA	NA	NA	0	level5	NA	NA	NA	NA	NA	NA	NA	NA	NA	NA	1.81986e+07
7.318_375.2523	C18:neg	NA	C21 H33 N3 O3	375.252	7.318	NA	NA	NA	NA	NA	NA	NA	0	level5	NA	NA	NA	NA	NA	NA	NA	NA	NA	NA	1.81145e+07
3.915_582.2537	C18:neg	NA	C26 H38 N4 O11	582.254	3.915	NA	NA	NA	NA	NA	NA	NA	0	level5	NA	NA	NA	NA	NA	NA	NA	NA	NA	NA	1.77431e+07
1.341_307.0649	C18:neg	NA	C11 H18 N O5 P S	307.065	1.341	NA	NA	NA	NA	NA	NA	NA	0	level5	NA	NA	NA	NA	NA	NA	NA	NA	NA	NA	1.76615e+07
7.105_817.5191	C18:neg	NA	C36 H76 N5 O13 P	817.519	7.105	NA	NA	NA	NA	NA	NA	NA	0	level5	NA	NA	NA	NA	NA	NA	NA	NA	NA	NA	1.76475e+07
0.634_258.9415	C18:neg	NA	C4 H7 Cl N3 O2 P S2	258.942	0.634	NA	NA	NA	NA	NA	NA	NA	0	level5	NA	NA	NA	NA	NA	NA	NA	NA	NA	NA	1.75632e+07
0.712_408.1743	C18:neg	NA	C17 H24 N6 O6	408.174	0.712	NA	NA	NA	NA	NA	NA	NA	0	level5	NA	NA	NA	NA	NA	NA	NA	NA	NA	NA	1.74325e+07
3.667_328.1401	C18:neg	NA	C12 H25 Cl N2 O6	328.14	3.667	NA	NA	NA	NA	NA	NA	NA	0	level5	NA	NA	NA	NA	NA	NA	NA	NA	NA	NA	1.73964e+07
2.928_330.0923	C18:neg	NA	C10 H24 N2 O4 P2 S	330.092	2.928	NA	NA	NA	NA	NA	NA	NA	0	level5	NA	NA	NA	NA	NA	NA	NA	NA	NA	NA	1.73347e+07
1.787_356.1431	C18:neg	NA	C12 H24 N2 O10	356.143	1.787	NA	NA	NA	NA	NA	NA	NA	0	level5	NA	NA	NA	NA	NA	NA	NA	NA	NA	NA	1.70685e+07
2.383_345.1423	C18:neg	NA	C9 H24 N5 O7 P	345.142	2.383	NA	NA	NA	NA	NA	NA	NA	0	level5	NA	NA	NA	NA	NA	NA	NA	NA	NA	NA	1.70359e+07
0.642_220.0016	C18:neg	NA	C3 H10 Cl N2 O5 P	220.002	0.642	NA	NA	NA	NA	NA	NA	NA	0	level5	NA	NA	NA	NA	NA	NA	NA	NA	NA	NA	1.6971e+07
6.546_752.5202	C18:neg	NA	C40 H73 N4 O7 P	752.52	6.546	NA	NA	NA	NA	NA	NA	NA	0	level5	NA	NA	NA	NA	NA	NA	NA	NA	NA	NA	1.56803e+07
6.269_563.3284	C18:neg	NA	C21 H50 N5 O10 P	563.328	6.269	NA	NA	NA	NA	NA	NA	NA	0	level5	NA	NA	NA	NA	NA	NA	NA	NA	NA	NA	1.54622e+07
1.348_375.1639	C18:neg	NA	C15 H25 N3 O8	375.164	1.348	NA	NA	NA	NA	NA	NA	NA	0	level5	NA	NA	NA	NA	NA	NA	NA	NA	NA	NA	1.50959e+07
5.751_698.472	C18:neg	NA	C31 H67 N6 O9 P	698.472	5.751	NA	NA	NA	NA	NA	NA	NA	0	level5	NA	NA	NA	NA	NA	NA	NA	NA	NA	NA	1.50602e+07
2.36_165.0474	C18:neg	NA	C5 H13 N O P2	165.047	2.36	NA	NA	NA	NA	NA	NA	NA	0	level5	NA	NA	NA	NA	NA	NA	NA	NA	NA	NA	1.49415e+07
4.947_388.232	C18:neg	NA	C17 H32 N4 O6	388.232	4.947	NA	NA	NA	NA	NA	NA	NA	0	level5	NA	NA	NA	NA	NA	NA	NA	NA	NA	NA	1.49342e+07
4.594_585.3854	C18:neg	NA	C25 H56 N5 O8 P	585.385	4.594	NA	NA	NA	NA	NA	NA	NA	0	level5	NA	NA	NA	NA	NA	NA	NA	NA	NA	NA	1.48379e+07
3.708_492.2315	C18:neg	NA	C21 H36 N2 O11	492.231	3.708	NA	NA	NA	NA	NA	NA	NA	0	level5	NA	NA	NA	NA	NA	NA	NA	NA	NA	NA	1.47994e+07
3.822_605.2908	C18:neg	NA	C23 H48 N3 O13 P	605.291	3.822	NA	NA	NA	NA	NA	NA	NA	0	level5	NA	NA	NA	NA	NA	NA	NA	NA	NA	NA	1.47711e+07
8.777_425.26	C18:neg	NA	C23 H39 N O4 S	425.26	8.777	NA	NA	NA	NA	NA	NA	NA	0	level5	NA	NA	NA	NA	NA	NA	NA	NA	NA	NA	1.47532e+07
1.162_311.1575	C18:neg	NA	C13 H29 N O3 S2	311.158	1.162	NA	NA	NA	NA	NA	NA	NA	0	level5	NA	NA	NA	NA	NA	NA	NA	NA	NA	NA	1.47339e+07
3.132_350.169	C18:neg	NA	C14 H26 N2 O8	350.169	3.132	NA	NA	NA	NA	NA	NA	NA	0	level5	NA	NA	NA	NA	NA	NA	NA	NA	NA	NA	1.46551e+07
0.685_467.1305	C18:neg	NA	C14 H29 N O14 S	467.13	0.685	NA	NA	NA	NA	NA	NA	NA	0	level5	NA	NA	NA	NA	NA	NA	NA	NA	NA	NA	1.45217e+07
5.675_1040.6249	C18:neg	NA	C48 H95 N6 O12 P3	1040.62	5.675	NA	NA	NA	NA	NA	NA	NA	0	level5	NA	NA	NA	NA	NA	NA	NA	NA	NA	NA	1.42798e+07
1.074_245.0748	C18:neg	NA	C9 H16 N3 O P S	245.075	1.074	NA	NA	NA	NA	NA	NA	NA	0	level5	NA	NA	NA	NA	NA	NA	NA	NA	NA	NA	1.4129e+07
4.281_429.2951	C18:neg	NA	C20 H39 N5 O5	429.295	4.281	NA	NA	NA	NA	NA	NA	NA	0	level5	NA	NA	NA	NA	NA	NA	NA	NA	NA	NA	1.41008e+07
4.65_784.5202	C18:neg	NA	C39 H73 N6 O8 P	784.52	4.65	NA	NA	NA	NA	NA	NA	NA	0	level5	NA	NA	NA	NA	NA	NA	NA	NA	NA	NA	1.40824e+07
5.448_897.6044	C18:neg	NA	C43 H89 N5 O10 P2	897.604	5.448	NA	NA	NA	NA	NA	NA	NA	0	level5	NA	NA	NA	NA	NA	NA	NA	NA	NA	NA	1.40267e+07
2.644_489.1967	C18:neg	NA	C19 H32 N5 O8 P	489.197	2.644	NA	NA	NA	NA	NA	NA	NA	0	level5	NA	NA	NA	NA	NA	NA	NA	NA	NA	NA	1.3623e+07
4.394_358.2217	C18:neg	NA	C16 H30 N4 O5	358.222	4.394	NA	NA	NA	NA	NA	NA	NA	0	level5	NA	NA	NA	NA	NA	NA	NA	NA	NA	NA	1.34568e+07
0.604_260.0016	C18:neg	NA	C5 H8 O12	260.002	0.604	NA	NA	NA	NA	NA	NA	NA	0	level5	NA	NA	NA	NA	NA	NA	NA	NA	NA	NA	1.26703e+07
6.27_500.3317	C18:neg	NA	C23 H44 N6 O6	500.332	6.27	NA	NA	NA	NA	NA	NA	NA	0	level5	NA	NA	NA	NA	NA	NA	NA	NA	NA	NA	1.25767e+07
11.585_774.5927	C18:neg	NA	C47 H83 O6 P	774.593	11.585	NA	NA	NA	NA	NA	NA	NA	0	level5	NA	NA	NA	NA	NA	NA	NA	NA	NA	NA	1.25343e+07
4.179_807.3795	C18:neg	NA	C38 H58 N5 O12 P	807.38	4.179	NA	NA	NA	NA	NA	NA	NA	0	level5	NA	NA	NA	NA	NA	NA	NA	NA	NA	NA	1.23343e+07
0.658_272.1105	C18:neg	NA	C9 H20 O9	272.111	0.658	NA	NA	NA	NA	NA	NA	NA	0	level5	NA	NA	NA	NA	NA	NA	NA	NA	NA	NA	1.23104e+07
0.618_229.0715	C18:neg	NA	C6 H16 N O6 P	229.071	0.618	NA	NA	NA	NA	NA	NA	NA	0	level5	NA	NA	NA	NA	NA	NA	NA	NA	NA	NA	1.23039e+07
2.457_165.0225	C18:neg	NA	C3 H9 N3 O P2	165.023	2.457	NA	NA	NA	NA	NA	NA	NA	0	level5	NA	NA	NA	NA	NA	NA	NA	NA	NA	NA	1.19781e+07
3.74_592.3129	C18:neg	NA	C21 H50 N6 O9 P2	592.313	3.74	NA	NA	NA	NA	NA	NA	NA	0	level5	NA	NA	NA	NA	NA	NA	NA	NA	NA	NA	1.19659e+07
0.657_347.1347	C18:neg	NA	C12 H22 N5 O5 P	347.135	0.657	NA	NA	NA	NA	NA	NA	NA	0	level5	NA	NA	NA	NA	NA	NA	NA	NA	NA	NA	1.19336e+07
4.278_558.3018	C18:neg	NA	C24 H42 N6 O9	558.302	4.278	NA	NA	NA	NA	NA	NA	NA	0	level5	NA	NA	NA	NA	NA	NA	NA	NA	NA	NA	1.19165e+07
4.426_756.396	C18:neg	NA	C36 H62 N4 O9 P2	756.396	4.426	NA	NA	NA	NA	NA	NA	NA	0	level5	NA	NA	NA	NA	NA	NA	NA	NA	NA	NA	1.18182e+07
6.551_561.3494	C18:neg	NA	C22 H52 N5 O9 P	561.349	6.551	NA	NA	NA	NA	NA	NA	NA	0	level5	NA	NA	NA	NA	NA	NA	NA	NA	NA	NA	1.17965e+07
4.703_628.3925	C18:neg	NA	C26 H57 N6 O9 P	628.393	4.703	NA	NA	NA	NA	NA	NA	NA	0	level5	NA	NA	NA	NA	NA	NA	NA	NA	NA	NA	1.1762e+07
6.551_498.3524	C18:neg	NA	C22 H51 N4 O6 P	498.352	6.551	NA	NA	NA	NA	NA	NA	NA	0	level5	NA	NA	NA	NA	NA	NA	NA	NA	NA	NA	1.17275e+07
1.851_387.2834	C18:neg	NA	C18 H37 N5 O4	387.283	1.851	NA	NA	NA	NA	NA	NA	NA	0	level5	NA	NA	NA	NA	NA	NA	NA	NA	NA	NA	1.16083e+07
7.099_658.4068	C18:neg	NA	C34 H54 N6 O7	658.407	7.099	NA	NA	NA	NA	NA	NA	NA	0	level5	NA	NA	NA	NA	NA	NA	NA	NA	NA	NA	1.14256e+07
0.703_144.0058	C18:neg	NA	C5 H4 O5	144.006	0.703	NA	NA	NA	NA	NA	NA	NA	0	level5	NA	NA	NA	NA	NA	NA	NA	NA	NA	NA	1.14235e+07
2.069_331.0759	C18:neg	NA	C9 H17 N O12	331.076	2.069	NA	NA	NA	NA	NA	NA	NA	0	level5	NA	NA	NA	NA	NA	NA	NA	NA	NA	NA	1.13939e+07
6.098_698.4718	C18:neg	NA	C31 H67 N6 O9 P	698.472	6.098	NA	NA	NA	NA	NA	NA	NA	0	level5	NA	NA	NA	NA	NA	NA	NA	NA	NA	NA	1.12543e+07
4.513_969.5176	C18:neg	NA	C44 H80 N3 O18 P	969.518	4.513	NA	NA	NA	NA	NA	NA	NA	0	level5	NA	NA	NA	NA	NA	NA	NA	NA	NA	NA	1.11127e+07
2.75_407.1905	C18:neg	NA	C16 H29 N3 O9	407.19	2.75	NA	NA	NA	NA	NA	NA	NA	0	level5	NA	NA	NA	NA	NA	NA	NA	NA	NA	NA	1.10986e+07
9.77_298.1599	C18:neg	NA	C16 H26 O3 S	298.16	9.77	NA	NA	NA	NA	NA	NA	NA	0	level5	NA	NA	NA	NA	NA	NA	NA	NA	NA	NA	1.09709e+07
9.776_392.2956	C18:neg	NA	C22 H40 N4 S	392.296	9.776	NA	NA	NA	NA	NA	NA	NA	0	level5	NA	NA	NA	NA	NA	NA	NA	NA	NA	NA	1.09311e+07
11.4_147.9733	C18:neg	NA	NA	147.973	11.4	NA	NA	NA	NA	NA	NA	NA	0	level5	NA	NA	NA	NA	NA	NA	NA	NA	NA	NA	1.0858e+07
3.829_639.3241	C18:neg	NA	C33 H45 N5 O8	639.324	3.829	NA	NA	NA	NA	NA	NA	NA	0	level5	NA	NA	NA	NA	NA	NA	NA	NA	NA	NA	1.07472e+07
4.21_991.4649	C18:neg	NA	C44 H75 N5 O16 P2	991.465	4.21	NA	NA	NA	NA	NA	NA	NA	0	level5	NA	NA	NA	NA	NA	NA	NA	NA	NA	NA	1.07218e+07
4.617_557.3544	C18:neg	NA	C23 H52 N5 O8 P	557.354	4.617	NA	NA	NA	NA	NA	NA	NA	0	level5	NA	NA	NA	NA	NA	NA	NA	NA	NA	NA	1.07136e+07
3.004_316.1748	C18:neg	NA	C13 H24 N4 O5	316.175	3.004	NA	NA	NA	NA	NA	NA	NA	0	level5	NA	NA	NA	NA	NA	NA	NA	NA	NA	NA	1.05729e+07
0.651_309.0396	C18:neg	NA	C13 H12 N O6 P	309.04	0.651	NA	NA	NA	NA	NA	NA	NA	0	level5	NA	NA	NA	NA	NA	NA	NA	NA	NA	NA	1.05154e+07
6.157_704.4347	C18:neg	NA	C30 H65 N4 O12 P	704.435	6.157	NA	NA	NA	NA	NA	NA	NA	0	level5	NA	NA	NA	NA	NA	NA	NA	NA	NA	NA	1.03848e+07
0.709_445.0399	C18:neg	NA	C10 H17 N5 O11 P2	445.04	0.709	NA	NA	NA	NA	NA	NA	84.9	0	level5	NA	NA	NA	NA	NA	NA	NA	NA	NA	NA	1.03346e+07
5.144_448.2645	C18:neg	NA	C18 H36 N6 O7	448.264	5.144	NA	NA	NA	NA	NA	NA	NA	0	level5	NA	NA	NA	NA	NA	NA	NA	NA	NA	NA	1.02083e+07
5.728_1012.5952	C18:neg	NA	C46 H90 N6 O14 P2	1012.6	5.728	NA	NA	NA	NA	NA	NA	NA	0	level5	NA	NA	NA	NA	NA	NA	NA	NA	NA	NA	1.01471e+07
9.083_409.2655	C18:neg	NA	C23 H39 N O3 S	409.265	9.083	NA	NA	NA	NA	NA	NA	NA	0	level5	NA	NA	NA	NA	NA	NA	NA	NA	NA	NA	1.00419e+07
1.959_458.147	C18:neg	NA	C16 H31 N2 O9 P S	458.147	1.959	NA	NA	NA	NA	NA	NA	NA	0	level5	NA	NA	NA	NA	NA	NA	NA	NA	NA	NA	9.95648e+06
0.705_273.1311	C18:neg	NA	C13 H24 N O P S	273.131	0.705	NA	NA	NA	NA	NA	NA	NA	0	level5	NA	NA	NA	NA	NA	NA	NA	NA	NA	NA	9.8758e+06
9.544_1000.6527	C18:neg	NA	C49 H97 N2 O16 P	1000.65	9.544	NA	NA	NA	NA	NA	NA	NA	0	level5	NA	NA	NA	NA	NA	NA	NA	NA	NA	NA	9.87062e+06
9.341_298.1602	C18:neg	NA	C16 H26 O3 S	298.16	9.341	NA	NA	NA	NA	NA	NA	NA	0	level5	NA	NA	NA	NA	NA	NA	NA	NA	NA	NA	9.86e+06
4.233_969.5176	C18:neg	NA	C44 H80 N3 O18 P	969.518	4.233	NA	NA	NA	NA	NA	NA	NA	0	level5	NA	NA	NA	NA	NA	NA	NA	NA	NA	NA	9.81637e+06
2.944_471.1863	C18:neg	NA	C24 H31 N3 O3 P2	471.186	2.944	NA	NA	NA	NA	NA	NA	NA	0	level5	NA	NA	NA	NA	NA	NA	NA	NA	NA	NA	9.7602e+06
5.877_405.2477	C18:neg	NA	C18 H35 N3 O7	405.248	5.877	NA	NA	NA	NA	NA	NA	NA	0	level5	NA	NA	NA	NA	NA	NA	NA	NA	NA	NA	9.40533e+06
4.231_249.0999	C18:neg	NA	C13 H15 N O4	249.1	4.231	NA	NA	NA	NA	NA	NA	NA	0	level5	NA	NA	NA	NA	NA	NA	NA	NA	NA	NA	9.35041e+06
3.612_567.3018	C18:neg	NA	C23 H46 N5 O9 P	567.302	3.612	NA	NA	NA	NA	NA	NA	NA	0	level5	NA	NA	NA	NA	NA	NA	NA	NA	NA	NA	9.22198e+06
0.666_242.1	C18:neg	NA	C8 H18 O8	242.1	0.666	NA	NA	NA	NA	NA	NA	NA	0	level5	NA	NA	NA	NA	NA	NA	NA	NA	NA	NA	9.13153e+06
2.51_330.2266	C18:neg	NA	C15 H30 N4 O4	330.227	2.51	NA	NA	NA	NA	NA	NA	NA	0	level5	NA	NA	NA	NA	NA	NA	NA	NA	NA	NA	9.01508e+06
2.385_165.0577	C18:neg	NA	C12 H7 N	165.058	2.385	NA	NA	NA	NA	NA	NA	NA	0	level5	NA	NA	NA	NA	NA	NA	NA	NA	NA	NA	8.99302e+06
5.388_855.4902	C18:neg	NA	C43 H75 N3 O10 P2	855.49	5.388	NA	NA	NA	NA	NA	NA	NA	0	level5	NA	NA	NA	NA	NA	NA	NA	NA	NA	NA	8.93084e+06
0.712_361.1374	C18:neg	NA	C19 H25 N O2 P2	361.137	0.712	NA	NA	NA	NA	NA	NA	NA	0	level5	NA	NA	NA	NA	NA	NA	NA	NA	NA	NA	8.87826e+06
2.512_165.9954	C18:neg	NA	C4 H8 O3 P2	165.995	2.512	NA	NA	NA	NA	NA	NA	NA	0	level5	NA	NA	NA	NA	NA	NA	NA	NA	NA	NA	8.77811e+06
4.118_934.4429	C18:neg	NA	C42 H72 N4 O15 P2	934.443	4.118	NA	NA	NA	NA	NA	NA	NA	0	level5	NA	NA	NA	NA	NA	NA	NA	NA	NA	NA	8.73564e+06
3.682_308.1106	C18:neg	NA	C12 H20 O9	308.111	3.682	NA	NA	NA	NA	NA	NA	NA	0	level5	NA	NA	NA	NA	NA	NA	NA	NA	NA	NA	8.42019e+06
4.773_585.3853	C18:neg	NA	C25 H56 N5 O8 P	585.385	4.773	NA	NA	NA	NA	NA	NA	NA	0	level5	NA	NA	NA	NA	NA	NA	NA	NA	NA	NA	8.39518e+06
2.886_594.2289	C18:neg	NA	C21 H42 N2 O15 S	594.229	2.886	NA	NA	NA	NA	NA	NA	NA	0	level5	NA	NA	NA	NA	NA	NA	NA	NA	NA	NA	8.38514e+06
11.246_748.5751	C18:neg	NA	C40 H81 N2 O8 P	748.575	11.246	NA	NA	NA	NA	NA	NA	NA	0	level5	NA	NA	NA	NA	NA	NA	NA	NA	NA	NA	8.3173e+06
0.586_333.0379	C18:neg	NA	NA	333.038	0.586	NA	NA	NA	NA	NA	NA	NA	0	level5	NA	NA	NA	NA	NA	NA	NA	NA	NA	NA	8.2315e+06
7.573_899.5877	C18:neg	NA	C42 H87 N5 O11 P2	899.588	7.573	NA	NA	NA	NA	NA	NA	NA	0	level5	NA	NA	NA	NA	NA	NA	NA	NA	NA	NA	8.22817e+06
11.843_609.5335	C18:neg	NA	C36 H72 N3 O2 P	609.534	11.843	NA	NA	NA	NA	NA	NA	NA	0	level5	NA	NA	NA	NA	NA	NA	NA	NA	NA	NA	8.16944e+06
8.893_361.2288	C18:neg	NA	C18 H35 N O4 S	361.229	8.893	NA	NA	NA	NA	NA	NA	NA	0	level5	NA	NA	NA	NA	NA	NA	NA	NA	NA	NA	8.08848e+06
0.615_281.0428	C18:neg	NA	C8 H18 N3 P3 S	281.043	0.615	NA	NA	NA	NA	NA	NA	NA	0	level5	NA	NA	NA	NA	NA	NA	NA	NA	NA	NA	8.0861e+06
5.751_771.4208	C18:neg	NA	C36 H62 N5 O11 P	771.421	5.751	NA	NA	NA	NA	NA	NA	NA	0	level5	NA	NA	NA	NA	NA	NA	NA	NA	NA	NA	8.0672e+06
2.331_430.1335	C18:neg	NA	C16 H22 N4 O10	430.134	2.331	NA	NA	NA	NA	NA	NA	NA	0	level5	NA	NA	NA	NA	NA	NA	NA	NA	NA	NA	8.03794e+06
0.694_349.1485	C18:neg	NA	C17 H25 N3 O P2	349.149	0.694	NA	NA	NA	NA	NA	NA	NA	0	level5	NA	NA	NA	NA	NA	NA	NA	NA	NA	NA	7.74962e+06
0.658_269.1108	C18:neg	NA	NA	269.111	0.658	NA	NA	NA	NA	NA	NA	NA	0	level5	NA	NA	NA	NA	NA	NA	NA	NA	NA	NA	7.74337e+06
0.648_280.9971	C18:neg	NA	C6 H9 N3 O6 P2	280.997	0.648	NA	NA	NA	NA	NA	NA	NA	0	level5	NA	NA	NA	NA	NA	NA	NA	NA	NA	NA	7.59647e+06
9.961_555.3907	C18:neg	NA	C28 H54 N5 O4 P	555.391	9.961	NA	NA	NA	NA	NA	NA	NA	0	level5	NA	NA	NA	NA	NA	NA	NA	NA	NA	NA	7.57091e+06
1.179_330.1642	C18:neg	NA	C12 H22 N6 O5	330.164	1.179	NA	NA	NA	NA	NA	NA	NA	0	level5	NA	NA	NA	NA	NA	NA	NA	NA	NA	NA	7.56069e+06
1.211_487.1902	C18:neg	NA	C16 H36 N5 O6 P3	487.19	1.211	NA	NA	NA	NA	NA	NA	NA	0	level5	NA	NA	NA	NA	NA	NA	NA	NA	NA	NA	7.52908e+06
4.332_686.3989	C18:neg	NA	C28 H59 N6 O11 P	686.399	4.332	NA	NA	NA	NA	NA	NA	NA	0	level5	NA	NA	NA	NA	NA	NA	NA	NA	NA	NA	7.50489e+06
2.578_393.1572	C18:neg	NA	C15 H27 N3 O7 S	393.157	2.578	NA	NA	NA	NA	NA	NA	NA	0	level5	NA	NA	NA	NA	NA	NA	NA	NA	NA	NA	7.38533e+06
8.791_365.2571	C18:neg	NA	C21 H35 N O4	365.257	8.791	NA	NA	NA	NA	NA	NA	NA	0	level5	NA	NA	NA	NA	NA	NA	NA	NA	NA	NA	7.3189e+06
0.775_358.0624	C18:neg	NA	C7 H15 N6 O9 P	358.062	0.775	NA	NA	NA	NA	NA	NA	NA	0	level5	NA	NA	NA	NA	NA	NA	NA	NA	NA	NA	7.26197e+06
9.414_474.2897	C18:neg	NA	C28 H43 O4 P	474.29	9.414	NA	NA	NA	NA	NA	NA	NA	0	level5	NA	NA	NA	NA	NA	NA	NA	NA	NA	NA	7.23709e+06
2.888_136.0517	C18:neg	NA	NA	136.052	2.888	NA	NA	NA	NA	NA	NA	NA	0	level5	NA	NA	NA	NA	NA	NA	NA	NA	NA	NA	7.21717e+06
2.972_489.1842	C18:neg	NA	C19 H34 N5 O4 P3	489.184	2.972	NA	NA	NA	NA	NA	NA	NA	0	level5	NA	NA	NA	NA	NA	NA	NA	NA	NA	NA	7.19582e+06
9.313_406.32	C18:neg	NA	C24 H42 N2 O3	406.32	9.313	NA	NA	NA	NA	NA	NA	NA	0	level5	NA	NA	NA	NA	NA	NA	NA	NA	NA	NA	7.19421e+06
2.805_233.0721	C18:neg	NA	C9 H15 N O4 S	233.072	2.805	NA	NA	NA	NA	NA	NA	NA	0	level5	NA	NA	NA	NA	NA	NA	NA	NA	NA	NA	7.18602e+06
3.568_435.2216	C18:neg	NA	C18 H33 N3 O9	435.222	3.568	NA	NA	NA	NA	NA	NA	NA	0	level5	NA	NA	NA	NA	NA	NA	NA	NA	NA	NA	6.99901e+06
9.091_992.5914	C18:neg	NA	C49 H89 N2 O16 P	992.591	9.091	NA	NA	NA	NA	NA	NA	NA	0	level5	NA	NA	NA	NA	NA	NA	NA	NA	NA	NA	6.99579e+06
0.728_229.0436	C18:neg	NA	C5 H11 N O9	229.044	0.728	NA	NA	NA	NA	NA	NA	NA	0	level5	NA	NA	NA	NA	NA	NA	NA	NA	NA	NA	6.95284e+06
0.659_274.0565	C18:neg	NA	C10 H17 N2 O P3	274.057	0.659	NA	NA	NA	NA	NA	NA	NA	0	level5	NA	NA	NA	NA	NA	NA	NA	NA	NA	NA	6.94896e+06
3.37_364.1847	C18:neg	NA	C15 H28 N2 O8	364.185	3.37	NA	NA	NA	NA	NA	NA	NA	0	level5	NA	NA	NA	NA	NA	NA	NA	NA	NA	NA	6.94529e+06
5.412_826.5666	C18:neg	NA	C42 H79 N6 O8 P	826.567	5.412	NA	NA	NA	NA	NA	NA	NA	0	level5	NA	NA	NA	NA	NA	NA	NA	NA	NA	NA	6.91163e+06
3.092_337.1599	C18:neg	NA	C11 H23 N5 O7	337.16	3.092	NA	NA	NA	NA	NA	NA	NA	0	level5	NA	NA	NA	NA	NA	NA	NA	NA	NA	NA	6.87161e+06
0.668_238.9784	C18:neg	NA	C5 H8 Cl N3 O2 P2	238.978	0.668	NA	NA	NA	NA	NA	NA	NA	0	level5	NA	NA	NA	NA	NA	NA	NA	NA	NA	NA	6.83458e+06
9.414_378.2804	C18:neg	NA	C20 H42 O4 S	378.28	9.414	NA	NA	NA	NA	NA	NA	NA	0	level5	NA	NA	NA	NA	NA	NA	NA	NA	NA	NA	6.82743e+06
5.779_639.4336	C18:neg	NA	C29 H62 N5 O8 P	639.434	5.779	NA	NA	NA	NA	NA	NA	NA	0	level5	NA	NA	NA	NA	NA	NA	NA	NA	NA	NA	6.78176e+06
9.461_1000.6533	C18:neg	NA	C49 H97 N2 O16 P	1000.65	9.461	NA	NA	NA	NA	NA	NA	NA	0	level5	NA	NA	NA	NA	NA	NA	NA	NA	NA	NA	6.77131e+06
9.779_282.1303	C18:neg	NA	C15 H22 O3 S	282.13	9.779	NA	NA	NA	NA	NA	NA	NA	0	level5	NA	NA	NA	NA	NA	NA	NA	NA	NA	NA	6.74135e+06
0.668_347.1249	C18:neg	NA	C11 H27 N O7 P2	347.125	0.668	NA	NA	NA	NA	NA	NA	NA	0	level5	NA	NA	NA	NA	NA	NA	NA	NA	NA	NA	6.73037e+06
0.656_173.0091	C18:neg	NA	C2 H8 N O6 P	173.009	0.656	NA	NA	NA	NA	NA	NA	NA	0	level5	NA	NA	NA	NA	NA	NA	NA	NA	NA	NA	6.7012e+06
5.119_619.3446	C18:neg	NA	C27 H49 N5 O11	619.345	5.119	NA	NA	NA	NA	NA	NA	NA	0	level5	NA	NA	NA	NA	NA	NA	NA	NA	NA	NA	6.65113e+06
5.708_897.6048	C18:neg	NA	C43 H89 N5 O10 P2	897.605	5.708	NA	NA	NA	NA	NA	NA	NA	0	level5	NA	NA	NA	NA	NA	NA	NA	NA	NA	NA	6.43588e+06
1.051_278.0807	C18:neg	NA	C7 H14 N6 O4 S	278.081	1.051	NA	NA	NA	NA	NA	NA	NA	0	level5	NA	NA	NA	NA	NA	NA	NA	NA	NA	NA	6.40889e+06
5.274_619.3448	C18:neg	NA	C27 H49 N5 O11	619.345	5.274	NA	NA	NA	NA	NA	NA	NA	0	level5	NA	NA	NA	NA	NA	NA	NA	NA	NA	NA	6.39802e+06
8.708_310.1814	C18:neg	NA	C14 H30 O5 S	310.181	8.708	NA	NA	NA	NA	NA	NA	NA	0	level5	NA	NA	NA	NA	NA	NA	NA	NA	NA	NA	6.38619e+06
0.677_488.1848	C18:neg	NA	C15 H35 N6 O6 P3	488.185	0.677	NA	NA	NA	NA	NA	NA	NA	0	level5	NA	NA	NA	NA	NA	NA	NA	NA	NA	NA	6.32821e+06
0.68_497.1852	C18:neg	NA	C19 H35 N3 O8 S2	497.185	0.68	NA	NA	NA	NA	NA	NA	NA	0	level5	NA	NA	NA	NA	NA	NA	NA	NA	NA	NA	6.32373e+06
0.657_403.1719	C18:neg	NA	C13 H30 N3 O9 P	403.172	0.657	NA	NA	NA	NA	NA	NA	NA	0	level5	NA	NA	NA	NA	NA	NA	NA	NA	NA	NA	6.2905e+06
0.605_170.0065	C18:neg	NA	C3 H6 O8	170.006	0.605	NA	NA	NA	NA	NA	NA	NA	0	level5	NA	NA	NA	NA	NA	NA	NA	NA	NA	NA	6.23885e+06
5.533_446.2151	C18:neg	NA	C21 H34 O10	446.215	5.533	NA	NA	NA	NA	NA	NA	NA	0	level5	NA	NA	NA	NA	NA	NA	NA	NA	NA	NA	6.13637e+06
4.823_514.3109	C18:neg	NA	C21 H47 N4 O8 P	514.311	4.823	NA	NA	NA	NA	NA	NA	NA	0	level5	NA	NA	NA	NA	NA	NA	NA	NA	NA	NA	6.13279e+06
2.515_288.132	C18:neg	NA	C12 H20 N2 O6	288.132	2.515	NA	NA	NA	NA	NA	NA	NA	0	level5	NA	NA	NA	NA	NA	NA	NA	NA	NA	NA	6.12391e+06
6.581_870.4896	C18:neg	NA	C45 H72 N6 O7 P2	870.49	6.581	NA	NA	NA	NA	NA	NA	NA	0	level5	NA	NA	NA	NA	NA	NA	NA	NA	NA	NA	6.11501e+06
5.039_372.2738	C18:neg	NA	C18 H36 N4 O4	372.274	5.039	NA	NA	NA	NA	NA	NA	NA	0	level5	NA	NA	NA	NA	NA	NA	NA	NA	NA	NA	5.95903e+06
6.89_742.4974	C18:neg	NA	C33 H71 N6 O10 P	742.497	6.89	NA	NA	NA	NA	NA	NA	NA	0	level5	NA	NA	NA	NA	NA	NA	NA	NA	NA	NA	5.9167e+06
3.019_421.2063	C18:neg	NA	C17 H31 N3 O9	421.206	3.019	NA	NA	NA	NA	NA	NA	NA	0	level5	NA	NA	NA	NA	NA	NA	NA	NA	NA	NA	5.90679e+06
4.012_767.422	C18:neg	NA	C37 H62 N5 O10 P	767.422	4.012	NA	NA	NA	NA	NA	NA	NA	0	level5	NA	NA	NA	NA	NA	NA	NA	NA	NA	NA	5.82818e+06
4.477_784.5205	C18:neg	NA	C37 H78 N4 O9 P2	784.52	4.477	NA	NA	NA	NA	NA	NA	NA	0	level5	NA	NA	NA	NA	NA	NA	NA	NA	NA	NA	5.80637e+06
11.436_600.508	C18:neg	NA	C33 H69 N4 O3 P	600.508	11.436	NA	NA	NA	NA	NA	NA	NA	0	level5	NA	NA	NA	NA	NA	NA	NA	NA	NA	NA	5.76381e+06
9.313_521.3113	C18:neg	NA	C25 H48 N O8 P	521.311	9.313	NA	NA	NA	NA	NA	NA	NA	0	level5	NA	NA	NA	NA	NA	NA	NA	NA	NA	NA	5.75256e+06
5.855_832.5048	C18:neg	NA	C37 H79 N4 O10 P3	832.505	5.855	NA	NA	NA	NA	NA	NA	NA	0	level5	NA	NA	NA	NA	NA	NA	NA	NA	NA	NA	5.63675e+06
0.74_303.0718	C18:neg	NA	C8 H18 N O9 P	303.072	0.74	NA	NA	NA	NA	NA	NA	NA	0	level5	NA	NA	NA	NA	NA	NA	NA	NA	NA	NA	5.55966e+06
11.042_746.5593	C18:neg	NA	C39 H80 N4 O5 P2	746.559	11.042	NA	NA	NA	NA	NA	NA	NA	0	level5	NA	NA	NA	NA	NA	NA	NA	NA	NA	NA	5.50172e+06
4.175_327.1165	C18:neg	NA	C12 H17 N5 O6	327.116	4.175	NA	NA	NA	NA	NA	NA	NA	0	level5	NA	NA	NA	NA	NA	NA	NA	NA	NA	NA	5.47214e+06
5.324_591.3482	C18:neg	NA	C26 H49 N5 O10	591.348	5.324	NA	NA	NA	NA	NA	NA	NA	0	level5	NA	NA	NA	NA	NA	NA	NA	NA	NA	NA	5.439e+06
0.739_399.1741	C18:neg	NA	C16 H25 N5 O7	399.174	0.739	NA	NA	NA	NA	NA	NA	NA	0	level5	NA	NA	NA	NA	NA	NA	NA	NA	NA	NA	5.41595e+06
6.483_430.2203	C18:neg	NA	C22 H30 N4 O5	430.22	6.483	NA	NA	NA	NA	NA	NA	NA	0	level5	NA	NA	NA	NA	NA	NA	NA	NA	NA	NA	5.39926e+06
7.102_786.5042	C18:neg	NA	C38 H71 N6 O9 P	786.504	7.102	NA	NA	NA	NA	NA	NA	NA	0	level5	NA	NA	NA	NA	NA	NA	NA	NA	NA	NA	5.36344e+06
7.317_438.2478	C18:neg	NA	C19 H39 N2 O7 P	438.248	7.317	NA	NA	NA	NA	NA	NA	NA	0	level5	NA	NA	NA	NA	NA	NA	NA	NA	NA	NA	5.35582e+06
9.35_388.2384	C18:neg	NA	NA	388.238	9.35	NA	NA	NA	NA	NA	NA	NA	0	level5	NA	NA	NA	NA	NA	NA	NA	NA	NA	NA	5.34835e+06
5.578_232.1672	C18:neg	NA	C12 H24 O4	232.167	5.578	NA	NA	NA	NA	NA	NA	NA	0	level5	NA	NA	NA	NA	NA	NA	NA	NA	NA	NA	5.32654e+06
10.013_340.2073	C18:neg	NA	C19 H32 O3 S	340.207	10.013	NA	NA	NA	NA	NA	NA	NA	0	level5	NA	NA	NA	NA	NA	NA	NA	NA	NA	NA	5.32582e+06
7.155_676.415	C18:neg	NA	C27 H61 N6 O11 P	676.415	7.155	NA	NA	NA	NA	NA	NA	NA	0	level5	NA	NA	NA	NA	NA	NA	NA	NA	NA	NA	5.32017e+06
0.58_260.0641	C18:neg	NA	C11 H17 O3 P S	260.064	0.58	NA	NA	NA	NA	NA	NA	NA	0	level5	NA	NA	NA	NA	NA	NA	NA	NA	NA	NA	5.30554e+06
2.932_425.2386	C18:neg	NA	C16 H36 N5 O6 P	425.239	2.932	NA	NA	NA	NA	NA	NA	NA	0	level5	NA	NA	NA	NA	NA	NA	NA	NA	NA	NA	5.28448e+06
3.752_568.2385	C18:neg	NA	C23 H41 N2 O12 P	568.239	3.752	NA	NA	NA	NA	NA	NA	NA	0	level5	NA	NA	NA	NA	NA	NA	NA	NA	NA	NA	5.27893e+06
5.243_445.2537	C18:neg	NA	C19 H35 N5 O7	445.254	5.243	NA	NA	NA	NA	NA	NA	NA	0	level5	NA	NA	NA	NA	NA	NA	NA	NA	NA	NA	5.2331e+06
2.369_421.2423	C18:neg	NA	C18 H35 N3 O8	421.242	2.369	NA	NA	NA	NA	NA	NA	NA	0	level5	NA	NA	NA	NA	NA	NA	NA	NA	NA	NA	5.19268e+06
2.395_165.0206	C18:neg	NA	C5 H4 N5 P	165.021	2.395	NA	NA	NA	NA	NA	NA	NA	0	level5	NA	NA	NA	NA	NA	NA	NA	NA	NA	NA	5.17776e+06
3.17_187.0513	C18:neg	NA	C7 H10 Cl N3 O	187.051	3.17	NA	NA	NA	NA	NA	NA	NA	0	level5	NA	NA	NA	NA	NA	NA	NA	NA	NA	NA	5.17553e+06
7.155_613.4181	C18:neg	NA	C27 H60 N5 O8 P	613.418	7.155	NA	NA	NA	NA	NA	NA	NA	0	level5	NA	NA	NA	NA	NA	NA	NA	NA	NA	NA	5.15791e+06
2.983_330.1905	C18:neg	NA	C14 H26 N4 O5	330.19	2.983	NA	NA	NA	NA	NA	NA	NA	0	level5	NA	NA	NA	NA	NA	NA	NA	NA	NA	NA	5.09596e+06
2.978_168.0553	C18:neg	NA	C5 H13 O4 P	168.055	2.978	NA	NA	NA	NA	NA	NA	NA	0	level5	NA	NA	NA	NA	NA	NA	NA	NA	NA	NA	5.09562e+06
9.813_627.3765	C18:neg	NA	C30 H54 N5 O7 P	627.376	9.813	NA	NA	NA	NA	NA	NA	NA	0	level5	NA	NA	NA	NA	NA	NA	NA	NA	NA	NA	5.00147e+06
9.423_427.3088	C18:neg	NA	C27 H41 N O3	427.309	9.423	NA	NA	NA	NA	NA	NA	NA	0	level5	NA	NA	NA	NA	NA	NA	NA	NA	NA	NA	4.94686e+06
7.022_961.5741	C18:neg	NA	C46 H84 N5 O14 P	961.574	7.022	NA	NA	NA	NA	NA	NA	NA	0	level5	NA	NA	NA	NA	NA	NA	NA	NA	NA	NA	4.78929e+06
5.937_542.3782	C18:neg	NA	C24 H55 N4 O7 P	542.378	5.937	NA	NA	NA	NA	NA	NA	NA	0	level5	NA	NA	NA	NA	NA	NA	NA	NA	NA	NA	4.78615e+06
8.56_529.301	C18:neg	NA	C23 H48 N O10 P	529.301	8.56	NA	NA	NA	NA	NA	NA	NA	0	level5	NA	NA	NA	NA	NA	NA	NA	NA	NA	NA	4.76576e+06
2.786_350.1683	C18:neg	NA	C14 H26 N2 O8	350.168	2.786	NA	NA	NA	NA	NA	NA	NA	0	level5	NA	NA	NA	NA	NA	NA	NA	NA	NA	NA	4.76035e+06
5.533_375.2159	C18:neg	NA	C20 H29 N3 O4	375.216	5.533	NA	NA	NA	NA	NA	NA	NA	0	level5	NA	NA	NA	NA	NA	NA	NA	NA	NA	NA	4.75645e+06
6.086_511.3365	C18:neg	NA	C25 H45 N5 O6	511.337	6.086	NA	NA	NA	NA	NA	NA	NA	0	level5	NA	NA	NA	NA	NA	NA	NA	NA	NA	NA	4.73637e+06
9.282_589.3384	C18:neg	NA	C29 H52 N O9 P	589.338	9.282	NA	NA	NA	NA	NA	NA	NA	0	level5	NA	NA	NA	NA	NA	NA	NA	NA	NA	NA	4.73268e+06
9.402_346.2122	C18:neg	NA	C15 H31 N4 O3 P	346.212	9.402	NA	NA	NA	NA	NA	NA	37	0	level5	NA	NA	NA	NA	NA	NA	NA	NA	NA	NA	4.73025e+06
0.621_320.9417	C18:neg	NA	C6 H6 N5 O3 P3 S	320.942	0.621	NA	NA	NA	NA	NA	NA	NA	0	level5	NA	NA	NA	NA	NA	NA	NA	NA	NA	NA	4.71637e+06
2.728_475.1546	C18:neg	NA	C17 H25 N5 O11	475.155	2.728	NA	NA	NA	NA	NA	NA	NA	0	level5	NA	NA	NA	NA	NA	NA	NA	NA	NA	NA	4.71531e+06
0.651_163.9643	C18:neg	NA	NA	163.964	0.651	NA	NA	NA	NA	NA	NA	NA	0	level5	NA	NA	NA	NA	NA	NA	NA	NA	NA	NA	4.69504e+06
3.153_344.206	C18:neg	NA	C15 H28 N4 O5	344.206	3.153	NA	NA	NA	NA	NA	NA	NA	0	level5	NA	NA	NA	NA	NA	NA	NA	NA	NA	NA	4.67757e+06
3.013_472.3008	C18:neg	NA	C19 H45 N4 O7 P	472.301	3.013	NA	NA	NA	NA	NA	NA	NA	0	level5	NA	NA	NA	NA	NA	NA	NA	NA	NA	NA	4.64621e+06
5.201_902.4433	C18:neg	NA	C44 H68 N6 O10 P2	902.443	5.201	NA	NA	NA	NA	NA	NA	NA	0	level5	NA	NA	NA	NA	NA	NA	NA	NA	NA	NA	4.63004e+06
1.071_361.1372	C18:neg	NA	C9 H24 N5 O8 P	361.137	1.071	NA	NA	NA	NA	NA	NA	NA	0	level5	NA	NA	NA	NA	NA	NA	NA	NA	NA	NA	4.62908e+06
1.196_498.255	C18:neg	NA	C22 H39 N6 O3 P S	498.255	1.196	NA	NA	NA	NA	NA	NA	NA	0	level5	NA	NA	NA	NA	NA	NA	NA	NA	NA	NA	4.56853e+06
8.718_469.2788	C18:neg	NA	C23 H39 N3 O7	469.279	8.718	NA	NA	NA	NA	NA	NA	NA	0	level5	NA	NA	NA	NA	NA	NA	NA	NA	NA	NA	4.54784e+06
0.704_198.9468	C18:neg	NA	C2 H4 Cl N3 O2 P2	198.947	0.704	NA	NA	NA	NA	NA	NA	NA	0	level5	NA	NA	NA	NA	NA	NA	NA	NA	NA	NA	4.53921e+06
9.352_398.2673	C18:neg	NA	C15 H38 N6 O4 S	398.267	9.352	NA	NA	NA	NA	NA	NA	NA	0	level5	NA	NA	NA	NA	NA	NA	NA	NA	NA	NA	4.53796e+06
2.754_541.1821	C18:neg	NA	NA	541.182	2.754	NA	NA	NA	NA	NA	NA	NA	0	level5	NA	NA	NA	NA	NA	NA	NA	NA	NA	NA	4.5281e+06
9.7_392.2959	C18:neg	NA	C21 H44 O4 S	392.296	9.7	NA	NA	NA	NA	NA	NA	NA	0	level5	NA	NA	NA	NA	NA	NA	NA	NA	NA	NA	4.48595e+06
9.387_423.2751	C18:neg	NA	C20 H42 N O6 P	423.275	9.387	NA	NA	NA	NA	NA	NA	NA	0	level5	NA	NA	NA	NA	NA	NA	NA	NA	NA	NA	4.48439e+06
5.145_385.269	C18:neg	NA	C18 H35 N5 O4	385.269	5.145	NA	NA	NA	NA	NA	NA	NA	0	level5	NA	NA	NA	NA	NA	NA	NA	NA	NA	NA	4.45449e+06
6.124_974.5692	C18:neg	NA	C50 H85 N6 O7 P3	974.569	6.124	NA	NA	NA	NA	NA	NA	NA	0	level5	NA	NA	NA	NA	NA	NA	NA	NA	NA	NA	4.42806e+06
1.09_425.1427	C18:neg	NA	C19 H27 N3 O4 S2	425.143	1.09	NA	NA	NA	NA	NA	NA	NA	0	level5	NA	NA	NA	NA	NA	NA	NA	NA	NA	NA	4.4226e+06
5.475_976.4812	C18:neg	NA	C50 H68 N6 O14	976.481	5.475	NA	NA	NA	NA	NA	NA	NA	0	level5	NA	NA	NA	NA	NA	NA	NA	NA	NA	NA	4.32956e+06
3.779_245.1261	C18:neg	NA	C11 H19 N O5	245.126	3.779	NA	NA	NA	NA	NA	NA	NA	0	level5	NA	NA	NA	NA	NA	NA	NA	NA	NA	NA	4.32608e+06
9.329_278.0962	C18:neg	NA	C17 H15 N2 P	278.096	9.329	NA	NA	NA	NA	NA	NA	NA	0	level5	NA	NA	NA	NA	NA	NA	NA	NA	NA	NA	4.32327e+06
6.796_286.1778	C18:neg	NA	C15 H26 O5	286.178	6.796	NA	NA	NA	NA	NA	NA	NA	0	level5	NA	NA	NA	NA	NA	NA	NA	NA	NA	NA	4.3232e+06
9.767_614.5324	C18:neg	NA	C37 H74 O4 S	614.532	9.767	NA	NA	NA	NA	NA	NA	NA	0	level5	NA	NA	NA	NA	NA	NA	NA	NA	NA	NA	4.28205e+06
3.233_426.1638	C18:neg	NA	C19 H26 N2 O9	426.164	3.233	NA	NA	NA	NA	NA	NA	NA	0	level5	NA	NA	NA	NA	NA	NA	NA	NA	NA	NA	4.24172e+06
1.581_421.2421	C18:neg	NA	C18 H35 N3 O8	421.242	1.581	NA	NA	NA	NA	NA	NA	NA	0	level5	NA	NA	NA	NA	NA	NA	NA	NA	NA	NA	4.20395e+06
7.921_1025.6872	C18:neg	NA	C50 H101 N5 O12 P2	1025.69	7.921	NA	NA	NA	NA	NA	NA	NA	0	level5	NA	NA	NA	NA	NA	NA	NA	NA	NA	NA	4.19422e+06
2.655_541.182	C18:neg	NA	NA	541.182	2.655	NA	NA	NA	NA	NA	NA	NA	0	level5	NA	NA	NA	NA	NA	NA	NA	NA	NA	NA	4.19416e+06
5.995_537.2677	C18:neg	NA	C26 H39 N3 O9	537.268	5.995	NA	NA	NA	NA	NA	NA	NA	0	level5	NA	NA	NA	NA	NA	NA	NA	NA	NA	NA	4.1614e+06
4.454_1040.5522	C18:neg	NA	C46 H87 N6 O14 P3	1040.55	4.454	NA	NA	NA	NA	NA	NA	NA	0	level5	NA	NA	NA	NA	NA	NA	NA	NA	NA	NA	4.15787e+06
5.88_315.2159	C18:neg	NA	C15 H29 N3 O4	315.216	5.88	NA	NA	NA	NA	NA	NA	NA	0	level5	NA	NA	NA	NA	NA	NA	NA	NA	NA	NA	4.15755e+06
4.021_319.1531	C18:neg	NA	C16 H21 N3 O4	319.153	4.021	NA	NA	NA	NA	NA	NA	NA	0	level5	NA	NA	NA	NA	NA	NA	NA	NA	NA	NA	4.14999e+06
0.65_90.054	C18:neg	NA	NA	90.054	0.65	NA	NA	NA	NA	NA	NA	NA	0	level5	NA	NA	NA	NA	NA	NA	NA	NA	NA	NA	4.14706e+06
0.669_229.0021	C18:neg	NA	C4 H9 Cl N3 O4 P	229.002	0.669	NA	NA	NA	NA	NA	NA	NA	0	level5	NA	NA	NA	NA	NA	NA	NA	NA	NA	NA	4.14593e+06
7.076_820.4611	C18:neg	NA	C38 H69 N4 O13 P	820.461	7.076	NA	NA	NA	NA	NA	NA	NA	0	level5	NA	NA	NA	NA	NA	NA	NA	NA	NA	NA	4.14015e+06
4.091_978.5175	C18:neg	NA	C47 H74 N6 O16	978.518	4.091	NA	NA	NA	NA	NA	NA	NA	0	level5	NA	NA	NA	NA	NA	NA	NA	NA	NA	NA	4.11555e+06
8.646_616.2669	C18:neg	NA	C26 H51 O10 P3	616.267	8.646	NA	NA	NA	NA	NA	NA	NA	0	level5	NA	NA	NA	NA	NA	NA	NA	NA	NA	NA	4.06132e+06
3.992_850.423	C18:neg	NA	C40 H63 N6 O12 P	850.423	3.992	NA	NA	NA	NA	NA	NA	NA	0	level5	NA	NA	NA	NA	NA	NA	NA	NA	NA	NA	4.05749e+06
4.394_421.2174	C18:neg	NA	C16 H31 N5 O8	421.217	4.394	NA	NA	NA	NA	NA	NA	NA	0	level5	NA	NA	NA	NA	NA	NA	NA	NA	NA	NA	4.05629e+06
9.945_491.3372	C18:neg	NA	C25 H50 N O6 P	491.337	9.945	NA	NA	NA	NA	NA	NA	NA	0	level5	NA	NA	NA	NA	NA	NA	NA	NA	NA	NA	4.03742e+06
0.621_332.0621	C18:neg	NA	C9 H13 N6 O6 P	332.062	0.621	NA	NA	NA	NA	NA	NA	NA	0	level5	NA	NA	NA	NA	NA	NA	NA	NA	NA	NA	4.03582e+06
6.078_627.4337	C18:neg	NA	C28 H62 N5 O8 P	627.434	6.078	NA	NA	NA	NA	NA	NA	NA	0	level5	NA	NA	NA	NA	NA	NA	NA	NA	NA	NA	4.02845e+06
9.91_922.4999	C18:neg	NA	C46 H76 N4 O11 P2	922.5	9.91	NA	NA	NA	NA	NA	NA	NA	0	level5	NA	NA	NA	NA	NA	NA	NA	NA	NA	NA	4.00693e+06
3.544_500.2211	C18:neg	NA	C19 H36 N2 O13	500.221	3.544	NA	NA	NA	NA	NA	NA	NA	0	level5	NA	NA	NA	NA	NA	NA	NA	NA	NA	NA	4.00312e+06
2.887_279.1107	C18:neg	NA	C14 H17 N O5	279.111	2.887	NA	NA	NA	NA	NA	NA	NA	0	level5	NA	NA	NA	NA	NA	NA	NA	NA	NA	NA	3.99456e+06
3.474_743.4198	C18:neg	NA	C36 H61 N3 O13	743.42	3.474	NA	NA	NA	NA	NA	NA	NA	0	level5	NA	NA	NA	NA	NA	NA	NA	NA	NA	NA	3.98117e+06
5.472_469.227	C18:neg	NA	C18 H35 N3 O11	469.227	5.472	NA	NA	NA	NA	NA	NA	NA	0	level5	NA	NA	NA	NA	NA	NA	NA	NA	NA	NA	3.95925e+06
5.192_549.3003	C18:neg	NA	C23 H43 N5 O10	549.3	5.192	NA	NA	NA	NA	NA	NA	NA	0	level5	NA	NA	NA	NA	NA	NA	NA	NA	NA	NA	3.8988e+06
2.992_204.012	C18:neg	NA	C14 H5 P	204.012	2.992	NA	NA	NA	NA	NA	NA	NA	0	level5	NA	NA	NA	NA	NA	NA	NA	NA	NA	NA	3.89548e+06
6.908_718.4616	C18:neg	NA	C34 H69 N6 O4 P3	718.462	6.908	NA	NA	NA	NA	NA	NA	NA	0	level5	NA	NA	NA	NA	NA	NA	NA	NA	NA	NA	3.89338e+06
2.518_475.2272	C18:neg	NA	C20 H37 N5 O4 S2	475.227	2.518	NA	NA	NA	NA	NA	NA	NA	0	level5	NA	NA	NA	NA	NA	NA	NA	NA	NA	NA	3.87264e+06
6.707_394.2026	C18:neg	NA	C18 H34 O7 S	394.203	6.707	NA	NA	NA	NA	NA	NA	NA	0	level5	NA	NA	NA	NA	NA	NA	NA	NA	NA	NA	3.85216e+06
4.392_429.2588	C18:neg	NA	C19 H35 N5 O6	429.259	4.392	NA	NA	NA	NA	NA	NA	NA	0	level5	NA	NA	NA	NA	NA	NA	NA	NA	NA	NA	3.84821e+06
11.235_581.5024	C18:neg	NA	C35 H67 N O5	581.502	11.235	NA	NA	NA	NA	NA	NA	NA	0	level5	NA	NA	NA	NA	NA	NA	NA	NA	NA	NA	3.83643e+06
5.068_301.2	C18:neg	NA	C14 H27 N3 O4	301.2	5.068	NA	NA	NA	NA	NA	NA	NA	0	level5	NA	NA	NA	NA	NA	NA	NA	NA	NA	NA	3.80144e+06
11.439_573.4894	C18:neg	NA	C33 H69 Cl N3 P	573.489	11.439	NA	NA	NA	NA	NA	NA	NA	0	level5	NA	NA	NA	NA	NA	NA	NA	NA	NA	NA	3.77201e+06
4.069_417.2838	C18:neg	NA	C20 H39 N3 O6	417.284	4.069	NA	NA	NA	NA	NA	NA	NA	0	level5	NA	NA	NA	NA	NA	NA	NA	NA	NA	NA	3.7592e+06
5.062_585.3489	C18:neg	NA	C25 H51 N3 O12	585.349	5.062	NA	NA	NA	NA	NA	NA	NA	0	level5	NA	NA	NA	NA	NA	NA	NA	NA	NA	NA	3.74234e+06
0.546_260.0528	C18:neg	NA	C10 H12 O8	260.053	0.546	NA	NA	NA	NA	NA	NA	NA	0	level5	NA	NA	NA	NA	NA	NA	NA	NA	NA	NA	3.73141e+06
3.002_227.0615	C18:neg	NA	C4 H14 N5 O2 P S	227.061	3.002	NA	NA	NA	NA	NA	NA	NA	0	level5	NA	NA	NA	NA	NA	NA	NA	NA	NA	NA	3.7048e+06
3.025_485.2482	C18:neg	NA	C19 H40 N3 O9 P	485.248	3.025	NA	NA	NA	NA	NA	NA	NA	0	level5	NA	NA	NA	NA	NA	NA	NA	NA	NA	NA	3.69596e+06
3.569_844.4602	C18:neg	NA	C40 H69 N4 O13 P	844.46	3.569	NA	NA	NA	NA	NA	NA	NA	0	level5	NA	NA	NA	NA	NA	NA	NA	NA	NA	NA	3.693e+06
5.449_723.3728	C18:neg	NA	C38 H54 N5 O7 P	723.373	5.449	NA	NA	NA	NA	NA	NA	NA	0	level5	NA	NA	NA	NA	NA	NA	NA	NA	NA	NA	3.63075e+06
5.742_969.5907	C18:neg	NA	C45 H89 N5 O13 P2	969.591	5.742	NA	NA	NA	NA	NA	NA	NA	0	level5	NA	NA	NA	NA	NA	NA	NA	NA	NA	NA	3.61348e+06
4.189_301.2002	C18:neg	NA	C14 H27 N3 O4	301.2	4.189	NA	NA	NA	NA	NA	NA	NA	0	level5	NA	NA	NA	NA	NA	NA	NA	NA	NA	NA	3.60272e+06
8.806_415.2836	C18:neg	NA	C24 H37 N3 O3	415.284	8.806	NA	NA	NA	NA	NA	NA	NA	0	level5	NA	NA	NA	NA	NA	NA	NA	NA	NA	NA	3.60233e+06
9.434_393.3244	C18:neg	NA	C24 H43 N O3	393.324	9.434	NA	NA	NA	NA	NA	NA	NA	0	level5	NA	NA	NA	NA	NA	NA	NA	NA	NA	NA	3.59334e+06
5.203_871.4846	C18:neg	NA	C38 H75 N5 O13 P2	871.485	5.203	NA	NA	NA	NA	NA	NA	NA	0	level5	NA	NA	NA	NA	NA	NA	NA	NA	NA	NA	3.57159e+06
3.844_447.2117	C18:neg	NA	C21 H29 N5 O6	447.212	3.844	NA	NA	NA	NA	NA	NA	NA	0	level5	NA	NA	NA	NA	NA	NA	NA	NA	NA	NA	3.54817e+06
4.386_439.1339	C18:neg	NA	C15 H26 N3 O10 P	439.134	4.386	NA	NA	NA	NA	NA	NA	NA	0	level5	NA	NA	NA	NA	NA	NA	NA	NA	NA	NA	3.54449e+06
8.537_616.267	C18:neg	NA	C29 H45 O12 P	616.267	8.537	NA	NA	NA	NA	NA	NA	NA	0	level5	NA	NA	NA	NA	NA	NA	NA	NA	NA	NA	3.53988e+06
0.66_90.0089	C18:neg	NA	NA	90.0089	0.66	NA	NA	NA	NA	NA	NA	NA	0	level5	NA	NA	NA	NA	NA	NA	NA	NA	NA	NA	3.52024e+06
0.697_352.1481	C18:neg	NA	C13 H24 N2 O9	352.148	0.697	NA	NA	NA	NA	NA	NA	NA	0	level5	NA	NA	NA	NA	NA	NA	NA	NA	NA	NA	3.49579e+06
4.944_451.2277	C18:neg	NA	C17 H33 N5 O9	451.228	4.944	NA	NA	NA	NA	NA	NA	NA	0	level5	NA	NA	NA	NA	NA	NA	NA	NA	NA	NA	3.49033e+06
3.448_592.313	C18:neg	NA	C26 H50 N4 O7 P2	592.313	3.448	NA	NA	NA	NA	NA	NA	NA	0	level5	NA	NA	NA	NA	NA	NA	NA	NA	NA	NA	3.48251e+06
9.292_258.2347	C18:neg	NA	C19 H30	258.235	9.292	NA	NA	NA	NA	NA	NA	NA	0	level5	NA	NA	NA	NA	NA	NA	NA	NA	NA	NA	3.45978e+06
5.408_709.3574	C18:neg	NA	C37 H52 N5 O7 P	709.357	5.408	NA	NA	NA	NA	NA	NA	NA	0	level5	NA	NA	NA	NA	NA	NA	NA	NA	NA	NA	3.44691e+06
4.807_549.2902	C18:neg	NA	C23 H44 N5 O8 P	549.29	4.807	NA	NA	NA	NA	NA	NA	NA	0	level5	NA	NA	NA	NA	NA	NA	NA	NA	NA	NA	3.42785e+06
5.858_501.3159	C18:neg	NA	C23 H43 N5 O7	501.316	5.858	NA	NA	NA	NA	NA	NA	NA	0	level5	NA	NA	NA	NA	NA	NA	NA	NA	NA	NA	3.42601e+06
3.728_154.1105	C18:neg	NA	C8 H14 N2 O	154.111	3.728	NA	NA	NA	NA	NA	NA	NA	0	level5	NA	NA	NA	NA	NA	NA	NA	NA	NA	NA	3.41525e+06
0.687_489.1688	C18:neg	NA	NA	489.169	0.687	NA	NA	NA	NA	NA	NA	NA	0	level5	NA	NA	NA	NA	NA	NA	NA	NA	NA	NA	3.41114e+06
7.099_721.4038	C18:neg	NA	C32 H60 N5 O11 P	721.404	7.099	NA	NA	NA	NA	NA	NA	NA	0	level5	NA	NA	NA	NA	NA	NA	NA	NA	NA	NA	3.39039e+06
0.603_159.9858	C18:neg	NA	C5 H5 Cl N2 S	159.986	0.603	NA	NA	NA	NA	NA	NA	NA	0	level5	NA	NA	NA	NA	NA	NA	NA	NA	NA	NA	3.383e+06
0.618_297.9575	C18:neg	NA	C15 H4 Cl O3 P	297.957	0.618	NA	NA	NA	NA	NA	NA	NA	0	level5	NA	NA	NA	NA	NA	NA	NA	NA	NA	NA	3.37488e+06
9.169_351.2776	C18:neg	NA	C21 H37 N O3	351.278	9.169	NA	NA	NA	NA	NA	NA	NA	0	level5	NA	NA	NA	NA	NA	NA	NA	NA	NA	NA	3.34141e+06
9.8_418.2311	C18:neg	NA	C21 H41 O2 P3	418.231	9.8	NA	NA	NA	NA	NA	NA	NA	0	level5	NA	NA	NA	NA	NA	NA	NA	NA	NA	NA	3.33694e+06
4.144_508.2992	C18:neg	NA	C23 H44 N2 O10	508.299	4.144	NA	NA	NA	NA	NA	NA	NA	0	level5	NA	NA	NA	NA	NA	NA	NA	NA	NA	NA	3.30427e+06
2.395_165.0008	C18:neg	NA	C4 H8 N O2 P S	165.001	2.395	NA	NA	NA	NA	NA	NA	NA	0	level5	NA	NA	NA	NA	NA	NA	NA	NA	NA	NA	3.29351e+06
2.893_541.1819	C18:neg	NA	NA	541.182	2.893	NA	NA	NA	NA	NA	NA	NA	0	level5	NA	NA	NA	NA	NA	NA	NA	NA	NA	NA	3.24868e+06
9.926_542.3755	C18:neg	NA	C29 H56 N2 O3 P2	542.375	9.926	NA	NA	NA	NA	NA	NA	NA	0	level5	NA	NA	NA	NA	NA	NA	NA	NA	NA	NA	3.247e+06
9.968_535.3242	C18:neg	NA	C25 H52 N3 O3 P3	535.324	9.968	NA	NA	NA	NA	NA	NA	NA	0	level5	NA	NA	NA	NA	NA	NA	NA	NA	NA	NA	3.22603e+06
6.702_988.5964	C18:neg	NA	C44 H90 N6 O14 P2	988.596	6.702	NA	NA	NA	NA	NA	NA	NA	0	level5	NA	NA	NA	NA	NA	NA	NA	NA	NA	NA	3.16402e+06
3.616_506.258	C18:neg	NA	C21 H38 N4 O10	506.258	3.616	NA	NA	NA	NA	NA	NA	NA	0	level5	NA	NA	NA	NA	NA	NA	NA	NA	NA	NA	3.15681e+06
3.198_429.1383	C18:neg	NA	C17 H23 N3 O10	429.138	3.198	NA	NA	NA	NA	NA	NA	NA	0	level5	NA	NA	NA	NA	NA	NA	NA	NA	NA	NA	3.15335e+06
2.786_475.2268	C18:neg	NA	C19 H33 N5 O9	475.227	2.786	NA	NA	NA	NA	NA	NA	NA	0	level5	NA	NA	NA	NA	NA	NA	NA	NA	NA	NA	3.14702e+06
9.202_589.3384	C18:neg	NA	C30 H48 N5 O5 P	589.338	9.202	NA	NA	NA	NA	NA	NA	NA	0	level5	NA	NA	NA	NA	NA	NA	NA	NA	NA	NA	3.13805e+06
0.95_280.0459	C18:neg	NA	C9 H13 Cl N2 O6	280.046	0.95	NA	NA	NA	NA	NA	49.3	NA	0	level5	NA	NA	NA	NA	NA	NA	NA	NA	NA	NA	3.1306e+06
5.048_363.2119	C18:neg	NA	C14 H29 N5 O6	363.212	5.048	NA	NA	NA	NA	NA	NA	NA	0	level5	NA	NA	NA	NA	NA	NA	NA	NA	NA	NA	3.1119e+06
8.758_335.2132	C18:neg	NA	C16 H33 N O4 S	335.213	8.758	NA	NA	NA	NA	NA	NA	NA	0	level5	NA	NA	NA	NA	NA	NA	NA	NA	NA	NA	3.10212e+06
2.493_165.001	C18:neg	NA	C4 H8 N O2 P S	165.001	2.493	NA	NA	NA	NA	NA	NA	NA	0	level5	NA	NA	NA	NA	NA	NA	NA	NA	NA	NA	3.10069e+06
4.898_560.2965	C18:neg	NA	C25 H45 N4 O8 P	560.297	4.898	NA	NA	NA	NA	NA	NA	NA	0	level5	NA	NA	NA	NA	NA	NA	NA	NA	NA	NA	3.08268e+06
3.229_355.1591	C18:neg	NA	C12 H25 N3 O9	355.159	3.229	NA	NA	NA	NA	NA	NA	NA	0	level5	NA	NA	NA	NA	NA	NA	NA	NA	NA	NA	3.0651e+06
4.135_429.2952	C18:neg	NA	C20 H39 N5 O5	429.295	4.135	NA	NA	NA	NA	NA	NA	NA	0	level5	NA	NA	NA	NA	NA	NA	NA	NA	NA	NA	3.05148e+06
9.908_533.3086	C18:neg	NA	C21 H48 N3 O10 P	533.309	9.908	NA	NA	NA	NA	NA	NA	NA	0	level5	NA	NA	NA	NA	NA	NA	NA	NA	NA	NA	3.03011e+06
4.86_392.216	C18:neg	NA	C17 H32 N2 O8	392.216	4.86	NA	NA	NA	NA	NA	NA	NA	0	level5	NA	NA	NA	NA	NA	NA	NA	NA	NA	NA	3.02759e+06
4.813_424.1846	C18:neg	NA	C21 H24 N6 O4	424.185	4.813	NA	NA	NA	NA	NA	NA	NA	0	level5	NA	NA	NA	NA	NA	NA	NA	NA	NA	NA	3.02306e+06
0.649_361.0001	C18:neg	NA	C7 H13 Cl N5 O6 P S	361	0.649	NA	NA	NA	NA	NA	NA	NA	0	level5	NA	NA	NA	NA	NA	NA	NA	NA	NA	NA	3.00426e+06
4.909_719.4205	C18:neg	NA	C33 H62 N5 O10 P	719.42	4.909	NA	NA	NA	NA	NA	NA	NA	0	level5	NA	NA	NA	NA	NA	NA	NA	NA	NA	NA	3.00365e+06
4.953_400.2799	C18:neg	NA	C18 H36 N6 O4	400.28	4.953	NA	NA	NA	NA	NA	NA	NA	0	level5	NA	NA	NA	NA	NA	NA	NA	NA	NA	NA	2.99244e+06
2.825_390.1277	C18:neg	NA	C15 H22 N2 O10	390.128	2.825	NA	NA	NA	NA	NA	NA	NA	0	level5	NA	NA	NA	NA	NA	NA	NA	NA	NA	NA	2.98646e+06
2.482_627.2878	C18:neg	NA	C35 H41 N5 O4 S	627.288	2.482	NA	NA	NA	NA	NA	NA	NA	0	level5	NA	NA	NA	NA	NA	NA	NA	NA	NA	NA	2.97956e+06
4.865_386.2531	C18:neg	NA	C18 H34 N4 O5	386.253	4.865	NA	NA	NA	NA	NA	NA	NA	0	level5	NA	NA	NA	NA	NA	NA	NA	NA	NA	NA	2.96462e+06
2.662_533.1669	C18:neg	NA	C27 H28 N5 O3 P S	533.167	2.662	NA	NA	NA	NA	NA	NA	NA	0	level5	NA	NA	NA	NA	NA	NA	NA	NA	NA	NA	2.95468e+06
6.533_569.3907	C18:neg	NA	C25 H56 N5 O7 P	569.391	6.533	NA	NA	NA	NA	NA	NA	NA	0	level5	NA	NA	NA	NA	NA	NA	NA	NA	NA	NA	2.91923e+06
0.654_146.0029	C18:neg	NA	C7 H3 N2 P	146.003	0.654	NA	NA	NA	NA	NA	NA	NA	0	level5	NA	NA	NA	NA	NA	NA	NA	NA	NA	NA	2.89537e+06
9.33_278.1049	C18:neg	NA	C17 H14 N2 O2	278.105	9.33	NA	NA	NA	NA	NA	NA	NA	0	level5	NA	NA	NA	NA	NA	NA	NA	NA	NA	NA	2.88926e+06
10.015_352.259	C18:neg	NA	C17 H32 N6 O2	352.259	10.015	NA	NA	NA	NA	NA	NA	NA	0	level5	NA	NA	NA	NA	NA	NA	NA	NA	NA	NA	2.87391e+06
8.82_409.2288	C18:neg	NA	C16 H36 N5 O3 P S	409.229	8.82	NA	NA	NA	NA	NA	NA	NA	0	level5	NA	NA	NA	NA	NA	NA	NA	NA	NA	NA	2.86879e+06
4.354_388.2323	C18:neg	NA	C17 H32 N4 O6	388.232	4.354	NA	NA	NA	NA	NA	NA	NA	0	level5	NA	NA	NA	NA	NA	NA	NA	NA	NA	NA	2.86713e+06
8.991_992.5907	C18:neg	NA	C53 H91 N2 O9 P3	992.591	8.991	NA	NA	NA	NA	NA	NA	NA	0	level5	NA	NA	NA	NA	NA	NA	NA	NA	NA	NA	2.84475e+06
0.665_387.0698	C18:neg	NA	NA	387.07	0.665	NA	NA	NA	NA	NA	NA	NA	0	level5	NA	NA	NA	NA	NA	NA	NA	NA	NA	NA	2.83518e+06
9.14_583.3493	C18:neg	NA	C27 H54 N O10 P	583.349	9.14	NA	NA	NA	NA	NA	NA	NA	0	level5	NA	NA	NA	NA	NA	NA	NA	NA	NA	NA	2.83009e+06
4.778_398.253	C18:neg	NA	C19 H34 N4 O5	398.253	4.778	NA	NA	NA	NA	NA	NA	NA	0	level5	NA	NA	NA	NA	NA	NA	NA	NA	NA	NA	2.82046e+06
0.597_172.0042	C18:neg	NA	C5 H5 N2 O3 P	172.004	0.597	NA	NA	NA	NA	NA	NA	NA	0	level5	NA	NA	NA	NA	NA	NA	NA	NA	NA	NA	2.81462e+06
4.54_315.2158	C18:neg	NA	C15 H29 N3 O4	315.216	4.54	NA	NA	NA	NA	NA	NA	NA	0	level5	NA	NA	NA	NA	NA	NA	NA	NA	NA	NA	2.79414e+06
3.033_401.2274	C18:neg	NA	C15 H36 N3 O7 P	401.227	3.033	NA	NA	NA	NA	NA	NA	NA	0	level5	NA	NA	NA	NA	NA	NA	NA	NA	NA	NA	2.78237e+06
5.047_300.2161	C18:neg	NA	C14 H28 N4 O3	300.216	5.047	NA	NA	NA	NA	NA	NA	NA	0	level5	NA	NA	NA	NA	NA	NA	NA	NA	NA	NA	2.77918e+06
2.65_432.1757	C18:neg	NA	C18 H28 N2 O10	432.176	2.65	NA	NA	NA	NA	NA	NA	NA	0	level5	NA	NA	NA	NA	NA	NA	NA	NA	NA	NA	2.7638e+06
3.462_520.3102	C18:neg	NA	C25 H49 N2 O5 P S	520.31	3.462	NA	NA	NA	NA	NA	NA	NA	0	level5	NA	NA	NA	NA	NA	NA	NA	NA	NA	NA	2.73232e+06
0.576_341.0415	C18:neg	NA	C4 H16 N5 O9 P S	341.041	0.576	NA	NA	NA	NA	NA	NA	NA	0	level5	NA	NA	NA	NA	NA	NA	NA	NA	NA	NA	2.70521e+06
4.944_441.1957	C18:neg	NA	C16 H31 N3 O11	441.196	4.944	NA	NA	NA	NA	NA	NA	NA	0	level5	NA	NA	NA	NA	NA	NA	NA	NA	NA	NA	2.66667e+06
9.876_629.3922	C18:neg	NA	C29 H60 N O11 P	629.392	9.876	NA	NA	NA	NA	NA	NA	NA	0	level5	NA	NA	NA	NA	NA	NA	NA	NA	NA	NA	2.65764e+06
6.256_476.2956	C18:neg	NA	C20 H40 N6 O7	476.296	6.256	NA	NA	NA	NA	NA	NA	NA	0	level5	NA	NA	NA	NA	NA	NA	NA	NA	NA	NA	2.6266e+06
4.982_591.3233	C18:neg	NA	C26 H52 N5 O4 P3	591.323	4.982	NA	NA	NA	NA	NA	NA	NA	0	level5	NA	NA	NA	NA	NA	NA	NA	NA	NA	NA	2.62454e+06
4.571_713.4826	C18:neg	NA	C36 H68 N5 O7 P	713.483	4.571	NA	NA	NA	NA	NA	NA	NA	0	level5	NA	NA	NA	NA	NA	NA	NA	NA	NA	NA	2.59593e+06
5.189_612.2985	C18:neg	NA	C23 H44 N6 O13	612.298	5.189	NA	NA	NA	NA	NA	NA	NA	0	level5	NA	NA	NA	NA	NA	NA	NA	NA	NA	NA	2.57587e+06
8.783_441.288	C18:neg	NA	C27 H39 N O4	441.288	8.783	NA	NA	NA	NA	NA	NA	NA	0	level5	NA	NA	NA	NA	NA	NA	NA	NA	NA	NA	2.56234e+06
0.595_157.9883	C18:neg	NA	C2 H6 O6 S	157.988	0.595	NA	NA	NA	NA	NA	NA	NA	0	level5	NA	NA	NA	NA	NA	NA	NA	NA	NA	NA	2.55164e+06
6.13_465.2433	C18:neg	NA	C18 H35 N5 O9	465.243	6.13	NA	NA	NA	NA	NA	NA	NA	0	level5	NA	NA	NA	NA	NA	NA	NA	NA	NA	NA	2.54504e+06
8.788_681.316	C18:neg	NA	C28 H54 N5 O8 P3	681.316	8.788	NA	NA	NA	NA	NA	NA	NA	0	level5	NA	NA	NA	NA	NA	NA	NA	NA	NA	NA	2.53575e+06
6.647_996.6367	C18:neg	NA	C43 H93 N6 O17 P	996.637	6.647	NA	NA	NA	NA	NA	NA	NA	0	level5	NA	NA	NA	NA	NA	NA	NA	NA	NA	NA	2.53142e+06
8.735_555.3189	C18:neg	NA	C24 H51 N3 O7 P2	555.319	8.735	NA	NA	NA	NA	NA	NA	NA	0	level5	NA	NA	NA	NA	NA	NA	NA	NA	NA	NA	2.52637e+06
9.819_500.2804	C18:neg	NA	C26 H44 O7 S	500.28	9.819	NA	NA	NA	NA	NA	NA	NA	0	level5	NA	NA	NA	NA	NA	NA	NA	NA	NA	NA	2.5071e+06
3.726_475.2537	C18:neg	NA	C21 H37 N3 O9	475.254	3.726	NA	NA	NA	NA	NA	NA	NA	0	level5	NA	NA	NA	NA	NA	NA	NA	NA	NA	NA	2.5046e+06
8.658_684.2683	C18:neg	NA	C28 H51 N2 O11 P3	684.268	8.658	NA	NA	NA	NA	NA	NA	NA	0	level5	NA	NA	NA	NA	NA	NA	NA	NA	NA	NA	2.49783e+06
5.448_960.6014	C18:neg	NA	C46 H84 N6 O15	960.601	5.448	NA	NA	NA	NA	NA	NA	NA	0	level5	NA	NA	NA	NA	NA	NA	NA	NA	NA	NA	2.49663e+06
5.473_352.1384	C18:neg	NA	C15 H20 N4 O6	352.138	5.473	NA	NA	NA	NA	NA	NA	NA	0	level5	NA	NA	NA	NA	NA	NA	NA	NA	NA	NA	2.47337e+06
9.279_398.267	C18:neg	NA	C15 H40 N6 O2 P2	398.267	9.279	NA	NA	NA	NA	NA	NA	NA	0	level5	NA	NA	NA	NA	NA	NA	NA	NA	NA	NA	2.46895e+06
4.821_416.2636	C18:neg	NA	C19 H36 N4 O6	416.264	4.821	NA	NA	NA	NA	NA	NA	NA	0	level5	NA	NA	NA	NA	NA	NA	NA	NA	NA	NA	2.46816e+06
8.248_1024.7043	C18:neg	NA	C53 H109 N4 O4 P S4	1024.7	8.248	NA	NA	NA	NA	NA	NA	NA	0	level5	NA	NA	NA	NA	NA	NA	NA	NA	NA	NA	2.42607e+06
3.486_656.3491	C18:neg	NA	C26 H53 N6 O11 P	656.349	3.486	NA	NA	NA	NA	NA	NA	NA	0	level5	NA	NA	NA	NA	NA	NA	NA	NA	NA	NA	2.40264e+06
2.511_402.1637	C18:neg	NA	C11 H27 N6 O8 P	402.164	2.511	NA	NA	NA	NA	NA	NA	NA	0	level5	NA	NA	NA	NA	NA	NA	NA	NA	NA	NA	2.36836e+06
4.971_450.2113	C18:neg	NA	C19 H35 N2 O8 P	450.211	4.971	NA	NA	NA	NA	NA	NA	NA	0	level5	NA	NA	NA	NA	NA	NA	NA	NA	NA	NA	2.36368e+06
5_392.1683	C18:neg	NA	C17 H28 O10	392.168	5	NA	NA	NA	NA	NA	NA	NA	0	level5	NA	NA	NA	NA	NA	NA	NA	NA	NA	NA	2.35859e+06
7.3_873.5687	C18:neg	NA	C40 H85 N5 O11 P2	873.569	7.3	NA	NA	NA	NA	NA	NA	NA	0	level5	NA	NA	NA	NA	NA	NA	NA	NA	NA	NA	2.34843e+06
5.807_232.1672	C18:neg	NA	C12 H24 O4	232.167	5.807	NA	NA	NA	NA	NA	NA	NA	0	level5	NA	NA	NA	NA	NA	NA	NA	NA	NA	NA	2.34118e+06
2.937_390.1274	C18:neg	NA	C16 H26 N2 O5 S2	390.127	2.937	NA	NA	NA	NA	NA	NA	NA	0	level5	NA	NA	NA	NA	NA	NA	NA	NA	NA	NA	2.33715e+06
9.788_392.2694	C18:neg	NA	C22 H37 Cl N4	392.269	9.788	NA	NA	NA	NA	NA	NA	NA	0	level5	NA	NA	NA	NA	NA	NA	NA	NA	NA	NA	2.3303e+06
4.911_619.3447	C18:neg	NA	C24 H55 N5 O9 P2	619.345	4.911	NA	NA	NA	NA	NA	NA	NA	0	level5	NA	NA	NA	NA	NA	NA	NA	NA	NA	NA	2.32578e+06
6.741_741.5143	C18:neg	NA	C38 H72 N5 O7 P	741.514	6.741	NA	NA	NA	NA	NA	NA	NA	0	level5	NA	NA	NA	NA	NA	NA	NA	NA	NA	NA	2.30768e+06
2.509_164.9972	C18:neg	NA	C7 H4 N O2 P	164.997	2.509	NA	NA	NA	NA	NA	NA	NA	0	level5	NA	NA	NA	NA	NA	NA	NA	NA	NA	NA	2.30282e+06
5.154_377.2276	C18:neg	NA	C15 H31 N5 O6	377.228	5.154	NA	NA	NA	NA	NA	NA	NA	0	level5	NA	NA	NA	NA	NA	NA	NA	NA	NA	NA	2.29617e+06
8.844_402.2885	C18:neg	NA	C24 H38 N2 O3	402.288	8.844	NA	NA	NA	NA	NA	NA	NA	0	level5	NA	NA	NA	NA	NA	NA	NA	NA	NA	NA	2.2888e+06
9.754_415.3122	C18:neg	NA	C23 H45 N O3 S	415.312	9.754	NA	NA	NA	NA	NA	NA	NA	0	level5	NA	NA	NA	NA	NA	NA	NA	NA	NA	NA	2.2837e+06
4.632_550.2841	C18:neg	NA	C23 H42 N4 O11	550.284	4.632	NA	NA	NA	NA	NA	NA	NA	0	level5	NA	NA	NA	NA	NA	NA	NA	NA	NA	NA	2.28058e+06
10.526_674.5186	C18:neg	NA	C37 H75 N2 O4 P S	674.519	10.526	NA	NA	NA	NA	NA	NA	NA	0	level5	NA	NA	NA	NA	NA	NA	NA	NA	NA	NA	2.27646e+06
3.764_242.0917	C18:neg	NA	C8 H19 O6 P	242.092	3.764	NA	NA	NA	NA	NA	NA	43.5	0	level5	NA	NA	NA	NA	NA	NA	NA	NA	NA	NA	2.27319e+06
7.084_378.2078	C18:neg	NA	C18 H34 O6 S	378.208	7.084	NA	NA	NA	NA	NA	NA	NA	0	level5	NA	NA	NA	NA	NA	NA	NA	NA	NA	NA	2.26695e+06
9.236_473.31	C18:neg	NA	C23 H43 N3 O7	473.31	9.236	NA	NA	NA	NA	NA	NA	NA	0	level5	NA	NA	NA	NA	NA	NA	NA	NA	NA	NA	2.26168e+06
11.858_844.5968	C18:neg	NA	C44 H86 N4 O7 P2	844.597	11.858	NA	NA	NA	NA	NA	NA	NA	0	level5	NA	NA	NA	NA	NA	NA	NA	NA	NA	NA	2.21676e+06
5.785_974.569	C18:neg	NA	C47 H82 N4 O17	974.569	5.785	NA	NA	NA	NA	NA	NA	NA	0	level5	NA	NA	NA	NA	NA	NA	NA	NA	NA	NA	2.21321e+06
5.132_287.1732	C18:neg	NA	C14 H25 N O5	287.173	5.132	NA	NA	NA	NA	NA	NA	NA	0	level5	NA	NA	NA	NA	NA	NA	NA	NA	NA	NA	2.19779e+06
0.749_293.0431	C18:neg	NA	C8 H13 Cl N5 O3 P	293.043	0.749	NA	NA	NA	NA	NA	NA	NA	0	level5	NA	NA	NA	NA	NA	NA	NA	NA	NA	NA	2.19449e+06
2.395_449.1462	C18:neg	NA	C21 H27 N3 O4 S2	449.146	2.395	NA	NA	NA	NA	NA	NA	NA	0	level5	NA	NA	NA	NA	NA	NA	NA	NA	NA	NA	2.18854e+06
6.749_902.563	C18:neg	NA	C45 H84 N4 O10 P2	902.563	6.749	NA	NA	NA	NA	NA	NA	NA	0	level5	NA	NA	NA	NA	NA	NA	NA	NA	NA	NA	2.15651e+06
5.154_314.2319	C18:neg	NA	C15 H30 N4 O3	314.232	5.154	NA	NA	NA	NA	NA	NA	NA	0	level5	NA	NA	NA	NA	NA	NA	NA	NA	NA	NA	2.1456e+06
0.948_311.1578	C18:neg	NA	C13 H29 N O3 S2	311.158	0.948	NA	NA	NA	NA	NA	NA	NA	0	level5	NA	NA	NA	NA	NA	NA	NA	NA	NA	NA	2.13658e+06
4.549_429.2588	C18:neg	NA	C19 H35 N5 O6	429.259	4.549	NA	NA	NA	NA	NA	NA	NA	0	level5	NA	NA	NA	NA	NA	NA	NA	NA	NA	NA	2.13593e+06
4.751_338.13	C18:neg	NA	C16 H22 N2 O4 S	338.13	4.751	NA	NA	NA	NA	NA	NA	NA	0	level5	NA	NA	NA	NA	NA	NA	NA	NA	NA	NA	2.13498e+06
9.324_280.2527	C18:neg	NA	NA	280.253	9.324	NA	NA	NA	NA	NA	NA	NA	0	level5	NA	NA	NA	NA	NA	NA	NA	NA	NA	NA	2.1188e+06
9.592_348.228	C18:neg	NA	C17 H28 N6 O2	348.228	9.592	NA	NA	NA	NA	NA	NA	NA	0	level5	NA	NA	NA	NA	NA	NA	NA	NA	NA	NA	2.11251e+06
5.799_741.477	C18:neg	NA	C35 H74 N3 O7 P3	741.477	5.799	NA	NA	NA	NA	NA	NA	NA	0	level5	NA	NA	NA	NA	NA	NA	NA	NA	NA	NA	2.09471e+06
4.125_739.3889	C18:neg	NA	C39 H60 N5 O3 P3	739.389	4.125	NA	NA	NA	NA	NA	NA	NA	0	level5	NA	NA	NA	NA	NA	NA	NA	NA	NA	NA	2.06124e+06
1.363_503.2578	C18:neg	NA	C20 H41 N O13	503.258	1.363	NA	NA	NA	NA	NA	NA	NA	0	level5	NA	NA	NA	NA	NA	NA	NA	NA	NA	NA	2.0382e+06
5.034_377.2276	C18:neg	NA	C15 H31 N5 O6	377.228	5.034	NA	NA	NA	NA	NA	NA	NA	0	level5	NA	NA	NA	NA	NA	NA	NA	NA	NA	NA	2.03819e+06
2.489_407.1695	C18:neg	NA	C19 H25 N3 O7	407.17	2.489	NA	NA	NA	NA	NA	NA	NA	0	level5	NA	NA	NA	NA	NA	NA	NA	NA	NA	NA	2.03491e+06
8.468_529.3008	C18:neg	NA	C27 H50 N O3 P3	529.301	8.468	NA	NA	NA	NA	NA	NA	NA	0	level5	NA	NA	NA	NA	NA	NA	NA	NA	NA	NA	2.03278e+06
0.586_627.1598	C18:neg	NA	C26 H35 N3 O9 P2 S	627.16	0.586	NA	NA	NA	NA	NA	NA	NA	0	level5	NA	NA	NA	NA	NA	NA	NA	NA	NA	NA	2.01992e+06
0.621_267.9385	C18:neg	NA	C3 H6 Cl O10 P	267.938	0.621	NA	NA	NA	NA	NA	NA	NA	0	level5	NA	NA	NA	NA	NA	NA	NA	NA	NA	NA	2.00657e+06
0.722_342.0134	C18:neg	NA	C6 H17 Cl N2 O8 P2	342.013	0.722	NA	NA	NA	NA	NA	NA	NA	0	level5	NA	NA	NA	NA	NA	NA	NA	NA	NA	NA	2.00395e+06
3.781_755.3756	C18:neg	NA	C28 H64 N5 O12 P3	755.376	3.781	NA	NA	NA	NA	NA	NA	NA	0	level5	NA	NA	NA	NA	NA	NA	NA	NA	NA	NA	1.99385e+06
4.976_641.3764	C18:neg	NA	C27 H56 N5 O10 P	641.376	4.976	NA	NA	NA	NA	NA	NA	NA	0	level5	NA	NA	NA	NA	NA	NA	NA	NA	NA	NA	1.98036e+06
5.734_605.3752	C18:neg	NA	C28 H58 N5 O3 P3	605.375	5.734	NA	NA	NA	NA	NA	NA	NA	0	level5	NA	NA	NA	NA	NA	NA	NA	NA	NA	NA	1.96068e+06
2.681_388.1483	C18:neg	NA	C14 H29 O10 P	388.148	2.681	NA	NA	NA	NA	NA	NA	NA	0	level5	NA	NA	NA	NA	NA	NA	NA	NA	NA	NA	1.94845e+06
5.752_761.4693	C18:neg	NA	C34 H73 N3 O11 P2	761.469	5.752	NA	NA	NA	NA	NA	NA	NA	0	level5	NA	NA	NA	NA	NA	NA	NA	NA	NA	NA	1.93535e+06
4.562_784.5206	C18:neg	NA	C37 H76 N4 O11 S	784.521	4.562	NA	NA	NA	NA	NA	NA	NA	0	level5	NA	NA	NA	NA	NA	NA	NA	NA	NA	NA	1.92011e+06
8.594_636.2692	C18:neg	NA	C25 H47 N6 O7 P3	636.269	8.594	NA	NA	NA	NA	NA	NA	NA	0	level5	NA	NA	NA	NA	NA	NA	NA	NA	NA	NA	1.91906e+06
6.744_804.5107	C18:neg	NA	C38 H73 N6 O10 P	804.511	6.744	NA	NA	NA	NA	NA	NA	NA	0	level5	NA	NA	NA	NA	NA	NA	NA	NA	NA	NA	1.90642e+06
9.694_298.1603	C18:neg	NA	C16 H26 O3 S	298.16	9.694	NA	NA	NA	NA	NA	NA	NA	0	level5	NA	NA	NA	NA	NA	NA	NA	NA	NA	NA	1.89685e+06
9.508_372.2277	C18:neg	NA	C17 H33 N4 O3 P	372.228	9.508	NA	NA	NA	NA	NA	NA	NA	0	level5	NA	NA	NA	NA	NA	NA	NA	NA	NA	NA	1.89315e+06
9.345_630.4871	C18:neg	NA	C32 H68 N6 O2 P2	630.487	9.345	NA	NA	NA	NA	NA	NA	NA	0	level5	NA	NA	NA	NA	NA	NA	NA	NA	NA	NA	1.89202e+06
6.536_632.3875	C18:neg	NA	C29 H59 N6 O3 P3	632.388	6.536	NA	NA	NA	NA	NA	NA	NA	0	level5	NA	NA	NA	NA	NA	NA	NA	NA	NA	NA	1.88642e+06
9.767_595.385	C18:neg	NA	C30 H54 N5 O5 P	595.385	9.767	NA	NA	NA	NA	NA	NA	NA	0	level5	NA	NA	NA	NA	NA	NA	NA	NA	NA	NA	1.86505e+06
0.715_239.0906	C18:neg	NA	NA	239.091	0.715	NA	NA	NA	NA	NA	NA	NA	0	level5	NA	NA	NA	NA	NA	NA	NA	NA	NA	NA	1.85838e+06
6.205_534.3006	C18:neg	NA	C32 H43 N2 O3 P	534.301	6.205	NA	NA	NA	NA	NA	NA	NA	0	level5	NA	NA	NA	NA	NA	NA	NA	NA	NA	NA	1.83623e+06
4.286_492.2904	C18:neg	NA	C20 H40 N6 O8	492.29	4.286	NA	NA	NA	NA	NA	NA	NA	0	level5	NA	NA	NA	NA	NA	NA	NA	NA	NA	NA	1.83384e+06
8.514_682.2527	C18:neg	NA	C23 H49 N4 O13 P3	682.253	8.514	NA	NA	NA	NA	NA	NA	NA	0	level5	NA	NA	NA	NA	NA	NA	NA	NA	NA	NA	1.82997e+06
5.117_927.5417	C18:neg	NA	C39 H88 N5 O11 P3 S	927.542	5.117	NA	NA	NA	NA	NA	NA	NA	0	level5	NA	NA	NA	NA	NA	NA	NA	NA	NA	NA	1.82439e+06
4.783_477.2584	C18:neg	NA	C21 H40 N3 O7 P	477.258	4.783	NA	NA	NA	NA	NA	NA	NA	0	level5	NA	NA	NA	NA	NA	NA	NA	NA	NA	NA	1.82175e+06
9.78_942.4689	C18:neg	NA	C41 H76 N4 O16 P2	942.469	9.78	NA	NA	NA	NA	NA	NA	NA	0	level5	NA	NA	NA	NA	NA	NA	NA	NA	NA	NA	1.8037e+06
2.526_495.2691	C18:neg	NA	C23 H37 N5 O7	495.269	2.526	NA	NA	NA	NA	NA	NA	NA	0	level5	NA	NA	NA	NA	NA	NA	NA	NA	NA	NA	1.80211e+06
8.398_682.2526	C18:neg	NA	C28 H49 N2 O11 P3	682.253	8.398	NA	NA	NA	NA	NA	NA	NA	0	level5	NA	NA	NA	NA	NA	NA	NA	NA	NA	NA	1.7988e+06
4.473_557.3544	C18:neg	NA	C23 H52 N5 O8 P	557.354	4.473	NA	NA	NA	NA	NA	NA	NA	0	level5	NA	NA	NA	NA	NA	NA	NA	NA	NA	NA	1.78903e+06
9.191_527.3223	C18:neg	NA	C25 H46 N5 O5 P	527.322	9.191	NA	NA	NA	NA	NA	NA	NA	0	level5	NA	NA	NA	NA	NA	NA	NA	NA	NA	NA	1.78467e+06
4.021_456.2039	C18:neg	NA	C18 H37 N2 O7 P S	456.204	4.021	NA	NA	NA	NA	NA	NA	NA	0	level5	NA	NA	NA	NA	NA	NA	NA	NA	NA	NA	1.74723e+06
9.245_488.2885	C18:neg	NA	C27 H40 N2 O6	488.288	9.245	NA	NA	NA	NA	NA	NA	NA	0	level5	NA	NA	NA	NA	NA	NA	NA	NA	NA	NA	1.73527e+06
10.013_298.16	C18:neg	NA	C16 H26 O3 S	298.16	10.013	NA	NA	NA	NA	NA	NA	NA	0	level5	NA	NA	NA	NA	NA	NA	NA	NA	NA	NA	1.71207e+06
0.906_295.0542	C18:neg	NA	C12 H14 N3 O2 P S	295.054	0.906	NA	NA	NA	NA	NA	NA	NA	0	level5	NA	NA	NA	NA	NA	NA	NA	NA	NA	NA	1.70826e+06
9.353_402.2735	C18:neg	NA	C20 H38 N2 O6	402.274	9.353	NA	NA	NA	NA	NA	NA	NA	0	level5	NA	NA	NA	NA	NA	NA	NA	NA	NA	NA	1.70587e+06
9.741_533.3086	C18:neg	NA	C30 H48 N O3 P S	533.309	9.741	NA	NA	NA	NA	NA	NA	NA	0	level5	NA	NA	NA	NA	NA	NA	NA	NA	NA	NA	1.69821e+06
4.326_275.1189	C18:neg	NA	C12 H21 N O4 S	275.119	4.326	NA	NA	NA	NA	NA	NA	NA	0	level5	NA	NA	NA	NA	NA	NA	NA	NA	NA	NA	1.68353e+06
5.035_314.2318	C18:neg	NA	C15 H30 N4 O3	314.232	5.035	NA	NA	NA	NA	NA	NA	NA	0	level5	NA	NA	NA	NA	NA	NA	NA	NA	NA	NA	1.68265e+06
9.842_595.3851	C18:neg	NA	C29 H58 N O9 P	595.385	9.842	NA	NA	NA	NA	NA	NA	NA	0	level5	NA	NA	NA	NA	NA	NA	NA	NA	NA	NA	1.67871e+06
4.43_500.3317	C18:neg	NA	C21 H49 N4 O7 P	500.332	4.43	NA	NA	NA	NA	NA	NA	NA	0	level5	NA	NA	NA	NA	NA	NA	NA	NA	NA	NA	1.66542e+06
5.11_690.383	C18:neg	NA	C30 H54 N6 O12	690.383	5.11	NA	NA	NA	NA	NA	NA	NA	0	level5	NA	NA	NA	NA	NA	NA	NA	NA	NA	NA	1.65882e+06
9.684_531.293	C18:neg	NA	C20 H47 N5 O7 P2	531.293	9.684	NA	NA	NA	NA	NA	NA	NA	0	level5	NA	NA	NA	NA	NA	NA	NA	NA	NA	NA	1.65417e+06
7.851_270.1382	C18:neg	NA	C14 H23 O3 P	270.138	7.851	NA	NA	NA	NA	NA	NA	NA	0	level5	NA	NA	NA	NA	NA	NA	NA	NA	NA	NA	1.62407e+06
5.199_232.1673	C18:neg	NA	C12 H24 O4	232.167	5.199	NA	NA	NA	NA	NA	NA	NA	0	level5	NA	NA	NA	NA	NA	NA	NA	NA	NA	NA	1.62021e+06
9.391_521.3111	C18:neg	NA	C25 H48 N O8 P	521.311	9.391	NA	NA	NA	NA	NA	NA	NA	0	level5	NA	NA	NA	NA	NA	NA	NA	NA	NA	NA	1.61628e+06
9.431_385.2653	C18:neg	NA	C21 H39 N O3 S	385.265	9.431	NA	NA	NA	NA	NA	NA	NA	0	level5	NA	NA	NA	NA	NA	NA	NA	NA	NA	NA	1.59727e+06
4.867_429.2952	C18:neg	NA	C20 H39 N5 O5	429.295	4.867	NA	NA	NA	NA	NA	NA	NA	0	level5	NA	NA	NA	NA	NA	NA	NA	NA	NA	NA	1.59342e+06
9.284_370.212	C18:neg	NA	C15 H34 N2 O6 S	370.212	9.284	NA	NA	NA	NA	NA	NA	NA	0	level5	NA	NA	NA	NA	NA	NA	NA	NA	NA	NA	1.5803e+06
5.8_931.5617	C18:neg	NA	C45 H82 N5 O13 P	931.562	5.8	NA	NA	NA	NA	NA	NA	NA	0	level5	NA	NA	NA	NA	NA	NA	NA	NA	NA	NA	1.57632e+06
7.3_846.5506	C18:neg	NA	C40 H85 Cl N4 O8 P2	846.551	7.3	NA	NA	NA	NA	NA	NA	NA	0	level5	NA	NA	NA	NA	NA	NA	NA	NA	NA	NA	1.56623e+06
2.932_441.1452	C18:neg	NA	C14 H28 N5 O7 P S	441.145	2.932	NA	NA	NA	NA	NA	NA	35.9	0	level5	NA	NA	NA	NA	NA	NA	NA	NA	NA	NA	1.55565e+06
7.409_912.6037	C18:neg	NA	C44 H90 N4 O11 P2	912.604	7.409	NA	NA	NA	NA	NA	NA	NA	0	level5	NA	NA	NA	NA	NA	NA	NA	NA	NA	NA	1.55512e+06
4.81_487.3002	C18:neg	NA	C20 H46 N3 O8 P	487.3	4.81	NA	NA	NA	NA	NA	NA	NA	0	level5	NA	NA	NA	NA	NA	NA	NA	NA	NA	NA	1.53584e+06
9.011_427.276	C18:neg	NA	C23 H41 N O4 S	427.276	9.011	NA	NA	NA	NA	NA	NA	NA	0	level5	NA	NA	NA	NA	NA	NA	NA	NA	NA	NA	1.5045e+06
4.607_449.1435	C18:neg	NA	C20 H23 N3 O9	449.144	4.607	NA	NA	NA	NA	NA	NA	NA	0	level5	NA	NA	NA	NA	NA	NA	NA	NA	NA	NA	1.49331e+06
8.68_681.3158	C18:neg	NA	C31 H48 N5 O10 P	681.316	8.68	NA	NA	NA	NA	NA	NA	NA	0	level5	NA	NA	NA	NA	NA	NA	NA	NA	NA	NA	1.46783e+06
0.546_322.0535	C18:neg	NA	C11 H14 O11	322.053	0.546	NA	NA	NA	NA	NA	NA	NA	0	level5	NA	NA	NA	NA	NA	NA	NA	NA	NA	NA	1.46412e+06
0.85_361.1374	C18:neg	NA	C16 H19 N5 O5	361.137	0.85	NA	NA	NA	NA	NA	NA	NA	0	level5	NA	NA	NA	NA	NA	NA	NA	NA	NA	NA	1.4472e+06
6.147_325.1889	C18:neg	NA	C18 H31 N S2	325.189	6.147	NA	NA	NA	NA	NA	NA	NA	0	level5	NA	NA	NA	NA	NA	NA	NA	NA	NA	NA	1.44317e+06
4.894_363.2119	C18:neg	NA	C14 H29 N5 O6	363.212	4.894	NA	NA	NA	NA	NA	NA	NA	0	level5	NA	NA	NA	NA	NA	NA	NA	NA	NA	NA	1.40712e+06
6.562_941.5277	C18:neg	NA	C44 H86 N3 O10 P3 S	941.528	6.562	NA	NA	NA	NA	NA	NA	NA	0	level5	NA	NA	NA	NA	NA	NA	NA	NA	NA	NA	1.38991e+06
0.653_89.9994	C18:neg	NA	NA	89.9994	0.653	NA	NA	NA	NA	NA	NA	NA	0	level5	NA	NA	NA	NA	NA	NA	NA	NA	NA	NA	1.38727e+06
8.058_1012.6721	C18:neg	NA	C48 H98 N6 O12 P2	1012.67	8.058	NA	NA	NA	NA	NA	NA	NA	0	level5	NA	NA	NA	NA	NA	NA	NA	NA	NA	NA	1.38632e+06
9.842_922.4993	C18:neg	NA	C45 H80 O15 P2	922.499	9.842	NA	NA	NA	NA	NA	NA	NA	0	level5	NA	NA	NA	NA	NA	NA	NA	NA	NA	NA	1.36218e+06
5.167_615.3972	C18:neg	NA	C33 H53 N5 O6	615.397	5.167	NA	NA	NA	NA	NA	NA	NA	0	level5	NA	NA	NA	NA	NA	NA	NA	NA	NA	NA	1.35895e+06
0.606_239.9937	C18:neg	NA	C8 H5 N2 O5 P	239.994	0.606	NA	NA	NA	NA	NA	NA	NA	0	level5	NA	NA	NA	NA	NA	NA	NA	NA	NA	NA	1.345e+06
9.231_1042.6265	C18:neg	NA	C44 H97 N6 O15 P3	1042.63	9.231	NA	NA	NA	NA	NA	NA	NA	0	level5	NA	NA	NA	NA	NA	NA	NA	NA	NA	NA	1.32416e+06
2.366_165.0224	C18:neg	NA	C3 H9 N3 O P2	165.022	2.366	NA	NA	NA	NA	NA	NA	NA	0	level5	NA	NA	NA	NA	NA	NA	NA	NA	NA	NA	1.32169e+06
6.765_430.2202	C18:neg	NA	C15 H35 N4 O8 P	430.22	6.765	NA	NA	NA	NA	NA	NA	NA	0	level5	NA	NA	NA	NA	NA	NA	NA	NA	NA	NA	1.27964e+06
9.666_527.3579	C18:neg	NA	C25 H54 N O8 P	527.358	9.666	NA	NA	NA	NA	NA	NA	NA	0	level5	NA	NA	NA	NA	NA	NA	NA	NA	NA	NA	1.27579e+06
8.724_718.4611	C18:neg	NA	C40 H66 N2 O7 S	718.461	8.724	NA	NA	NA	NA	NA	NA	NA	0	level5	NA	NA	NA	NA	NA	NA	NA	NA	NA	NA	1.21851e+06
9.559_280.1176	C18:neg	NA	C14 H21 N2 P S	280.118	9.559	NA	NA	NA	NA	NA	NA	NA	0	level5	NA	NA	NA	NA	NA	NA	NA	NA	NA	NA	1.18562e+06
8.659_555.3181	C18:neg	NA	C26 H46 N5 O6 P	555.318	8.659	NA	NA	NA	NA	NA	NA	NA	0	level5	NA	NA	NA	NA	NA	NA	NA	NA	NA	NA	1.17786e+06
0.674_447.1584	C18:neg	NA	NA	447.158	0.674	NA	NA	NA	NA	NA	NA	NA	0	level5	NA	NA	NA	NA	NA	NA	NA	NA	NA	NA	1.10635e+06
9.844_484.2856	C18:neg	NA	C20 H45 N4 O5 P S	484.286	9.844	NA	NA	NA	NA	NA	NA	NA	0	level5	NA	NA	NA	NA	NA	NA	NA	NA	NA	NA	1.03075e+06
0.642_367.0121	C18:neg	NA	C6 H15 Cl N5 O7 P S	367.012	0.642	NA	NA	NA	NA	NA	NA	NA	0	level5	NA	NA	NA	NA	NA	NA	NA	NA	NA	NA	978442
9.405_322.2113	C18:neg	NA	C14 H30 N2 O6	322.211	9.405	NA	NA	NA	NA	NA	NA	NA	0	level5	NA	NA	NA	NA	NA	NA	NA	NA	NA	NA	971954
0.581_436.9648	C18:neg	NA	C4 H14 N3 O15 P3	436.965	0.581	NA	NA	NA	NA	NA	NA	NA	0	level5	NA	NA	NA	NA	NA	NA	NA	NA	NA	NA	931930
9.805_491.3378	C18:neg	NA	C25 H50 N O6 P	491.338	9.805	NA	NA	NA	NA	NA	NA	NA	0	level5	NA	NA	NA	NA	NA	NA	NA	NA	NA	NA	921780
9.794_282.0742	C18:neg	NA	C14 H18 O2 S2	282.074	9.794	NA	NA	NA	NA	NA	NA	NA	0	level5	NA	NA	NA	NA	NA	NA	NA	NA	NA	NA	809700
0.631_332.8743	C18:neg	NA	NA	332.874	0.631	NA	NA	NA	NA	NA	NA	NA	0	level5	NA	NA	NA	NA	NA	NA	NA	NA	NA	NA	769345
0.608_243.9985	C18:neg	NA	C5 H9 O9 P	243.999	0.608	NA	NA	NA	NA	NA	NA	NA	0	level5	NA	NA	NA	NA	NA	NA	NA	NA	NA	NA	706825
9.773_720.5739	C18:neg	NA	C41 H76 N4 O6	720.574	9.773	NA	NA	NA	NA	NA	NA	NA	0	level5	NA	NA	NA	NA	NA	NA	NA	NA	NA	NA	491632
Supplementary description of the "lever" column
Metabolite identification confidence was classified into five levels
Level 1: Confirmed by matching against authentic chemical standards in our in-house BGI standard compound database, requiring an MS/MS spectral match score of ≥60 and a retention time (RT) deviation of ≤0.2 min.
Level 2: Putatively annotated by matching MS/MS spectra against reference spectra in the BGI or mzCloud library, but without RT matching or with an RT deviation of >0.2 min.
Level 3: MS/MS spectral match score of <60.
Level 4: Based on accurate molecular weight via the ChemSpider database, but without spectral matching.
Level 5: Chromatographic peaks for which no reliable match was found in any of the databases used.
